# Supplementary material for: A Pan-Genome Guided Metabolic Network Reconstruction of Five Propionibacterium Species Reveals Extensive Metabolic Diversity
Source: Genes (Basel). 2020 Sep 23;11(10):1115. doi: 10.3390/genes11101115 (PMC7650540; doi:10.3390/genes11101115)
Supplement: Supplementary file 1 [file genes-11-01115-s001.zip]

Archive with 32 entries (26 files):
- Final version of supplementary material/
- Final version of supplementary material/Supplementary file 1 S1-3,S5,S8,S12.docx
- Final version of supplementary material/Supplementary file 2 S4.xlsx
- Final version of supplementary material/Supplementary file 3 S6.xlsx
- Final version of supplementary material/Supplementary file 4 S7/
- Final version of supplementary material/Supplementary file 4 S7/Additional file 4 S7.xlsx
- Final version of supplementary material/Supplementary file 4 S7/Genbank_files.zip
- Final version of supplementary material/Supplementary file 4 S7/Model_mat_files.zip
- Final version of supplementary material/Supplementary file 4 S7/Model_XML_files/
- Final version of supplementary material/Supplementary file 4 S7/Model_XML_files.zip
- Final version of supplementary material/Supplementary file 4 S7/Model_XML_files/Model_XML_files/
- Final version of supplementary material/Supplementary file 4 S7/Model_XML_files/Model_XML_files/models/
- Final version of supplementary material/Supplementary file 4 S7/Model_XML_files/Model_XML_files/models/PAC_4875_model.xml
- Final version of supplementary material/Supplementary file 4 S7/Model_XML_files/Model_XML_files/models/PAC_55737_model.xml
- Final version of supplementary material/Supplementary file 4 S7/Model_XML_files/Model_XML_files/models/P_acnes_model.xml
- Final version of supplementary material/Supplementary file 4 S7/Model_XML_files/Model_XML_files/models/P_avidum_model.xml
- Final version of supplementary material/Supplementary file 4 S7/Model_XML_files/Model_XML_files/models/P_propionicum_model.xml
- Final version of supplementary material/Supplementary file 4 S7/Model_XML_files/Model_XML_files/models/P_sherm_model.xml
- Final version of supplementary material/Supplementary file 4 S7/Model_XML_files/Model_XML_files/PAC_4875_model.xml
- Final version of supplementary material/Supplementary file 4 S7/Model_XML_files/Model_XML_files/PAC_55737_model.xml
- Final version of supplementary material/Supplementary file 4 S7/Model_XML_files/Model_XML_files/Polished models/
- Final version of supplementary material/Supplementary file 4 S7/Model_XML_files/Model_XML_files/P_acnes_model.xml
- Final version of supplementary material/Supplementary file 4 S7/Model_XML_files/Model_XML_files/P_avidum_model.xml
- Final version of supplementary material/Supplementary file 4 S7/Model_XML_files/Model_XML_files/P_propionicum_model.xml
- Final version of supplementary material/Supplementary file 4 S7/Model_XML_files/Model_XML_files/P_sherm_model.xml
- Final version of supplementary material/Supplementary file 5 S9.xlsx
- Final version of supplementary material/Supplementary file 6 S10.xlsx
- Final version of supplementary material/Supplementary file 7 S11.xlsx
- Final version of supplementary material/~$Additional file 6 S10.xlsx
- Final version of supplementary material/~$ditional file 1 S1,S4,S7-9,S11.docx
- Final version of supplementary material/~$ditional file 1 S1-2,S4-5,S7-8 - Latest.docx
- Final version of supplementary material/~$ditional file 1 S1-3,S5,S8,S12.docx
