# Supplementary material for: A Pan-Genome Guided Metabolic Network Reconstruction of Five Propionibacterium Species Reveals Extensive Metabolic Diversity
Source: Genes (Basel). 2020 Sep 23;11(10):1115. doi: 10.3390/genes11101115 (PMC7650540; doi:10.3390/genes11101115)
Supplement: Supplementary file 1 [file genes-11-01115-s001.zip › Final version of supplementary material/Supplementary file 2 S4.xlsx]

## Sheet: Staged analysis
	Analysis procedure
P. acnes clustering																	P. acidipropionici clustering							Interspecies clustering
Cluster	Annotation	Propionibacterium_acnes_TypeIA2_P.acn31.gbk	Propionibacterium_acnes_266.gbk	Propionibacterium_acnes_SK137.gbk	Propionibacterium_acnes_hdn-1.gbk	Propionibacterium_acnes_KPA171202.gbk	Propionibacterium_acnes_TypeIA2_P.acn33.gbk	Propionibacterium_acnes_ATCC_11828.gbk	Propionibacterium_acnes_TypeIA2_P.acn17.gbk	Propionibacterium_acnes_HL096PA1.gbk	Propionibacterium_acnes_6609.gbk	Propionibacterium_acnes_C1.gbk					Cluster	Annotation	Propionibacterium_acidipropionici_55737.gbk	Propionibacterium_acidipropionici_ATCC_4875.gbk			Cluster	Annotation	Propionibacterium_acnes_6609.gbk	Propionibacterium_acidipropionici_ATCC_4875.gbk	Propionibacterium_avidum_44067.gbk	Propionibacterium_propionicum_F0230a.gbk	Propionibacterium_freudenreichii_subsp._shermanii_CIRM-BIA1.gbk
7	Lipid_A_export_ATP-binding-permease_protein_MsbA	0	1	1	1	1	0	0	0	1	1	1					1	hypothetical_protein	2	0			4	hypothetical_protein	0	1	0	0	0
8	hypothetical_protein	1	1	1	1	1	1	0	1	1	1	1					2	hypothetical_protein	2	0			13	putative_oxidoreductase	0	2	0	0	0
14	hypothetical_protein	1	1	0	1	0	0	0	1	0	0	1					3	hypothetical_protein	6	0			20	ABC_transporter-_permease_protein	0	1	0	1	1
17	hypothetical_protein	1	1	1	1	1	1	0	1	1	1	1					4	hypothetical_protein	6	0			21	ABC_transporter-_ATP-binding_protein	0	1	0	0	0
22	hypothetical_protein	1	1	1	1	1	1	0	1	1	1	1					17	hypothetical_protein	1	0			22	hypothetical_protein	0	1	0	0	0
26	alcohol_dehydrogenase	1	1	1	1	1	1	0	1	1	1	1					18	putative_secreted_protein	1	0			24	3-oxoacyl--acyl-carrier_protein-_reductase_-EC_1.1.1.100-	0	1	0	0	0
27	hypothetical_protein	0	1	1	1	0	0	0	0	1	0	0					19	hypothetical_protein	1	0			25	hypothetical_protein	0	1	0	0	0
29	FIG00945475-_hypothetical_protein	0	1	1	1	0	0	0	0	1	0	1					20	hypothetical_protein	1	0			26	hypothetical_protein	0	1	0	0	0
30	FIG00945878-_hypothetical_protein	1	1	1	1	1	1	0	1	1	1	1					21	DnaJ-class_molecular_chaperone_CbpA	1	0			27	Transcriptional_regulator-_XRE_family	0	2	0	0	0
31	hypothetical_protein	1	1	1	1	0	1	0	1	1	0	1					22	putative_ATP-GTP-binding_protein	1	0			28	hypothetical_protein	0	1	0	0	0
32	hydrolase-_haloacid_dehalogenase-like_family	0	1	1	1	0	0	0	0	0	0	0					23	putative_large_membrane_protein	1	0			29	hypothetical_protein	0	1	0	0	0
33	FIG00945599-_hypothetical_protein	0	1	1	1	0	0	0	0	0	0	0					24	hypothetical_protein	1	0			30	hypothetical_protein	0	1	0	0	0
34	hypothetical_protein	0	1	0	1	1	0	0	0	0	1	0					25	putative_membrane_protein	1	0			31	hypothetical_protein	0	1	0	0	0
38	FIG00946374-_hypothetical_protein	0	1	0	1	1	0	0	0	0	1	0					26	hypothetical_protein	1	0			32	Na+-H+_antiporter_NhaD_type	0	1	0	0	0
39	FIG00946374-_hypothetical_protein	0	1	0	1	0	0	0	0	0	0	0					27	hypothetical_protein	1	0			34	possible_protein-tyrosine_phosphatase	0	1	0	0	1
40	acetyltransferase-_EC-2.3.1.-_-	0	1	0	1	0	0	0	0	0	0	0					28	putative_integral_membrane_protein	1	0			35	L-lactate_dehydrogenase_-EC_1.1.1.27-	0	1	0	0	0
79	Methyltransferase_type_11	1	1	1	1	1	1	0	1	1	1	1					29	putative_integral_membrane_protein	1	0			37	Acetolactate_synthase_large_subunit_-EC_2.2.1.6-	0	1	0	1	0
80	ABC_transporter_-iron.B12.siderophore.hemin-_-_periplasmic_substrate-binding_component	1	1	1	1	1	1	0	1	1	1	1					30	Type_II-IV_secretion_system_ATP_hydrolase_TadA-VirB11-CpaF-_TadA_subfamily	1	0			40	Pyruvate_carboxylase_-EC_6.4.1.1-	0	1	0	1	0
81	putative_corrinoid_ABC_transporter_permease	1	1	1	1	1	1	0	1	1	1	1					31	hypothetical_protein	1	0			41	putative_epoxyalkane-coenzyme_M_transferase	0	1	0	0	0
82	iron_ABC_transporter-_ATP-binding_protein	0	1	1	0	1	0	0	0	1	1	1					32	putative_membrane_protein	1	0			42	GCN5-related_N-acetyltransferase	0	1	0	1	0
90	hypothetical_protein	1	1	1	1	1	1	0	1	1	1	1					33	hypothetical_protein	1	0			43	hypothetical_protein	0	6	0	0	0
104	hypothetical_protein	1	1	1	1	1	1	0	1	1	1	1					34	putative_membrane_protein	1	0			44	hypothetical_protein	0	1	0	0	0
130	FIG00945894-_hypothetical_protein	0	1	0	0	1	0	0	0	0	1	0					35	hypothetical_protein	1	0			47	hypothetical_protein	0	1	0	0	0
132	zinc_protease	0	1	0	1	1	0	0	0	0	1	0					36	hypothetical_protein	1	0			48	hypothetical_protein	0	1	0	0	0
133	zinc_protease	0	1	0	1	1	0	0	0	0	1	0					37	hypothetical_protein	1	0			49	thrombospondin_repeat_and_PKD_domain	0	1	0	0	0
134	hypothetical_protein	1	1	0	1	1	1	0	0	1	1	0					38	INTEGRAL_MEMBRANE_PROTEIN_-Rhomboid_family-	1	0			50	hypothetical_protein	0	1	0	0	0
148	FIG00945559-_hypothetical_protein	0	1	0	0	0	0	0	0	1	0	0					39	putative_secreted_protein	1	0			51	hypothetical_protein	0	1	0	0	0
155	Glycerate_kinase_-EC_2.7.1.31-	1	1	1	1	0	1	0	1	1	0	1					40	hypothetical_protein	1	0			53	hypothetical_protein	0	1	0	0	0
172	conserved_hypothetical_protein	0	1	0	0	1	0	0	1	1	1	1					41	hypothetical_protein	1	0			54	PE-PGRS_FAMILY_PROTEIN	0	1	0	0	0
191	Lipid_A_export_ATP-binding-permease_protein_MsbA	0	1	0	1	0	0	0	0	0	0	0					42	Probable_DNA_translocase	1	0			55	hypothetical_protein	0	1	0	0	0
193	helix-turn-helix_protein	1	1	1	1	1	1	0	1	1	1	1					43	RpoS	1	0			56	hypothetical_protein	0	1	0	0	0
194	hypothetical_protein	1	1	1	1	0	1	0	1	1	0	1					44	hypothetical_protein	1	0			61	hypothetical_protein	0	1	0	0	0
206	hypothetical_protein	1	1	1	1	1	0	0	1	1	1	1					45	hypothetical_protein	1	0			64	MNN4_protein	0	1	0	0	0
207	FIG00946454-_hypothetical_protein	0	1	1	0	1	0	0	1	1	0	0					46	hypothetical_protein	1	0			65	Muc19_precursor	0	1	0	0	0
208	FIG00945495-_hypothetical_protein	1	1	1	1	1	1	0	1	1	1	1					47	hypothetical_protein	1	0			66	hypothetical_protein	0	1	0	0	0
209	FIG00946318-_hypothetical_protein	1	1	0	1	0	1	0	1	0	0	1					48	Error-prone-_lesion_bypass_DNA_polymerase_V_-UmuC-	1	0			67	hypothetical_protein	0	1	0	0	0
210	Cell_division_protein_FtsK	1	1	1	1	1	0	0	0	1	1	0					49	Error-prone_repair_protein_UmuD	1	0			68	hypothetical_protein	0	1	0	0	0
212	hypothetical_protein	1	1	1	1	1	0	0	1	1	1	1					50	hypothetical_protein	1	0			69	hypothetical_protein	0	2	0	0	0
215	FIG00945130-_hypothetical_protein	1	1	1	1	1	0	0	1	1	1	1					51	hypothetical_protein	1	0			70	thrombospondin_repeat_and_PKD_domain	0	1	0	0	0
216	RHS-family_protein	1	1	1	1	1	0	0	1	1	1	1					52	hypothetical_protein	1	0			71	hypothetical_protein	0	1	0	0	0
229	putative_ABC_transporter	1	1	1	1	0	0	0	0	1	0	0					53	FIG00946490-_hypothetical_protein	1	0			72	Mobile_element_protein	0	1	0	0	0
231	hypothetical_protein	1	1	1	1	0	0	0	1	1	0	1					54	hypothetical_protein	1	0			74	hypothetical_protein	0	1	0	0	0
233	Putative_inner_membrane_protein	1	1	0	1	1	1	0	0	0	1	0					55	hypothetical_protein	1	0			76	hypothetical_protein	0	1	0	1	0
235	Serine_transporter	1	1	1	1	0	1	0	1	1	0	1					56	FIG00945029-_hypothetical_protein	1	0			77	hypothetical_protein	0	1	0	0	0
242	FIG00945614-_hypothetical_protein	0	1	0	0	1	0	0	0	0	0	0					57	Translation_initiation_factor_2_-IF-2-_GTPase-	1	0			82	Nitrogen_assimilation_regulatory_protein	0	1	0	0	0
246	putative_methyltransferase-_EC-2.1.1.-_-	1	1	0	1	1	1	0	1	0	0	1					58	hypothetical_protein	1	0			83	hypothetical_protein	0	1	0	0	0
249	FIG016317-_Probable_conserved_transmembrane_protein	1	1	1	1	1	1	0	1	1	1	1					59	PRD-PTS_system_IIA_2_domain_protein	1	0			84	hypothetical_protein	0	1	0	0	0
254	FIG00944990-_hypothetical_protein	1	1	1	1	1	1	0	1	1	1	1					60	Predicted_kinase	1	0			86	Lead-_cadmium-_zinc_and_mercury_transporting_ATPase_-EC_3.6.3.3-_-EC_3.6.3.5--_Copper-translocating_P-type_ATPase_-EC_3.6.3.4-	0	1	0	0	1
268	hypothetical_protein	1	1	1	1	0	1	0	1	1	0	1					62	hypothetical_protein	1	0			87	L-ribulose-5-phosphate_4-epimerase_-EC_5.1.3.4-	0	2	0	0	0
271	Lipase_LipU	1	1	1	1	0	1	0	1	1	0	1					63	FIG00732228-_membrane_protein	1	0			88	FIG00945475-_hypothetical_protein	1	1	0	0	0
281	FIG00945345-_hypothetical_protein	1	1	1	1	1	1	0	1	1	1	1					64	PTS_sysytem-_mannitol-specific_enzyme_II-_B_component	1	0			89	alcohol_dehydrogenase	0	1	0	0	0
285	FIG00946491-_hypothetical_protein	1	1	1	1	1	1	0	1	1	1	1					65	transcriptional_antiterminator-_BglG_family	1	0			90	FIG00945269-_hypothetical_protein	1	1	0	0	0
311	Nitrate-nitrite_transporter	0	1	0	0	0	0	0	1	1	0	1					66	conserved_hypothetical_protein	1	0			91	PTS_system-_galactitol-specific_IIC_component_-EC_2.7.1.69-	1	1	0	0	0
319	Glutamyl-tRNA_reductase_-EC_1.2.1.70-	0	1	0	1	1	0	0	0	0	1	1					69	Mobile_element_protein	1	0			92	PTS_system-_galactitol-specific_IIA_component_-EC_2.7.1.69-	1	1	0	0	0
332	hypothetical_protein	0	1	0	1	0	0	0	0	0	0	0					74	hypothetical_protein	1	0			93	Very-short-patch_mismatch_repair_endonuclease_-G-T_specific-	0	1	0	0	0
341	FIG00945371-_hypothetical_protein	1	1	0	1	1	1	0	1	1	1	1					76	Type_I_restriction-modification_system-_restriction_subunit_R_-EC_3.1.21.3-	2	0			94	Xylulose_kinase_-EC_2.7.1.17-	0	1	0	1	1
380	hypothetical_protein	0	1	0	0	0	0	0	1	0	0	1					77	Type_I_restriction-modification_system-_specificity_subunit_S_-EC_3.1.21.3-	2	0			95	Glycerol-3-phosphate_dehydrogenase_-NAD-P-+-_-EC_1.1.1.94-	0	1	0	1	1
381	hypothetical_protein	1	1	1	1	0	1	0	1	1	0	1					78	Type_I_restriction-modification_system-_DNA-methyltransferase_subunit_M_-EC_2.1.1.72-	2	0			96	hypothetical_protein	0	1	0	0	0
382	hypothetical_protein	1	1	1	1	0	1	0	1	1	0	1					79	hypothetical_protein	2	0			97	Arginase_-EC_3.5.3.1-	0	1	0	0	0
383	FIG00945105-_hypothetical_protein	0	1	0	0	0	0	0	1	0	0	0					80	hypothetical_protein	2	0			98	HAD-superfamily_hydrolase	0	1	0	0	0
385	FIG00945392-_hypothetical_protein	0	1	1	1	0	1	0	0	1	0	1					81	hypothetical_protein	2	0			99	putative_ABC_transporter_permease	0	1	0	0	0
386	FIG00945545-_hypothetical_protein	1	1	1	1	0	1	0	1	1	0	1					82	hypothetical_protein	2	0			100	putative_ABC_transporter_ATP-binding_protein	0	1	0	0	0
389	FIG00945279-_hypothetical_protein	1	1	1	1	0	1	0	1	1	0	1					83	type_III_restriction_system_methylase	1	0			101	Transcriptional_regulator-_GntR_family	0	1	0	0	0
391	hypothetical_protein	1	1	1	1	1	1	0	1	1	1	1					84	type_III_restriction_system_endonuclease-_putative	1	0			102	Lipoate-protein_ligase_A	0	1	0	1	1
401	hypothetical_protein	1	1	1	1	1	1	0	1	1	1	1					85	type_III_restriction_system_endonuclease-_putative	2	0			103	Enolase_-EC_4.2.1.11-	0	1	0	0	1
403	Glycerate_kinase_-EC_2.7.1.31-	1	1	1	1	1	1	0	1	1	1	1					86	hypothetical_protein	1	0			104	hypothetical_protein	0	1	0	0	0
422	hypothetical_protein	1	1	1	1	1	1	0	1	1	1	1					87	transfer_protein_homolog_TraA	1	0			105	-_Glutamine_transport_system_permease_protein_GlnP_-TC_3.A.1.3.2-	0	1	0	0	0
434	ATPase	1	1	1	1	1	1	0	1	1	1	1					89	Mobile_element_protein	1	0			109	Sugar_ABC_transporter_sugar-binding_protein	1	1	0	0	0
452	Glycerate_kinase_-EC_2.7.1.31-	1	1	1	1	0	1	0	1	1	0	1					90	Mobile_element_protein	1	0			110	probable_transmembrane_transport_protein	1	1	0	0	0
453	hypothetical_protein	1	1	1	1	1	1	0	1	1	1	1					91	hypothetical_protein	1	0			111	Transmembrane_protein	1	1	0	0	0
475	hypothetical_protein	1	1	1	1	1	1	0	1	1	1	1					92	Transcriptional_regulator-_TetR_family	1	0			113	FIG01020823-_hypothetical_protein	0	1	0	0	0
498	hypothetical_protein	1	1	0	1	0	1	0	0	1	0	1					93	hypothetical_protein	1	0			114	N-acetylglucosamine_kinase_of_eukaryotic_type_-EC_2.7.1.59-	0	1	0	0	0
499	hypothetical_protein	1	1	0	1	1	1	0	0	1	1	1					94	Putative_oxidoreductase_YncB	1	0			115	hypothetical_protein	0	1	0	0	0
516	Molybdate-binding_domain_of_ModE	0	1	1	0	0	1	0	1	0	0	1					96	Mobile_element_protein	1	0			116	N-acetylmuramic_acid_6-phosphate_etherase	1	1	0	0	0
529	Anaerobic_dimethyl_sulfoxide_reductase_chain_B_-EC_1.8.99.--	0	1	0	0	1	0	0	0	1	1	0					97	hypothetical_protein	1	0			118	hypothetical_protein	0	1	0	0	0
530	hypothetical_protein	0	1	1	1	1	1	0	1	1	1	0					98	Mobile_element_protein	3	0			120	hypothetical_protein	0	1	0	0	0
536	FIG00945506-_hypothetical_protein	1	1	1	1	1	1	0	1	1	1	1					99	Mobile_element_protein	3	0			126	FIG00945875-_hypothetical_protein	0	1	0	0	0
543	hypothetical_protein	1	1	1	1	1	1	0	1	1	1	1					100	putative_transcriptional_regulator-_TetR_family	1	0			127	hypothetical_protein	0	1	0	0	0
552	Peptidyl-tRNA_hydrolase_-EC_3.1.1.29-	1	1	0	1	0	1	0	1	0	0	1					101	Glyoxalase-Bleomycin_resistance_protein-dioxygenase_domain	1	0			130	Methylmalonate-semialdehyde_dehydrogenase_-inositol-_-EC_1.2.1.27-	0	1	0	0	0
553	D-lactate_dehydrogenase	0	1	1	1	0	0	0	1	0	1	1					102	hypothetical_protein	1	0			131	hypothetical_protein	0	1	0	0	0
554	FIG00945480-_hypothetical_protein	1	1	1	1	1	1	0	1	1	1	1					103	hypothetical_protein	1	0			132	hypothetical_protein	0	1	0	0	0
555	Alcohol_dehydrogenase_-EC_1.1.1.1-	1	1	1	1	1	1	0	1	1	1	1					104	GCN5-related_N-acetyltransferase	1	0			133	2-dehydropantoate_2-reductase_-EC_1.1.1.169-	0	1	0	0	1
556	hypothetical_protein	0	1	1	1	0	0	0	0	1	0	1					112	hypothetical_protein	1	0			135	putative_two-component_system_response_regulator	0	1	0	0	0
569	hypothetical_protein	0	1	0	1	0	0	0	0	1	1	0					120	hypothetical_protein	1	0			136	hypothetical_protein	0	1	0	0	0
589	FIG00945912-_hypothetical_protein	1	1	0	1	0	1	0	1	1	1	1					133	Threonine_dehydrogenase_and_related_Zn-dependent_dehydrogenases	2	0			137	hypothetical_protein	0	1	0	0	0
600	hypothetical_protein	1	1	1	1	1	1	0	1	1	1	1					135	hypothetical_protein	1	0			138	hypothetical_protein	0	1	0	0	0
605	Arginine_pathway_regulatory_protein_ArgR-_repressor_of_arg_regulon	0	1	0	0	0	0	0	0	0	0	0					136	hypothetical_protein	1	0			144	Methionine_ABC_transporter_ATP-binding_protein	0	1	0	1	0
623	conserved_hypothetical_protein	1	1	1	1	1	1	0	1	1	1	1					272	LpqB	1	0			146	hypothetical_protein	0	1	0	0	0
624	Transcriptional_regulator-_ArsR_family	1	1	1	1	1	1	0	1	1	1	1					299	INTEGRAL_MEMBRANE_PROTEIN_-Rhomboid_family-	1	0			147	FIG045511-_hypothetical_antitoxin_-to_FIG022160-_hypothetical_toxin-	0	1	0	0	0
625	conserved_protein-_putative_sugar_binding_protein	1	1	1	1	1	1	0	1	1	1	1					300	hypothetical_protein-_putative_universal_stress_protein_UspA	1	0			148	FIG022160-_hypothetical_toxin	0	1	0	0	0
626	putative_sugar_transport_protein	1	1	1	1	1	1	0	1	1	1	1					321	hypothetical_protein	1	0			149	Protein_RtcB	0	1	0	1	1
627	putative_transport_system_permease_protein	1	1	1	1	1	1	0	1	1	1	1					400	Xanthine_permease	1	0			150	putative_transmembrane_efflux_protein	0	1	0	0	1
628	Alpha-L-fucosidase_-EC_3.2.1.51-	1	1	1	1	1	1	0	1	1	1	1					490	Type_I_restriction-modification_system-_specificity_subunit_S_-EC_3.1.21.3-	1	0			151	putative_ABC_transporter_ATP-binding_protein-_EC-3.6.3.-_-	0	1	0	0	0
629	L-fucose_isomerase_-EC_5.3.1.25-	1	1	1	1	1	1	0	1	1	1	1					494	hypothetical_protein	1	0			152	streptococcal_hemagglutinin_protein	0	1	0	1	0
630	L-fucose_isomerase_-EC_5.3.1.25-	1	1	1	1	1	1	0	1	1	1	1					495	putative_TraA-like_conjugal_transfer_protein	1	0			153	hypothetical_protein	0	1	0	0	0
631	class_II_aldolase-adducin_family_protein	1	1	1	1	1	1	0	1	1	1	1					496	hypothetical_protein	1	0			154	FIG00761799-_membrane_protein	0	1	0	0	0
632	FIG00946009-_hypothetical_protein	1	1	1	1	1	1	0	1	1	1	1					497	hypothetical_protein	1	0			155	hypothetical_protein	0	1	0	0	0
647	hypothetical_protein	1	1	0	1	1	0	0	0	0	0	1					498	putative_regulatory_protein	1	0			157	4-amino-4-deoxy-L-arabinose_transferase_and_related_glycosyltransferases_of_PMT_family	0	1	0	0	0
648	hypothetical_protein	1	1	1	1	0	1	0	1	1	0	1					499	Helicase-_C-terminal-DEAD-DEAH_box_helicase-_N-terminal	1	0			159	hypothetical_protein	0	1	0	0	0
676	hypothetical_protein	0	1	0	1	0	0	0	0	0	0	1					500	transfer_protein_homolog_TraA	1	0			160	Osmosensitive_K+_channel_histidine_kinase_KdpD_-EC_2.7.3.--	0	1	0	1	1
677	toxin-antitoxin_system-_toxin_component-_HicA_family	1	1	1	1	1	1	0	1	1	1	1					501	hypothetical_protein	1	0			161	Phosphate_regulon_transcriptional_regulatory_protein_PhoB_-SphR-	0	1	0	1	1
678	toxin-antitoxin_system-_antitoxin_component-_HicB_family	1	1	1	1	1	1	0	1	1	1	1					502	Rossmann_fold_nucleotide-binding_protein_Smf_possibly_involved_in_DNA_uptake	1	0			162	hypothetical_protein	0	1	0	0	0
680	FIG00945603-_hypothetical_protein	1	1	1	1	1	1	0	1	0	1	1					503	hypothetical_protein	1	0			163	Multicopper_oxidase	0	1	0	1	1
687	hypothetical_protein	0	1	0	0	0	0	0	1	0	0	0					505	hypothetical_protein	1	0			164	hypothetical_protein	0	1	0	0	0
690	FIG00946191-_hypothetical_protein	1	1	1	1	1	1	0	1	1	1	1					516	probable_oxidoreductase	1	0			165	glutaredoxin_2	0	1	0	0	0
695	FIG00946040-_hypothetical_protein	1	1	1	1	1	1	0	1	1	1	1					532	probable_MFS_transporter	1	0			166	Cytochrome_c-type_biogenesis_protein_CcdA_-DsbD_analog-	0	1	0	0	0
696	hypothetical_protein	1	1	1	1	1	1	0	1	1	1	1					533	Lead-_cadmium-_zinc_and_mercury_transporting_ATPase_-EC_3.6.3.3-_-EC_3.6.3.5--_Copper-translocating_P-type_ATPase_-EC_3.6.3.4-	1	0			167	Thiol_peroxidase-_Bcp-type_-EC_1.11.1.15-	0	1	0	0	0
697	Glycerate_kinase_-EC_2.7.1.31-	1	1	1	1	1	1	0	1	1	1	1					550	hypothetical_protein	1	0			169	hypothetical_protein	0	1	0	0	0
703	hypothetical_protein	1	1	1	1	1	1	0	0	1	1	1					563	Beta-hexosaminidase_-EC_3.2.1.52-	1	0			170	Phosphoadenylyl-sulfate_reductase_-thioredoxin-_-EC_1.8.4.8-_-_Adenylyl-sulfate_reductase_-thioredoxin-_-EC_1.8.4.10-	0	1	0	0	1
715	hypothetical_protein	1	1	0	1	1	1	0	1	1	1	1					564	Conserved_protein_with_diacylglycerol_kinase_catalytic_domain	1	0			171	Sulfate_adenylyltransferase_subunit_2_-EC_2.7.7.4-	0	1	0	0	1
723	conserved_hypothetical_protein	0	1	1	0	1	0	0	0	0	0	1					567	hypothetical_protein	1	0			172	Sulfate_adenylyltransferase_subunit_1_-EC_2.7.7.4-	0	1	0	0	1
734	FIG00945486-_hypothetical_protein	0	1	0	1	0	0	0	0	0	0	0					585	Endoglucanase_H_precursor_-EC_3.2.1.4-_-EgH-_-Endo-1-4-beta-glucanase_H-_-Cellulase_H-	1	0			173	Sulfate_transporter-_CysZ-type	0	1	0	0	0
741	ubiquinol_cytochrome_C_oxidoreductase-_cytochrome_C1_subunit	0	1	0	0	0	0	0	0	0	0	0					606	FIG00945091-_hypothetical_protein	1	0			174	hypothetical_protein	0	1	0	0	0
762	5-10-methylenetetrahydrofolate_reductase_-EC_1.5.1.20-	1	1	1	1	0	1	0	1	1	0	1					618	hypothetical_protein	1	0			176	Catalyzes_the_cleavage_of_p-aminobenzoyl-glutamate_to_p-aminobenzoate_and_glutamate-_subunit_A	0	1	0	0	0
765	putative_hydrolase	1	1	1	1	0	1	0	1	1	0	0					628	Ribonucleotide_reductase_transcriptional_regulator_NrdR	1	0			177	membrane_protein-_putative	0	1	0	0	0
767	Gluconate_transporter_family_protein	1	1	1	1	0	1	0	1	1	0	1					630	hypothetical_protein	1	0			178	hypothetical_protein	0	1	0	0	0
768	conserved_domain_protein	1	1	1	1	0	1	0	1	1	0	1					637	hypothetical_protein	1	0			179	Oxidoreductase-_aldo-keto_reductase_family	0	1	0	0	1
803	Predicted_D-lactate_dehydrogenase-_Fe-S_protein-_FAD-FMN-containing	1	1	1	1	0	1	0	1	1	0	1					638	hypothetical_protein	1	0			180	hypothetical_protein	0	1	0	0	0
804	Predicted_D-lactate_dehydrogenase-_Fe-S_protein-_FAD-FMN-containing	0	1	0	0	0	0	0	0	0	0	0					641	hypothetical_protein	1	0			181	hypothetical_protein	0	1	0	0	0
805	Predicted_D-lactate_dehydrogenase-_Fe-S_protein-_FAD-FMN-containing	0	1	0	0	0	0	0	0	0	0	0					642	hypothetical_protein	1	0			182	Ferredoxin	0	1	0	0	0
821	iron-III-_dicitrate_transport_system_permease_protein_FecE	1	1	1	1	1	1	0	1	1	1	1					643	hypothetical_protein	1	0			183	rare_lipoprotein_A	0	1	0	0	0
824	Transport_ATP-binding_protein_CydC	1	1	1	1	0	1	0	1	1	0	1					644	hypothetical_protein	1	0			184	POSSIBLE_HYDROLASE_-EC_3.-.-.--	0	1	0	0	0
825	ABC_transporter_ATP-binding_protein	1	1	1	1	1	1	0	1	1	1	1					645	Phage_protein	1	0			185	thiamine_biosynthesis_protein_ThiS	1	1	0	0	1
826	hypothetical_protein	1	1	1	1	1	1	0	1	1	1	1					646	hypothetical_protein	2	0			186	Thiazole_biosynthesis_protein_ThiG	1	1	0	0	1
827	FIG00946196-_hypothetical_protein	1	1	1	1	0	1	0	1	1	0	1					647	hypothetical_protein	1	0			187	Sulfur_carrier_protein_adenylyltransferase_ThiF	0	1	0	0	1
828	bacteriocin-_lactococcin_972_family_protein	1	1	0	1	1	1	0	1	0	1	1					648	hypothetical_protein	1	0			188	putative_integral_membrane_protein_SCJ12.13c	0	1	0	0	0
862	Iojap_protein	1	1	1	1	1	1	0	1	1	1	1					650	hypothetical_protein	1	0			190	Transcriptional_regulator-_TetR_family	0	1	0	0	0
863	Glucosyl-3-phosphoglycerate_phosphatase_-EC_3.1.3.85-	1	1	1	1	1	1	0	1	1	1	1					659	hypothetical_protein	1	0			193	Glycosyltransferase	0	2	0	0	0
864	FIG00945035-_hypothetical_protein	1	1	1	1	1	1	0	1	1	1	1					664	hypothetical_protein	1	0			194	putative_integral_membrane_protein	0	2	0	0	0
865	FIG00946223-_hypothetical_protein	1	1	1	1	1	1	0	1	1	1	1					665	hypothetical_protein	1	0			195	D-3-phosphoglycerate_dehydrogenase_-EC_1.1.1.95-	0	1	0	0	0
866	FIG00945661-_hypothetical_protein	1	1	1	1	1	1	0	1	1	1	1					666	hypothetical_protein	1	0			197	Oxidoreductase_-EC_1.1.1.--	0	1	0	0	0
867	conserved_hypothetical_protein	1	1	1	1	1	1	0	1	1	1	1					667	hypothetical_protein	1	0			198	drug_resistance_transporter-_Bcr-CflA_family_protein	0	1	0	1	0
868	hypothetical_protein	1	1	1	1	1	1	0	1	1	1	1					671	hypothetical_protein	1	0			200	multidrug_transporter-_MFS_superfamily	0	1	0	0	0
869	ABC_transporter_ATP-binding_protein	1	1	1	1	0	1	0	1	1	0	1					672	hypothetical_protein	1	0			201	hypothetical_protein	0	1	0	0	0
870	ABC_transporter_ATP-binding_protein_fragment	0	1	0	1	1	0	0	1	1	1	0					673	hypothetical_protein	1	0			204	Mn-dependent_transcriptional_regulator_MntR	0	1	0	1	1
871	hypothetical_protein	1	1	1	1	0	1	0	1	1	0	1					674	hypothetical_protein	1	0			205	hypothetical_protein	0	1	0	0	0
872	hypothetical_protein	1	1	1	1	0	1	0	1	1	0	1					675	hypothetical_protein	1	0			206	hypothetical_protein	0	1	0	0	0
873	Glycerate_kinase_-EC_2.7.1.31-	1	1	0	1	0	1	0	1	0	0	1					676	hypothetical_protein	2	0			208	hypothetical_protein	0	1	0	0	0
874	unnamed_protein_product	1	1	1	1	0	1	0	1	1	0	1					677	hypothetical_protein	1	0			209	hypothetical_protein	0	1	0	0	0
875	Glycerate_kinase_-EC_2.7.1.31-	1	1	1	1	0	1	0	1	1	0	1					678	hypothetical_protein	2	0			210	hypothetical_protein	0	1	0	0	0
876	conserved_domain_protein	1	1	1	1	0	1	0	1	1	0	1					679	hypothetical_protein	1	0			211	Acylphosphate_phosphohydrolase_-EC_3.6.1.7--_putative	0	1	0	0	1
877	FIG00945776-_hypothetical_protein	1	1	1	1	0	1	0	1	1	0	1					680	hypothetical_protein	1	0			212	Acetyl-CoA_synthetase_-ADP-forming-_alpha_and_beta_chains-_putative	0	1	0	0	0
878	ABC_transporter-_ATP-binding_protein	1	1	1	1	0	1	0	1	1	0	1					698	hypothetical_protein	1	0			213	hypothetical_protein	0	1	0	0	0
879	putative_two-component_system_sensor_kinase	1	1	1	1	0	1	0	1	1	0	1					700	hypothetical_protein	1	0			215	sodium_pump_decarboxylase_gamma_subunit	0	1	0	0	0
880	response_regulator_receiver_domain_protein	1	1	1	1	0	1	0	1	1	0	1					701	hypothetical_protein	1	0			216	Oxaloacetate_decarboxylase_alpha_chain_-EC_4.1.1.3-	0	1	0	0	0
881	FIG00945090-_hypothetical_protein	0	1	0	1	0	0	0	0	0	0	0					780	hypothetical_protein	1	0			217	Oxaloacetate_decarboxylase_beta_chain_-EC_4.1.1.3-	0	1	0	0	0
882	Glycerate_kinase_-EC_2.7.1.31-	1	1	0	0	0	1	0	1	1	0	1					781	hypothetical_protein	1	0			222	hypothetical_protein	0	1	0	0	0
883	hypothetical_protein	1	1	1	1	0	1	0	1	1	0	1					790	hypothetical_protein	1	0			223	FIG00945116-_hypothetical_protein	0	1	0	1	0
884	Glycerate_kinase_-EC_2.7.1.31-	1	1	1	1	0	1	0	1	1	0	1					797	Maltose-maltodextrin_ABC_transporter-_substrate_binding_periplasmic_protein_MalE	1	0			227	Oligopeptide_transport_system_permease_protein_OppB_-TC_3.A.1.5.1-	0	1	0	0	0
885	hypothetical_protein	1	1	1	1	0	1	0	1	1	0	1					866	Translation_initiation_factor_2	1	0			228	Oligopeptide_transport_system_permease_protein_OppB_-TC_3.A.1.5.1-	0	1	0	0	0
886	Transcriptional_regulator-_GntR_family_domain_-_Aspartate_aminotransferase_-EC_2.6.1.1-	1	1	1	1	0	1	0	1	1	0	1					891	Molybdate_metabolism_regulator	1	0			230	Oligopeptide_transport_system_permease_protein_OppB_-TC_3.A.1.5.1-	0	1	0	0	0
887	Transcriptional_regulator-_GntR_family_domain_-_Aspartate_aminotransferase_-EC_2.6.1.1-	1	1	1	1	0	1	0	1	0	0	1					892	hypothetical_protein	1	0			235	hypothetical_protein	0	1	0	0	0
888	conserved_hypothetical_protein	1	1	1	1	1	0	0	0	1	1	1					893	FIG00765533-_hypothetical_protein	1	0			236	Lead-_cadmium-_zinc_and_mercury_transporting_ATPase_-EC_3.6.3.3-_-EC_3.6.3.5--_Copper-translocating_P-type_ATPase_-EC_3.6.3.4-	0	1	0	0	0
889	conserved_domain_protein	1	1	1	1	0	1	0	1	1	0	1					894	hypothetical_protein	1	0			237	Copper_chaperone	0	1	0	0	0
890	hypothetical_protein	1	1	1	1	1	1	0	1	1	1	1					923	Galactoside_O-acetyltransferase_-EC_2.3.1.18-	1	0			238	transcriptional_regulator-_Crp-Fnr_family	0	1	0	0	0
891	Excinuclease_ABC_subunit_A_paralog_of_unknown_function	1	1	1	1	1	1	0	1	1	1	1					940	Maltose_operon_transcriptional_repressor_MalR-_LacI_family	1	0			240	hypothetical_protein	0	1	0	0	0
892	Transcriptional_regulator-_MarR_family	0	1	0	1	1	0	0	1	1	0	1					972	hypothetical_protein	1	0			241	Non-specific_DNA-binding_protein_Dps_-_Iron-binding_ferritin-like_antioxidant_protein_-_Ferroxidase_-EC_1.16.3.1-	0	1	0	0	0
900	hypothetical_protein	1	1	0	1	0	1	0	1	1	0	1					987	FIG00756322-_hypothetical_protein	1	0			242	RelE-StbE_replicon_stabilization_toxin	0	2	0	0	0
915	Sucrose_phosphorylase_-EC_2.4.1.7-	1	1	1	1	0	1	0	1	1	0	1					994	Helicase-_C-terminal	1	0			243	hypothetical_protein	0	1	0	0	0
920	FIG00945328-_hypothetical_protein	1	1	1	1	1	1	0	1	1	1	1					1020	Thiol_peroxidase-_Bcp-type_-EC_1.11.1.15-	1	0			244	hypothetical_protein	0	1	0	0	0
924	hypothetical_protein	1	1	1	1	0	1	0	1	1	0	1					1113	hypothetical_protein	1	0			246	hypothetical_protein	0	1	0	1	0
925	Acetyl-coenzyme_A_synthetase_-EC_6.2.1.1-	1	1	1	1	0	1	0	1	1	0	1					1156	hypothetical_protein	1	0			247	Glutathione_S-transferase-_omega_-EC_2.5.1.18-	0	1	0	0	0
926	Acetyl-coenzyme_A_synthetase_-EC_6.2.1.1-	1	1	1	1	0	1	0	1	1	0	1					1179	hypothetical_protein	1	0			248	Glutathione_S-transferase-_omega_-EC_2.5.1.18-	0	2	0	0	0
927	Acetyl-coenzyme_A_synthetase_-EC_6.2.1.1-	1	1	1	1	0	1	0	1	1	0	1					1225	heavy_metal_translocating_P-type_ATPase	1	0			250	Glutathione_S-transferase-_omega_-EC_2.5.1.18-	0	1	0	0	0
945	putative_Na+_efflux_ABC_transporter-_permease_component	1	1	1	1	0	1	0	1	1	0	1					1248	hypothetical_protein	1	0			251	Oligopeptide_ABC_transporter-_periplasmic_oligopeptide-binding_protein_OppA_-TC_3.A.1.5.1-	0	1	0	0	0
948	Glycerate_kinase_-EC_2.7.1.31-	1	1	1	1	0	1	0	1	1	0	1					1297	FMN_reductase_-EC_1.5.1.29-	1	0			252	Dipeptide_transport_ATP-binding_protein_DppD_-TC_3.A.1.5.2-	0	1	0	0	0
949	FIG00945565-_hypothetical_protein	1	1	1	1	0	1	0	1	1	0	1					1298	coenzyme_F420-dependent_N5-N10-methylene_tetrahydromethanopterin_reductase	1	0			253	Dipeptide_transport_system_permease_protein_DppC_-TC_3.A.1.5.2-	0	1	0	2	0
965	Succinate_dehydrogenase_cytochrome_b_subunit	1	1	1	1	1	1	0	1	1	1	1					1313	Predicted_dehydrogenases_and_related_proteins	1	0			254	Oligopeptide_transport_system_permease_protein_OppB_-TC_3.A.1.5.1-	0	1	0	0	0
985	hypothetical_protein-_putative_membrane_efflux_protein	1	1	1	1	1	1	0	1	1	1	1					1324	Group_B_streptococcal_surface_immunogenic_protein	1	0			255	Molybdenum_transport_system_permease_protein_ModB_-TC_3.A.1.8.1-	0	1	0	0	0
986	conserved_hypothetical_protein	1	1	1	1	0	1	0	0	1	1	0					1365	hypothetical_protein	1	0			256	Molybdenum_ABC_transporter-_periplasmic_molybdenum-binding_protein_ModA_-TC_3.A.1.8.1-	1	1	0	1	0
987	FIG00945295-_hypothetical_protein	1	1	1	1	1	1	0	1	1	1	1					1410	possible_membrane_protein	1	0			257	Molybdate-binding_domain_of_ModE	1	1	0	1	0
989	hypothetical_protein	1	1	1	1	1	1	0	1	0	1	1					1411	FIG00545392-_hypothetical_protein	1	0			258	Molybdenum_cofactor_biosynthesis_protein_MoaB	0	1	0	0	0
990	hypothetical_protein	0	1	1	1	1	0	0	0	0	0	1					1455	hypothetical_protein	1	0			259	hypothetical_protein	0	1	0	1	0
991	hypothetical_protein	1	1	1	1	1	1	0	1	0	1	1					1515	hypothetical_protein	1	0			260	putative_growth_inhibitor	0	1	0	0	0
1003	FIG00945477-_hypothetical_protein	1	1	1	1	1	1	0	1	1	1	1					1516	hypothetical_protein	1	0			261	Molybdopterin-guanine_dinucleotide_biosynthesis_protein_MobA	0	1	0	0	0
1006	hypothetical_protein	1	1	1	1	1	1	0	1	1	0	1					1517	hypothetical_protein	1	0			262	Hydroxylamine_reductase_-EC_1.7.-.--	0	1	0	0	0
1010	Beta-glucosidase_-EC_3.2.1.21-	0	1	0	1	0	0	0	0	0	0	0					1530	Thiol-disulfide_interchange_protein_tlpA	1	0			263	NADH_oxidoreductase_hcr_-EC_1.-.-.--	0	1	0	0	0
1026	hypothetical_protein	1	1	0	1	1	0	0	1	1	1	1					1539	hypothetical_protein	1	0			264	unknown	0	1	0	0	0
1054	conserved_hypothetical_protein	1	1	1	1	1	1	0	1	1	1	1					1540	Arginine_permease_RocE	1	0			265	putative_cytochrome_P450_hydroxylase	0	1	0	1	1
1055	FIG00945288-_hypothetical_protein	1	1	1	1	1	1	0	1	1	1	1					1541	hypothetical_protein	1	0			266	Nitrate-nitrite_transporter	0	1	0	0	0
1056	conserved_hypothetical_protein	1	1	1	1	1	1	0	1	1	1	1					1542	Arginine_permease_RocE	1	0			267	hypothetical_protein	0	14	0	1	0
1064	hypothetical_protein	1	1	1	1	1	1	0	1	1	1	1					1548	hypothetical_protein	1	0			268	Nitrate-nitrite_transporter	0	1	0	0	0
1092	hypothetical_protein	1	1	1	1	1	1	0	1	1	1	1					1562	RNA_polymerase_sigma_factor_RpoD	1	0			269	Respiratory_nitrate_reductase_alpha_chain_-EC_1.7.99.4-	1	1	0	1	0
1103	FHA-domain-containing_proteins	0	1	1	1	1	0	0	0	1	1	1					1563	DNA_helicase_-Rad25_homolog-	1	0			270	Respiratory_nitrate_reductase_beta_chain_-EC_1.7.99.4-	1	1	0	1	0
1121	hypothetical_protein	0	1	0	0	0	0	0	0	1	0	0					1581	hypothetical_protein	1	0			271	Respiratory_nitrate_reductase_delta_chain_-EC_1.7.99.4-	1	1	0	1	1
1126	hypothetical_protein	0	1	0	0	0	0	0	0	0	0	0					1606	putative_helicase	1	0			272	Respiratory_nitrate_reductase_gamma_chain_-EC_1.7.99.4-	1	1	0	1	1
1133	hypothetical_protein	1	1	0	1	0	0	0	0	0	0	0					1607	hypothetical_protein	1	0			273	putative_transcriptional_regulator	0	1	0	0	0
1154	Tryptophan_synthase_alpha_chain_-EC_4.2.1.20-	1	1	1	1	1	1	0	1	1	1	1					1608	FIG01029243-_hypothetical_protein	1	0			274	Molybdenum_cofactor_biosynthesis_protein_MoaA	1	1	0	1	0
1164	hypothetical_protein	0	1	0	1	0	0	0	0	0	0	0					1609	hypothetical_protein	1	0			275	Molybdenum_cofactor_biosynthesis_protein_MoaD	1	1	0	0	0
1171	hypothetical_protein	0	1	1	1	0	1	0	1	1	0	1					1610	CRISPR-associated_helicase_Cas3	1	0			276	Molybdenum_cofactor_biosynthesis_protein_MoaE	1	1	0	1	1
1224	hypothetical_protein	1	1	1	1	1	1	0	1	1	1	1					1611	hypothetical_protein	1	0			277	Molybdopterin_biosynthesis_protein_MoeA	1	1	0	1	1
1248	UDP-N-acetylglucosamine_1-carboxyvinyltransferase_-EC_2.5.1.7-	1	1	1	1	1	1	0	1	1	1	1					1612	CRISPR-associated_RecB_family_exonuclease_Cas4_-_CRISPR-associated_protein_Cas1	1	0			278	Molybdenum_cofactor_biosynthesis_protein_MoaC	1	1	0	1	1
1257	Glycerate_kinase_-EC_2.7.1.31-	1	1	0	1	1	1	0	1	1	1	1					1613	hypothetical_protein	1	0			279	Molybdenum_cofactor_biosynthesis_protein_MoaB	1	1	0	1	1
1268	hypothetical_protein	1	1	1	1	1	1	0	1	1	1	1					1616	putative_extracellular_solute-binding_lipoprotein	1	0			280	FIG00761799-_membrane_protein	0	1	0	0	0
1270	ATP_synthase_protein_I	1	1	1	1	1	1	0	1	1	1	1					1617	hypothetical_protein	1	0			281	Hydroxymethylpyrimidine_phosphate_kinase_ThiD_-EC_2.7.4.7-	0	1	0	1	1
1294	carboxypeptidase-related_protein	1	1	0	1	1	1	0	1	0	1	1					1618	Regulatory_protein-_GntR-Periplasmic_binding_protein-LacI_transcriptional_regulator	1	0			283	Gluconolactonase	0	1	0	0	0
1305	hypothetical_protein	1	1	1	1	1	0	0	0	1	1	1					1622	carbohydrate-binding_protein	1	0			284	hypothetical_protein	0	1	0	0	0
1306	FIG00945668-_hypothetical_protein	1	1	0	1	1	1	0	1	0	1	1					1627	Transcriptional_regulator_of_rhamnose_utilization-_LacI_family	1	0			285	Flagellar_hook-length_control_protein_FliK	0	1	0	0	0
1309	hypothetical_protein	0	1	0	1	0	0	0	0	0	0	0					1628	Mobile_element_protein	1	0			286	Beta-galactosidase_-EC_3.2.1.23-	0	1	0	0	0
1319	Ornithine_cyclodeaminase_-EC_4.3.1.12-	1	1	0	1	0	0	0	1	0	0	0					1630	hypothetical_protein	1	0			287	Ribose_ABC_transport_system-_permease_protein_RbsC_-TC_3.A.1.2.1-	0	1	0	0	0
1320	cystathionine_beta-synthase-_EC-4.2.1.22_-	1	1	0	1	1	1	0	1	0	1	1					1631	Cytosine_deaminase_-EC_3.5.4.1-	1	0			288	Putative_sugar_ABC_transport_system-_permease_protein_YtfT	0	1	0	0	0
1322	hypothetical_protein	1	1	0	1	1	1	0	0	0	1	1					1632	protein_of_unknown_function_DUF521	1	0			289	Ribose_ABC_transport_system-_ATP-binding_protein_RbsA_-TC_3.A.1.2.1-	0	1	0	0	0
1334	Glycerate_kinase_-EC_2.7.1.31-	1	1	0	1	1	1	0	1	0	1	1					1633	Aconitate_hydratase_X-_predicted	1	0			290	hypothetical_protein	0	1	0	0	0
1337	hypothetical_protein-_putative_universal_stress_protein_UspA	1	1	1	1	1	1	0	1	0	1	1					1634	D-3-phosphoglycerate_dehydrogenase_-EC_1.1.1.95-	1	0			291	Ribose_ABC_transport_system-_periplasmic_ribose-binding_protein_RbsB_-TC_3.A.1.2.1-	0	1	0	0	0
1344	hypothetical_protein	0	1	0	0	0	0	0	0	0	0	0					1635	ABC_transporter_substrate-binding_protein	1	0			293	putative_choline_binding_protein	0	1	0	0	0
1369	DNA-binding_response_regulator_mtrA	1	1	1	1	1	1	0	1	1	1	1					1636	Urea_carboxylase-related_ABC_transporter-_periplasmic_substrate-binding_protein	1	0			294	hypothetical_protein	0	2	0	0	0
1372	hypothetical_protein	0	1	1	0	0	0	0	0	1	0	0					1637	Urea_carboxylase-related_ABC_transporter-_permease_protein	1	0			295	hypothetical_protein	0	1	0	0	0
1373	hypothetical_protein	1	1	1	1	1	1	0	1	1	1	1					1638	ABC-type_nitrate-sulfonate-bicarbonate_transport_system-_ATPase_component	1	0			297	putative_dipeptidase	0	1	0	0	0
1374	FIG00946342-_hypothetical_protein	0	1	0	0	1	0	0	1	0	1	0					1639	3-ketoacyl-CoA_thiolase_-EC_2.3.1.16-_@_Acetyl-CoA_acetyltransferase_-EC_2.3.1.9-	1	0			298	Alcohol_dehydrogenase_-EC_1.1.1.1-	1	1	0	0	0
1375	hypothetical_protein	1	1	1	1	1	1	0	1	1	1	1					1640	O-succinylbenzoic_acid--CoA_ligase_-EC_6.2.1.26-	1	0			299	Aldehyde_dehydrogenase_-EC_1.2.1.3-	0	1	0	0	1
1377	hypothetical_protein	1	1	1	1	1	0	0	0	1	1	1					1641	Substrate-specific_component_BioY_of_biotin_ECF_transporter	1	0			300	Oligogalacturonide_transporter	0	1	0	0	0
1378	hypothetical_protein	0	1	1	0	0	1	0	1	1	0	0					1650	hypothetical_protein	1	0			305	bifunctional_protein_-secreted_sugar_binding_protein-sugar_hydrolase-	0	1	0	0	0
1379	hypothetical_protein	1	1	0	1	1	0	0	0	1	1	1					1663	hypothetical_protein	1	0			306	oxidoreductase_of_aldo-keto_reductase_family-_subgroup_1	0	1	0	0	0
1380	hypothetical_protein	1	1	1	1	1	1	0	1	1	1	1					1682	Permease_of_the_drug-metabolite_transporter_-DMT-_superfamily	1	0			307	Aminodeoxychorismate_lyase_-EC_4.1.3.38-	0	2	0	0	0
1381	hypothetical_protein	1	1	1	1	1	1	0	1	1	1	0					1683	Permease_of_the_drug-metabolite_transporter_-DMT-_superfamily	1	0			308	O-succinylbenzoate_synthase_-EC_4.2.1.113-	0	1	0	0	0
1387	Glutamate_N-acetyltransferase_-EC_2.3.1.35-_-_N-acetylglutamate_synthase_-EC_2.3.1.1-	0	1	1	1	1	0	0	0	1	1	1					1684	Permease_of_the_drug-metabolite_transporter_-DMT-_superfamily	1	0			309	Transcriptional_regulator_RpiR_in_protein_degradation_cluster	0	1	0	0	0
1397	FIG00946262-_hypothetical_protein	1	1	1	1	1	1	0	1	0	1	1					1687	FIG00945263-_hypothetical_protein	1	0			310	hypothetical_protein	0	1	0	0	0
1400	3-isopropylmalate_dehydratase_small_subunit_-EC_4.2.1.33-	0	1	1	1	1	1	0	1	1	1	1					1702	hypothetical_protein	1	0			311	Carboxypeptidase_G2	0	1	0	0	0
1401	3-isopropylmalate_dehydratase_large_subunit_-EC_4.2.1.33-	0	1	1	1	1	1	0	1	1	1	1					1710	hypothetical_protein	1	0			312	Mg-2+-_transport_ATPase_protein_C	0	2	0	0	1
1402	3-isopropylmalate_dehydratase_large_subunit_-EC_4.2.1.33-	1	1	1	1	1	1	0	1	1	1	1					1717	FIG01122936-_hypothetical_protein	1	0			313	Alpha-galactosidase_-EC_3.2.1.22-	0	2	0	1	0
1408	3-isopropylmalate_dehydrogenase-_EC-1.1.1.85_-	1	1	1	1	1	1	0	1	1	1	1					1718	Beta-glucosidase_-EC_3.2.1.21-	1	0			314	Transcriptional_regulator-_LacI_family	0	2	0	0	0
1409	3-isopropylmalate_dehydrogenase_-EC_1.1.1.85-	1	1	1	1	1	1	0	1	1	1	1					1735	Alpha-L-fucosidase_-EC_3.2.1.51-	1	0			315	Glycerophosphoryl_diester_phosphodiesterase_-EC_3.1.4.46-	1	1	0	0	1
1412	Acetolactate_synthase_small_subunit_-EC_2.2.1.6-	1	1	1	1	1	1	0	1	1	1	1					1736	Alpha-L-fucosidase_-EC_3.2.1.51-	1	0			316	hypothetical_protein	0	1	0	0	0
1413	Acetolactate_synthase_large_subunit_-EC_2.2.1.6-	1	1	1	1	1	1	0	1	1	1	1					1737	hypothetical_protein	1	0			317	hypothetical_protein	0	1	0	0	0
1417	FIG00945212-_hypothetical_protein	1	1	1	1	1	1	0	1	1	1	1					1745	hypothetical_protein	1	0			318	hypothetical_protein	0	1	0	0	0
1431	hypothetical_protein	1	1	1	1	1	1	0	1	1	1	1					1746	hypothetical_protein	1	0			319	FIG001353-_Acetyltransferase	0	1	0	0	0
1442	tetratricopeptide_repeat_protein	1	1	0	1	1	1	0	0	1	1	0					1754	hypothetical_protein	1	0			320	hypothetical_protein	0	1	0	0	0
1443	hypothetical_protein	0	2	1	2	1	0	0	0	2	1	2					1767	hypothetical_protein	1	0			321	hypothetical_protein	0	1	0	0	0
1466	hypothetical_protein	1	1	1	1	1	1	0	1	1	1	1					1817	hypothetical_protein	1	0			322	hypothetical_protein	0	1	0	0	0
1469	Endonuclease_-EC_3.1.-.--	0	1	1	1	1	1	0	1	0	1	1					1862	hypothetical_protein	1	0			324	protein_of_unknown_function_DUF262	0	1	0	0	0
1488	conserved_hypothetical_protein	1	1	1	1	1	1	0	1	1	1	1					1864	hypothetical_protein	1	0			325	putative_ATP-dependent_helicase	1	1	0	0	0
1499	hypothetical_protein	1	1	1	1	0	1	0	1	1	0	1					1878	hypothetical_protein	1	0			326	Possible_restriction_-modification_enzyme	0	1	0	0	0
1502	Beta-hexosaminidase_-EC_3.2.1.52-	1	1	1	1	0	1	0	1	1	0	1					1879	hypothetical_protein	1	0			327	Helicase-_C-terminal-Type_III_restriction_enzyme-_res_subunit-DEAD-DEAH_box_helicase-_N-terminal	1	1	0	0	0
1503	-GlcNAc-2_ABC_transporter-_permease_component_1	0	1	1	1	0	1	0	0	1	0	0					1880	hypothetical_protein	2	0			328	putative_DNA_helicase	1	1	0	0	0
1504	hypothetical_protein	0	1	1	1	0	1	0	0	1	0	0					1881	hypothetical_protein	1	0			329	ATP-dependent_DNA_helicase_UvrD-PcrA	1	1	0	0	0
1505	-GlcNAc-2_ABC_transporter-_permease_component_1	1	1	1	1	0	1	0	1	1	0	1					1882	putative_large_secreted_protein	1	0			330	Mobile_element_protein	0	6	0	0	0
1506	-GlcNAc-2_ABC_transporter-_permease_component_2	1	1	1	1	0	1	0	1	1	0	1					1883	YD_repeat_protein	1	0			331	Mobile_element_protein	0	1	0	0	2
1507	-GlcNAc-2_ABC_transporter-_ATP-binding_component_1	1	1	1	1	0	1	0	1	1	0	1					1887	hypothetical_protein	1	0			332	FIG00830864-_hypothetical_protein	0	12	0	0	0
1508	-GlcNAc-2_ABC_transporter-_ATP-binding_component_2	1	1	1	1	0	1	0	1	1	0	1					1888	YD_repeat_protein	1	0			333	hypothetical_protein	0	1	0	0	0
1509	Dipeptide-binding_ABC_transporter-_periplasmic_substrate-binding_component_-TC_3.A.1.5.2-	1	1	1	1	0	1	0	1	1	0	1					1890	hypothetical_protein	1	0			334	hypothetical_protein	0	1	0	0	0
1510	FIG00945282-_hypothetical_protein	1	1	1	1	0	1	0	1	1	0	1					1905	Transcriptional_regulator-_HxlR_family	1	0			335	hypothetical_protein	1	1	0	0	0
1511	hypothetical_protein	1	1	0	0	0	0	0	0	1	0	1					1914	Nitrite_reductase_-NAD-P-H-_large_subunit_-EC_1.7.1.4-	1	0			336	hypothetical_protein	0	1	0	0	0
1512	FIG00945317-_hypothetical_protein	0	1	1	1	0	0	0	1	0	0	0					1930	hypothetical_protein	1	0			337	hypothetical_protein	0	1	0	1	0
1515	hypothetical_protein	0	1	1	1	0	0	0	0	0	0	0					1936	Alpha-L-fucosidase_-EC_3.2.1.51-	1	0			338	probable_RuBisCo-expression_protein_CbbX	0	1	0	0	0
1547	COG2740-_Predicted_nucleic-acid-binding_protein_implicated_in_transcription_termination	0	1	1	1	0	0	0	1	1	0	1					1952	putative_integral_membrane_protein	1	0			340	hypothetical_protein	0	1	0	0	0
1562	5-Nucleotidase_domain_protein	1	1	1	1	1	1	0	1	1	1	1					1970	FIG00945158-_hypothetical_protein	1	0			341	COG0451-_Nucleoside-diphosphate-sugar_epimerases	0	1	0	0	0
1594	2-4-dienoyl-CoA_reductase_-NADPH-_-EC_1.3.1.34-	1	1	1	1	0	1	0	1	1	0	1					1982	ABC_transporter-_sugar_binding_protein	1	0			342	protein	0	1	0	0	0
1623	hypothetical_protein	0	1	1	0	0	0	0	0	1	1	1					1983	ABC_transporter-_sugar_binding_protein	1	0			343	Transcriptional_regulator-_TetR_family	0	1	0	1	0
1631	ATP-dependent_helicase	1	1	1	1	1	1	0	1	1	1	1					1984	Alpha-N-arabinofuranosidase_-EC_3.2.1.55-	1	0			344	Mobile_element_protein	0	2	0	0	0
1632	Type_II_restriction_enzyme-_methylase_subunits	1	1	0	0	0	0	0	1	0	0	0					1985	Alpha-N-arabinofuranosidase_-EC_3.2.1.55-	1	0			345	Hydrolase-_alpha-beta_hydrolase_fold_family	0	1	0	0	0
1633	Helicase-_C-terminal-Type_III_restriction_enzyme-_res_subunit-DEAD-DEAH_box_helicase-_N-terminal	1	1	1	1	1	1	0	1	1	1	0					1994	hypothetical_protein	1	0			346	Acetylornithine_deacetylase-Succinyl-diaminopimelate_desuccinylase_and_related_deacylases	0	1	0	0	0
1634	putative_DNA_helicase	1	1	1	1	1	1	0	1	1	1	0					1997	Glyoxalase_family_protein	1	0			347	zinc_carboxypeptidase_family_protein	0	1	0	0	0
1635	FIG00945952-_hypothetical_protein	1	1	0	1	0	1	0	1	0	0	1					1998	hypothetical_protein	1	0			348	Transcriptional_regulator-_TetR_family	0	1	0	0	0
1638	hypothetical_protein	1	1	1	1	1	1	0	1	1	1	1					1999	Transcriptional_regulator-_AraC_family	1	0			349	HNH_endonuclease	0	5	0	1	0
1655	hypothetical_protein	1	1	1	1	1	1	0	1	1	1	1					2000	hypothetical_protein	1	0			350	Xylulose_kinase_-EC_2.7.1.17-	0	1	0	0	0
1667	acetyltransferase-_GNAT_family	1	1	1	1	1	1	0	1	1	0	0					2001	D-3-phosphoglycerate_dehydrogenase_-EC_1.1.1.95-	1	0			352	Xylose_isomerase_-EC_5.3.1.5-	0	1	0	0	0
1674	Maltose-maltodextrin_ABC_transporter-_substrate_binding_periplasmic_protein_MalE	1	1	1	1	0	1	0	1	1	0	1					2002	heat_shock_protein_Hsp20	1	0			353	Xylose-responsive_transcription_regulator-_ROK_family	1	1	0	0	0
1680	Glycerate_kinase_-EC_2.7.1.31-	0	1	1	1	0	0	0	0	1	0	1					2003	hypothetical_protein	1	0			354	possible_secreted_peptidase	0	1	0	0	1
1681	hypothetical_protein	0	1	1	1	0	0	0	0	1	0	1					2004	Histone_acetyltransferase_HPA2_and_related_acetyltransferases	1	0			355	Aliphatic_amidase_AmiE_-EC_3.5.1.4-	0	1	0	1	0
1682	protein_associated_to_putative_adhesion_protein	0	1	0	1	0	0	0	0	0	0	0					2005	Putative_DNA_polymerase_III_epsilon_subunit	1	0			356	Probable_RND_efflux_membrane_fusion_protein	0	1	0	0	0
1683	hypothetical_protein	0	1	1	1	0	0	0	0	0	0	0					2006	hypothetical_protein	1	0			357	ABC_transporter_ATP-binding_protein	0	1	0	0	0
1684	FIG00945368-_hypothetical_protein	0	3	3	3	0	1	0	1	3	0	0					2007	putative_membrane_protein	1	0			358	Cell_division_protein_FtsX	0	1	0	0	0
1685	FIG00945368-_hypothetical_protein	0	3	3	3	0	1	0	1	3	0	0					2008	hypothetical_protein	1	0			359	PE-PGRS_virulence_associated_protein	0	1	0	0	0
1689	hypothetical_protein	0	1	1	1	0	0	0	0	1	0	1					2009	low_temperature_requirement_A	1	0			360	hypothetical_protein	0	1	0	0	0
1690	hypothetical_protein	0	1	1	1	0	0	0	0	0	0	1					2010	hypothetical_protein	1	0			362	Choline-sulfatase_-EC_3.1.6.6-	0	1	0	0	0
1701	ATP-dependent_Clp_protease_adaptor_protein_ClpS	1	1	1	1	0	1	0	1	1	0	1					2011	Cell_division_inhibitor	1	0			363	Glycine_betaine_ABC_transport_system-_glycine_betaine-binding_protein_OpuAC	0	2	0	0	0
1711	hypothetical_protein	0	1	0	1	1	0	0	0	1	1	1					2012	Ferrochelatase-_protoheme_ferro-lyase_-EC_4.99.1.1-	1	0			364	Membrane_protein_mosC	0	1	0	0	0
1720	Glycerate_kinase_-EC_2.7.1.31-	0	1	1	1	0	1	0	0	1	0	1					2013	Phytoene_dehydrogenase_-EC_1.14.99.--	2	0			365	Transcriptional_regulator-_TetR_family	0	1	0	0	0
1738	hypothetical_protein	0	1	1	1	0	0	0	0	1	0	0					2014	Phytoene_synthase_-EC_2.5.1.32-	2	0			366	aminotransferase_-EC-2.6.1.--	0	1	0	0	0
1749	Exonuclease	1	1	1	1	0	1	0	1	1	0	1					2015	Octaprenyl_diphosphate_synthase_-EC_2.5.1.90-_-_Dimethylallyltransferase_-EC_2.5.1.1-_-_-2E-6E--farnesyl_diphosphate_synthase_-EC_2.5.1.10-_-_Geranylgeranyl_diphosphate_synthase_-EC_2.5.1.29-	1	0			367	Aminoglycoside_phosphotransferase	0	1	0	0	0
1756	hypothetical_protein	1	1	1	0	1	1	0	1	1	1	1					2016	Transcriptional_regulator-_MarR_family	1	0			368	Mannose-6-phosphate_isomerase_-EC_5.3.1.8-	0	1	0	0	0
1764	hypothetical_protein	1	1	1	1	1	1	0	1	1	1	1					2017	"phi-Carotenoid_synthase"_-EC_1.3.-.-_and_EC_2.1.1--	1	0			370	4-Hydroxy-2-oxoglutarate_aldolase_-EC_4.1.3.16-_@_2-dehydro-3-deoxyphosphogluconate_aldolase_-EC_4.1.2.14-	0	1	0	0	0
1766	hypothetical_protein	0	1	0	0	0	0	0	0	0	0	0					2018	Lycopene_cyclase	1	0			371	Transcriptional_regulator-_IclR_family	1	1	0	0	0
1768	FIG00946330-_hypothetical_protein	1	1	1	1	1	1	0	1	1	1	1					2019	Lycopene_cyclase	1	0			372	periplasmic_binding_protein-LacI_transcriptional_regulator	0	1	0	0	0
1771	hypothetical_protein	1	1	1	1	1	1	0	1	1	0	1					2020	putative_cytochrome_P450_hydroxylase	1	0			374	Altronate_dehydratase_-EC_4.2.1.7-	0	1	0	0	0
1773	FIG00946092-_hypothetical_protein	0	1	1	0	1	1	0	0	0	1	0					2021	hypothetical_protein	1	0			375	Uronate_isomerase_-EC_5.3.1.12-	0	1	0	0	0
1783	hypothetical_protein	1	1	1	1	1	1	0	1	1	1	1					2022	Ca2+-H+_antiporter	1	0			376	Mobile_element_protein	0	2	0	0	0
1825	triacylglycerol_lipase_precursor-_EC-3.1.1.3_-	1	1	1	1	0	1	0	1	1	0	1					2023	Methionine_gamma-lyase_-EC_4.4.1.11-	1	0			377	hypothetical_protein	0	2	0	0	1
1828	hypothetical_protein	1	1	1	1	1	1	0	1	1	1	1					2024	hypothetical_protein	1	0			378	hypothetical_protein	0	3	0	0	0
1845	beta-galactosidase_fused_to_beta-N-acetylhexosaminidase	0	1	1	1	0	0	0	0	1	0	1					2025	hypothetical_protein	1	0			379	hypothetical_protein	0	1	0	0	0
1846	hypothetical_protein	0	1	1	1	0	0	0	0	1	0	1					2026	hypothetical_protein	1	0			380	putative_helicase	0	1	0	0	0
1847	hypothetical_protein	0	1	0	1	0	0	0	0	0	0	0					2027	hypothetical_protein	1	0			382	Uronate_isomerase_-EC_5.3.1.12-	0	1	0	0	0
1849	FIG00945297-_hypothetical_protein	1	1	1	1	1	1	0	1	1	1	1					2028	Mobile_element_protein	1	0			383	Altronate_oxidoreductase_-EC_1.1.1.58-	0	1	0	0	0
1866	hypothetical_protein	1	1	1	1	0	1	0	1	1	1	1					2029	FIG00832862-_hypothetical_protein	1	0			384	putative_helicase	0	1	0	0	0
1867	FIG00945872-_hypothetical_protein	1	1	1	1	1	1	0	1	1	1	1					2058	ATP-dependent_DNA_ligase_-EC_6.5.1.1-_clustered_with_Ku_protein-_LigD	1	0			385	FIG003033-_Helicase_domain_protein	0	1	0	0	0
1868	FIG00945261-_hypothetical_protein	1	1	1	1	1	1	0	1	1	1	1					2068	LSU_ribosomal_protein_L34p	1	0			387	Mobile_element_protein	0	1	0	0	2
1879	hypothetical_protein	1	1	1	1	1	1	0	1	1	1	1					2079	hypothetical_protein	1	0			388	Mobile_element_protein	0	1	0	0	0
1894	conserved_hypothetical_protein	0	1	1	1	1	0	0	0	1	1	1					2098	hypothetical_protein	1	0			389	hypothetical_protein	0	1	0	0	0
1905	FIG00944994-_hypothetical_protein	1	1	1	1	1	1	0	1	1	1	1					2101	Probable_transporter	1	0			390	Putative_Dihydrolipoamide_dehydrogenase_-EC_1.8.1.4--_Mercuric_ion_reductase_-EC_1.16.1.1--_PF00070_family-_FAD-dependent_NAD-P--disulphide_oxidoreductase	1	1	0	1	2
1931	protein_associated_to_putative_adhesion_protein	1	1	1	1	1	1	0	1	1	1	1					2102	Probable_transporter	1	0			393	Mobile_element_protein	0	1	0	0	0
1932	hypothetical_protein	1	1	1	1	1	1	0	1	1	1	1					2110	Aldehyde_dehydrogenase_-EC_1.2.1.3-	1	0			394	UDP-glucose_4-epimerase_-EC_5.1.3.2-	0	1	0	0	1
1937	conserved_hypothetical_protein	1	1	1	1	1	1	0	1	1	1	1					2111	Glutamate-1-semialdehyde_aminotransferase_-EC_5.4.3.8-	1	0			395	Xyloside_transporter_XynT	0	1	0	1	1
1938	ABC_transporter-_ATP-binding_protein	1	1	1	1	1	1	0	1	1	1	1					2112	putative_oxidoreductase	1	0			397	hypothetical_protein	0	1	0	0	0
1939	FIG00945391-_hypothetical_protein	1	1	1	1	1	1	0	1	1	1	1					2114	amino_acid_permease-associated_region	1	0			399	Diaminopimelate_decarboxylase_-EC_4.1.1.20-	0	1	0	0	0
1941	conserved_hypothetical_protein	1	1	1	1	1	1	0	1	1	1	1					2115	Amino_acid_transporter	1	0			400	hypothetical_protein	0	1	0	0	0
1967	Methionine_ABC_transporter_ATP-binding_protein	1	1	1	1	0	1	0	1	1	0	1					2142	hypothetical_protein	1	0			401	Cysteine_synthase_-EC_2.5.1.47-	0	1	0	0	0
1979	conserved_domain_protein	1	1	1	1	1	1	0	1	1	1	1					2143	hypothetical_protein	1	0			402	general_stress_protein	0	1	0	0	0
1990	hypothetical_protein	0	1	0	0	0	0	0	1	0	0	0					2147	hypothetical_protein	1	0			403	Mobile_element_protein	0	1	0	0	0
1991	L-arabinose_transport_system_permease_protein_araQ_-EC_3.6.3.17-	1	1	1	1	1	1	0	1	1	1	1					2159	hypothetical_protein	1	0			404	Mobile_element_protein	0	1	0	1	0
1992	Predicted_beta-glucoside-regulated_ABC_transport_system-_permease_component_1-_COG1175	1	1	1	1	1	1	0	1	1	1	1					2180	Possible_sulfatase	1	0			408	hypothetical_protein	0	1	0	0	0
2013	protein_associated_to_putative_adhesion_protein	0	1	1	1	0	1	0	1	1	0	1					2181	putative_glycosyl_transferase	1	0			409	Mobile_element_protein	0	1	0	0	0
2038	FIG00945520-_hypothetical_protein	1	1	1	1	1	1	0	1	1	1	1					2182	putative_glycosyl_transferase	1	0			412	Acetyl_xylan_esterase_-EC_3.1.1.41-	0	1	0	0	0
2086	hypothetical_protein	1	1	1	1	0	1	0	1	1	0	1					2183	putative_integral_membrane_protein	1	0			413	Acetyl_xylan_esterase_-EC_3.1.1.41-	0	1	0	0	0
2087	hypothetical_protein	0	1	0	1	0	0	0	0	0	0	1					2184	FIG00761799-_membrane_protein	1	0			414	hypothetical_protein	0	1	0	0	0
2106	hypothetical_protein	1	1	1	1	1	1	0	1	1	1	1					2219	hypothetical_protein	1	0			416	hypothetical_protein	1	1	0	0	0
2112	hypothetical_protein	0	1	1	0	0	0	0	0	0	0	1					2220	Beta-glucosidase_-EC_3.2.1.21-	1	0			417	hypothetical_protein	0	1	0	0	0
2134	FIG00944940-_hypothetical_protein	0	1	0	1	0	0	0	0	0	0	0					2221	Beta-glucosidase_-EC_3.2.1.21-	1	0			418	TIM-barrel_signal_transduction_protein	0	1	0	1	0
2183	CRISPR-associated_protein_Cas1	1	1	1	1	0	1	0	1	1	1	1					2237	Transcriptional_regulator-_TetR_family	1	0			419	Transcriptional_regulator	0	1	0	1	0
2192	conserved_hypothetical_protein	1	1	1	1	1	1	0	1	1	1	1					2258	Oligopeptide_transport_system_permease_protein_OppB_-TC_3.A.1.5.1-	1	0			420	Transcriptional_regulator-_GntR_family_domain_-_Aspartate_aminotransferase_-EC_2.6.1.1-	1	1	0	1	0
2199	Malto-oligosyltrehalose_trehalohydrolase_-EC_3.2.1.141-	1	1	1	1	1	1	0	1	1	1	1					2270	hypothetical_protein	1	0			421	alcohol_dehydrogenase	0	1	0	0	0
2202	conserved_hypothetical_protein	1	1	1	1	1	1	0	1	1	1	1					2271	hypothetical_protein	1	0			422	Myo-inositol_2-dehydrogenase_-EC_1.1.1.18-	0	1	0	0	0
2203	hypothetical_protein	1	1	1	1	1	1	0	1	1	1	1					2272	hypothetical_protein	1	0			423	transcriptional_regulator-_LacI_family	0	1	0	0	0
2211	conserved_hypothetical_protein	0	1	1	0	1	0	0	1	1	1	0					2273	putative_large_secreted_protein	1	0			424	transcriptional_regulator-_LacI_family	0	1	0	0	0
2214	hypothetical_protein	1	1	1	0	1	1	0	0	0	0	1					2274	FIG01043295-_hypothetical_protein	1	0			425	FIG065221-_Holliday_junction_DNA_helicase	0	1	0	1	0
2219	hypothetical_protein	1	1	1	1	1	1	0	1	1	1	1					2275	hypothetical_protein	1	0			427	COG0847-_DNA_polymerase_III-_epsilon_subunit_and_related_3-5_exonucleases	0	1	0	0	0
2220	ABC_transporter-_ATP-binding_protein	1	1	1	1	0	1	0	1	1	1	0					2276	hypothetical_protein	1	0			428	ABC_transporter-_ATP-binding_protein	0	1	0	0	0
2221	putative_ABC_transporter-associated_permease	1	1	1	1	1	1	0	1	1	1	1					2277	Mobile_element_protein	4	0			429	hypothetical_protein	0	2	0	0	0
2222	FIG00945379-_hypothetical_protein	0	1	1	1	1	0	0	0	1	1	1					2278	Mobile_element_protein	4	0			430	peptidase_M20	0	1	0	0	0
2223	cupin_domain_protein	0	1	1	1	1	0	0	0	1	1	1					2281	hypothetical_protein	1	0			431	hypothetical_protein	0	1	0	0	0
2225	Uncharacterized_conserved_protein	0	1	1	1	0	0	0	0	1	0	1					2282	hypothetical_protein	1	0			432	hypothetical_protein	0	1	0	1	0
2237	conserved_hypothetical_protein	1	1	1	1	1	1	0	1	0	1	1					2283	hypothetical_protein	1	0			433	Xylitol_dehydrogenase_-EC_1.1.1.9-	0	1	0	0	0
2238	FIG00946125-_hypothetical_protein	1	1	1	1	1	1	0	1	1	1	1					2288	Excisionase	1	0			434	hypothetical_protein	0	1	0	0	0
2239	FIG00946125-_hypothetical_protein	1	1	1	1	1	1	0	1	1	1	1					2289	hypothetical_protein	1	0			436	Transketolase_-EC_2.2.1.1-	0	1	0	0	0
2242	FIG00946427-_hypothetical_protein	1	1	1	1	1	1	0	1	1	1	1					2307	hypothetical_protein	1	0			438	hypothetical_protein	0	1	0	0	0
2243	conserved_hypothetical_protein	0	1	0	1	1	0	0	0	0	1	0					2308	Nitrate-nitrite_transporter	1	0			439	hypothetical_protein	0	1	0	0	0
2244	FIG00945236-_hypothetical_protein	1	1	1	1	1	1	0	1	1	1	0					2309	Respiratory_nitrate_reductase_alpha_chain_-EC_1.7.99.4-	1	0			440	putative_acetyltransferase	0	1	0	0	0
2249	Glycerate_kinase_-EC_2.7.1.31-	1	1	1	1	1	1	0	1	1	1	1					2326	Beta-galactosidase_-EC_3.2.1.23-	1	0			441	Uncharacterized_protein_Rv1841c-MT1889	0	1	0	0	0
2273	Chloride_channel_protein	1	1	1	1	1	1	0	1	1	0	1					2327	Putative_sugar_ABC_transport_system-_permease_protein_YtfT	1	0			442	Magnesium_and_cobalt_efflux_protein_CorC	0	1	0	0	0
2276	hypothetical_protein	1	1	1	1	1	1	0	1	1	1	1					2329	Ribose_ABC_transport_system-_periplasmic_ribose-binding_protein_RbsB_-TC_3.A.1.2.1-	1	0			443	Uncharacterized_protein_conserved_in_bacteria	0	1	0	0	0
2289	hypothetical_protein	1	1	1	1	1	1	0	1	1	1	1					2330	hypothetical_protein	1	0			445	hypothetical_protein	0	1	0	0	0
2291	hypothetical_protein	0	1	0	1	0	0	0	0	0	0	0					2337	hypothetical_protein	1	0			446	HNH_endonuclease	0	1	0	0	0
2292	hypothetical_protein	1	1	1	1	1	1	0	1	1	1	0					2356	Glycerol-3-phosphate_ABC_transporter-_periplasmic_glycerol-3-phosphate-binding_protein_-TC_3.A.1.1.3-	1	0			447	hypothetical_protein	0	1	0	0	0
2295	rare_lipoprotein_A-_RlpA_family	1	1	1	1	1	1	0	1	1	1	1					2357	SN-glycerol-3-phosphate_transport_system_permease_protein_UgpE_-TC_3.A.1.1.3-	1	0			448	hypothetical_protein	0	1	0	0	0
2314	hypothetical_protein	1	1	0	1	0	0	0	0	1	0	0					2358	Glycerol-3-phosphate_ABC_transporter-_permease_protein_UgpA_-TC_3.A.1.1.3-	1	0			449	oxidoreductase	0	1	0	0	0
2317	hypothetical_protein	1	1	1	1	1	1	0	1	1	1	1					2360	2-4-dienoyl-CoA_reductase_-NADPH-_-EC_1.3.1.34-	1	0			450	alpha-beta_hydrolase_fold	0	1	0	0	0
2329	hypothetical_protein	1	1	0	0	0	1	0	0	0	0	0					2361	hypothetical_protein	1	0			451	hypothetical_protein	0	1	0	0	0
2334	Alpha-N-arabinofuranosidase_-EC_3.2.1.55-	1	1	1	1	1	1	0	1	1	1	1					2362	secreted_lipase	1	0			452	aminoglycoside_phosphotransferase	0	1	0	0	0
2342	FIG00945998-_hypothetical_protein	1	1	1	1	1	1	0	1	1	1	1					2364	Glycine_betaine_ABC_transport_system-_glycine_betaine-binding_protein_OpuAC	1	0			453	hypothetical_protein	0	1	0	0	0
2343	Glycerate_kinase_-EC_2.7.1.31-	1	1	1	1	1	1	0	1	1	1	1					2377	Mobile_element_protein	1	0			455	hypothetical_protein	0	1	0	0	0
2351	L-ribulose-5-phosphate_4-epimerase_-EC_5.1.3.4-	1	1	1	1	1	1	0	1	1	1	1					2379	Mobile_element_protein	1	0			456	FIG01073890-_hypothetical_protein	0	2	0	0	0
2353	hypothetical_protein	1	1	1	1	1	1	0	1	1	1	1					2389	Pyridine_nucleotide-disulfide_oxidoreductase-_NADH_dehydrogenase_-EC_1.6.99.3-	1	0			459	Permease_of_the_drug-metabolite_transporter_-DMT-_superfamily	0	1	0	0	0
2362	FIG00946045-_hypothetical_protein	1	1	1	1	1	1	0	1	1	1	1					2391	Mobile_element_protein	1	0			465	Glycosyltransferase	0	1	0	0	0
2363	hypothetical_protein	1	1	1	0	1	0	0	1	1	1	1					2392	Acetyl_xylan_esterase_-EC_3.1.1.41-	1	0			466	hypothetical_protein	0	1	0	0	0
2372	FIG00946200-_hypothetical_protein	1	1	1	1	1	1	0	1	1	1	1					2393	Acetyl_xylan_esterase_-EC_3.1.1.41-	1	0			467	Putative_sugar_translocase_in_surface_polysaccharides_biosynthesis	0	1	0	0	0
2377	Protein_YidD	0	1	0	1	0	1	0	0	0	1	0					2394	hypothetical_protein	1	0			468	putative_glycosyl_transferase	1	2	0	0	0
2406	hypothetical_protein	0	0	0	0	1	1	0	1	0	1	0					2403	transcriptional_regulator-_LacI_family	1	0			470	FIG00945534-_hypothetical_protein	1	1	0	0	0
2407	FIG00945475-_hypothetical_protein	0	0	0	0	1	0	0	0	0	1	0					2405	ATP-dependent_DNA_helicase_recG	1	0			471	FIG00945117-_hypothetical_protein	1	1	0	0	0
2408	FIG00945475-_hypothetical_protein	0	0	0	0	1	0	0	0	0	1	0					2428	hypothetical_protein	1	0			479	hypothetical_protein	0	1	0	0	0
2410	hypothetical_protein	0	0	0	0	0	0	0	0	0	1	0					2432	FIG00816859-_hypothetical_protein	1	0			484	glutamate_permease	0	2	0	0	0
2411	hydrolase-_haloacid_dehalogenase-like_family	0	0	0	0	0	0	0	0	0	1	0					2435	hypothetical_protein	1	0			485	Glutamate_transport_system_permease_protein_gluC	0	2	0	0	0
2414	hypothetical_protein	0	0	0	0	0	0	0	0	0	1	0					2436	FIG01073890-_hypothetical_protein	1	0			486	glutamate-binding_protein_of_ABC_transporter_system	0	1	0	0	0
2418	FIG00946374-_hypothetical_protein	0	0	0	0	1	0	0	0	0	1	0					2439	hypothetical_protein	1	0			487	putative_glutamate_uptake_system_ATP-binding_protein	0	1	0	0	1
2428	FIG00946334-_hypothetical_protein	0	0	0	0	1	1	0	0	0	1	1					2456	hypothetical_protein	1	0			488	hypothetical_protein	0	1	0	0	0
2465	FIG00945116-_hypothetical_protein	0	0	0	0	1	0	0	0	0	1	0					2470	internalin_E	1	0			494	hypothetical_protein	1	1	0	0	0
2513	hypothetical_protein	1	0	0	0	1	0	0	0	1	1	1					2471	hypothetical_protein	1	0			496	hypothetical_protein	0	1	0	0	0
2538	hypothetical_protein	0	0	0	0	0	1	0	1	0	1	0					2472	hypothetical_protein	1	0			497	hypothetical_protein	0	1	0	0	0
2573	conserved_hypothetical_protein	0	0	0	0	1	0	0	0	0	1	0					2476	Thiosulfate_sulfurtransferase-_rhodanese_-EC_2.8.1.1-	1	0			498	hypothetical_protein	0	1	0	0	0
2586	FIG00946454-_hypothetical_protein	1	0	0	1	0	1	0	0	0	1	1					2496	hypothetical_protein	1	0			499	3-mercaptopyruvate_sulfurtransferase_-EC_2.8.1.2-	0	1	0	0	0
2595	FIG00945130-_hypothetical_protein	0	0	0	0	0	0	0	0	0	1	0					2497	hypothetical_protein	1	0			504	Putative_membrane_protein	0	2	0	0	1
2613	conserved_hypothetical_protein	1	0	1	1	1	1	0	0	1	1	0					2498	hypothetical_protein	2	0			506	2-5_RNA_ligase	0	1	0	1	0
2650	hypothetical_protein	0	0	1	0	1	1	0	1	0	1	1					2500	hypothetical_protein	1	0			509	Organic_hydroperoxide_resistance_transcriptional_regulator	0	1	0	0	0
2664	hypothetical_protein	0	0	0	0	0	0	0	0	0	1	0					2501	Low_molecular_weight_protein_tyrosine_phosphatase_-EC_3.1.3.48-	1	0			510	Glutathione_peroxidase_family_protein	0	1	0	0	0
2759	hypothetical_protein	1	0	1	0	1	0	0	1	1	1	0					2502	hypothetical_protein	1	0			512	Thioredoxin	0	1	0	0	0
2766	hypothetical_protein	1	0	0	0	1	1	0	1	0	1	0					2503	hypothetical_protein	1	0			513	Na+-H+_antiporter_NhaA_type	0	2	0	0	0
2773	Succinate_dehydrogenase_flavoprotein_subunit_-EC_1.3.99.1-	0	0	0	0	1	0	0	0	0	1	0					2504	Tyrosine-protein_kinase_Wzc_-EC_2.7.10.2-	1	0			516	heavy_metal-associated_domain_protein	0	1	0	0	0
2825	hypothetical_protein	0	0	0	0	1	0	0	0	0	1	0					2505	hypothetical_protein	1	0			519	hypothetical_protein	0	1	0	0	0
2846	hypothetical_protein	1	0	1	0	1	1	0	1	1	1	1					2506	Glycosyl_transferase-_family_2	1	0			523	hypothetical_protein	0	2	0	1	0
2847	hypothetical_protein	0	0	0	0	1	0	0	0	0	1	0					2507	FIG01028952-_hypothetical_protein	1	0			525	hypothetical_protein	0	1	0	0	0
2850	S-ribosylhomocysteine_lyase_-EC_4.4.1.21-_-_Autoinducer-2_production_protein_LuxS	0	0	0	0	1	0	0	0	0	1	0					2508	hypothetical_protein	1	0			534	Transcriptional_regulator-_MecI_family	0	1	0	0	0
2932	hypothetical_protein	1	0	0	0	0	1	0	1	0	1	1					2509	putative_glycosyltransferase	1	0			535	regulatory_protein-_LuxR	0	1	0	0	0
2951	FIG00945470-_hypothetical_protein	1	0	1	1	1	1	0	0	1	1	1					2510	Maltose_O-acetyltransferase_-EC_2.3.1.79-	1	0			536	hypothetical_protein	0	1	0	0	0
2956	hypothetical_protein	0	0	1	1	1	1	0	1	1	1	0					2511	GumJ_protein	1	0			537	flavin_reductase_domain_protein-_FMN-binding	0	1	0	0	0
2970	hypothetical_protein	0	0	1	0	0	0	0	0	0	1	0					2512	Glycosyl_transferase-_group_2_family_protein	1	0			538	Agmatine-putrescine_antiporter-_associated_with_agmatine_catabolism	1	1	0	0	1
2983	FIG00945134-_hypothetical_protein	0	0	1	1	1	1	0	1	1	1	1					2513	Glycosyltransferase	1	0			539	hypothetical_protein	0	1	0	0	0
3007	hypothetical_protein	0	0	0	0	1	0	0	0	0	1	0					2514	FIG01028593-_hypothetical_protein	1	0			540	transport_protein	0	1	0	0	0
3018	FIG00946206-_hypothetical_protein	0	0	0	0	1	0	0	1	0	1	0					2515	N-acetylneuraminate_synthase_-EC_2.5.1.56-	1	0			541	Alcohol_dehydrogenase_-EC_1.1.1.1-	0	1	0	1	1
3056	hypothetical_protein	0	0	1	0	0	1	0	1	0	1	0					2516	N-Acetylneuraminate_cytidylyltransferase_-EC_2.7.7.43-	1	0			542	Beta-galactosidase_-EC_3.2.1.23-	0	2	0	0	0
3069	hypothetical_protein	1	0	1	0	1	1	0	1	1	1	0					2528	hypothetical_protein	1	0			550	Transcriptional_regulator-_TetR_family	0	1	0	0	0
3117	hypothetical_protein	0	0	0	0	1	0	0	0	0	1	0					2538	transport_protein	1	0			551	Putative_phosphatase_YfbT	0	1	0	1	0
3209	Predicted_D-lactate_dehydrogenase-_Fe-S_protein-_FAD-FMN-containing	0	0	0	0	1	0	0	0	0	1	0					2558	hypothetical_protein	1	0			552	hypothetical_protein	0	1	0	1	0
3223	FIG00945305-_hypothetical_protein	0	0	0	0	1	0	0	0	0	1	0					2583	hypothetical_protein	1	0			553	hypothetical_protein	0	1	0	0	0
3224	CobN_component_of_cobalt_chelatase_involved_in_B12_biosynthesis	0	0	0	0	1	0	0	0	0	1	0					2584	hypothetical_protein	1	0			555	hypothetical_protein	0	1	0	0	0
3225	CobN_component_of_cobalt_chelatase_involved_in_B12_biosynthesis	0	0	0	0	1	0	0	0	0	1	1					2587	Undecaprenyl-phosphate_galactosephosphotransferase_-EC_2.7.8.6-	1	0			556	FIG074102-_hypothetical_protein	0	1	0	0	0
3229	FIG00945863-_hypothetical_protein	0	0	0	0	1	0	0	0	0	1	0					2588	Tyrosine-protein_kinase_Wzc_-EC_2.7.10.2-	1	0			557	Membrane_protein_FdrA	0	1	0	0	0
3230	ABC_transporter_ATP-binding_protein	0	0	0	0	1	0	0	0	0	1	0					2589	hypothetical_protein	1	0			558	Transcriptional_regulator-_GntR_family	0	1	0	0	0
3233	FIG00946196-_hypothetical_protein	0	0	0	0	1	0	0	0	0	1	0					2590	Capsular_polysaccharide_synthesis_enzyme_CpsI-_glycosyltransferase	1	0			559	membrane_protein-_putative	0	2	0	0	0
3234	FIG00946196-_hypothetical_protein	0	0	0	0	1	0	0	0	0	1	0					2591	Mannosyltransferase_-EC_2.4.1.--	1	0			560	Putative_rpiR-family_transcriptional_regulatory_protein	0	1	0	0	0
3243	FIG00945231-_hypothetical_protein	0	0	0	0	1	0	0	0	0	1	0					2592	Uncharacterized_conserved_protein	1	0			562	Serine--pyruvate_aminotransferase_-EC_2.6.1.51-_-_L-alanine-glyoxylate_aminotransferase_-EC_2.6.1.44-	0	1	0	0	0
3244	FIG00945231-_hypothetical_protein	0	0	0	0	1	0	0	0	0	1	0					2593	hypothetical_protein	1	0			563	Allantoinase_-EC_3.5.2.5-	0	1	0	0	0
3277	ABC_transporter_ATP-binding_protein	0	0	0	0	1	0	0	0	0	1	0					2596	hypothetical_protein	1	0			564	Proton-glutamate_symporter	0	1	0	1	0
3279	putative_TraA-like_conjugal_transfer_protein	0	0	0	0	0	0	0	0	0	1	0					2598	hypothetical_prophage_protein	1	0			565	Hydantoin_permease	0	1	0	0	0
3280	conjugal_transfer_protein_-TraA-like_protein-_fragment	0	0	0	0	1	0	0	0	0	1	0					2599	hypothetical_protein	1	0			566	Hydantoin_racemase_-EC_5.1.99.--	0	1	0	0	0
3281	COG0507-_ATP-dependent_exoDNAse_-exonuclease_V--_alpha_subunit_-_helicase_superfamily_I_member	0	0	0	0	1	0	0	0	0	1	0					2600	hypothetical_protein	1	0			567	hypothetical_protein	0	1	0	0	0
3282	transfer_protein_homolog_TraA	0	0	0	0	1	0	0	0	0	1	0					2601	hypothetical_protein	1	0			578	hypothetical_protein	0	1	0	0	0
3283	Rossmann_fold_nucleotide-binding_protein_Smf_possibly_involved_in_DNA_uptake	0	0	0	0	1	0	0	0	0	1	0					2602	hypothetical_protein	1	0			582	putative_secreted_protein	0	1	0	0	0
3284	conserved_hypothetical_protein_-putative_ATP-binding-	0	0	0	0	1	0	0	0	0	1	0					2606	hypothetical_protein	1	0			583	FIG01123849-_hypothetical_protein	0	1	0	0	0
3285	ATP-dependent_DNA_helicase_UvrD-PcrA	0	0	0	0	1	0	0	0	0	1	0					2621	FIG00544011-_hypothetical_protein	1	0			584	putative_oxidoreductase	0	1	0	0	0
3286	hypothetical_protein	0	0	0	0	1	0	0	0	0	1	0					2646	hypothetical_protein	1	0			586	hypothetical_protein	0	1	0	0	0
3287	hypothetical_protein	0	0	0	0	1	0	0	0	0	1	0					2683	Sugar_phosphate_isomerases-epimerase	1	0			587	Lipopolysaccharide_core_biosynthesis_glycosyltransferase_lpsD_-EC_2.-.-.--	0	1	0	0	0
3288	hypothetical_protein	0	0	0	0	1	0	0	0	0	1	0					2684	GLUCOSE-FRUCTOSE_OXIDOREDUCTASE_-EC_1.1.99.28-	1	0			591	hypothetical_protein	0	1	0	0	0
3289	Mobile_element_protein	0	0	0	0	1	0	0	0	0	1	0					2686	Oligopeptide_ABC_transporter-_periplasmic_oligopeptide-binding_protein_OppA_-TC_3.A.1.5.1-	1	0			593	putative_transport_protein	0	1	0	1	1
3290	Lanthionine_biosynthesis_protein_LanB	0	0	0	0	1	0	0	0	0	1	0					2691	hypothetical_protein	1	0			594	Transcriptional_regulator-_PadR_family	0	1	0	0	1
3291	Lantibiotic_biosynthesis_dihydropyridine_synthase-_TsrD_family	0	0	0	0	1	0	0	0	0	1	0					2694	hypothetical_protein	1	0			595	Ubiquinone_biosynthesis_monooxygenase_UbiB	0	1	0	0	1
3292	hypothetical_protein	0	0	0	0	1	0	0	0	0	1	0					2697	Integral_membrane_protein	1	0			598	hypothetical_protein	0	1	0	0	0
3293	FIG00946184-_hypothetical_protein	0	0	0	0	1	0	0	0	0	1	0					2698	Transcriptional_regulator-_TetR_family	1	0			599	Transcriptional_regulator-_TetR_family	0	1	0	0	0
3294	FIG00945963-_hypothetical_protein	0	0	0	0	1	0	0	0	0	1	0					2701	Major_myo-inositol_transporter_IolT	1	0			600	ABC-type_multidrug_transport_system-_ATPase_component	0	1	0	0	0
3295	hypothetical_protein	0	0	0	0	0	0	0	0	0	1	0					2759	Beta-galactosidase_-EC_3.2.1.23-	1	0			601	PROBABLE_TETRONASIN-TRANSPORT_INTEGRAL_MEMBRANE_PROTEIN_ABC_TRANSPORTER	0	3	0	1	0
3296	hypothetical_protein	0	0	0	0	1	0	0	0	0	1	0					2760	Beta-galactosidase_-EC_3.2.1.23-	1	0			603	Endonuclease_III_-EC_4.2.99.18-	0	1	0	0	0
3297	hypothetical_protein	0	0	0	0	1	0	0	0	0	1	0					2761	dTDP-4-dehydrorhamnose_reductase_-EC_1.1.1.133-	1	0			609	Conserved_protein	0	1	0	0	0
3298	hypothetical_protein	0	0	0	0	1	0	0	0	0	1	0					2762	N-Acetyl-D-glucosamine_ABC_transport_system-_permease_protein_2	1	0			610	major_facilitator_family_transporter	0	1	0	1	1
3299	hypothetical_protein	0	0	0	0	1	0	0	0	0	1	0					2763	N-Acetyl-D-glucosamine_ABC_transport_system-_permease_protein_1	1	0			615	hypothetical_protein	0	1	0	0	0
3300	TIM-barrel_signal_transduction_protein	0	0	0	0	1	0	0	0	0	1	0					2764	Sugar_ABC_transporter-_sugar-binding_protein	1	0			618	hypothetical_protein	0	1	0	0	0
3301	TIM-barrel_signal_transduction_protein	0	0	0	0	1	0	0	0	0	1	0					2765	HTH-type_transcriptional_regulator_celR	1	0			620	hypothetical_protein	0	1	0	0	0
3302	Transcriptional_regulator	0	0	0	0	1	0	0	0	0	1	0					2767	Type_I_restriction-modification_system-_specificity_subunit_S_-EC_3.1.21.3-	1	0			622	hypothetical_protein	0	1	0	0	0
3303	protein_of_unknown_function_UPF0261	0	0	0	0	0	0	0	0	0	1	0					2770	hypothetical_protein	1	0			628	putative_transport_protein	0	1	0	0	1
3304	Transcriptional_regulator	0	0	0	0	1	0	0	0	0	1	0					2771	hypothetical_protein	1	0			629	LysR_family_transcriptional_regulator_Bsu_YybE	0	1	0	1	1
3305	Transcriptional_regulator-_GntR_family_domain_-_Aspartate_aminotransferase_-EC_2.6.1.1-	0	0	0	0	1	0	0	0	0	1	0					2772	hypothetical_protein	1	0			630	hypothetical_protein	0	1	0	0	0
3316	hypothetical_protein	0	0	0	0	0	0	0	0	0	1	0					2773	hypothetical_protein	1	0			632	hypothetical_protein	0	1	0	0	0
3332	hypothetical_protein	0	0	0	0	1	0	0	0	0	1	0					2777	putative_integral_membrane_protein	1	0			634	CrcB_protein	0	1	0	0	1
3337	hypothetical_protein	0	0	0	0	0	1	0	0	0	1	0					2782	Choline_dehydrogenase_-EC_1.1.99.1-	1	0			636	Histone_H1-like_protein_HC2	0	1	0	0	0
3358	hypothetical_protein	0	0	1	0	1	1	0	1	0	1	0					2796	putative_glycosyltransferase	1	0			642	hypothetical_protein	0	1	0	0	0
3367	Glycerate_kinase_-EC_2.7.1.31-	0	0	0	0	0	0	0	0	0	1	0					2798	putative_NADH_dehydrogenase-NAD-P-H_nitroreductase	1	0			648	hypothetical_protein	0	1	0	0	0
3412	hypothetical_protein	1	0	0	0	0	1	0	1	0	1	0					2799	Conserved_protein	1	0			649	alpha-ketoglutarate_permease	0	1	0	0	1
3431	Beta-glucosidase_-EC_3.2.1.21-	1	0	0	0	1	1	0	1	0	1	0					2850	Group_B_streptococcal_surface_immunogenic_protein	1	0			651	hypothetical_protein	0	1	0	0	0
3432	Glycerate_kinase_-EC_2.7.1.31-	1	0	1	0	1	1	0	1	1	1	1					2856	acetyltransferase-_GNAT_family	1	0			657	hypothetical_protein	0	1	0	1	0
3512	hypothetical_protein	0	0	0	0	1	0	0	0	0	1	0					2862	N-Acetyl-D-glucosamine_ABC_transport_system-_permease_protein_1	1	0			658	hypothetical_protein	0	1	0	0	0
3513	hypothetical_protein	0	0	0	0	1	0	0	0	0	1	0					2874	hypothetical_protein	1	0			659	Aldehyde_dehydrogenase_A_-EC_1.2.1.22-	0	1	0	0	0
3514	UDP-galactose-lipid_carrier_transferase_-EC_2.-.-.--	0	0	0	0	1	0	0	0	0	1	0					2906	hypothetical_protein	1	0			660	Rhamnulose-1-phosphate_aldolase_-EC_4.1.2.19-	0	1	0	0	0
3540	hypothetical_protein	1	0	0	0	1	1	0	1	0	1	1					2907	hypothetical_protein	1	0			661	Rhamnulokinase_-EC_2.7.1.5-	0	1	0	1	0
3582	FIG00945515-_hypothetical_protein	0	0	0	0	1	0	0	0	0	1	1					2908	hypothetical_protein	1	0			662	L-rhamnose_isomerase_-EC_5.3.1.14-	0	1	0	0	0
3583	FIG00945515-_hypothetical_protein	0	0	0	0	1	0	0	0	0	1	0					2909	Phage_tail_fiber_protein	1	0			663	Predicted_L-rhamnose_permease_RhaY	0	1	0	0	0
3710	hypothetical_protein	0	0	0	0	0	0	0	0	0	1	0					2910	hypothetical_protein	1	0			664	L-rhamnose_mutarotase	0	1	0	0	0
3725	hypothetical_protein	0	0	0	0	0	1	0	0	0	1	0					2911	FIG00945035-_hypothetical_protein	1	0			665	Transcriptional_regulator_of_rhamnose_utilization-_LacI_family	0	1	0	0	0
3744	hypothetical_protein	0	0	0	0	0	0	0	1	0	1	1					2912	hypothetical_protein	1	0			666	hypothetical_protein	0	1	0	0	0
3769	NADH_pyrophosphatase_-EC_3.6.1.22-	0	0	0	0	1	0	0	0	0	1	0					2913	hypothetical_protein	1	0			668	putative_membrane_protein	0	1	0	0	1
3770	NADH_pyrophosphatase_-EC_3.6.1.22-	0	0	0	0	1	0	0	0	0	1	0					2914	hypothetical_protein	1	0			669	drug_resistance_transporter-_EmrB-QacA_subfamily	0	1	0	0	0
3914	hypothetical_protein	1	0	0	0	1	0	0	0	0	1	1					2915	hypothetical_protein	1	0			670	hypothetical_protein	0	1	0	0	0
3922	hypothetical_protein	0	0	0	0	1	0	0	0	0	1	0					2916	Phage_tail_length_tape-measure_protein	1	0			671	Transcriptional_regulator-_GntR_family	0	1	0	0	0
3969	hypothetical_protein	0	0	0	0	0	0	0	0	0	1	0					2917	hypothetical_protein	1	0			672	putative_integral_membrane_protein	0	1	0	0	0
3978	hypothetical_protein	0	0	1	0	0	1	0	0	0	1	0					2918	Phage_major_tail_protein_#_Pham509	1	0			673	Transcriptional_regulator-_LacI_family	0	1	0	0	0
3993	Putative_stomatin-prohibitin-family_membrane_protease_subunit_YbbK	0	0	0	0	1	0	0	0	0	1	0					2919	hypothetical_protein	1	0			674	Oligopeptide_ABC_transporter-_periplasmic_oligopeptide-binding_protein_OppA_-TC_3.A.1.5.1-	0	1	0	0	0
4026	hypothetical_protein	0	0	1	0	0	0	0	0	1	1	0					2920	hypothetical_protein	1	0			675	Oligopeptide_transport_system_permease_protein_OppB_-TC_3.A.1.5.1-	0	1	0	0	0
4041	hypothetical_protein	0	0	0	0	1	0	0	0	0	1	0					2921	hypothetical_protein	1	0			676	Oligopeptide_transport_system_permease_protein_OppC_-TC_3.A.1.5.1-	0	1	0	0	0
4043	hypothetical_protein	0	0	0	0	1	0	0	0	0	1	0					2922	Phage_protein	1	0			679	Alcohol_dehydrogenase_-EC_1.1.1.1-	0	1	0	0	0
4044	Alpha-aspartyl_dipeptidase_Peptidase_E_-EC_3.4.13.21-	0	0	0	0	0	0	0	0	0	1	0					2923	Phage_protein	1	0			680	Pyrroline-5-carboxylate_reductase_-EC_1.5.1.2-	0	1	0	0	0
4045	Phage_terminase-_large_subunit	0	0	0	0	1	0	0	0	0	1	0					2924	Prophage_Clp_protease-like_protein	1	0			681	hypothetical_protein	0	1	0	0	0
4046	Phage_terminase-_large_subunit	0	0	0	0	1	0	0	0	0	1	0					2925	Phage_terminase	1	0			682	hypothetical_protein	0	1	0	0	0
4047	FIG00818519-_hypothetical_protein	0	0	0	0	1	0	0	0	0	1	0					2926	hypothetical_protein	1	0			683	hypothetical_protein	0	1	0	0	0
4048	hypothetical_protein	0	0	0	0	1	0	0	0	0	1	0					2927	hypothetical_protein	1	0			685	Transcriptional_regulator-_TetR_family	0	1	0	2	1
4049	hypothetical_phage-associated_protein	0	0	0	0	1	0	0	0	0	1	0					2928	hypothetical_protein	1	0			686	hypothetical_protein	0	1	0	0	0
4050	Adenine-specific_methyltransferase_-EC_2.1.1.72-	0	0	0	0	1	0	0	0	0	1	0					2929	Phage_protein	1	0			687	putative_amidase	1	1	0	1	0
4051	S-adenosylmethionine_synthetase_-EC_2.5.1.6-	0	0	0	0	1	0	0	0	0	1	0					2932	hypothetical_protein	1	0			688	Dipeptide_transport_ATP-binding_protein_DppF_-TC_3.A.1.5.2-	0	1	0	0	0
4052	FIG00818530-_hypothetical_protein	0	0	0	0	1	0	0	0	0	1	0					2933	hypothetical_protein	1	0			690	ABC_transporter_permease_protein	0	1	0	1	0
4053	FIG00672354-_hypothetical_protein	0	0	0	0	1	0	0	0	0	1	0					2934	Phage_protein	1	0			691	PROBABLE_CONSERVED_ATP-BINDING_PROTEIN_ABC_TRANSPORTER	0	1	0	1	0
4054	HNH_endonuclease_domain_protein	0	0	0	0	1	0	0	0	0	1	0					2935	hypothetical_protein	1	0			693	Putative_sugar_kinase	0	1	0	0	0
4055	FIG00752460-_hypothetical_protein	0	0	0	0	1	0	0	0	0	1	0					2936	hypothetical_protein	1	0			695	Multiple_sugar_ABC_transporter-_substrate-binding_protein	0	2	0	0	0
4056	DNA_helicase-_phage-associated	0	0	0	0	1	0	0	0	0	1	0					2937	hypothetical_protein	1	0			696	Multiple_sugar_ABC_transporter-_membrane-spanning_permease_protein_MsmF	0	2	0	0	0
4057	phage-related_protein	0	0	0	0	1	0	0	0	0	1	0					2938	hypothetical_protein	1	0			697	Multiple_sugar_ABC_transporter-_membrane-spanning_permease_protein_MsmG	0	2	0	0	0
4058	DNA_primase-helicase-_phage-associated	0	0	0	0	1	0	0	0	0	1	0					2939	hypothetical_protein	1	0			698	Phosphoglycolate_phosphatase_-EC_3.1.3.18-	0	1	0	0	1
4059	FIG00520233-_hypothetical_protein	0	0	0	0	1	0	0	0	0	1	0					2940	Phage_protein	1	0			699	hypothetical_protein	0	1	0	0	0
4060	Phage_antirepressor_protein	0	0	0	0	1	0	0	0	0	1	0					2941	hypothetical_protein	1	0			705	hypothetical_protein	0	1	0	0	0
4061	Abortive_infection_bacteriophage_resistance_protein	0	0	0	0	1	0	0	0	0	1	0					2942	hypothetical_protein	1	0			707	FIG00945696-_hypothetical_protein	0	1	0	0	0
4062	DNA_polymerase_I_-EC_2.7.7.7-	0	0	0	0	1	0	0	0	0	1	0					2943	hypothetical_protein	1	0			719	Alpha-acetolactate_decarboxylase_-EC_4.1.1.5-	0	1	0	1	1
4063	DNA_polymerase_I_-EC_2.7.7.7-	0	0	0	0	1	0	0	0	0	1	0					2944	hypothetical_protein	1	0			725	hypothetical_protein	0	1	0	0	0
4064	hypothetical_protein	0	0	0	0	1	0	0	0	0	1	0					2945	hypothetical_protein	1	0			726	hypothetical_protein	0	1	0	0	0
4065	Phage_protein	0	0	0	0	1	0	0	0	0	1	0					2946	hypothetical_protein	1	0			729	hypothetical_protein	0	1	0	0	0
4066	Phage_protein	0	0	0	0	1	0	0	0	0	1	0					2947	hypothetical_protein	1	0			730	hypothetical_protein	0	2	0	0	0
4067	hypothetical_protein	0	0	0	0	1	0	0	0	0	1	0					2948	hypothetical_protein	1	0			734	Alpha-galactosidase_-EC_3.2.1.22-	0	1	0	0	0
4068	hypothetical_phage-associated_protein	0	0	0	0	1	0	0	0	0	1	0					2949	hypothetical_protein	1	0			735	Lactose_and_galactose_permease-_GPH_translocator_family	0	1	0	1	0
4069	hypothetical_protein	0	0	0	0	1	0	0	0	0	1	0					2950	hypothetical_protein	1	0			741	probable_sugar_ABC_transporter-_permease_protein	0	1	0	0	0
4070	hypothetical_phage-associated_protein	0	0	0	0	1	0	0	0	0	1	0					2951	exonuclease-_EC-3.1.11.3_-	1	0			742	Various_polyols_ABC_transporter-_permease_component_1	0	1	0	0	0
4071	hypothetical_protein	0	0	0	0	1	0	0	0	0	1	0					2952	hypothetical_protein	1	0			743	probable_sugar_ABC_transporter-_substrate-binding_protein-_putative	0	1	0	0	0
4072	ATPase_involved_in_DNA_repair	0	0	0	0	1	0	0	0	0	1	0					2953	hypothetical_protein	1	0			747	hypothetical_protein	0	2	0	0	0
4073	hypothetical_protein	0	0	0	0	1	0	0	0	0	1	0					2954	hypothetical_protein	1	0			748	Heat_shock_protein	0	1	0	0	1
4074	Type_III_restriction-modification_system_methylation_subunit_-EC_2.1.1.72-	0	0	0	0	1	0	0	0	0	1	0					2955	hypothetical_protein	1	0			752	NADPH-quinone_oxidoreductase_2	0	1	0	1	0
4075	FIG00946055-_hypothetical_protein	0	0	0	0	1	0	0	0	0	1	0					2956	hypothetical_protein	1	0			753	hypothetical_protein	0	1	0	0	0
4076	hypothetical_protein	0	0	0	0	1	0	0	0	0	1	0					2957	hypothetical_protein	1	0			754	hypothetical_protein	0	1	0	0	0
4077	Type_II_restriction_enzyme-_methylase_subunits	0	0	0	0	1	0	0	0	0	1	0					2959	hypothetical_protein	1	0			755	hypothetical_protein	0	1	0	0	0
4078	Possible_restriction_-modification_enzyme	0	0	1	1	1	1	0	0	1	1	0					2960	hypothetical_protein	1	0			756	Type_I_restriction-modification_system-_restriction_subunit_R_-EC_3.1.21.3-	0	1	0	0	0
4082	hypothetical_protein	0	0	1	0	1	0	0	1	1	1	0					2962	hypothetical_protein	1	0			757	Type_I_restriction-modification_system-_specificity_subunit_S_-EC_3.1.21.3-	0	1	0	0	0
4120	hypothetical_protein	0	0	0	0	0	0	0	0	0	1	0					2963	hypothetical_protein	1	0			758	Type_I_restriction-modification_system-_DNA-methyltransferase_subunit_M_-EC_2.1.1.72-	0	2	0	0	0
4128	Glycerate_kinase_-EC_2.7.1.31-	0	0	0	0	0	0	0	0	0	1	0					2964	Phage_protein	1	0			759	hypothetical_protein	0	1	0	0	0
4130	protein_associated_to_putative_adhesion_protein	0	0	0	0	0	0	0	0	0	1	0					2965	hypothetical_protein	1	0			760	putative_membrane_protein	0	1	0	0	0
4131	FIG00945368-_hypothetical_protein	0	0	0	0	0	0	0	0	0	1	0					2966	hypothetical_protein	1	0			761	hypothetical_protein	0	1	0	0	0
4132	FIG00945368-_hypothetical_protein	1	0	0	0	0	0	0	0	0	2	0					2967	hypothetical_protein	1	0			762	hypothetical_protein	0	1	0	0	0
4148	hypothetical_protein	0	0	0	0	0	0	0	0	0	1	0					2968	Integrase	1	0			763	hypothetical_protein	0	1	0	0	0
4184	hypothetical_protein	0	0	0	0	0	0	0	0	0	1	0					3009	hypothetical_protein	1	0			764	UPF0225_protein_YchJ	1	1	0	1	0
4293	Beta_galactosidase	1	0	0	0	1	1	0	1	0	1	0					3010	Nucleoside-diphosphate-sugar_epimerase	1	0			769	Transcriptional_regulator-_GntR_family	0	1	0	1	0
4312	FIG00945426-_hypothetical_protein	0	0	0	0	1	0	0	0	0	1	0					3012	pyrimidine_dimer_DNA_glycosylase	1	0			770	ABC_transporter_ATP-binding_protein	0	1	0	1	0
4350	hypothetical_protein	0	0	0	0	1	0	0	0	0	1	0					3013	Transcriptional_regulator-_MarR_family	1	0			771	putative_ABC_transporter_permease	0	1	0	0	0
4356	FIG00945223-_hypothetical_protein	0	0	0	0	1	0	0	0	0	1	0					3014	Isopentenyl-diphosphate_delta-isomerase_-EC_5.3.3.2-	1	0			772	putative_permease_binding-protein_component	0	1	0	0	1
4357	FIG00945223-_hypothetical_protein	0	0	0	0	1	0	0	0	0	1	0					3015	hypothetical_protein	1	0			773	putative_ABC_transporter_permease	0	1	0	0	1
4380	FIG00945368-_hypothetical_protein	0	0	0	0	2	0	0	0	0	1	0					3018	C50_carotenoid_epsilon_cyclase	1	0			774	L-proline_glycine_betaine_ABC_transport_system_permease_protein_ProV_-TC_3.A.1.12.1-	0	1	0	0	1
4418	hypothetical_protein	0	0	0	0	1	0	0	0	0	1	0					3019	C50_carotenoid_epsilon_cyclase	1	0			775	ABC_quaternary_amine_transporter-_permease_component	0	1	0	0	1
4457	FIG00945368-_hypothetical_protein	0	0	0	0	0	0	0	0	0	1	0					3020	Lycopene_elongase_-EC_2.5.1.--	1	0			776	Choline_dehydrogenase_-EC_1.1.99.1-	0	1	0	0	0
4458	hypothetical_protein	0	0	0	0	0	0	0	0	0	1	0					3038	hypothetical_protein	1	0			777	Betaine_aldehyde_dehydrogenase_-EC_1.2.1.8-	0	1	0	0	0
4459	protein_associated_to_putative_adhesion_protein	1	0	0	0	0	0	0	0	0	1	0					3080	hypothetical_protein	1	0			778	hypothetical_protein	0	1	0	0	0
4476	hypothetical_protein	0	0	0	0	1	0	0	0	0	1	0					3107	ABC_transporter-_ATP-binding_protein	1	0			779	Aspartate_aminotransferase_-EC_2.6.1.1-	0	1	0	0	0
4527	Transcriptional_regulator-_LacI_family	0	0	0	0	1	0	0	0	0	1	0					3108	hypothetical_protein	1	0			781	hypothetical_protein	0	1	0	0	0
4528	hypothetical_protein	0	0	0	0	1	0	0	0	0	1	0					3109	hypothetical_protein	1	0			782	putative_sortase-like_protein	0	1	0	0	1
4529	Alpha-galactosidase_-EC_3.2.1.22-	0	0	0	0	1	0	0	0	0	1	0					3113	Transcriptional_regulator-_TetR_family	1	0			783	LemA_protein	0	1	0	0	1
4530	ABC_transporter-_solute-binding_protein	0	0	0	0	1	0	0	0	0	1	0					3114	Dihydrofolate_reductase_-EC_1.5.1.3-	1	0			784	Glycerol-3-phosphate_cytidylyltransferase_-EC_2.7.7.39-	0	1	0	0	0
4531	binding-protein-dependent_transport_system_permease	0	0	0	0	1	0	0	0	0	1	0					3115	ATP-binding_transport_protein_NatA	1	0			785	putative_glycosyltransferase	0	1	0	0	0
4532	binding-protein-dependent_transport_system_permease	0	0	0	0	1	0	0	0	0	1	0					3116	putative_integral_membrane_transport_protein	1	0			786	Alpha-D-GlcNAc_alpha-1-2-L-rhamnosyltransferase_-EC_2.4.1.--	0	1	0	0	0
4533	Conserved_protein	0	0	0	0	1	0	0	0	0	1	0					3125	hypothetical_protein	1	0			787	Glycosyltransferase_-EC_2.4.1.--	0	1	0	0	0
4534	Transcriptional_regulator-_ROK_family	0	0	0	0	1	0	0	0	0	1	0					3134	hypothetical_protein	1	0			788	putative_glycosyltransferase	0	1	0	0	0
4535	Oligopeptide_ABC_transporter-_periplasmic_oligopeptide-binding_protein_OppA_-TC_3.A.1.5.1-	0	0	0	0	1	0	0	0	0	1	0					3164	hypothetical_protein	1	0			789	hypothetical_protein	0	1	0	0	0
4536	Oligopeptide_transport_system_permease_protein_OppB_-TC_3.A.1.5.1-	0	0	0	0	1	0	0	0	0	1	0					3270	hypothetical_protein	1	0			790	Xanthan_biosynthesis_glycosyltransferase_GumI	0	1	0	0	0
4539	FIG01125762-_hypothetical_protein	0	0	0	0	1	0	0	0	0	1	0					3307	hypothetical_protein	1	0			791	Chitinase_-EC_3.2.1.14-	0	1	0	0	0
4540	Alpha-L-fucosidase_-EC_3.2.1.51-	0	0	0	0	1	0	0	0	0	1	0					3374	hypothetical_protein	1	0			792	hypothetical_protein	0	1	0	0	0
4548	FIG00945127-_hypothetical_protein	0	0	0	0	1	0	0	0	0	1	0					3375	hypothetical_protein	1	0			793	GumJ_protein	0	1	0	0	0
4549	hypothetical_protein	0	0	0	0	1	0	0	0	0	1	0					3376	single-strand_binding_protein-Primosomal_replication_protein_n	1	0			794	Tyrosine-protein_kinase_EpsD_-EC_2.7.10.2-	0	1	0	0	0
4550	FIG00945127-_hypothetical_protein	0	0	0	0	1	0	0	0	0	1	0					3377	Putative_traG-family_protein	1	0			795	hypothetical_protein	0	1	0	0	0
4552	Substrate-specific_component_BL0695_of_predicted_ECF_transporter	0	0	0	0	1	0	0	0	0	1	0					3378	Alkylmercury_lyase_-EC_4.99.1.2-	1	0			796	Chitinase_-EC_3.2.1.14-	0	1	0	0	0
4553	Duplicated_ATPase_component_BL0693_of_energizing_module_of_predicted_ECF_transporter	0	0	0	0	1	0	0	0	0	1	0					3381	putative_ATP-binding_protein	1	0			797	hypothetical_protein	0	1	0	0	0
4554	Transmembrane_component_BL0694_of_energizing_module_of_predicted_ECF_transporter	0	0	0	0	1	0	0	0	0	1	0					3382	hypothetical_protein	1	0			817	hypothetical_protein	0	1	0	0	0
4556	hypothetical_protein	0	0	0	0	0	0	0	0	0	1	0					3383	FIG00761799-_membrane_protein	1	0			818	PTS_system-_galactitol-specific_IIC_component_-EC_2.7.1.69-	0	1	0	0	0
4557	hypothetical_protein	0	0	0	0	1	0	0	0	0	1	0					3384	putative_ATP-binding_protein	1	0			822	hypothetical_protein	0	1	0	0	0
4561	ABC_transporter_ATP-binding_protein	0	0	1	0	1	0	0	0	1	1	0					3385	putative_integral_membrane_protein	2	0			823	PTS_system-_glucitol-sorbitol-specific_IIC_component	0	1	0	0	0
4573	Transcriptional_regulator-_ArsR_family	0	0	0	1	1	0	0	1	0	1	0					3387	LysM_domain_-_Lipoprotein_NlpD	1	0			824	PTS_system-_glucitol-sorbitol-specific_IIB_component_and_second_of_two_IIC_components_-EC_2.7.1.69-	0	1	0	0	0
4574	hypothetical_protein	0	0	1	0	0	0	0	1	1	1	1					3388	hypothetical_protein	1	0			826	hypothetical_protein	0	1	0	0	0
4581	FIG00946015-_hypothetical_protein	0	0	0	0	0	0	0	0	0	1	0					3389	Chromosome_-plasmid-_partitioning_protein_ParB	1	0			827	Sorbitol-6-phosphate_2-dehydrogenase_-EC_1.1.1.140-	0	1	0	0	0
4641	Urocanate_hydratase_-EC_4.2.1.49-	0	0	0	0	1	0	0	0	0	1	0					3390	hypothetical_protein	1	0			828	Sorbitol_dehydrogenase_-EC_1.1.1.14-	0	1	0	0	0
4664	hypothetical_protein	0	0	0	0	0	0	0	1	0	1	0					3391	hypothetical_protein	1	0			829	D-3-phosphoglycerate_dehydrogenase_-EC_1.1.1.95-	0	2	0	0	0
4679	hypothetical_protein	0	0	0	1	0	0	0	1	1	1	0					3392	Phage_excisionase_#_putative	1	0			830	Sorbitol_operon_transcription_regulator	0	2	0	0	0
4682	FIG00946175-_hypothetical_protein	0	0	0	0	1	0	0	0	0	1	0					3393	LtrC-like_protein	1	0			831	Fructose-bisphosphate_aldolase_class_II_-EC_4.1.2.13-	0	1	0	1	0
4732	DNA-3-methyladenine_glycosylase_II_-EC_3.2.2.21-	0	0	0	0	1	0	0	0	0	1	0					3394	Transcriptional_regulator-_AraC_family	1	0			832	hypothetical_protein	0	1	0	0	0
4737	Chloride_channel_protein	0	0	0	0	0	0	0	0	0	1	0					3395	VrlI_protein	1	0			833	Triosephosphate_isomerase_-EC_5.3.1.1-	0	1	0	0	0
4755	hypothetical_protein	1	0	1	0	1	0	0	1	1	1	1					3396	type_III_restriction_system_methylase	1	0			836	YpfJ_protein-_zinc_metalloprotease_superfamily	0	1	0	1	0
4843	Tyrosyl-tRNA_synthetase_-EC_6.1.1.1-	1	1	1	1	1	1	1	1	1	1	1					3405	Mobile_element_protein	1	0			837	hypothetical_protein	0	1	0	1	0
4844	Arginine_pathway_regulatory_protein_ArgR-_repressor_of_arg_regulon	1	1	1	1	1	1	1	1	1	1	1					3406	Transcriptional_regulator-_LacI_family	1	0			838	hypothetical_protein	0	1	0	0	0
4845	Predicted_biotin_repressor_from_TetR_family	1	1	1	1	1	1	1	1	1	1	1					3408	hypothetical_protein	1	0			840	hypothetical_protein	0	1	0	0	0
4846	Biotin_synthase_-EC_2.8.1.6-	1	1	1	1	1	1	1	1	1	1	1					3409	Mobile_element_protein	1	0			842	hypothetical_protein	0	2	0	0	0
4847	Phenylalanyl-tRNA_synthetase_beta_chain_-EC_6.1.1.20-	1	1	1	1	1	1	1	1	1	1	1					3410	Mobile_element_protein	1	0			843	MFS_permease_protein	0	1	0	0	0
4848	Phenylalanyl-tRNA_synthetase_alpha_chain_-EC_6.1.1.20-	1	1	1	1	1	1	1	1	1	1	1					3414	Glutamate-1-semialdehyde_aminotransferase_-EC_5.4.3.8-	1	0			844	Methyltransferase_-EC_2.1.1.--	0	1	0	0	0
4849	RNA_methyltransferase-_TrmH_family	1	1	1	1	1	1	1	1	1	1	1					3415	A-G-specific_adenine_glycosylase_-EC_3.2.2.--	1	0			850	COG1302-_Uncharacterized_protein_conserved_in_bacteria	0	1	0	0	0
4850	LSU_ribosomal_protein_L20p	1	1	1	1	1	1	1	1	1	1	1					3416	Catalase_-EC_1.11.1.6-	1	0			852	hypothetical_protein	0	1	0	0	0
4851	LSU_ribosomal_protein_L35p	1	1	1	1	1	1	1	1	1	1	1					3417	transcriptional_regulator-_LacI_family	1	0			853	hypothetical_protein	0	1	0	0	0
4852	Translation_initiation_factor_3	1	1	1	1	1	1	1	1	1	1	1					3419	Transporter	1	0			854	hypothetical_protein	0	1	0	0	0
4853	FIG00945779-_hypothetical_protein	1	1	1	1	1	1	1	1	1	1	1					3421	Oxidoreductase	1	0			855	Group_B_streptococcal_surface_immunogenic_protein	0	1	0	0	0
4854	FIG00945787-_hypothetical_protein	1	1	1	1	1	1	1	1	1	1	1					3422	putative_DNA-binding_protein	1	0			856	hypothetical_protein	0	1	0	0	0
4855	ATP_phosphoribosyltransferase_-EC_2.4.2.17-	1	1	1	1	1	1	1	1	1	1	1					3423	Lead-_cadmium-_zinc_and_mercury_transporting_ATPase_-EC_3.6.3.3-_-EC_3.6.3.5--_Copper-translocating_P-type_ATPase_-EC_3.6.3.4-	1	0			857	hypothetical_protein	0	1	0	0	0
4856	Phosphoribosyl-ATP_pyrophosphatase_-EC_3.6.1.31-	1	1	1	1	1	1	1	1	1	1	1					3425	hypothetical_protein	1	0			858	Group_B_streptococcal_surface_immunogenic_protein	0	1	0	0	0
4857	Riboflavin_transporter_PnuX	1	1	1	1	1	1	1	1	1	1	1					3426	ThiJ-PfpI_family_protein	1	0			859	hypothetical_protein	0	2	0	0	0
4858	FIG00945491-_hypothetical_protein	1	1	1	1	1	1	1	1	1	1	1					3427	Chromosomal_replication_initiator_protein_DnaA	1	1			864	acetyltransferase-_GNAT_family	0	1	0	1	0
4859	FIG01121520-_hypothetical_protein	1	1	1	1	1	1	1	1	1	1	1					3428	Methionine_ABC_transporter_ATP-binding_protein	1	1			865	Putative_phosphatase_YfbT	0	1	0	0	0
4860	L-fuco-beta-pyranose_dehydrogenase_-EC_1.1.1.122-	1	1	1	1	1	1	1	1	1	1	1					3429	putative_ABC_transporter_integral_membrane_protein	1	1			866	Metal-dependent_hydrolases_of_the_beta-lactamase_superfamily_I-_PhnP_protein	0	1	0	0	0
4861	Citrate_synthase_-si-_-EC_2.3.3.1-	1	1	1	1	1	1	1	1	1	1	1					3430	hypothetical_protein	1	1			876	putative_ABC_transporter_ATP-binding_protein	0	1	0	0	0
4862	FIG00946128-_hypothetical_protein	1	1	1	1	1	1	1	1	1	1	1					3431	DNA_polymerase_III_beta_subunit_-EC_2.7.7.7-	1	1			880	Non_functional_Dihydropteroate_synthase_2	0	1	0	0	1
4863	Lysophospholipase_L2_-EC_3.1.1.5-	1	1	1	1	1	1	1	1	1	1	1					3432	hypothetical_protein	1	1			882	hypothetical_protein	0	1	0	0	0
4864	FIG00945947-_hypothetical_protein	1	1	1	1	1	1	1	1	1	1	1					3433	DNA_recombination_and_repair_protein_RecF	1	1			883	ABC_transporter-_ATP-binding_protein	0	1	0	1	0
4865	Rossmann_fold_nucleotide-binding_protein_Smf_possibly_involved_in_DNA_uptake	1	1	1	1	1	1	1	1	1	1	1					3434	Zn-ribbon-containing-_possibly_RNA-binding_protein_and_truncated_derivatives	1	1			884	putative_two-component_system_sensor_kinase	0	1	0	1	0
4866	MG-2+-_CHELATASE_FAMILY_PROTEIN_-_ComM-related_protein	1	1	1	1	1	1	1	1	1	1	1					3435	N-acetylglucosamine_kinase_of_eukaryotic_type_-EC_2.7.1.59-	1	1			885	putative_two-component_system_response_regulator	0	1	0	1	0
4867	Endonuclease_-EC_3.1.-.--	1	0	0	0	0	0	1	0	1	0	0					3436	DNA_gyrase_subunit_B_-EC_5.99.1.3-	1	1			902	Cobalt-precorrin-6x_reductase_-EC_1.3.1.54-	1	1	0	1	1
4868	hypothetical_protein	1	1	1	1	1	0	1	1	1	1	1					3437	DNA_gyrase_subunit_A_-EC_5.99.1.3-	1	1			903	Nicotinate-nucleotide--dimethylbenzimidazole_phosphoribosyltransferase_-EC_2.4.2.21-	1	1	0	1	0
4869	Protein_often_found_in_Actinomycetes_clustered_with_signal_peptidase_and-or_RNaseHII	1	1	1	1	1	1	1	1	1	1	1					3438	FIG187021-_hypothetical_protein	1	1			906	hypothetical_protein	0	1	0	1	1
4870	Ribonuclease_HII_-EC_3.1.26.4-	1	1	1	1	1	1	1	1	1	1	1					3439	putative_oxidoreductase	1	1			910	hypothetical_protein	0	1	0	0	0
4871	Signal_peptidase_I_-EC_3.4.21.89-	1	1	1	1	1	1	1	1	1	1	1					3440	Ribose_operon_repressor	1	1			913	Outer_membrane_protein	0	1	0	0	0
4872	LSU_ribosomal_protein_L19p	1	1	1	1	1	1	1	1	1	1	1					3441	Ribose_ABC_transport_system-_ATP-binding_protein_RbsA_-TC_3.A.1.2.1-	1	1			914	hypothetical_protein	0	1	0	0	0
4873	Succinate_dehydrogenase_iron-sulfur_protein_-EC_1.3.99.1-	1	1	1	1	1	1	1	1	1	1	1					3442	Ribose_ABC_transport_system-_permease_protein_RbsC_-TC_3.A.1.2.1-	1	1			915	hypothetical_protein	0	1	0	0	0
4874	Succinate_dehydrogenase_flavoprotein_subunit_-EC_1.3.99.1-	2	2	2	2	2	2	2	2	2	2	2					3443	Ribose_ABC_transport_system-_periplasmic_ribose-binding_protein_RbsB_-TC_3.A.1.2.1-	1	1			927	hypothetical_protein	0	1	0	0	0
4875	Succinate_dehydrogenase_cytochrome_b_subunit	1	1	1	1	1	1	1	1	1	1	1					3444	Ribokinase_-EC_2.7.1.15-	1	1			932	hypothetical_potein_SCE46.16c	0	1	0	0	0
4876	tRNA_-Guanine37-N1-_-methyltransferase_-EC_2.1.1.31-	1	1	1	1	1	1	1	1	1	1	1					3445	Ribose_ABC_transport_system-_high_affinity_permease_RbsD_-TC_3.A.1.2.1-	1	1			934	Transaldolase_-EC_2.2.1.2-	1	1	0	1	1
4877	16S_rRNA_processing_protein_RimM	1	1	1	1	1	1	1	1	1	1	1					3446	ABC_transporter-_permease_protein	1	1			935	5-keto-2-deoxy-D-gluconate-6_phosphate_aldolase_-form_2-_-EC_4.1.2.29-	1	1	0	0	1
4878	KH_domain_RNA_binding_protein_YlqC	1	1	1	1	1	1	1	1	1	1	1					3447	ABC_transporter-_ATP-binding_protein	1	1			936	5-deoxy-glucuronate_isomerase_-EC_5.3.1.--	1	1	0	1	1
4879	SSU_ribosomal_protein_S16p	1	1	1	1	1	1	1	1	1	1	1					3448	hypothetical_protein	1	1			937	Epi-inositol_hydrolase_-EC_3.7.1.--	1	1	0	1	1
4880	Aminopeptidase_YpdF_-MP--_MA--_MS--_AP--_NP-_specific-	1	1	1	1	1	1	1	1	1	1	1					3449	Transcriptional_regulator-_PadR_family	1	1			939	transcriptional_regulator-_LacI_family	0	1	0	1	1
4881	Signal_recognition_particle-_subunit_Ffh_SRP54_-TC_3.A.5.1.1-	1	1	1	1	1	1	1	1	1	1	1					3450	3-oxoacyl--acyl-carrier_protein-_reductase_-EC_1.1.1.100-	1	1			940	Myo-inositol_2-dehydrogenase_-EC_1.1.1.18-	1	1	0	1	1
4882	hypothetical_protein	1	1	1	1	1	1	1	1	1	1	1					3451	hypothetical_protein	0	1			942	Myo-inositol_2-dehydrogenase_-EC_1.1.1.18-	1	1	0	1	1
4883	Signal_recognition_particle_receptor_protein_FtsY_-=alpha_subunit-_-TC_3.A.5.1.1-	1	1	1	1	1	1	1	1	1	1	1					3452	hypothetical_protein	0	1			947	Type_I_antifreeze_protein	0	1	0	0	0
4884	hypothetical_protein	1	1	1	1	1	1	1	1	1	1	1					3453	Transcriptional_regulator-_XRE_family	1	1			952	Dihydrofolate_reductase_-EC_1.5.1.3-	0	1	0	0	0
4885	conserved_GtrA-like_protein	1	1	1	1	1	1	1	1	1	1	1					3454	hypothetical_protein	1	1			954	hypothetical_protein	0	1	0	0	0
4886	hypothetical_protein	0	0	0	0	0	0	1	0	0	0	0					3455	hypothetical_protein	1	1			956	Aspartate_aminotransferase_-EC_2.6.1.1-	0	1	0	0	1
4887	hypothetical_protein	0	0	0	0	0	0	1	0	0	0	0					3456	hypothetical_protein	0	1			957	Integral_membrane_protein	0	1	0	0	1
4888	hypothetical_prophage_protein	1	1	1	1	1	1	1	1	1	1	1					3457	hypothetical_protein	1	1			958	GCN5-related_N-acetyltransferase	0	1	0	1	0
4889	hypothetical_protein	1	1	1	1	1	1	1	1	1	1	1					3458	Na+-H+_antiporter_NhaD_type	1	1			959	FIG005666-_putative_helicase	0	1	0	1	1
4890	Formamidopyrimidine-DNA_glycosylase_-EC_3.2.2.23-	1	1	1	1	1	1	1	1	1	1	1					3459	probable_transporter	0	1			960	hypothetical_protein	0	1	0	0	0
4891	Ribonuclease_III_-EC_3.1.26.3-	1	1	1	1	1	1	1	1	1	1	1					3460	possible_protein-tyrosine_phosphatase	1	1			961	DNA_for_SgaA-_complete_cds	0	1	0	0	0
4892	LSU_ribosomal_protein_L32p	1	1	1	1	1	1	1	1	1	1	1					3461	L-lactate_dehydrogenase_-EC_1.1.1.27-	1	1			962	Transcriptional_regulator-_ArsR_family	0	1	0	0	0
4893	COG1399_protein-_clustered_with_ribosomal_protein_L32p	1	1	1	1	1	1	1	1	1	1	1					3462	Beta-galactosidase_-EC_3.2.1.23-	1	1			963	hypothetical_protein	0	1	0	0	0
4894	extracellular_solute-binding_protein-_family_1	1	1	1	1	1	1	1	1	1	1	1					3463	Acetolactate_synthase_large_subunit_-EC_2.2.1.6-	0	1			964	3-oxosteroid_1-dehydrogenase_-EC_1.3.99.4-	0	1	0	1	0
4895	binding-protein-dependent_transport_systems_inner_membrane_component	1	1	1	1	1	1	1	1	1	1	1					3464	NAD-dependent_malic_enzyme_-EC_1.1.1.38-	2	2			965	Transcriptional_regulator-_TetR_family	0	1	0	0	0
4896	ABC-type_sugar_transport_system-_permease_component	1	1	1	1	1	1	1	1	1	1	1					3465	L-lactate_dehydrogenase_-EC_1.1.1.27-	1	1			966	hypothetical_protein	0	1	0	0	0
4897	Ribose_operon_repressor	1	1	1	1	1	1	1	1	1	1	1					3466	Pyruvate_carboxylase_-EC_6.4.1.1-	1	1			967	3-oxoacyl--acyl-carrier-protein-_synthase-_KASII_-EC_2.3.1.179-	0	1	0	0	0
4898	hypothetical_protein	0	0	0	0	0	0	1	0	0	1	0					3467	putative_epoxyalkane-coenzyme_M_transferase	1	1			968	Transcriptional_regulator-_TetR_family	0	1	0	0	0
4899	Alpha-mannosidase_-EC_3.2.1.24-	2	2	2	2	2	2	2	2	2	2	2					3468	GCN5-related_N-acetyltransferase	0	1			969	hypothetical_protein	0	1	0	0	0
4900	FIG01131316-_hypothetical_protein	1	1	1	1	1	1	1	1	1	1	1					3469	hypothetical_protein	6	6			970	Transcriptional_regulator-_MerR_family	0	1	0	0	0
4901	hypothetical_protein	0	0	0	0	0	0	1	0	0	0	0					3470	hypothetical_protein	0	1			971	hypothetical_protein	0	1	0	0	0
4902	Phosphopantetheine_adenylyltransferase_-EC_2.7.7.3-	1	1	1	1	1	1	1	1	1	1	1					3471	Ribonucleotide_reductase_of_class_III_-anaerobic--_large_subunit_-EC_1.17.4.2-	0	1			973	putative_membrane_protein_-DUF1211_family-	0	1	0	0	0
4903	16S_rRNA_-guanine-966--N-2---methyltransferase_-EC_2.1.1.171-_##_SSU_rRNA_m-2-G966	1	1	1	1	1	1	1	1	1	1	1					3472	Ribonucleotide_reductase_of_class_III_-anaerobic--_activating_protein_-EC_1.97.1.4-	0	1			974	Transcriptional_regulator-_TetR_family	0	1	0	0	0
4904	FIG00945675-_hypothetical_protein	1	1	1	1	1	1	1	1	1	1	1					3473	hypothetical_protein	0	1			975	NAD-dependent_glyceraldehyde-3-phosphate_dehydrogenase_-EC_1.2.1.12-	0	1	0	0	0
4905	ATP-dependent_DNA_helicase_RecG_-EC_3.6.1.--	1	1	1	1	1	1	1	1	1	1	1					3474	hypothetical_protein	0	1			976	putative_two-component_system_response_regulator	0	1	0	2	1
4906	LSU_ribosomal_protein_L28p	1	1	1	1	1	1	1	1	1	1	1					3475	thrombospondin_repeat_and_PKD_domain	0	1			977	putative_two-component_system_sensor_kinase	0	1	0	1	1
4907	Ribonuclease_J2_-endoribonuclease_in_RNA_processing-	1	1	1	1	1	1	1	1	1	1	1					3476	hypothetical_protein	0	1			979	hypothetical_protein	0	1	0	0	0
4908	FIG00945536-_hypothetical_protein	1	1	1	1	1	1	1	0	1	1	1					3477	hypothetical_protein	0	1			980	hypothetical_protein	0	1	0	0	0
4909	Pyruvate_oxidase_-ubiquinone-_cytochrome-_-EC_1.2.2.2-	1	1	1	1	1	1	1	1	1	1	1					3478	thrombospondin_repeat_and_PKD_domain	0	2			981	hypothetical_protein	0	1	0	0	1
4910	FIG00945483-_hypothetical_protein	1	1	1	1	1	1	1	1	1	1	1					3479	hypothetical_protein	0	1			982	Isopentenyl-diphosphate_delta-isomerase_-EC_5.3.3.2-	0	1	0	1	0
4911	4-hydroxy-tetrahydrodipicolinate_reductase_-EC_1.17.1.8-	1	1	1	1	1	1	1	1	1	1	1					3480	PE-PGRS_FAMILY_PROTEIN	0	1			984	Allophanate_hydrolase_2_subunit_1_-EC_3.5.1.54-	0	1	0	0	0
4912	Polyribonucleotide_nucleotidyltransferase_-EC_2.7.7.8-	1	1	1	1	1	1	1	1	1	1	1					3481	hypothetical_protein	0	1			985	putative_serine-threonine_protein_kinase	0	1	0	0	0
4913	SSU_ribosomal_protein_S15p_-S13e-	1	1	1	1	1	1	1	1	1	1	1					3482	hypothetical_protein	0	1			1005	Encapsulating_protein_for_a_DyP-type_peroxidase_or_ferritin-like_protein_oligomers	0	1	0	0	0
4914	Riboflavin_kinase_-EC_2.7.1.26-_-_FMN_adenylyltransferase_-EC_2.7.7.2-	1	1	1	1	1	1	1	1	1	1	1					3483	ABC_peptide_transporter-_ATP-binding_component	0	1			1006	Predicted_dye-decolorizing_peroxidase_-DyP--_encapsulated_subgroup	0	1	0	0	0
4915	hypothetical_protein	0	1	0	0	0	1	1	1	0	1	1					3484	Substrate-specific_component_CbrT_of_predicted_cobalamin_ECF_transporter	0	1			1007	putative_secreted_serine_protease-_family_S1C-_EC-3.4.21.-_-	0	1	0	0	0
4916	L-proline_glycine_betaine_ABC_transport_system_permease_protein_ProW_-TC_3.A.1.12.1-	1	1	0	1	1	1	1	1	0	1	1					3485	MoxR-like_ATPases	0	1			1015	hypothetical_membrane_protein	0	1	0	0	0
4917	L-proline_glycine_betaine_ABC_transport_system_permease_protein_ProW_-TC_3.A.1.12.1-	1	1	1	1	1	1	1	1	1	1	1					3486	hypothetical_protein	0	1			1023	hypothetical_protein	0	1	0	0	0
4918	L-proline_glycine_betaine_ABC_transport_system_permease_protein_ProV_-TC_3.A.1.12.1-	1	1	1	1	1	1	1	1	1	1	1					3487	hypothetical_protein	0	1			1024	hypothetical_protein	0	1	0	0	0
4919	tRNA_pseudouridine_synthase_B_-EC_4.2.1.70-	1	1	1	1	1	1	1	1	1	1	1					3488	FIG00448535-_hypothetical_protein	0	1			1041	ABC_transporter-_ATP-binding_protein	0	1	0	1	0
4920	cupin_domain_protein	1	1	1	1	1	1	1	1	1	1	1					3489	COG2304-_Uncharacterized_protein_containing_a_von_Willebrand_factor_type_A_-vWA-_domain	0	1			1042	ABC_transporter-_permease_protein	0	1	0	1	0
4921	hypothetical_protein	1	1	1	1	1	1	1	1	1	1	1					3490	MNN4_protein	0	1			1043	3-demethylubiquinone-9_3-methyltransferase	0	1	0	0	1
4922	Sorbitol_operon_transcription_regulator	1	1	1	1	1	1	1	1	1	1	1					3491	Muc19_precursor	0	1			1046	Type_I_restriction-modification_system-_specificity_subunit_S_-EC_3.1.21.3-	0	1	0	0	0
4923	Glucitol_operon_activator_protein	1	1	0	1	1	1	1	1	1	1	1					3492	hypothetical_protein	0	1			1047	Type_I_restriction-modification_system-_restriction_subunit_R_-EC_3.1.21.3-	0	1	0	0	0
4924	PTS_system-_glucitol-sorbitol-specific_IIC_component_-EC_2.7.1.69-	1	1	1	1	1	1	1	1	1	1	1					3493	hypothetical_protein	0	1			1048	hypothetical_protein	0	1	0	0	0
4925	PTS_system-_glucitol-sorbitol-specific_IIB_component_and_second_of_two_IIC_components_-EC_2.7.1.69-	1	1	1	1	1	1	1	1	1	1	1					3494	hypothetical_protein	0	1			1049	Recombinase	0	1	0	1	0
4926	PTS_system-_glucitol-sorbitol-specific_IIA_component	1	1	1	1	1	1	1	1	1	1	1					3495	hypothetical_protein	1	1			1050	hypothetical_protein	0	1	0	0	0
4927	Phosphocarrier_protein-_nitrogen_regulation_associated	1	1	1	1	1	1	1	1	1	1	1					3496	thrombospondin_repeat_and_PKD_domain	0	1			1051	hypothetical_protein	0	1	0	0	0
4928	Glycerol-1-phosphate_dehydrogenase_-NAD-P--_-EC_1.1.1.261-	1	1	1	1	1	1	1	1	1	1	1					3497	hypothetical_protein	0	1			1052	hypothetical_protein	0	1	0	0	0
4929	Ribosome-binding_factor_A	0	1	1	1	1	1	1	1	1	1	1					3498	Mobile_element_protein	0	1			1053	hypothetical_protein	0	1	0	0	0
4930	hypothetical_protein	0	1	1	1	1	1	1	1	1	1	1					3500	hypothetical_protein	0	1			1054	hypothetical_protein	0	1	0	0	0
4931	Cytochrome_c-type_biogenesis_protein_DsbD-_protein-disulfide_reductase_-EC_1.8.1.8-	1	1	1	1	1	1	1	1	1	1	1					3501	Transcriptional_regulator-_XRE_family	0	1			1055	DNA-directed_DNA_polymerase	0	1	0	0	0
4932	ABC_transporter-_ATP-binding_protein	1	1	1	1	1	1	1	1	1	1	1					3502	hypothetical_protein	1	1			1056	hypothetical_protein	0	1	0	0	0
4933	Translation_initiation_factor_2	1	1	1	1	1	1	1	1	1	1	1					3503	hypothetical_protein	0	1			1057	hypothetical_protein	0	1	0	0	0
4934	hypothetical_protein	0	1	0	1	1	0	1	0	0	1	1					3504	Putative_2Fe-2S_ferredoxin_CbiW_involved_in_B12_biosynthesis	0	1			1058	HigB_toxin_protein	0	2	0	1	0
4935	Transcription_termination_protein_NusA	1	1	1	1	1	1	1	1	1	1	1					3505	ABC_transporter_-iron.B12.siderophore.hemin-_-_ATP-binding_component	0	1			1059	HigA_protein_-antitoxin_to_HigB-	0	2	0	1	0
4936	FIG000325-_clustered_with_transcription_termination_protein_NusA	1	1	1	1	1	1	1	1	1	1	1					3506	Iron-III-_dicitrate_transport_system_permease_protein_FecD_-TC_3.A.1.14.1-	0	1			1060	acetyltransferase-_GNAT_family	0	1	0	0	0
4937	FIG00945087-_hypothetical_protein	1	1	1	1	1	1	1	1	1	1	1					3507	iron_transport_system_substrate-binding_protein	0	1			1064	ABC-type_multidrug_transport_system-_ATPase_component	0	1	0	0	0
4938	integral_membrane_family_protein	1	1	1	1	1	1	1	1	1	1	1					3508	Nitrogen_assimilation_regulatory_protein	0	1			1067	hypothetical_protein	0	2	0	0	0
4939	FIG00945882-_hypothetical_protein	1	1	1	1	1	1	1	1	1	1	1					3509	hypothetical_protein	0	1			1068	hypothetical_protein	0	1	0	0	0
4940	Prolyl-tRNA_synthetase_-EC_6.1.1.15--_bacterial_type	1	1	1	1	1	1	1	1	1	1	1					3510	hypothetical_protein	0	1			1069	hypothetical_protein	0	1	0	0	0
4941	FIG00945175-_hypothetical_protein	1	1	1	1	1	1	1	1	1	1	1					3511	Peptidoglycan_N-acetylglucosamine_deacetylase_-EC_3.5.1.--	0	1			1070	DNA_polymerase-_beta_domain_protein_region	0	1	0	0	0
4942	Zinc_ABC_transporter-_periplasmic-binding_protein_ZnuA	1	1	1	1	1	1	1	1	1	1	1					3512	Lead-_cadmium-_zinc_and_mercury_transporting_ATPase_-EC_3.6.3.3-_-EC_3.6.3.5--_Copper-translocating_P-type_ATPase_-EC_3.6.3.4-	2	1			1071	hypothetical_protein	0	1	0	0	0
4943	FIG00814575-_hypothetical_protein	1	1	1	1	1	1	1	1	1	1	1					3513	L-ribulose-5-phosphate_4-epimerase_-EC_5.1.3.4-	1	1			1072	acetyltransferase-_GNAT_family	0	1	0	1	0
4944	Zinc_ABC_transporter-_ATP-binding_protein_ZnuC	1	1	1	1	1	1	1	1	1	1	1					3514	FIG00945475-_hypothetical_protein	1	1			1073	FIG00512199-_hypothetical_protein	0	1	0	0	0
4945	Manganese_ABC_transporter-_inner_membrane_permease_protein_SitD	1	1	1	1	1	1	1	1	1	1	1					3515	alcohol_dehydrogenase	1	1			1074	hypothetical_protein	0	1	0	0	0
4946	GCN5-related_N-acetyltransferase-_FIGfam019367	0	1	1	1	1	1	1	1	1	1	1					3516	FIG00945269-_hypothetical_protein	1	1			1075	hypothetical_protein	0	1	0	0	0
4947	1-hydroxy-2-methyl-2--E--butenyl_4-diphosphate_synthase_-EC_1.17.7.1-	1	1	1	1	1	1	1	1	1	1	1					3517	PTS_system-_galactitol-specific_IIC_component_-EC_2.7.1.69-	1	1			1077	Dihydrofolate_reductase_-EC_1.5.1.3-	0	1	0	0	0
4948	Thiaminase_II_-EC_3.5.99.2-_involved_in_salvage_of_thiamin_pyrimidine_moiety	1	1	1	1	1	1	1	1	1	1	1					3518	PTS_system-_galactitol-specific_IIA_component_-EC_2.7.1.69-	1	1			1078	Dihydrofolate_reductase_-EC_1.5.1.3-	0	1	0	0	0
4949	5-Nucleotidase_domain_protein	0	0	0	0	0	0	1	0	0	0	0					3519	Very-short-patch_mismatch_repair_endonuclease_-G-T_specific-	0	1			1079	hypothetical_protein	0	1	0	0	0
4950	5-Nucleotidase_domain_protein	0	0	0	0	0	0	1	0	0	0	0					3520	Xylulose_kinase_-EC_2.7.1.17-	1	1			1080	putative_ribosylglycohydrolase	0	1	0	1	1
4951	5-Nucleotidase_domain_protein	0	0	0	0	0	0	1	0	0	0	0					3521	Glycerol-3-phosphate_dehydrogenase_-NAD-P-+-_-EC_1.1.1.94-	1	1			1081	hypothetical_protein	0	1	0	1	1
4952	Membrane-associated_zinc_metalloprotease	1	1	1	1	1	1	1	1	1	1	1					3522	hypothetical_protein	0	1			1082	aminoglycoside_phosphotransferase	0	1	0	0	0
4953	1-deoxy-D-xylulose_5-phosphate_reductoisomerase_-EC_1.1.1.267-	1	1	1	1	1	1	1	1	1	1	1					3523	Arginase_-EC_3.5.3.1-	1	1			1083	Alpha-glucoside_transport_ATP-binding_protein_AglK	0	1	0	1	0
4954	Beta-lactamase_class_C_and_other_penicillin_binding_proteins	1	1	1	1	1	1	1	1	1	1	1					3524	HAD-superfamily_hydrolase	1	1			1084	putative_phosphoglycerate_mutase_family_protein	0	1	0	0	0
4955	FIG00945173-_hypothetical_protein	1	1	1	1	1	1	1	1	1	1	1					3525	putative_ABC_transporter_permease	1	1			1085	hypothetical_protein	0	1	0	0	0
4956	NADP-specific_glutamate_dehydrogenase_-EC_1.4.1.4-	1	1	1	1	1	1	1	1	1	1	1					3526	putative_ABC_transporter_ATP-binding_protein	1	1			1086	hypothetical_protein	0	1	0	0	0
4957	Ribosomal_RNA_large_subunit_methyltransferase_N_-EC_2.1.1.--	1	1	1	1	1	1	1	1	1	1	1					3527	Transcriptional_regulator-_GntR_family	1	1			1087	RNA_polymerase_sigma-54_factor_RpoN	0	1	0	0	0
4958	FIG00945211-_hypothetical_protein	1	1	1	1	1	1	1	1	1	1	1					3528	Lipoate-protein_ligase_A	1	1			1089	Nicotinamidase_-EC_3.5.1.19-	1	1	0	1	1
4959	Cytochrome_c-type_biogenesis_protein_DsbD-_protein-disulfide_reductase_-EC_1.8.1.8-	1	1	1	1	1	1	1	1	1	1	1					3529	Enolase_-EC_4.2.1.11-	1	1			1090	putative_membrane_protein	0	1	0	0	0
4960	Phosphatidate_cytidylyltransferase_-EC_2.7.7.41-	1	1	1	1	1	1	1	1	1	1	1					3530	hypothetical_protein	1	1			1091	two-component_system_sensor_kinase	0	1	0	0	0
4961	Ribosome_recycling_factor	1	1	1	1	1	1	1	1	1	1	1					3531	-_Glutamine_transport_system_permease_protein_GlnP_-TC_3.A.1.3.2-	1	1			1092	hypothetical_protein	0	1	0	0	0
4962	Uridine_monophosphate_kinase_-EC_2.7.4.22-	1	1	1	1	1	1	1	1	1	1	1					3532	amino_acid_ABC_transporter-_ATP-binding_protein	1	1			1093	putative_two-component_system_response_regulator	0	1	0	1	0
4963	hypothetical_protein	0	0	0	0	0	0	1	0	0	0	0					3533	Biosynthetic_Aromatic_amino_acid_aminotransferase_beta_-EC_2.6.1.57-	1	1			1094	Bifunctional_protein-_zinc-containing_alcohol_dehydrogenase-_quinone_oxidoreductase_-_NADPH-quinone_reductase-_-EC_1.1.1.---_Similar_to_arginate_lyase	0	1	0	0	0
4964	Translation_elongation_factor_Ts	1	1	1	1	1	1	1	1	1	1	1					3534	Predicted_esterase_of_the_alpha-beta_hydrolase_superfamily	1	1			1095	L-Proline-Glycine_betaine_transporter_ProP	0	3	0	0	1
4965	SSU_ribosomal_protein_S2p_-SAe-	1	1	1	1	1	1	1	1	1	1	1					3535	Sugar_ABC_transporter_sugar-binding_protein	1	1			1097	CHAD_domain_containing_protein	0	1	0	0	0
4966	Tyrosine_recombinase_XerC	0	1	1	1	1	1	1	1	1	1	1					3536	probable_transmembrane_transport_protein	1	1			1102	FIG01121053-_hypothetical_protein	0	1	0	0	0
4967	peptidase-_M23_family	0	0	0	0	0	0	1	0	0	0	0					3537	Transmembrane_protein	1	1			1109	hypothetical_protein	0	1	0	0	0
4968	hypothetical_protein	0	0	0	0	1	1	1	0	0	1	0					3538	N-acetylmannosamine-6-phosphate_2-epimerase_-EC_5.1.3.9-	1	1			1114	hypothetical_protein	0	1	0	0	0
4969	FIG00945215-_hypothetical_protein	1	1	1	1	1	1	1	1	1	1	1					3539	FIG01020823-_hypothetical_protein	1	1			1115	hypothetical_protein	0	1	0	0	0
4970	Peptide_deformylase_-EC_3.5.1.88-	1	1	1	1	1	1	1	1	1	1	1					3540	N-acetylglucosamine_kinase_of_eukaryotic_type_-EC_2.7.1.59-	0	1			1118	probable_solute_binding_protein_of_ABC_transporter_system	0	1	0	0	0
4971	putative_rRNA_methylase	1	1	1	1	1	1	1	1	1	1	1					3541	hypothetical_protein	0	1			1121	membrane_protein-_putative	0	1	0	0	0
4972	FIG00946282-_hypothetical_protein	1	1	1	1	1	1	1	1	1	1	1					3542	N-acetylmuramic_acid_6-phosphate_etherase	1	1			1122	Transcriptional_regulator-_PadR_family	0	1	0	0	0
4973	Putative_stomatin-prohibitin-family_membrane_protease_subunit_YbbK	1	1	1	1	1	1	1	1	1	1	1					3543	acetyltransferase-_EC-2.3.1.-_-	1	1			1126	hydrolase-_putative_isochorismatase	1	1	0	0	0
4974	Putative_activity_regulator_of_membrane_protease_YbbK	1	1	1	1	1	1	1	1	1	1	1					3544	hypothetical_protein	1	1			1127	Cytosine-purine-uracil-thiamine-allantoin_permease_family_protein	1	1	0	0	1
4975	ABC_transporter-_ATP-binding_protein	1	1	1	1	1	1	1	1	1	1	1					3545	hypothetical_protein	1	1			1128	Proline_dehydrogenase_-EC_1.5.99.8-_-Proline_oxidase-_-_Delta-1-pyrroline-5-carboxylate_dehydrogenase_-EC_1.5.1.12-	1	1	0	1	0
4976	FIG00945299-_hypothetical_protein	1	1	1	1	1	1	1	1	1	1	1					3546	hypothetical_protein	0	1			1141	hypothetical_protein	0	1	0	0	0
4977	Enoyl--acyl-carrier-protein-_reductase_-NADH-_-EC_1.3.1.9-	1	1	1	1	1	1	1	1	1	1	1					3547	putative_membrane_protein	1	1			1142	hypothetical_protein	0	1	0	0	0
4978	3-oxoacyl--acyl-carrier_protein-_reductase_-EC_1.1.1.100-	1	1	1	1	1	1	1	1	1	1	1					3548	FIG01122752-_hypothetical_protein	1	1			1143	hypothetical_protein	0	1	0	0	0
4979	FIG00946027-_hypothetical_protein	1	1	1	1	1	1	1	1	1	1	1					3549	Type_II-IV_secretion_system_ATP_hydrolase_TadA-VirB11-CpaF-_TadA_subfamily	1	1			1144	Transcriptional_regulator-_MarR_family	0	1	0	0	1
4980	Cytochrome_oxidase_biogenesis_protein_Surf1-_facilitates_heme_A_insertion	1	1	1	1	1	1	1	1	1	1	1					3550	FIG00945350-_hypothetical_protein	1	1			1145	transporter-_putative	0	1	0	0	1
4981	Ribosomal_RNA_large_subunit_methyltransferase_A_-EC_2.1.1.51-	1	1	1	1	1	1	1	1	1	1	1					3551	FIG00946275-_hypothetical_protein	1	1			1148	Beta-lactamase_class_C_and_other_penicillin_binding_proteins	0	1	0	0	1
4982	FIG00945284-_hypothetical_protein	1	1	1	1	1	1	1	1	1	1	1					3552	FIG00945875-_hypothetical_protein	1	1			1149	Vancomycin_B-type_resistance_protein_VanW	0	1	0	1	0
4983	ABC_transporter_ATP-binding_protein	1	1	1	1	1	1	1	1	1	1	1					3553	hypothetical_protein	1	1			1152	Cell_division_protein_FtsH_-EC_3.4.24.--	0	1	0	0	1
4984	acetyltransferase_family_protein	1	1	1	1	1	1	1	1	1	1	1					3554	putative_membrane_protein	1	1			1156	FIG01121566-_hypothetical_protein	0	1	0	1	1
4985	FIG00946290-_hypothetical_protein	1	1	1	1	1	1	1	1	1	1	1					3555	putative_large_membrane_protein	1	1			1158	calmodulin-like_protein	1	1	0	1	0
4986	2-4-dienoyl-CoA_reductase_-NADPH-_-EC_1.3.1.34-	0	0	0	0	1	0	1	0	0	1	0					3556	Methylmalonate-semialdehyde_dehydrogenase_-inositol-_-EC_1.2.1.27-	1	1			1161	hypothetical_protein	0	1	0	0	0
4987	2-4-dienoyl-CoA_reductase_-NADPH-_-EC_1.3.1.34-	0	0	0	0	1	0	1	0	0	1	0					3557	hypothetical_protein	0	1			1162	Vitamin_K_epoxide_reductase	0	1	0	0	0
4988	PaaD-like_protein_-DUF59-_involved_in_Fe-S_cluster_assembly	1	1	1	1	1	1	1	1	1	1	1					3558	hypothetical_protein	0	1			1170	hypothetical_protein	0	1	0	0	0
4989	Putative_iron-sulfur_cluster_assembly_scaffold_protein_for_SUF_system-_SufE2	1	1	1	1	1	1	1	1	1	1	1					3559	2-dehydropantoate_2-reductase_-EC_1.1.1.169-	1	1			1173	hypothetical_protein	0	1	0	0	0
4990	Cysteine_desulfurase_-EC_2.8.1.7--_SufS_subfamily	1	1	1	1	1	1	1	1	1	1	1					3560	FIG00945301-_hypothetical_protein	1	1			1174	Transcriptional_regulatory_protein-_C-terminal-Uroporphyrinogen_III_synthase_HEM4	0	1	0	0	0
4991	Iron-sulfur_cluster_assembly_ATPase_protein_SufC	1	1	1	1	1	1	1	1	1	1	1					3561	putative_two-component_system_response_regulator	1	1			1175	Gamma-aminobutyrate-alpha-ketoglutarate_aminotransferase_-EC_2.6.1.19-	0	1	0	0	1
4992	Ferredoxin-_2Fe-2S	1	1	1	1	1	1	1	1	1	1	1					3562	hypothetical_protein	1	1			1176	Aliphatic_amidase_amiE_-EC_3.5.1.4-	0	1	0	0	1
4993	Iron-sulfur_cluster_assembly_protein_SufD	1	1	1	1	1	1	1	1	1	1	1					3563	hypothetical_protein	1	1			1177	Amino_acid_transporters	0	1	0	0	1
4994	Iron-sulfur_cluster_assembly_protein_SufB	1	1	1	1	1	1	1	1	1	1	1					3564	hypothetical_protein	1	1			1179	hypothetical_protein	0	1	0	0	0
4995	Iron-sulfur_cluster_regulator_SufR	1	1	1	1	1	1	1	1	1	1	1					3565	Formate--tetrahydrofolate_ligase_-EC_6.3.4.3-	1	1			1187	FIG137478-_Hypothetical_protein_YbgI	0	1	0	0	0
4996	hypothetical_protein	0	1	0	0	0	0	1	1	0	0	0					3566	FIG00946181-_hypothetical_protein	1	1			1188	hypothetical_protein	1	1	0	2	1
4997	Maltose-maltodextrin_ABC_transporter-_substrate_binding_periplasmic_protein_MalE	1	1	1	1	1	1	1	1	1	1	1					3567	hypothetical_protein	1	1			1189	HigA_protein_-antitoxin_to_HigB-	0	1	0	0	0
4998	Maltose-maltodextrin_ABC_transporter-_permease_protein_MalF	1	1	1	1	1	1	1	1	1	1	1					3568	hypothetical_protein	1	1			1190	HigB_toxin_protein	0	1	0	0	0
4999	Maltose-maltodextrin_ABC_transporter-_permease_protein_MalG	1	1	1	1	1	1	1	1	1	1	1					3569	FIG00944943-_hypothetical_protein	1	1			1192	hypothetical_protein	0	1	0	0	0
5000	Maltose_operon_transcriptional_repressor_MalR-_LacI_family	1	1	1	1	1	1	1	1	1	1	1					3570	Methionine_ABC_transporter_ATP-binding_protein	1	1			1193	PROBABLE_MEMBRANE_PROTEIN	1	1	0	0	0
5001	Pyrophosphate-energized_proton_pump_-EC_3.6.1.1-	1	1	1	1	1	1	1	1	1	1	1					3571	DNA-binding_response_regulator-_LuxR_family	1	1			1196	Inosine-5-monophosphate_dehydrogenase_-EC_1.1.1.205-	0	1	0	0	0
5002	ABC-type_multidrug_transport_system-_ATPase_component	1	1	1	1	1	1	1	1	1	1	1					3572	hypothetical_protein	1	1			1209	Glycerate_kinase_-EC_2.7.1.31-	0	1	0	0	0
5003	ABC-type_multidrug_transport_system-_permease_component	1	1	1	1	1	1	1	1	1	1	1					3573	FIG045511-_hypothetical_antitoxin_-to_FIG022160-_hypothetical_toxin-	1	1			1215	hypothetical_protein	0	1	0	1	0
5004	Cytochrome_oxidase_assembly_protein	1	1	1	1	1	1	1	1	1	1	1					3574	FIG022160-_hypothetical_toxin	1	1			1226	FIG056164-_rhomboid_family_serine_protease	0	1	0	0	0
5005	Sialidase_-EC_3.2.1.18-	1	1	1	1	1	1	1	1	1	1	1					3575	Protein_RtcB	1	1			1227	Transcriptional_regulator-_AsnC_family	0	1	0	0	1
5006	Heme_O_synthase-_protoheme_IX_farnesyltransferase_-EC_2.5.1.--_COX10-CtaB	1	1	1	1	1	1	1	1	1	1	1					3576	putative_transmembrane_efflux_protein	1	1			1233	1-acyl-sn-glycerol-3-phosphate_acyltransferase_-EC_2.3.1.51-	0	1	0	0	0
5007	hypothetical_protein	1	1	0	1	1	1	1	1	0	0	1					3577	putative_ABC_transporter_ATP-binding_protein-_EC-3.6.3.-_-	1	1			1234	two-component_system_sensor_kinase	0	1	0	1	0
5008	Glucose-6-phosphate_1-dehydrogenase_-EC_1.1.1.49-	1	1	1	1	1	1	1	1	1	1	1					3578	streptococcal_hemagglutinin_protein	1	1			1235	putative_two-component_system_response_regulator	0	1	0	1	0
5009	OpcA-_an_allosteric_effector_of_glucose-6-phosphate_dehydrogenase-_actinobacterial	1	1	1	1	1	1	1	1	1	1	1					3579	hypothetical_protein	0	1			1240	hypothetical_protein	0	1	0	0	0
5010	6-phosphogluconolactonase_-EC_3.1.1.31--_eukaryotic_type	1	1	1	1	1	1	1	1	1	1	1					3580	FIG00761799-_membrane_protein	0	1			1241	Thiamin-phosphate_pyrophosphorylase_-EC_2.5.1.3-	0	1	0	0	1
5011	conserved_membrane_protein	1	1	1	1	1	1	1	1	1	1	1					3581	hypothetical_protein	1	1			1245	hypothetical_protein	0	1	0	0	0
5012	FIG00945464-_hypothetical_protein	1	1	1	1	1	1	1	1	1	1	1					3582	Osmosensitive_K+_channel_histidine_kinase_KdpD_-EC_2.7.3.--	2	2			1246	ABC-type_nitrate-sulfonate-bicarbonate_transport_systems-_periplasmic_components	0	1	0	0	0
5013	Valyl-tRNA_synthetase_-EC_6.1.1.9-	1	1	1	1	1	1	1	1	1	1	1					3583	4-amino-4-deoxy-L-arabinose_transferase_and_related_glycosyltransferases_of_PMT_family	1	1			1247	Alkanesulfonates_transport_system_permease_protein	0	1	0	0	0
5014	FIG00946185-_hypothetical_protein	1	1	1	1	1	1	1	1	1	1	1					3584	putative_two_component_sensor_kinase	1	1			1248	ABC-type_nitrate-sulfonate-bicarbonate_transport_system-_ATPase_component	0	1	0	0	0
5015	putative_protease	1	1	1	1	1	1	1	1	1	1	1					3585	hypothetical_protein	1	1			1251	6-phosphogluconate_dehydrogenase-_decarboxylating_-EC_1.1.1.44-	0	1	0	0	1
5016	ATP-dependent_Clp_protease_ATP-binding_subunit_ClpX	1	1	1	1	1	1	1	1	1	1	1					3586	Osmosensitive_K+_channel_histidine_kinase_KdpD_-EC_2.7.3.--	1	1			1255	ABC-2_type_transporter	0	1	0	0	0
5017	ATP-dependent_Clp_protease_proteolytic_subunit_-EC_3.4.21.92-	1	1	1	1	1	1	1	1	1	1	1					3587	Phosphate_regulon_transcriptional_regulatory_protein_PhoB_-SphR-	1	1			1256	ABC-2_type_transporter	0	1	0	0	0
5018	ATP-dependent_Clp_protease_proteolytic_subunit_-EC_3.4.21.92-	1	1	1	1	1	1	1	1	1	1	1					3588	hypothetical_protein	1	1			1257	ABC_transporter_ATP-binding_protein	1	1	0	1	0
5019	COG0628-_Predicted_permease	1	1	1	1	1	1	1	1	1	1	1					3589	Multicopper_oxidase	1	1			1291	putative_secreted_protein	0	1	0	1	0
5020	Cell_division_trigger_factor_-EC_5.2.1.8-	1	1	1	1	1	1	1	1	1	1	1					3590	hypothetical_protein	1	1			1294	hypothetical_protein	0	1	0	0	0
5021	hypothetical_protein	1	1	1	1	0	1	1	1	1	0	1					3591	glutaredoxin_2	1	1			1299	integral_membrane_protein	0	1	0	0	0
5022	hypothetical_protein	1	1	1	1	0	1	1	0	1	0	1					3592	Cytochrome_c-type_biogenesis_protein_CcdA_-DsbD_analog-	1	1			1315	Beta-hexosaminidase_-EC_3.2.1.52-	1	1	0	0	0
5023	hypothetical_protein	0	0	0	0	0	0	1	0	0	0	0					3593	Thiol_peroxidase-_Bcp-type_-EC_1.11.1.15-	1	1			1317	Cytoplasmic_axial_filament_protein_CafA_and_Ribonuclease_G_-EC_3.1.4.--	0	1	0	0	0
5024	FIG00945952-_hypothetical_protein	0	0	1	0	1	0	1	0	1	1	0					3594	UDP-glucose_4-epimerase_-EC_5.1.3.2-	1	1			1320	hypothetical_protein	0	1	0	0	0
5025	hypothetical_protein	0	0	0	0	0	0	1	0	0	0	0					3595	hypothetical_protein	1	1			1324	hypothetical_protein	0	1	0	0	0
5026	putative_poly-3-hydroxyalkanoate-_depolymerase-_EC-3.1.1.-_-	1	1	1	1	1	1	1	1	1	1	1					3596	Phosphoadenylyl-sulfate_reductase_-thioredoxin-_-EC_1.8.4.8-_-_Adenylyl-sulfate_reductase_-thioredoxin-_-EC_1.8.4.10-	1	1			1328	GCN5-related_N-acetyltransferase	0	1	0	0	0
5027	L-O-lysylphosphatidylglycerol_synthase_-EC_2.3.2.3-_-_Lysyl-tRNA_synthetase_-class_II-_related_protein_found_fused_to_membrane_protein	1	1	1	1	1	1	1	1	1	1	1					3597	Sulfate_adenylyltransferase_subunit_2_-EC_2.7.7.4-	1	1			1329	hypothetical_protein	0	1	0	0	0
5028	FIG00945441-_hypothetical_protein	1	1	1	1	1	1	1	1	1	1	1					3598	Sulfate_adenylyltransferase_subunit_1_-EC_2.7.7.4-	1	1			1330	hypothetical_protein	0	1	0	0	0
5029	Formamidopyrimidine-DNA_glycosylase_-EC_3.2.2.23-	1	1	1	1	1	1	1	1	1	1	1					3599	Sulfate_transporter-_CysZ-type	1	1			1331	hypothetical_protein	0	1	0	0	0
5030	hypothetical_protein	1	1	1	1	1	1	1	1	1	1	1					3600	hypothetical_protein	1	1			1332	hypothetical_protein	0	1	0	0	0
5031	Ribose_5-phosphate_isomerase_B_-EC_5.3.1.6-_-_Galactose_6-phosphate_isomerase	1	1	1	1	1	1	1	1	1	1	1					3601	Transcriptional_regulator-_AsnC_family	1	1			1333	Transporter-_LysE_family	0	1	0	0	0
5032	FIG00945007-_hypothetical_protein	1	1	1	1	1	1	1	1	1	1	1					3602	Catalyzes_the_cleavage_of_p-aminobenzoyl-glutamate_to_p-aminobenzoate_and_glutamate-_subunit_A	1	1			1334	Transcriptional_regulator-_AsnC_family	0	1	0	0	0
5033	DNA_ligase_-EC_6.5.1.2-	1	1	1	1	1	1	1	1	1	1	1					3603	membrane_protein-_putative	1	1			1335	hypothetical_protein	0	1	0	0	0
5034	hypothetical_protein	1	1	1	1	1	1	1	1	1	1	1					3604	hypothetical_protein	1	1			1336	hypothetical_protein	0	1	0	0	0
5035	Membrane_alanine_aminopeptidase_N_-EC_3.4.11.2-	1	1	1	1	1	1	1	1	1	1	1					3605	Oxidoreductase-_aldo-keto_reductase_family	1	1			1337	hypothetical_protein	0	1	0	0	0
5036	FIG00945904-_hypothetical_protein	1	1	1	1	1	1	1	1	1	1	1					3606	hypothetical_protein	1	1			1338	hypothetical_protein	0	1	0	1	0
5037	6-phosphogluconate_dehydrogenase-_decarboxylating_-EC_1.1.1.44-	1	1	1	1	1	1	1	1	1	1	1					3607	hypothetical_protein	1	1			1339	hypothetical_protein	0	1	0	0	0
5038	Alpha-glucosidase_-EC_3.2.1.20-	1	1	1	1	1	1	1	1	1	1	1					3608	Ferredoxin	1	1			1340	FIG00573738-_hypothetical_protein	0	1	0	0	0
5039	1-4-dihydroxy-2-naphthoyl-CoA_hydrolase_-EC_3.1.2.28-_in_phylloquinone_biosynthesis	1	1	1	1	1	1	1	1	1	1	1					3609	rare_lipoprotein_A	1	1			1341	ABC_transporter_ATP-binding_protein	0	2	0	1	1
5040	Long-chain-fatty-acid--CoA_ligase_-EC_6.2.1.3-	1	1	1	1	1	1	1	1	1	1	1					3610	POSSIBLE_HYDROLASE_-EC_3.-.-.--	1	1			1342	Lactoylglutathione_lyase_and_related_lyases	0	1	0	0	0
5041	hypothetical_protein	0	0	0	0	0	0	1	0	0	0	0					3611	thiamine_biosynthesis_protein_ThiS	1	1			1343	hypothetical_protein	0	1	0	0	0
5042	transcriptional_regulator-_MarR_family	1	1	1	1	1	1	1	1	1	1	1					3612	Thiazole_biosynthesis_protein_ThiG	1	1			1344	RNA_3-terminal_phosphate_cyclase_-EC_6.5.1.4-	0	1	0	0	0
5043	Glycolate_dehydrogenase_-EC_1.1.99.14--_subunit_GlcD	1	1	1	1	1	1	1	1	1	1	1					3613	Sulfur_carrier_protein_adenylyltransferase_ThiF	1	1			1345	hypothetical_protein	0	1	0	0	0
5044	Transcriptional_regulator-_PadR_family	1	1	1	1	1	1	1	1	1	1	1					3614	putative_integral_membrane_protein_SCJ12.13c	1	1			1346	Transcriptional_regulator-_AraC_family	0	1	0	0	0
5045	hypothetical_protein	0	0	0	0	0	0	1	0	0	0	0					3615	Beta-glucosidase_-EC_3.2.1.21-	0	1			1347	hypothetical_protein	0	1	0	0	0
5046	ABC_transporter_ATP-binding_protein	1	1	1	1	1	1	1	1	1	1	1					3616	Transcriptional_regulator-_TetR_family	1	1			1348	hypothetical_protein	0	1	0	0	0
5047	Single-stranded_DNA-binding_protein	1	1	1	1	1	1	1	1	1	1	1					3617	FIG00946231-_hypothetical_protein	1	1			1349	hypothetical_protein	0	1	0	0	0
5048	putative_ATP-binding_membrane_protein	1	1	1	1	1	1	1	1	1	1	1					3618	Membrane_protein	1	1			1350	possible_DNA_hydrolase	0	1	0	0	0
5049	Putative_ABC_iron_siderophore_transporter-_fused_permease_and_ATPase_domains	1	1	1	1	1	1	1	1	1	1	1					3619	Glycosyltransferase	1	1			1351	Adenylosuccinate_synthetase_-EC_6.3.4.4-	0	1	0	0	0
5050	putative_integral_membrane_protein	1	1	1	1	1	1	1	1	1	1	1					3620	putative_integral_membrane_protein	2	2			1352	FIG00999275-_hypothetical_protein	0	1	0	0	0
5051	Cytochrome_c-type_biogenesis_protein_DsbD-_protein-disulfide_reductase_-EC_1.8.1.8-	1	1	1	1	1	1	1	1	1	1	1					3621	D-3-phosphoglycerate_dehydrogenase_-EC_1.1.1.95-	1	1			1353	Adenylate_cyclase_-EC_4.6.1.1-	0	1	0	0	0
5052	3-to-5_oligoribonuclease_-orn-	1	1	1	1	1	1	1	1	1	1	1					3622	Multimodular_transpeptidase-transglycosylase_-EC_2.4.1.129-_-EC_3.4.-.--	2	2			1354	plasmid_pRiA4b_ORF-3_family_protein	0	1	0	0	0
5053	hypothetical_protein	0	0	0	0	0	0	1	0	0	0	0					3623	Oxidoreductase_-EC_1.1.1.--	1	1			1355	Transcriptional_regulator-_TetR_family	0	1	0	0	0
5054	D-serine-D-alanine-glycine_transporter	2	2	2	2	2	2	2	2	2	2	2					3624	drug_resistance_transporter-_Bcr-CflA_family_protein	1	1			1356	hypothetical_protein	0	1	0	0	0
5055	serine-threonine_protein_kinase	1	1	1	1	1	1	1	1	1	1	1					3625	Transcriptional_regulator-_TetR_family	1	1			1357	Guanine_deaminase_-EC_3.5.4.3-	0	1	0	0	0
5056	putative_Beta-N-acetylhexosaminidase-_EC-3.2.1.52_-	1	1	1	1	1	1	1	1	1	1	1					3626	multidrug_transporter-_MFS_superfamily	1	1			1358	Threonine_dehydrogenase_and_related_Zn-dependent_dehydrogenases	0	1	0	0	0
5057	FIG00945950-_hypothetical_protein	1	1	1	1	1	1	1	1	1	1	1					3627	hypothetical_protein	0	1			1359	FrnE_protein	0	1	0	0	1
5058	hypothetical_protein	3	0	1	0	0	3	1	3	0	0	0					3628	Na+-H+_antiporter_NhaA_type	1	1			1360	hypothetical_protein	0	1	0	0	0
5059	DNA_polymerase_III_alpha_subunit_-EC_2.7.7.7-	1	1	1	1	1	1	1	1	1	1	1					3629	Manganese_transport_protein_MntH	1	1			1362	Leucyl-tRNA_synthetase_-EC_6.1.1.4-	1	1	0	1	1
5060	DNA_polymerase-like_protein_PA0670	1	1	1	1	1	1	1	1	1	1	1					3630	Mn-dependent_transcriptional_regulator_MntR	1	1			1370	hypothetical_protein	0	1	0	0	0
5061	FIG00945742-_hypothetical_protein	1	1	1	1	1	1	1	1	1	1	1					3631	hypothetical_protein	1	1			1371	conserved_hypothetical_protein_SCC24.31c	0	1	0	0	0
5062	Mur_ligase_middle_domain_protein	1	1	1	1	1	1	1	1	1	1	1					3632	hypothetical_protein	0	1			1372	hypothetical_protein	0	1	0	0	0
5063	Putative_amidotransferase_similar_to_cobyric_acid_synthase	1	1	1	1	1	1	1	1	1	1	1					3634	hypothetical_protein	1	1			1382	Methionine_ABC_transporter_ATP-binding_protein	0	1	0	1	1
5064	Maltose-maltodextrin_ABC_transporter-_substrate_binding_periplasmic_protein_MalE	0	0	0	0	1	0	1	0	0	1	0					3635	hypothetical_protein	1	1			1383	Transcriptional_regulator-_TetR_family	0	1	0	0	0
5065	Maltose-maltodextrin_ABC_transporter-_substrate_binding_periplasmic_protein_MalE	0	0	0	0	1	0	1	0	0	1	0					3636	hypothetical_protein	1	1			1384	dicarboxylic_acid_transporter_PcaT	0	1	0	0	0
5066	Maltose-maltodextrin_ABC_transporter-_permease_protein_MalF	1	1	1	1	1	1	1	1	1	1	1					3637	Acylphosphate_phosphohydrolase_-EC_3.6.1.7--_putative	1	1			1396	Sorbitol_dehydrogenase_-EC_1.1.1.14-	1	2	0	1	0
5067	Maltose-maltodextrin_ABC_transporter-_permease_protein_MalG	1	1	1	1	1	1	1	1	1	1	1					3638	Acetyl-CoA_synthetase_-ADP-forming-_alpha_and_beta_chains-_putative	1	1			1397	PTS_system-_mannitol-specific_IIB_component_-EC_2.7.1.69-_-_PTS_system-_mannitol-specific_IIC_component_-EC_2.7.1.69-	1	1	0	1	0
5068	FIG00945099-_hypothetical_protein	1	1	1	1	1	1	1	1	1	1	1					3639	hypothetical_protein	1	1			1407	hypothetical_protein	0	1	0	0	0
5069	Thiol_peroxidase-_Bcp-type_-EC_1.11.1.15-	1	1	1	1	1	1	1	1	1	1	1					3640	Acetyl-coenzyme_A_carboxyl_transferase_alpha_chain_-EC_6.4.1.2-_-_Acetyl-coenzyme_A_carboxyl_transferase_beta_chain_-EC_6.4.1.2--_Propionyl-CoA_carboxylase_beta_chain_-EC_6.4.1.3-	2	2			1408	hypothetical_protein	0	1	0	0	0
5070	hypothetical_protein	0	0	0	0	1	0	1	1	0	0	0					3641	sodium_pump_decarboxylase_gamma_subunit	1	1			1411	hypothetical_protein	0	1	0	0	0
5071	hypothetical_protein	0	0	0	0	0	0	1	0	0	0	0					3642	Oxaloacetate_decarboxylase_alpha_chain_-EC_4.1.1.3-	1	1			1412	major_facilitator_superfamily_MFS_1	0	1	0	0	0
5072	lysozyme_M1_precursor-_EC-3.2.1.17_-	1	1	1	1	1	1	1	1	1	1	1					3643	Oxaloacetate_decarboxylase_beta_chain_-EC_4.1.1.3-	1	1			1413	ORF_ID-tlr1953_hypothetical_protein	0	1	0	0	0
5073	hypothetical_protein	1	0	0	0	1	1	1	1	0	1	0					3644	GlcNAc_phosphomutase_-EC_5.4.2.3-	1	1			1414	hypothetical_protein	0	1	0	0	0
5074	FIG00945368-_hypothetical_protein	2	0	0	0	3	2	2	2	0	1	3					3645	FIG00945199-_hypothetical_protein	1	1			1422	Glutamine_ABC_transporter-_periplasmic_glutamine-binding_protein_-TC_3.A.1.3.2-	0	1	0	0	0
5075	hypothetical_protein	0	0	0	0	0	0	2	0	0	0	0					3646	ABC_transporter-_ATP-binding_protein	1	1			1425	hypothetical_protein	0	1	0	0	0
5076	FIG00945267-_hypothetical_protein	0	1	1	1	1	0	1	0	1	1	1					3647	Aldehyde_dehydrogenase_B_-EC_1.2.1.22-	1	1			1427	GCN5-related_N-acetyltransferase	0	1	0	0	0
5077	hypothetical_protein	0	1	0	1	1	0	1	0	0	1	1					3648	hypothetical_protein	1	1			1428	minor_extracellular_serine_protease	0	1	0	0	0
5078	transcriptional_regulator-_RpiR_family	1	1	1	1	1	1	1	1	1	1	1					3649	FIG00945116-_hypothetical_protein	1	1			1429	hypothetical_protein	0	1	0	0	0
5079	hypothetical_protein	1	0	0	0	1	1	1	1	0	1	0					3650	hypothetical_protein	1	1			1431	oxidoreductase	0	1	0	1	0
5080	FIG00945619-_hypothetical_protein	1	1	1	1	1	1	1	1	1	1	1					3651	6-phosphofructokinase_-EC_2.7.1.11-	1	1			1433	Oxidoreductase_ion_channel	0	1	0	0	0
5081	DNA_polymerase_IV_-EC_2.7.7.7-	1	1	1	1	1	1	1	1	1	1	1					3652	Oligopeptide_ABC_transporter-_periplasmic_oligopeptide-binding_protein_OppA_-TC_3.A.1.5.1-	1	1			1434	Pyridine_nucleotide-disulfide_oxidoreductase-_NADH_dehydrogenase_-EC_1.6.99.3-	0	1	0	0	0
5082	Dihydrofolate_reductase_-EC_1.5.1.3-	1	1	1	1	1	1	1	1	1	1	1					3653	Oligopeptide_transport_system_permease_protein_OppB_-TC_3.A.1.5.1-	0	1			1435	Site-specific_recombinases-_DNA_invertase_Pin_homologs	0	1	0	0	1
5083	Thymidylate_synthase_-EC_2.1.1.45-	1	1	1	1	1	1	1	1	1	1	1					3654	Oligopeptide_transport_system_permease_protein_OppB_-TC_3.A.1.5.1-	0	1			1436	hypothetical_protein	0	1	0	0	0
5084	Nucleoside_5-triphosphatase_RdgB_-dHAPTP-_dITP-_XTP-specific-_-EC_3.6.1.15-	1	1	1	1	1	1	1	1	1	1	1					3655	Oligopeptide_transport_system_permease_protein_OppC_-TC_3.A.1.5.1-	1	1			1437	hypothetical_protein	0	1	0	0	0
5085	Ribonuclease_PH_-EC_2.7.7.56-	1	1	1	1	1	1	1	1	1	1	1					3656	Oligopeptide_transport_system_permease_protein_OppB_-TC_3.A.1.5.1-	1	1			1438	hypothetical_protein	0	1	0	0	0
5086	Glutamate_racemase_-EC_5.1.1.3-	1	1	1	1	1	1	1	1	1	1	1					3657	POSSIBLE_TRANSCRIPTIONAL_REGULATORY_PROTEIN	1	1			1439	hypothetical_protein	0	1	0	0	0
5087	Ferrous_iron_transport_protein_A	1	1	1	1	1	1	1	1	1	1	1					3658	Copper-containing_nitrite_reductase_-EC_1.7.2.1-	1	1			1440	ORF55	0	1	0	0	0
5088	Ferrous_iron_transport_protein_B	1	1	1	1	1	1	1	1	1	1	1					3659	FIG00945444-_hypothetical_protein	1	1			1441	hypothetical_protein	0	1	0	0	0
5089	FIG00945327-_hypothetical_protein	1	1	1	1	1	1	1	1	1	1	1					3660	probable_uroporphyrin-III_c-methyltransferase_-EC_2.1.1.107-	1	1			1442	hypothetical_protein	0	1	0	0	0
5090	hypothetical_protein	0	0	0	0	1	0	1	0	0	1	0					3661	hypothetical_protein	1	1			1443	DNA_methylase	0	1	0	0	0
5091	Nicotinate_phosphoribosyltransferase_-EC_2.4.2.11-	1	1	1	1	1	1	1	1	1	1	1					3662	Lead-_cadmium-_zinc_and_mercury_transporting_ATPase_-EC_3.6.3.3-_-EC_3.6.3.5--_Copper-translocating_P-type_ATPase_-EC_3.6.3.4-	1	1			1444	hypothetical_protein	0	1	0	0	0
5092	DNA-binding_protein_HU	1	1	1	1	1	1	1	1	1	1	1					3663	Copper_chaperone	1	1			1445	hypothetical_protein	0	1	0	0	0
5093	4-alpha-glucanotransferase_-amylomaltase-_-EC_2.4.1.25-	1	1	1	1	1	1	1	1	1	1	1					3664	transcriptional_regulator-_Crp-Fnr_family	1	1			1446	Relaxase-mobilization_nuclease_family_protein	0	1	0	0	0
5094	FIG00945650-_hypothetical_protein	1	1	1	1	1	1	1	1	1	1	1					3665	Non-specific_DNA-binding_protein_Dps_-_Iron-binding_ferritin-like_antioxidant_protein_-_Ferroxidase_-EC_1.16.3.1-	1	1			1447	hypothetical_protein	0	1	0	0	0
5095	FIG00944934-_hypothetical_protein	1	1	1	1	1	1	1	1	1	1	1					3666	hypothetical_protein	0	1			1448	hypothetical_protein	0	1	0	0	0
5096	3-dehydroquinate_dehydratase_II_-EC_4.2.1.10-	1	1	1	1	1	1	1	1	1	1	1					3667	Non-specific_DNA-binding_protein_Dps_-_Iron-binding_ferritin-like_antioxidant_protein_-_Ferroxidase_-EC_1.16.3.1-	0	1			1449	conjugative_transfer_gene_complex_protein	0	1	0	0	0
5097	Cobalt-zinc-cadmium_resistance_protein	1	1	1	1	1	1	1	1	1	1	1					3668	RelE-StbE_replicon_stabilization_toxin	0	1			1450	hypothetical_protein	0	1	0	0	0
5098	FIG00946102-_hypothetical_protein	1	1	1	1	1	1	1	1	1	1	1					3669	hypothetical_protein	0	1			1451	FIG00512164-_hypothetical_protein	0	1	0	0	0
5099	FIG002473-_Protein_YcaR_in_KDO2-Lipid_A_biosynthesis_cluster	1	1	1	1	1	1	1	1	1	1	1					3670	hypothetical_protein	1	1			1453	hypothetical_protein	0	1	0	0	0
5100	hypothetical_protein	1	0	1	0	0	1	1	1	0	0	0					3671	hypothetical_protein	1	1			1454	hypothetical_protein	0	1	0	0	0
5101	FIG00945839-_hypothetical_protein	1	1	1	1	1	1	1	1	1	1	1					3672	hypothetical_protein	0	1			1455	hypothetical_protein	0	1	0	0	0
5102	FIG083739-_Putative_secreted_protein	1	1	1	1	1	1	1	1	1	1	1					3673	Glutathione_S-transferase-_omega_-EC_2.5.1.18-	1	1			1456	hypothetical_protein	0	1	0	0	0
5103	Glycosyl_transferase-_family_2	1	1	1	1	1	1	1	1	1	1	1					3674	Glutathione_S-transferase-_omega_-EC_2.5.1.18-	0	1			1457	hypothetical_protein	0	1	0	0	0
5104	Sporulation_regulatory_protein_WhiB	1	1	1	1	1	1	1	1	1	1	1					3675	Glutathione_S-transferase-_omega_-EC_2.5.1.18-	1	1			1458	Secretory_antigen_precursor_SsaA	0	1	0	0	0
5105	FIG00944983-_hypothetical_protein	1	1	1	1	1	1	1	1	1	1	1					3676	Glutathione_S-transferase-_omega_-EC_2.5.1.18-	0	1			1459	hypothetical_protein	0	1	0	0	0
5106	Mannose-1-phosphate_guanylyltransferase_-GDP-_-EC_2.7.7.22-	1	1	1	1	1	1	1	1	1	1	1					3677	Oligopeptide_ABC_transporter-_periplasmic_oligopeptide-binding_protein_OppA_-TC_3.A.1.5.1-	1	1			1460	Adenylate_cyclase_-EC_4.6.1.1-	0	1	0	0	0
5107	hypothetical_protein	1	1	1	1	1	1	1	1	1	1	1					3678	Dipeptide_transport_ATP-binding_protein_DppD_-TC_3.A.1.5.2-	1	1			1461	hypothetical_protein	0	1	0	0	0
5108	Dolichol-phosphate_mannosyltransferase_-EC_2.4.1.83-_in_lipid-linked_oligosaccharide_synthesis_cluster	1	1	1	1	1	1	1	1	1	1	1					3679	Dipeptide_transport_system_permease_protein_DppC_-TC_3.A.1.5.2-	1	1			1462	hypothetical_protein	0	1	0	0	0
5109	hypothetical_protein	1	0	0	0	1	0	1	1	0	1	0					3680	Oligopeptide_transport_system_permease_protein_OppB_-TC_3.A.1.5.1-	1	1			1465	probable_exported_protease_-EC-3.4.-.--	0	1	0	0	0
5110	Cell_envelope-associated_transcriptional_attenuator_LytR-CpsA-Psr-_subfamily_A1_-as_in_PMID19099556-	1	1	1	1	1	1	1	1	1	1	1					3681	Molybdenum_transport_system_permease_protein_ModB_-TC_3.A.1.8.1-	1	1			1482	Transamidase_GatB_domain_protein	0	1	0	1	1
5111	Beta-galactosidase_-EC_3.2.1.23-	1	1	1	1	1	1	1	1	1	1	1					3682	Molybdenum_ABC_transporter-_periplasmic_molybdenum-binding_protein_ModA_-TC_3.A.1.8.1-	1	1			1491	hypothetical_protein	0	1	0	0	0
5112	Phosphoribosylaminoimidazole_carboxylase_catalytic_subunit_-EC_4.1.1.21-	1	1	1	1	1	1	1	1	1	1	1					3683	Molybdate-binding_domain_of_ModE	1	1			1492	hypothetical_protein	0	1	0	0	0
5113	Phosphoribosylaminoimidazole_carboxylase_ATPase_subunit_-EC_4.1.1.21-	1	1	1	1	1	1	1	1	1	1	1					3684	Molybdenum_cofactor_biosynthesis_protein_MoaB	1	1			1494	hypothetical_protein	0	1	0	0	0
5114	FIG00945970-_hypothetical_protein	1	1	1	1	1	1	1	1	1	1	1					3685	hypothetical_protein	1	1			1501	hypothetical_protein	1	1	0	1	1
5115	Peptidase_E_-EC_3.4.11.2-	1	1	1	1	1	1	1	1	1	1	1					3686	putative_growth_inhibitor	1	1			1503	hypothetical_protein	0	1	0	0	0
5116	Biotin-protein_ligase_-EC_6.3.4.15-	1	1	1	1	1	1	1	1	1	1	1					3687	Molybdopterin-guanine_dinucleotide_biosynthesis_protein_MobA	1	1			1507	hypothetical_protein	0	1	0	0	0
5117	conserved_hypothetical_protein	1	1	1	1	1	1	1	1	1	1	1					3688	Hydroxylamine_reductase_-EC_1.7.-.--	1	1			1508	Phage_tail_fiber_protein	0	1	0	0	0
5118	Acetyl-coenzyme_A_carboxyl_transferase_alpha_chain_-EC_6.4.1.2-_-_Acetyl-coenzyme_A_carboxyl_transferase_beta_chain_-EC_6.4.1.2--_Propionyl-CoA_carboxylase_beta_chain_-EC_6.4.1.3-	1	1	1	1	1	1	1	1	1	1	1					3689	NADH_oxidoreductase_hcr_-EC_1.-.-.--	1	1			1509	Phage_protein	0	1	0	0	0
5119	FIG00944946-_hypothetical_protein	1	1	1	1	1	1	1	1	1	1	1					3690	unknown	1	1			1510	hypothetical_protein	0	1	0	0	0
5120	Septum_formation_protein_Maf	1	1	1	1	1	1	1	1	1	1	1					3691	putative_cytochrome_P450_hydroxylase	1	1			1511	hypothetical_protein	0	1	0	0	0
5121	FIG00945518-_hypothetical_protein	1	1	1	1	1	1	1	1	1	1	1					3692	Nitrate-nitrite_transporter	0	1			1512	hypothetical_protein	0	1	0	0	0
5122	short_chain_dehydrogenase	1	1	1	1	1	1	1	1	1	1	1					3693	hypothetical_protein	2	13			1513	hypothetical_protein	0	1	0	0	0
5123	Phosphomethylpyrimidine_kinase_-EC_2.7.4.7-	1	1	1	1	1	1	1	1	1	1	1					3694	Nitrate-nitrite_transporter	0	1			1514	hypothetical_protein	0	1	0	0	0
5124	Dicarboxylate_carrier_MatC-like	1	1	1	1	1	1	1	1	1	1	1					3695	Respiratory_nitrate_reductase_alpha_chain_-EC_1.7.99.4-	1	1			1515	hypothetical_protein	0	1	0	0	0
5125	Arginine-ornithine_antiporter_ArcD	1	1	1	1	1	1	1	1	1	1	1					3696	Respiratory_nitrate_reductase_beta_chain_-EC_1.7.99.4-	1	1			1516	Phage_tail_length_tape-measure_protein	0	1	0	0	0
5126	hypothetical_protein	0	0	0	0	0	1	1	1	0	0	0					3697	Respiratory_nitrate_reductase_delta_chain_-EC_1.7.99.4-	1	1			1517	hypothetical_protein	0	1	0	0	0
5127	FIG00946063-_hypothetical_protein	1	1	1	1	1	1	1	1	1	1	1					3698	Respiratory_nitrate_reductase_gamma_chain_-EC_1.7.99.4-	1	1			1518	hypothetical_protein	0	1	0	0	0
5128	Magnesium_and_cobalt_transport_protein_CorA	1	1	1	1	1	1	1	1	1	1	1					3699	putative_transcriptional_regulator	1	1			1519	hypothetical_protein	0	1	0	0	0
5129	MutT-NUDIX_family_protein	1	1	1	1	1	1	1	1	1	1	1					3700	Molybdenum_cofactor_biosynthesis_protein_MoaA	1	1			1520	hypothetical_protein	0	1	0	0	0
5130	Biotin_carboxylase_of_acetyl-CoA_carboxylase_-EC_6.3.4.14-_-_Biotin_carboxyl_carrier_protein_of_acetyl-CoA_carboxylase	1	1	1	1	1	1	1	1	1	1	1					3701	Molybdenum_cofactor_biosynthesis_protein_MoaD	1	1			1521	hypothetical_protein	0	1	0	0	0
5131	FIG00945954-_hypothetical_protein	1	1	1	1	1	1	1	1	1	1	1					3702	Molybdenum_cofactor_biosynthesis_protein_MoaE	1	1			1522	Phage_protein	0	1	0	0	0
5132	Dihydrolipoamide_dehydrogenase_-EC_1.8.1.4-	1	1	1	1	1	1	1	1	1	1	1					3703	Molybdopterin_biosynthesis_protein_MoeA	1	1			1523	PhiRv2_phage_prohead_protease-_HK97_family	0	1	0	0	0
5133	Purine_nucleoside_phosphorylase_-EC_2.4.2.1-	1	1	1	1	1	1	1	1	1	1	1					3704	Molybdenum_cofactor_biosynthesis_protein_MoaC	1	1			1524	Phage_portal_protein	0	1	0	0	0
5134	Phosphomannomutase_-EC_5.4.2.8-	1	1	1	1	1	1	1	1	1	1	1					3705	Molybdenum_cofactor_biosynthesis_protein_MoaB	1	1			1525	hypothetical_protein	0	1	0	0	0
5135	O-succinylbenzoic_acid--CoA_ligase_-EC_6.2.1.26-	1	1	1	1	1	1	1	1	1	1	1					3706	FIG00761799-_membrane_protein	1	1			1526	Phage_terminase	0	1	0	0	0
5136	putative_ATP-binding_protein	1	1	1	1	1	1	1	1	1	1	1					3707	Hydroxymethylpyrimidine_phosphate_kinase_ThiD_-EC_2.7.4.7-	1	1			1527	hypothetical_protein	0	1	0	0	0
5137	FIG00945736-_hypothetical_protein	1	1	1	1	1	1	1	1	1	1	1					3708	Thiamin-phosphate_pyrophosphorylase_-EC_2.5.1.3-	1	1			1528	Phage-associated_homing_endonuclease	0	1	0	0	0
5138	hypothetical_protein	0	0	0	0	1	0	1	0	0	1	0					3709	Gluconolactonase	1	1			1529	hypothetical_protein	0	1	0	0	0
5139	putative_DNA_polymerase_III_epsilon_subunit_-exonuclease-	0	0	0	0	1	0	1	0	0	1	0					3710	hypothetical_protein	0	1			1530	hypothetical_protein	0	1	0	0	0
5140	Methionyl-tRNA_synthetase_-EC_6.1.1.10-	1	1	1	1	1	1	1	1	1	1	1					3711	Flagellar_hook-length_control_protein_FliK	1	1			1531	hypothetical_protein	0	1	0	0	0
5141	Ribonuclease_HI_-EC_3.1.26.4-	1	1	1	1	1	1	1	1	1	1	1					3712	Beta-galactosidase_-EC_3.2.1.23-	0	1			1532	hypothetical_protein	0	1	0	0	0
5142	Cytidine_deaminase_-EC_3.5.4.5-	1	1	1	1	1	1	1	1	1	1	1					3713	Ribose_ABC_transport_system-_permease_protein_RbsC_-TC_3.A.1.2.1-	0	1			1533	hypothetical_protein	0	1	0	0	0
5143	Nucleoside_ABC_transporter-_permease_protein_2	1	1	1	1	1	1	1	1	1	1	1					3714	Putative_sugar_ABC_transport_system-_permease_protein_YtfT	0	1			1534	hypothetical_protein	0	1	0	0	0
5144	Nucleoside_ABC_transporter-_permease_protein_1	1	1	1	1	1	1	1	1	1	1	1					3715	Ribose_ABC_transport_system-_ATP-binding_protein_RbsA_-TC_3.A.1.2.1-	1	1			1535	hypothetical_protein	0	1	0	0	0
5145	ABC_transporter_ATP-binding_protein	1	1	1	1	1	1	1	1	1	1	1					3716	hypothetical_protein	0	1			1536	hypothetical_protein	0	1	0	0	0
5146	Nucleoside_ABC_transporter-_periplasmic_nucleoside-binding_protein	1	1	1	1	1	1	1	1	1	1	1					3717	Ribose_ABC_transport_system-_periplasmic_ribose-binding_protein_RbsB_-TC_3.A.1.2.1-	0	1			1537	hypothetical_protein	0	1	0	0	0
5147	FIG00945977-_hypothetical_protein	1	1	1	1	1	1	1	1	1	1	1					3718	lacI-family_transcriptional_regulator	1	1			1538	hypothetical_protein	0	1	0	0	0
5148	Magnesium_and_cobalt_efflux_protein_CorC	1	1	1	1	1	1	1	1	1	1	1					3719	putative_choline_binding_protein	1	1			1539	hypothetical_protein	0	1	0	0	0
5149	FIG00945126-_hypothetical_protein	1	1	1	1	1	1	1	1	1	1	1					3720	hypothetical_protein	1	1			1540	hypothetical_protein	0	1	0	0	0
5150	Isocitrate_dehydrogenase_-NADP-_-EC_1.1.1.42--_Monomeric_isocitrate_dehydrogenase_-NADP-_-EC_1.1.1.42-	1	1	1	1	1	1	1	1	1	1	1					3721	hypothetical_protein	1	1			1541	hypothetical_protein	0	1	0	0	0
5151	hypothetical_protein	1	1	1	1	0	1	1	1	1	1	1					3722	hypothetical_protein	1	1			1542	hypothetical_protein	0	1	0	0	0
5152	Formyltetrahydrofolate_deformylase_-EC_3.5.1.10-	1	1	1	1	1	1	1	1	1	1	1					3723	putative_dipeptidase	1	1			1543	hypothetical_protein	0	1	0	0	0
5153	hypothetical_protein	0	0	0	0	0	0	1	0	0	0	0					3724	Alcohol_dehydrogenase_-EC_1.1.1.1-	1	1			1544	hypothetical_protein	0	1	0	0	0
5154	Malate_dehydrogenase_-EC_1.1.1.37-	1	1	1	1	1	1	1	1	1	1	1					3725	Aldehyde_dehydrogenase_-EC_1.2.1.3-	1	1			1545	hypothetical_protein	0	1	0	0	0
5155	CoA-acylating_propionaldehyde_dehydrogenase	1	1	1	1	1	1	1	1	1	1	1					3726	Oligogalacturonide_transporter	1	1			1546	Phage_virulence-associated_protein	0	1	0	0	0
5156	FIG00946330-_hypothetical_protein	0	0	0	0	0	0	1	0	0	0	0					3727	Transcriptional_regulator-_LacI_family	1	1			1547	hypothetical_protein	0	1	0	0	0
5157	Methylenetetrahydrofolate_dehydrogenase_-NADP+-_-EC_1.5.1.5-_-_Methenyltetrahydrofolate_cyclohydrolase_-EC_3.5.4.9-	1	1	1	1	1	1	1	1	1	1	1					3728	Uronate_isomerase_-EC_5.3.1.12-	1	1			1548	Phage_protein	0	1	0	0	0
5158	FIG00945107-_hypothetical_protein	1	1	1	1	1	1	1	1	1	1	1					3729	D-mannonate_oxidoreductase_-EC_1.1.1.57-	1	1			1549	hypothetical_protein	0	1	0	0	0
5159	hypothetical_protein	0	0	0	0	0	0	1	0	0	1	0					3730	Mannonate_dehydratase_-EC_4.2.1.8-	1	1			1550	hypothetical_protein	0	1	0	0	0
5160	FIG00945442-_hypothetical_protein	1	1	1	1	1	1	1	1	1	1	1					3731	bifunctional_protein_-secreted_sugar_binding_protein-sugar_hydrolase-	1	1			1551	hypothetical_protein	0	1	0	0	0
5161	FIG00946092-_hypothetical_protein	1	0	0	1	0	0	1	1	1	0	1					3732	oxidoreductase_of_aldo-keto_reductase_family-_subgroup_1	1	1			1552	hypothetical_protein	0	1	0	0	0
5162	IMP_cyclohydrolase_-EC_3.5.4.10-_-_Phosphoribosylaminoimidazolecarboxamide_formyltransferase_-EC_2.1.2.3-	1	1	1	1	1	1	1	1	1	1	1					3733	Aminodeoxychorismate_lyase_-EC_4.1.3.38-	1	1			1553	hypothetical_protein	0	1	0	0	0
5163	Phosphoribosylglycinamide_formyltransferase_-EC_2.1.2.2-	1	1	1	1	1	1	1	1	1	1	1					3734	O-succinylbenzoate_synthase_-EC_4.2.1.113-	1	1			1554	hypothetical_protein	0	1	0	0	0
5164	6-7-dimethyl-8-ribityllumazine_synthase_-EC_2.5.1.78-	1	1	1	1	1	1	1	1	1	1	1					3735	Transcriptional_regulator_RpiR_in_protein_degradation_cluster	1	1			1556	hypothetical_protein	0	1	0	0	0
5165	3-4-dihydroxy-2-butanone_4-phosphate_synthase_-EC_4.1.99.12-_-_GTP_cyclohydrolase_II_-EC_3.5.4.25-	1	1	1	1	1	1	1	1	1	1	1					3736	hypothetical_protein	1	1			1557	hypothetical_protein	0	1	0	0	0
5166	Riboflavin_synthase_eubacterial-eukaryotic_-EC_2.5.1.9-	1	1	1	1	1	1	1	1	1	1	1					3737	Carboxypeptidase_G2	1	1			1558	Phage_antirepressor_protein	0	1	0	0	0
5167	Diaminohydroxyphosphoribosylaminopyrimidine_deaminase_-EC_3.5.4.26-_-_5-amino-6--5-phosphoribosylamino-uracil_reductase_-EC_1.1.1.193-	1	1	1	1	1	1	1	1	1	1	1					3738	Mg-2+-_transport_ATPase_protein_C	1	1			1559	hypothetical_protein	0	1	0	0	0
5168	FIG021574-_Possible_membrane_protein_related_to_de_Novo_purine_biosynthesis	1	1	1	1	1	1	1	1	1	1	1					3739	Alpha-galactosidase_-EC_3.2.1.22-	1	2			1560	hypothetical_protein	0	1	0	0	0
5169	Succinyl-CoA_ligase_-ADP-forming-_alpha_chain_-EC_6.2.1.5-	1	1	1	1	1	1	1	1	1	1	1					3740	Transcriptional_regulator-_LacI_family	1	1			1561	hypothetical_protein	0	1	0	0	0
5170	Succinyl-CoA_ligase_-ADP-forming-_beta_chain_-EC_6.2.1.5-	1	1	1	1	1	1	1	1	1	1	1					3741	Glycerophosphoryl_diester_phosphodiesterase_-EC_3.1.4.46-	1	1			1562	predicted_transcriptional_regulator	0	1	0	0	0
5171	hypothetical_protein	0	0	0	0	0	0	1	0	0	0	0					3742	hypothetical_protein	1	1			1563	hypothetical_protein	0	1	0	0	0
5172	ATP-dependent_DNA_helicase_UvrD-PcrA	1	1	1	1	1	1	1	1	1	1	1					3743	hypothetical_protein	0	1			1564	hypothetical_protein	0	1	0	0	0
5173	hypothetical_protein	1	1	1	1	0	1	1	1	1	0	1					3744	hypothetical_protein	0	1			1565	hypothetical_protein	0	1	0	0	0
5174	Methionine_ABC_transporter_substrate-binding_protein	1	1	1	1	1	1	1	1	1	1	1					3745	FIG001353-_Acetyltransferase	0	1			1566	hypothetical_protein	0	1	0	0	0
5175	Methionine_ABC_transporter_ATP-binding_protein	1	1	1	1	1	1	1	1	1	1	1					3746	hypothetical_protein	0	1			1567	hypothetical_protein	0	1	0	0	0
5176	Methionine_ABC_transporter_permease_protein	1	1	1	1	1	1	1	1	1	1	1					3747	hypothetical_protein	0	1			1568	Integrase	0	1	0	0	0
5177	Cardiolipin_synthetase_-EC_2.7.8.--	1	1	1	1	1	1	1	1	1	1	1					3748	hypothetical_protein	0	1			1574	hypothetical_protein	0	1	0	0	0
5178	putative_transglycosylase_associated_protein	1	1	1	1	1	1	1	1	1	1	1					3749	Mobile_element_protein	5	6			1577	Deoxycytidine_triphosphate_deaminase_-EC_3.5.4.13-	0	1	0	1	0
5179	FIG00945915-_hypothetical_protein	1	1	1	1	1	1	1	1	1	1	1					3750	protein_of_unknown_function_DUF262	0	1			1580	hypothetical_protein	0	1	0	0	0
5180	GMP_synthase_-glutamine-hydrolyzing--_amidotransferase_subunit_-EC_6.3.5.2-_-_GMP_synthase_-glutamine-hydrolyzing--_ATP_pyrophosphatase_subunit_-EC_6.3.5.2-	1	1	1	1	1	1	1	1	1	1	1					3751	putative_ATP-dependent_helicase	0	1			1588	hypothetical_protein	0	1	0	0	0
5181	FIG00945139-_hypothetical_protein	1	1	1	1	1	1	1	1	1	1	1					3752	Possible_restriction_-modification_enzyme	0	1			1598	FIG00945091-_hypothetical_protein	0	1	0	0	0
5182	Serine_acetyltransferase_-EC_2.3.1.30-	1	1	1	1	1	1	1	1	1	1	1					3753	Helicase-_C-terminal-Type_III_restriction_enzyme-_res_subunit-DEAD-DEAH_box_helicase-_N-terminal	0	1			1607	hypothetical_protein	0	1	0	0	0
5183	Chorismate_mutase_I_-EC_5.4.99.5-	1	1	1	1	1	1	1	1	1	1	1					3754	putative_DNA_helicase	0	1			1615	Polysaccharide_deacetylase	0	1	0	0	0
5184	Inosine-5-monophosphate_dehydrogenase-_catalytic_domain_-EC_1.1.1.205-	1	1	1	1	1	1	1	1	1	1	1					3755	ATP-dependent_DNA_helicase_UvrD-PcrA	0	1			1616	hypothetical_protein	0	1	0	0	0
5185	Inosine-5-monophosphate_dehydrogenase_-EC_1.1.1.205-	1	1	1	1	1	1	1	1	1	1	1					3756	Mobile_element_protein	0	6			1617	Glycosyltransferases-_probably_involved_in_cell_wall_biogenesis	0	1	0	0	0
5186	FIG00945653-_hypothetical_protein	1	1	1	1	1	1	1	1	1	1	1					3757	Mobile_element_protein	0	1			1618	hypothetical_protein	0	1	0	0	0
5187	sodium-alanine_symporter_family_protein	1	1	1	1	1	1	1	1	1	1	1					3758	FIG00830864-_hypothetical_protein	5	11			1619	hypothetical_protein	0	1	0	0	0
5188	FIG00945711-_hypothetical_protein	0	1	1	1	1	0	1	0	1	1	1					3759	hypothetical_protein	0	1			1620	hypothetical_protein	0	1	0	0	0
5189	hypothetical_protein	0	1	1	1	1	0	1	0	1	1	1					3760	hypothetical_protein	0	1			1621	hypothetical_protein	0	1	0	0	0
5190	Heat_shock_protein_60_family_chaperone_GroEL	2	2	2	2	2	2	2	2	2	2	2					3761	hypothetical_protein	0	1			1626	lipid_A_biosynthesis_lauroyl_acyltransferase	0	1	0	0	1
5191	Heat_shock_protein_60_family_co-chaperone_GroES	1	1	1	1	1	1	1	1	1	1	1					3762	hypothetical_protein	0	1			1627	Phosphatidylinositol_alpha-mannosyltransferase_-EC_2.4.1.57-	0	1	0	0	1
5192	FIG00945920-_hypothetical_protein	1	1	1	1	1	1	1	1	1	1	1					3763	hypothetical_protein	0	1			1639	hypothetical_protein	0	1	0	0	0
5193	FIG00945522-_hypothetical_protein	1	1	1	1	1	1	1	1	1	1	1					3764	probable_RuBisCo-expression_protein_CbbX	0	1			1642	Beta-hexosaminidase_-EC_3.2.1.52-	0	1	0	0	0
5194	FIG00945369-_hypothetical_protein	1	1	1	1	1	1	1	1	1	1	1					3765	GMP_synthase_-EC_6.3.5.2-	0	1			1645	Metallo-beta-lactamase_family_protein-_RNA-specific	0	1	0	0	1
5195	Cytochrome_c-type_biogenesis_protein_DsbD-_protein-disulfide_reductase_-EC_1.8.1.8-	1	1	1	1	0	1	1	1	1	1	1					3766	hypothetical_protein	0	1			1650	Cellulose_synthase_-UDP-forming--_EC-2.4.1.12_-	0	1	0	1	0
5196	ATP-binding_protein_Irp6C	1	1	1	1	1	1	1	1	1	1	1					3767	COG0451-_Nucleoside-diphosphate-sugar_epimerases	0	1			1651	hypothetical_protein	0	1	0	1	0
5197	Iron-III-_dicitrate_transport_system_permease_protein_FecD_-TC_3.A.1.14.1-	1	1	1	1	1	1	1	1	1	1	1					3768	protein	0	1			1652	hypothetical_protein	0	1	0	1	0
5198	Vitamin_B12_ABC_transporter-_B12-binding_component_BtuF	1	1	1	1	1	1	1	1	1	1	1					3769	Transcriptional_regulator-_TetR_family	0	1			1654	hypothetical_protein	0	1	0	0	0
5199	Mutator_mutT_protein_-7-8-dihydro-8-oxoguanine-triphosphatase-_-EC_3.6.1.--	1	1	1	1	1	1	1	1	1	1	1					3770	Mobile_element_protein	5	2			1655	hypothetical_protein	0	1	0	0	0
5200	TsaD-Kae1-Qri7_protein-_required_for_threonylcarbamoyladenosine_t-6-A37_formation_in_tRNA	1	1	1	1	1	1	1	1	1	1	1					3771	Hydrolase-_alpha-beta_hydrolase_fold_family	0	1			1656	hypothetical_protein	0	1	0	0	1
5201	Ribosomal-protein-S18p-alanine_acetyltransferase_-EC_2.3.1.--	1	1	1	1	1	1	1	1	1	1	1					3772	Acetylornithine_deacetylase-Succinyl-diaminopimelate_desuccinylase_and_related_deacylases	0	1			1658	hypothetical_protein	0	1	0	0	0
5202	TsaB_protein-_required_for_threonylcarbamoyladenosine_-t-6-A-_formation_in_tRNA	1	1	1	1	1	1	1	1	1	1	1					3773	zinc_carboxypeptidase_family_protein	0	1			1660	hypothetical_protein	0	1	0	0	0
5203	TsaE_protein-_required_for_threonylcarbamoyladenosine_t-6-A37_formation_in_tRNA	1	1	1	1	1	1	1	1	1	1	1					3774	Transcriptional_regulator-_TetR_family	0	1			1662	Pyridoxal_kinase_-EC_2.7.1.35-	0	1	0	1	1
5204	putative_secreted_protein	1	1	1	1	1	1	1	1	1	1	1					3775	HNH_endonuclease	4	5			1671	oxidoreductase_of_aldo-keto_reductase_family-_subgroup_1	0	1	0	0	1
5205	FIG00945806-_hypothetical_protein	1	1	1	1	1	1	1	1	1	1	1					3776	Xylulose_kinase_-EC_2.7.1.17-	0	1			1673	Lead-_cadmium-_zinc_and_mercury_transporting_ATPase_-EC_3.6.3.3-_-EC_3.6.3.5--_Copper-translocating_P-type_ATPase_-EC_3.6.3.4-	0	1	0	0	0
5206	FIG00945431-_hypothetical_protein	1	1	1	1	1	1	1	1	1	1	1					3777	D-xylose_proton-symporter_XylT	0	1			1674	hypothetical_protein	0	1	0	0	0
5207	ABC_transporter_ATP-binding_protein	1	1	1	1	1	1	1	1	1	1	1					3778	Xylose_isomerase_-EC_5.3.1.5-	0	1			1675	Cyanate_MFS_transporter	0	1	0	0	0
5208	Glycosyltransferase_-EC_2.4.1.--	1	1	1	1	1	1	1	1	1	1	1					3779	Xylose-responsive_transcription_regulator-_ROK_family	0	1			1676	probable_MFS_transporter	0	1	0	0	0
5209	NAD-P-HX_epimerase_-_NAD-P-HX_dehydratase	1	1	1	1	1	1	1	1	1	1	1					3780	possible_secreted_peptidase	0	1			1677	putative_lyase	0	1	0	0	0
5210	Holo--acyl-carrier_protein-_synthase_-EC_2.7.8.7-	1	1	1	1	1	1	1	1	1	1	1					3781	Aliphatic_amidase_AmiE_-EC_3.5.1.4-	0	1			1679	Transcriptional_regulator-_AraC_family	0	1	0	0	0
5211	Glucosamine--fructose-6-phosphate_aminotransferase_-isomerizing-_-EC_2.6.1.16-	1	1	1	1	1	1	1	1	1	1	1					3782	Probable_RND_efflux_membrane_fusion_protein	0	1			1680	hypothetical_protein	0	1	0	0	0
5212	FIG00946362-_hypothetical_protein	0	0	1	1	0	0	1	0	1	1	1					3783	ABC_transporter_ATP-binding_protein	0	1			1681	hypothetical_protein	0	1	0	0	0
5213	triacylglycerol_lipase_precursor-_EC-3.1.1.3_-	1	1	1	1	1	1	1	1	1	1	1					3784	Cell_division_protein_FtsX	0	1			1682	HipA_protein	0	1	0	0	0
5214	hypothetical_protein	0	0	0	0	0	0	1	0	0	1	0					3785	PE-PGRS_virulence_associated_protein	0	1			1683	putative_suppressor_protein_DnaK	0	1	0	0	0
5215	triacylglycerol_lipase_precursor-_EC-3.1.1.3_-	0	0	0	0	1	0	1	0	0	1	0					3786	hypothetical_protein	0	1			1684	2-dehydropantoate_2-reductase_-EC_1.1.1.169-	0	1	0	0	1
5216	Pantothenate_kinase_-EC_2.7.1.33-	1	1	1	1	1	1	1	1	1	1	1					3787	Putative_arylsulfatase_regulatory_protein	0	1			1685	hypothetical_protein	0	1	0	0	0
5217	FIG00945989-_hypothetical_protein	1	1	1	1	1	1	1	1	1	1	1					3788	Choline-sulfatase_-EC_3.1.6.6-	0	1			1686	hypothetical_protein	0	1	0	0	1
5218	Phosphoglucosamine_mutase_-EC_5.4.2.10-	1	1	1	1	1	1	1	1	1	1	1					3789	Glycine_betaine_ABC_transport_system-_glycine_betaine-binding_protein_OpuAC	1	2			1687	Transcriptional_regulator-_TetR_family	0	1	0	0	1
5219	SSU_ribosomal_protein_S9p_-S16e-	1	1	1	1	1	1	1	1	1	1	1					3790	Membrane_protein_mosC	1	1			1688	Low-specificity_L-threonine_aldolase_-EC_4.1.2.48-	0	1	0	0	0
5220	LSU_ribosomal_protein_L13p_-L13Ae-	1	1	1	1	1	1	1	1	1	1	1					3791	Transcriptional_regulator-_TetR_family	1	1			1689	membrane_protein-_putative	0	1	0	0	0
5221	FIG00945425-_hypothetical_protein	1	1	1	1	1	1	1	0	1	1	1					3792	aminotransferase_-EC-2.6.1.--	1	1			1690	Transcriptional_regulator-_TetR_family	0	1	0	1	1
5222	FIG00946324-_hypothetical_protein	1	1	1	1	1	1	1	1	1	1	1					3793	Aminoglycoside_phosphotransferase	1	1			1691	Histone_acetyltransferase_HPA2_and_related_acetyltransferases	0	1	0	0	0
5223	FIG00945820-_hypothetical_protein	1	1	1	1	1	1	1	1	1	1	1					3794	Mannose-6-phosphate_isomerase_-EC_5.3.1.8-	1	1			1692	Transcriptional_regulator-_MarR_family	0	1	0	0	0
5224	tRNA_-guanine46-N7---methyltransferase_-EC_2.1.1.33-	1	1	1	1	1	1	1	1	1	1	1					3795	2-dehydro-3-deoxygluconate_kinase_-EC_2.7.1.45-	1	1			1693	probable_oxidoreductase	0	1	0	0	0
5225	tRNA_pseudouridine_synthase_A_-EC_4.2.1.70-	1	1	1	1	1	1	1	1	1	1	1					3796	4-Hydroxy-2-oxoglutarate_aldolase_-EC_4.1.3.16-_@_2-dehydro-3-deoxyphosphogluconate_aldolase_-EC_4.1.2.14-	1	1			1694	Transcriptional_regulator-_TetR_family	0	1	0	0	0
5226	FIG00945122-_hypothetical_protein	1	1	1	1	1	1	1	1	1	1	1					3797	Transcriptional_regulator-_IclR_family	1	1			1695	Ornithine_aminotransferase_-EC_2.6.1.13-	0	1	0	1	0
5227	Transmembrane_component_CbrV_of_energizing_module_of_predicted_cobalamin_ECF_transporter	1	1	1	1	1	1	1	1	1	1	1					3798	periplasmic_binding_protein-LacI_transcriptional_regulator	1	1			1696	glyoxalase	0	1	0	0	0
5228	Duplicated_ATPase_component_CbrU_of_energizing_module_of_predicted_cobalamin_ECF_transporter	1	1	1	1	1	1	1	1	1	1	1					3799	Altronate_oxidoreductase_-EC_1.1.1.58-	1	1			1697	hypothetical_protein	0	1	0	0	0
5229	Substrate-specific_component_CbrT_of_predicted_cobalamin_ECF_transporter	1	1	1	1	1	1	1	1	1	1	1					3800	Altronate_dehydratase_-EC_4.2.1.7-	1	1			1698	Dihydrofolate_reductase_-EC_1.5.1.3-	0	1	0	0	0
5230	3-oxoacyl--acyl-carrier_protein-_reductase_-EC_1.1.1.100-	1	1	1	1	1	1	1	1	1	1	1					3801	Uronate_isomerase_-EC_5.3.1.12-	1	1			1699	Transcriptional_regulator-_GntR_family	0	1	0	0	0
5231	FIG00945601-_hypothetical_protein	1	1	1	1	1	1	1	1	1	1	1					3802	Mobile_element_protein	0	2			1700	hypothetical_protein	0	1	0	0	0
5232	ABC_transporter_ATP-binding_protein	1	1	1	1	1	1	1	1	1	1	1					3803	hypothetical_protein	1	2			1701	serine-threonine_protein_phosphatase-_EC-3.1.3.16_-	0	1	0	0	0
5233	Superoxide_dismutase_-Mn-Fe-_-EC_1.15.1.1-	1	1	1	1	1	1	1	1	1	1	1					3804	hypothetical_protein	1	2			1702	HEN1_C-terminal_domain-_double-stranded_RNA_3-methylase	0	1	0	0	0
5234	beta-hexosaminidase_precursor	1	0	0	0	1	1	1	1	0	1	0					3805	hypothetical_protein	1	1			1704	hypothetical_protein	0	1	0	0	0
5235	FIG00946053-_hypothetical_protein	1	0	0	0	1	1	1	1	0	1	0					3806	putative_helicase	0	1			1705	hypothetical_protein	0	1	0	0	0
5236	FIG00945354-_hypothetical_protein	1	1	1	1	1	1	1	1	1	1	1					3807	hypothetical_protein	0	1			1706	Putative_predicted_metal-dependent_hydrolase	0	1	0	1	0
5237	glycosyl_transferase	1	1	1	1	1	1	1	1	1	1	1					3808	Uronate_isomerase_-EC_5.3.1.12-	0	1			1710	Type_I_restriction-modification_system-_specificity_subunit_S_-EC_3.1.21.3-	0	1	0	0	0
5238	LSU_ribosomal_protein_L17p	1	1	1	1	1	1	1	1	1	1	1					3809	Altronate_oxidoreductase_-EC_1.1.1.58-	0	1			1712	mutT3	0	1	0	0	0
5239	DNA-directed_RNA_polymerase_alpha_subunit_-EC_2.7.7.6-	1	1	1	1	1	1	1	1	1	1	1					3810	putative_helicase	0	1			1713	putative_ATP-GTP-binding_protein	0	1	0	0	0
5240	SSU_ribosomal_protein_S4p_-S9e-	1	1	1	1	1	1	1	1	1	1	1					3811	FIG003033-_Helicase_domain_protein	1	1			1714	putative_helicase	0	1	0	0	0
5241	SSU_ribosomal_protein_S11p_-S14e-	1	1	1	1	1	1	1	1	1	1	1					3813	Mobile_element_protein	0	1			1718	Proteasome_subunit_alpha_-EC_3.4.25.1--_bacterial	1	1	0	0	1
5242	SSU_ribosomal_protein_S13p_-S18e-	1	1	1	1	1	1	1	1	1	1	1					3814	Mobile_element_protein	0	1			1728	hypothetical_protein	0	1	0	0	0
5243	hypothetical_protein	1	1	1	1	1	1	1	1	1	1	1					3815	hypothetical_protein	0	1			1729	Programmed_cell_death_toxin_YdcE	0	2	0	0	0
5244	LSU_ribosomal_protein_L36p	1	1	1	1	1	1	1	1	1	1	1					3816	Putative_Dihydrolipoamide_dehydrogenase_-EC_1.8.1.4--_Mercuric_ion_reductase_-EC_1.16.1.1--_PF00070_family-_FAD-dependent_NAD-P--disulphide_oxidoreductase	0	1			1730	hypothetical_protein	0	1	0	0	0
5245	Translation_initiation_factor_1	1	1	1	1	1	1	1	1	1	1	1					3817	Mobile_element_protein	0	1			1731	Prevent-host-death_protein	0	1	0	0	0
5246	Methionine_aminopeptidase_-EC_3.4.11.18-	1	1	1	1	1	1	1	1	1	1	1					3819	Mobile_element_protein	0	1			1732	Formamidopyrimidine-DNA_glycosylase_-EC_3.2.2.23-	0	1	0	0	0
5247	Adenylate_kinase_-EC_2.7.4.3-	1	1	1	1	1	1	1	1	1	1	1					3820	UDP-glucose_4-epimerase_-EC_5.1.3.2-	0	1			1733	Probable_ATP-dependent_helicase_lhr_-EC_3.6.1.--	0	1	0	1	1
5248	Preprotein_translocase_secY_subunit_-TC_3.A.5.1.1-	1	1	1	1	1	1	1	1	1	1	1					3821	Xyloside_transporter_XynT	0	1			1739	Transcription_termination_protein_NusB	0	1	0	0	0
5249	hypothetical_membane-associated_protein	1	1	1	1	1	1	1	1	1	1	1					3822	Beta-galactosidase_-EC_3.2.1.23-	0	1			1741	hypothetical_protein	0	1	0	0	0
5250	FIG00945426-_hypothetical_protein	1	1	1	1	1	1	1	1	1	1	1					3823	hypothetical_protein	0	1			1749	hypothetical_protein	0	1	0	0	0
5251	Glycerophosphoryl_diester_phosphodiesterase_-EC_3.1.4.46-	1	1	1	1	1	1	1	1	1	1	1					3825	Diaminopimelate_decarboxylase_-EC_4.1.1.20-	1	1			1751	hypothetical_protein	0	1	0	0	0
5252	extracellular_solute-binding_transport_protein-_putative_oligopeptide-binding_protein	1	1	1	1	1	1	2	1	1	1	1					3826	hypothetical_protein	1	1			1753	Protein_tyrosine_phosphatase_-EC_3.1.3.48-	0	1	0	1	0
5253	hypothetical_protein	0	0	0	0	0	0	1	0	0	0	0					3827	Cysteine_synthase_-EC_2.5.1.47-	1	1			1754	hypothetical_protein	0	1	0	1	0
5255	Oligopeptide_transport_ATP-binding_protein_OppF_-TC_3.A.1.5.1-	0	0	0	0	1	0	1	0	0	1	0					3828	general_stress_protein	1	1			1756	COG0596-_Predicted_hydrolases_or_acyltransferases_-alpha-beta_hydrolase_superfamily-	0	1	0	0	0
5256	Oligopeptide_transport_system_permease_protein_OppC_-TC_3.A.1.5.1-	0	0	0	0	1	0	1	0	0	1	0					3829	Mobile_element_protein	1	1			1763	Threonine_synthase_-EC_4.2.3.1-	0	1	0	1	1
5257	Oligopeptide_transport_system_permease_protein_OppB_-TC_3.A.1.5.1-	0	0	0	0	0	0	1	0	0	0	0					3830	Mobile_element_protein	1	1			1782	hypothetical_protein	0	1	0	0	0
5258	LSU_ribosomal_protein_L15p_-L27Ae-	1	1	1	1	1	1	1	1	1	1	1					3831	Arsenical_pump-driving_ATPase_-EC_3.6.3.16-	1	1			1786	Beta-glucosidase_-EC_3.2.1.21-	0	1	0	0	0
5259	LSU_ribosomal_protein_L30p_-L7e-	1	1	1	1	1	1	1	1	1	1	1					3832	Arsenical_resistance_operon_trans-acting_repressor_ArsD	1	1			1798	HNH_endonuclease	0	1	0	0	0
5260	SSU_ribosomal_protein_S5p_-S2e-	1	1	1	1	1	1	1	1	1	1	1					3833	Arsenical_resistance_operon_repressor	1	1			1799	hypothetical_protein	0	1	0	0	0
5261	LSU_ribosomal_protein_L18p_-L5e-	1	1	1	1	1	1	1	1	1	1	1					3834	hypothetical_protein	0	1			1801	hypothetical_protein	0	1	0	1	0
5262	LSU_ribosomal_protein_L6p_-L9e-	1	1	1	1	1	1	1	1	1	1	1					3835	Mobile_element_protein	1	1			1807	Glutamate_decarboxylase_-EC_4.1.1.15-	0	1	0	1	1
5263	SSU_ribosomal_protein_S8p_-S15Ae-	1	1	1	1	1	1	1	1	1	1	1					3837	Melibiose_carrier_protein-_Na+-melibiose_symporter	0	1			1812	HNH_endonuclease	0	1	0	0	0
5264	SSU_ribosomal_protein_S14p_-S29e-_@_SSU_ribosomal_protein_S14p_-S29e--_zinc-dependent	1	1	1	1	1	1	1	1	1	1	1					3838	Acetyl_xylan_esterase_-EC_3.1.1.41-	0	1			1813	Trehalose-6-phosphate_phosphatase_-EC_3.1.3.12-	0	1	0	0	0
5265	LSU_ribosomal_protein_L5p_-L11e-	1	1	1	1	1	1	1	1	1	1	1					3839	Acetyl_xylan_esterase_-EC_3.1.1.41-	0	1			1815	hypothetical_protein	0	1	0	0	0
5266	LSU_ribosomal_protein_L24p_-L26e-	1	1	1	1	1	1	1	1	1	1	1					3840	hypothetical_protein	0	1			1816	hypothetical_protein	0	1	0	0	0
5267	LSU_ribosomal_protein_L14p_-L23e-	1	1	1	1	1	1	1	1	1	1	1					3841	GFO-IDH-MOCA_family_oxidoreductase	1	1			1825	hypothetical_protein	0	1	0	0	0
5268	SSU_ribosomal_protein_S17p_-S11e-	1	1	1	1	1	1	1	1	1	1	1					3842	hypothetical_protein	1	1			1829	Transporter-_LysE_family	0	1	0	0	1
5269	LSU_ribosomal_protein_L29p_-L35e-	1	1	1	1	1	1	1	1	1	1	1					3843	hypothetical_protein	1	1			1830	Lysine_export_transcriptional_regulatory_protein_lysG	0	1	0	0	0
5270	LSU_ribosomal_protein_L16p_-L10e-	1	1	1	1	1	1	1	1	1	1	1					3844	TIM-barrel_signal_transduction_protein	1	1			1831	hypothetical_protein	0	1	0	0	0
5271	SSU_ribosomal_protein_S3p_-S3e-	1	1	1	1	1	1	1	1	1	1	1					3845	Transcriptional_regulator	1	1			1832	serine-threonine_protein_kinase	0	1	0	0	0
5272	LSU_ribosomal_protein_L22p_-L17e-	1	1	1	1	1	1	1	1	1	1	1					3846	Transcriptional_regulator-_GntR_family_domain_-_Aspartate_aminotransferase_-EC_2.6.1.1-	1	1			1833	Transcriptional_regulator-_TetR_family	0	1	0	0	0
5273	SSU_ribosomal_protein_S19p_-S15e-	1	1	1	1	1	1	1	1	1	1	1					3847	alcohol_dehydrogenase	1	1			1835	probable_glutatione_regulated_potassium_efflux_transport_protein	0	1	0	0	0
5274	LSU_ribosomal_protein_L2p_-L8e-	1	1	1	1	1	1	1	1	1	1	1					3848	Myo-inositol_2-dehydrogenase_-EC_1.1.1.18-	1	1			1836	Acetyltransferase_-EC_2.3.1.--	0	1	0	0	0
5275	LSU_ribosomal_protein_L23p_-L23Ae-	1	1	1	1	1	1	1	1	1	1	1					3849	transcriptional_regulator-_LacI_family	0	1			1837	Phage_integrase-_site-specific_tyrosine_recombinase_#_Pham107	0	1	0	0	0
5276	LSU_ribosomal_protein_L4p_-L1e-	1	1	1	1	1	1	1	1	1	1	1					3850	transcriptional_regulator-_LacI_family	0	1			1838	hypothetical_protein	0	1	0	0	0
5277	LSU_ribosomal_protein_L3p_-L3e-	1	1	1	1	1	1	1	1	1	1	1					3851	FIG065221-_Holliday_junction_DNA_helicase	1	1			1839	hypothetical_protein	0	1	0	0	0
5278	SSU_ribosomal_protein_S10p_-S20e-	1	1	1	1	1	1	1	1	1	1	1					3852	Putative_phosphatase	2	2			1840	Chromosome_-plasmid-_partitioning_protein_ParA	0	1	0	0	0
5279	hypothetical_protein	1	1	1	1	1	1	1	1	1	1	1					3853	COG0847-_DNA_polymerase_III-_epsilon_subunit_and_related_3-5_exonucleases	1	1			1841	hypothetical_protein	0	1	0	0	0
5280	8-amino-7-oxononanoate_synthase-_EC-2.3.1.47_-	1	1	1	1	1	1	1	1	1	1	1					3854	ABC_transporter-_ATP-binding_protein	1	1			1842	hypothetical_protein	0	1	0	0	0
5281	Cytochrome_c-type_biogenesis_protein_DsbD-_protein-disulfide_reductase_-EC_1.8.1.8-	1	1	1	1	1	1	1	1	1	1	1					3855	hypothetical_protein	1	1			1843	hypothetical_protein	0	1	0	0	0
5282	Glutamyl-tRNA_synthetase_-EC_6.1.1.17-_@_Glutamyl-tRNA-Gln-_synthetase_-EC_6.1.1.24-	1	1	1	1	1	1	1	1	1	1	1					3856	peptidase_M20	1	1			1848	putative_helicase	0	1	0	0	0
5283	Glutaminyl-tRNA_synthetase_-EC_6.1.1.18-	1	1	1	1	1	1	1	1	1	1	1					3857	hypothetical_protein	1	1			1849	hypothetical_protein	0	1	0	0	0
5284	2-3-cyclic-nucleotide_2-phosphodiesterase_-EC_3.1.4.16-	1	1	1	1	1	1	1	1	1	1	1					3858	hypothetical_protein	1	1			1850	hypothetical_protein	0	1	0	0	0
5285	FIG00946221-_hypothetical_protein	1	1	1	1	1	1	1	1	1	1	1					3859	Xylitol_dehydrogenase_-EC_1.1.1.9-	1	1			1851	hypothetical_protein	0	1	0	0	0
5286	Translation_elongation_factor_Tu	1	1	1	1	1	1	1	1	1	1	1					3860	hypothetical_protein	1	1			1852	Transposon_Tn21_resolvase	0	1	0	0	1
5287	hypothetical_protein	1	1	1	1	1	1	1	1	1	1	1					3861	hypothetical_protein	1	1			1853	cadmium_resistance_transporter-_putative	0	1	0	0	0
5288	Translation_elongation_factor_G	1	1	1	1	1	1	1	1	1	1	1					3862	Transketolase_-EC_2.2.1.1-	1	1			1854	Transcriptional_regulator-_ArsR_family	0	1	0	0	1
5289	SSU_ribosomal_protein_S7p_-S5e-	1	1	1	1	1	1	1	1	1	1	1					3863	Hydrolase_-HAD_superfamily-	1	1			1855	Mobile_element_protein	0	1	0	0	0
5290	SSU_ribosomal_protein_S12p_-S23e-	1	1	1	1	1	1	1	1	1	1	1					3864	hypothetical_protein	1	1			1856	hypothetical_protein	0	1	0	0	0
5291	FIG00945103-_hypothetical_protein	1	1	1	1	1	1	1	1	1	1	1					3865	hypothetical_protein	1	1			1857	Mobile_element_protein	0	1	0	0	0
5292	FIG00945223-_hypothetical_protein	1	1	1	1	0	1	1	1	1	0	1					3866	putative_acetyltransferase	1	1			1858	ATP-binding_protein_p271	0	1	0	0	0
5293	FIG00945223-_hypothetical_protein	0	0	0	0	0	0	1	0	0	0	0					3867	Uncharacterized_protein_Rv1841c-MT1889	1	1			1859	hypothetical_protein	0	1	0	0	0
5294	DNA-directed_RNA_polymerase_beta_subunit_-EC_2.7.7.6-	1	1	1	1	1	1	1	1	1	1	1					3868	Magnesium_and_cobalt_efflux_protein_CorC	1	1			1860	hypothetical_protein	0	1	0	0	0
5295	DNA-directed_RNA_polymerase_beta_subunit_-EC_2.7.7.6-	1	1	1	1	1	1	1	1	1	1	1					3869	Uncharacterized_protein_conserved_in_bacteria	1	1			1861	Mobile_element_protein	0	1	0	0	0
5296	LSU_ribosomal_protein_L7-L12_-P1-P2-	1	1	1	1	1	1	1	1	1	1	1					3870	GCN5-related_N-acetyltransferase	1	1			1862	Mobile_element_protein	0	1	0	0	0
5297	LSU_ribosomal_protein_L10p_-P0-	1	1	1	1	1	1	1	1	1	1	1					3871	hypothetical_protein	1	1			1863	hypothetical_protein	0	1	0	0	0
5298	LSU_ribosomal_protein_L1p_-L10Ae-	1	1	1	1	1	1	1	1	1	1	1					3872	HNH_endonuclease	0	1			1865	Xanthine_permease	0	1	0	0	0
5299	LSU_ribosomal_protein_L11p_-L12e-	1	1	1	1	1	1	1	1	1	1	1					3873	hypothetical_protein	1	1			1866	Xanthine-uracil_permease	0	1	0	0	0
5300	Transcription_antitermination_protein_NusG	1	1	1	1	1	1	1	1	1	1	1					3874	hypothetical_protein	1	1			1870	hypothetical_protein	0	1	0	0	0
5301	Preprotein_translocase_subunit_SecE_-TC_3.A.5.1.1-	1	1	1	1	1	1	1	1	1	1	1					3875	oxidoreductase	1	1			1873	Hydroxymethylpyrimidine_ABC_transporter-_substrate-binding_component	0	1	0	1	1
5302	Aspartate_transaminase_-EC_2.6.1.1-	1	1	1	1	1	1	1	1	1	1	1					3876	alpha-beta_hydrolase_fold	1	1			1874	Hydroxymethylpyrimidine_ABC_transporter-_transmembrane_component	0	1	0	0	1
5303	UDP-N-acetylenolpyruvoylglucosamine_reductase_-EC_1.1.1.158-	1	1	1	1	1	1	1	1	1	1	1					3877	hypothetical_protein	1	1			1875	ABC-type_nitrate-sulfonate-bicarbonate_transport_system-_ATPase_component	0	1	0	0	0
5304	MaoC_domain_protein_dehydratase	0	1	0	0	0	0	1	0	0	1	0					3878	aminoglycoside_phosphotransferase	1	1			1881	hypothetical_protein	0	1	0	0	0
5305	FIG00944921-_hypothetical_protein	1	1	1	1	1	1	1	1	1	1	1					3879	hypothetical_protein	0	1			1882	Glycogen_phosphorylase_-EC_2.4.1.1-	0	1	0	1	1
5306	LSU_ribosomal_protein_L33p_@_LSU_ribosomal_protein_L33p-_zinc-dependent	1	1	1	1	1	1	1	1	1	1	1					3880	Arsenate_reductase_-EC_1.20.4.1-	1	1			1883	hypothetical_protein	0	1	0	0	0
5307	Exodeoxyribonuclease_III_-EC_3.1.11.2-	1	1	1	1	1	1	1	1	1	1	1					3881	hypothetical_protein	0	1			1887	hypothetical_protein	0	1	0	0	0
5308	3-hydroxyisobutyryl-CoA_hydrolase_-EC_3.1.2.4-	1	1	1	1	1	1	1	1	1	1	1					3882	FIG01073890-_hypothetical_protein	0	1			1892	hypothetical_protein	0	1	0	0	0
5309	POSSIBLE_CONSERVED_INTEGRAL_MEMBRANE_PROTEIN	1	1	1	1	1	1	1	1	1	1	1					3883	protease	1	1			1899	Putative_ATP-GTP-binding_protein-_doubtful_CDS	0	1	0	1	0
5310	NADH-ubiquinone_oxidoreductase_chain_I_-EC_1.6.5.3-	1	1	1	1	1	1	1	1	1	1	1					3884	zinc_protease	1	1			1901	Probable_peptidyl-prolyl_cis-trans_isomerase_B_-EC_5.2.1.8-_-PPIase_B-_-Rotamase_B-	0	1	0	0	0
5311	NADH-ubiquinone_oxidoreductase_chain_C_-EC_1.6.5.3-	1	1	1	1	1	1	1	1	1	1	1					3885	Permease_of_the_drug-metabolite_transporter_-DMT-_superfamily	0	1			1912	ATP_synthase_protein_I	0	1	0	0	0
5312	NADH-ubiquinone_oxidoreductase_chain_B_-EC_1.6.5.3-	1	1	1	1	1	1	1	1	1	1	1					3886	FIG00945513-_hypothetical_protein	1	1			1913	hypothetical_protein	0	1	0	0	0
5313	hypothetical_protein	1	1	1	1	1	1	1	1	1	1	0					3888	Multimodular_transpeptidase-transglycosylase_-EC_2.4.1.129-_-EC_3.4.-.--	1	1			1914	Serine_acetyltransferase_-EC_2.3.1.30-	0	1	0	0	0
5314	2-oxoglutarate_oxidoreductase-_alpha_subunit_-EC_1.2.7.3-	1	1	1	1	1	1	1	1	1	1	1					3889	FIG00945785-_hypothetical_protein	1	1			1915	Acyl_carrier_protein	0	1	0	0	0
5315	2-oxoglutarate_oxidoreductase-_beta_subunit_-EC_1.2.7.3-	1	1	1	1	1	1	1	1	1	1	1					3890	hypothetical_membrane_spanning_protein	1	1			1916	Asparagine_synthetase_-glutamine-hydrolyzing-_-EC_6.3.5.4-	0	1	0	0	0
5316	hypothetical_protein	0	0	0	0	0	0	1	0	0	0	0					3891	Glycosyltransferase	0	1			1917	NAD_synthetase_-EC_6.3.1.5-	0	1	0	0	0
5317	Metallopeptidase	1	1	1	1	1	1	1	1	1	1	1					3892	hypothetical_protein	0	1			1918	hypothetical_protein	0	1	0	0	0
5318	hypothetical_protein-_putative_ABC_transporter_associated_permease	0	0	0	0	0	0	1	0	0	0	0					3893	Putative_sugar_translocase_in_surface_polysaccharides_biosynthesis	0	1			1919	Acetyl-coenzyme_A_synthetase_-EC_6.2.1.1-	0	1	0	0	0
5319	hypothetical_protein	0	0	0	0	0	0	1	0	0	0	0					3894	putative_glycosyl_transferase	2	2			1920	hypothetical_protein	0	1	0	0	0
5320	conserved_hypothetical_protein	0	0	0	0	0	0	1	0	0	0	0					3896	FIG00945534-_hypothetical_protein	1	1			1921	hypothetical_protein	0	1	0	0	0
5321	hypothetical_protein-_putative_ABC_transporter_associated_permease	1	1	1	1	1	1	1	1	1	1	1					3897	FIG00945117-_hypothetical_protein	1	1			1922	Glycosyltransferase	0	1	0	0	0
5322	ABC_transporter-_ATP-binding	1	1	1	1	1	1	1	1	1	1	1					3898	Tyrosine-protein_kinase_Wzc_-EC_2.7.10.2-	1	1			1923	Asparagine_synthetase_-glutamine-hydrolyzing-_-EC_6.3.5.4-	0	1	0	0	1
5323	conserved_hypothetical_protein	1	1	1	1	1	1	1	1	1	1	1					3899	Glycosyl_transferase-_group_1	1	1			1924	Glycosyl_transferase-_group_1_precursor	0	1	0	0	0
5324	hypothetical_protein	0	0	0	0	0	0	1	0	0	0	0					3900	FIG00945965-_hypothetical_protein	1	1			1925	Glycosyltransferase_-EC_2.4.1.--	0	1	0	0	0
5325	FIG00945391-_hypothetical_protein	0	0	0	0	0	0	1	0	0	0	0					3901	2-3-4-5-tetrahydropyridine-2-6-dicarboxylate_N-acetyltransferase_-EC_2.3.1.89-	1	1			1926	O-antigen_polymerase	0	1	0	0	0
5326	conserved_hypothetical_protein	1	1	1	1	1	1	1	1	1	1	1					3902	UDP-4-amino-4-deoxy-L-arabinose--oxoglutarate_aminotransferase_-EC_2.6.1.--	1	1			1927	hypothetical_protein	0	1	0	0	0
5327	citrate_lyase_beta_chain	1	1	1	1	1	1	1	1	1	1	1					3903	NAD-dependent_dehydrogenase_-EC_1.1.1.18-	1	1			1928	hypothetical_protein	0	1	0	0	0
5328	Precorrin-6A_synthase_-EC_2.1.1.152-	1	1	1	1	1	1	1	1	1	1	1					3904	O-antigen_polymerase_family_protein	1	1			1929	hypothetical_protein	0	1	0	0	0
5329	Octaprenyl_diphosphate_synthase_-EC_2.5.1.90-_-_Dimethylallyltransferase_-EC_2.5.1.1-_-_-2E-6E--farnesyl_diphosphate_synthase_-EC_2.5.1.10-_-_Geranylgeranyl_diphosphate_synthase_-EC_2.5.1.29-	1	1	1	1	1	1	1	1	1	1	1					3905	hypothetical_protein	0	1			1930	glycosyl_transferase-_family_2	0	1	0	0	0
5330	NADH-ubiquinone_oxidoreductase_chain_N_-EC_1.6.5.3-	1	1	1	1	1	1	1	1	1	1	1					3906	Phosphocarrier_protein_of_PTS_system	1	1			1931	hypothetical_protein	0	1	0	0	0
5331	NADH-ubiquinone_oxidoreductase_chain_M_-EC_1.6.5.3-	1	1	1	1	1	1	1	1	1	1	1					3907	PTS_system-_fructose-specific_IIA_component_-EC_2.7.1.69-_-_PTS_system-_fructose-specific_IIB_component_-EC_2.7.1.69-_-_PTS_system-_fructose-specific_IIC_component_-EC_2.7.1.69-	1	1			1932	Gll1781_protein	0	1	0	0	0
5332	NADH-ubiquinone_oxidoreductase_chain_L_-EC_1.6.5.3-	1	1	1	1	1	1	1	1	1	1	1					3908	1-phosphofructokinase_-EC_2.7.1.56-	1	1			1933	Glycosyltransferase	0	1	0	0	0
5333	NADH-ubiquinone_oxidoreductase_chain_K_-EC_1.6.5.3-	1	1	1	1	1	1	1	1	1	1	1					3909	Transcriptional_repressor_of_the_fructose_operon-_DeoR_family	1	1			1938	LSU_ribosomal_protein_L31p_@_LSU_ribosomal_protein_L31p-_zinc-dependent	0	1	0	0	0
5334	NADH-ubiquinone_oxidoreductase_chain_J_-EC_1.6.5.3-	1	1	1	1	1	1	1	1	1	1	1					3910	glutamate_permease	1	1			1943	hypothetical_protein	0	1	0	0	0
5335	NADH-ubiquinone_oxidoreductase_chain_I_-EC_1.6.5.3-	1	1	1	1	1	1	1	1	1	1	1					3911	Glutamate_transport_system_permease_protein_gluC	1	1			1944	hypothetical_protein	0	1	0	0	0
5336	NADH-ubiquinone_oxidoreductase_chain_H_-EC_1.6.5.3-	1	1	1	1	1	1	1	1	1	1	1					3912	glutamate-binding_protein_of_ABC_transporter_system	1	1			1953	FIG00734456-_hypothetical_protein	1	1	0	1	0
5337	NADH-ubiquinone_oxidoreductase_chain_G_-EC_1.6.5.3-	1	1	1	1	1	1	1	1	1	1	1					3913	putative_glutamate_uptake_system_ATP-binding_protein	1	1			1964	putative_integral_membrane_protein	0	1	0	0	1
5338	NADH-ubiquinone_oxidoreductase_chain_F_-EC_1.6.5.3-	1	1	1	1	1	1	1	1	1	1	1					3914	hypothetical_protein	0	1			1965	Beta-glucosidase_-EC_3.2.1.21-	0	1	0	0	0
5339	NADH-ubiquinone_oxidoreductase_chain_E_-EC_1.6.5.3-	1	1	1	1	1	1	1	1	1	1	1					3915	UDP-N-acetyl-D-mannosaminuronic_acid_dehydrogenase	1	1			1966	INTEGRAL_MEMBRANE_PROTEIN_-Rhomboid_family-	0	1	0	0	0
5340	NADH-ubiquinone_oxidoreductase_chain_D_-EC_1.6.5.3-	1	1	1	1	1	1	1	1	1	1	1					3916	FIG00945965-_hypothetical_protein	1	1			1971	hypothetical_protein	0	1	0	0	0
5341	NADH-ubiquinone_oxidoreductase_chain_C_-EC_1.6.5.3-	1	1	1	1	1	1	1	1	1	1	1					3917	Glycosyltransferase_-EC_2.4.1.--	1	1			1982	ATP-dependent_RNA_helicase	0	1	0	0	0
5342	NADH-ubiquinone_oxidoreductase_chain_B_-EC_1.6.5.3-	1	1	1	1	1	1	1	1	1	1	1					3918	UDP-N-acetylglucosamine_2-epimerase_-EC_5.1.3.14-	1	1			1984	hypothetical_protein	0	1	0	0	0
5343	NADH_ubiquinone_oxidoreductase_chain_A_-EC_1.6.5.3-	1	1	1	1	1	1	1	1	1	1	1					3919	putative_glycosyl_transferase_group_1	1	1			1987	FIG00945082-_hypothetical_protein	1	1	0	1	1
5344	Electron_transfer_flavoprotein-ubiquinone_oxidoreductase_-EC_1.5.5.1-	1	1	1	1	1	1	1	1	1	1	1					3920	hypothetical_protein	0	1			1988	hypothetical_protein	0	1	0	0	0
5345	FIG00946315-_hypothetical_protein	1	1	1	1	1	1	1	1	1	1	1					3921	FIG00945126-_hypothetical_protein	1	1			1990	Putative_cytoplasmic_protein	0	1	0	0	0
5346	Menaquinone-specific_isochorismate_synthase_-EC_5.4.4.2-	1	1	1	1	1	1	1	1	1	1	1					3922	hypothetical_protein	0	1			1993	LpqB	0	1	0	0	0
5347	FIG00945424-_hypothetical_protein	1	1	1	1	1	1	1	1	1	1	1					3923	hypothetical_protein	1	1			1994	LpqB	0	1	0	0	0
5348	ABC_transporter_ATP-binding_protein	1	1	1	1	1	1	1	1	1	1	1					3924	hypothetical_protein	1	1			2008	Arginine-ornithine_antiporter_ArcD	0	1	0	0	1
5349	2-heptaprenyl-1-4-naphthoquinone_methyltransferase_MenG_-EC_2.1.1.163-	1	1	1	1	1	1	1	1	1	1	1					3925	3-mercaptopyruvate_sulfurtransferase_-EC_2.8.1.2-	0	1			2009	membrane_protein	1	2	0	0	0
5350	FIG00945799-_hypothetical_protein	1	1	1	1	1	1	1	1	1	1	1					3926	NADH_dehydrogenase_-EC_1.6.99.3-	1	1			2022	-R--citramalate_synthase_-EC_2.3.1.182-	0	1	0	0	1
5351	hypothetical_protein	1	1	1	1	0	0	1	1	1	0	1					3927	MutT-Nudix_family_protein	1	1			2025	FIG01129977-_hypothetical_protein	0	1	0	1	0
5352	Methionine_ABC_transporter_ATP-binding_protein	1	1	1	1	0	1	1	1	1	0	1					3928	ATP-dependent_helicase_HrpB	1	1			2026	SC66T3.19c-_hypothetical_protein-_len-_169_aa-_weakly_similar_to_B._subtilis_YuaF	0	1	0	1	0
5353	FIG00945238-_hypothetical_protein	1	1	1	1	0	1	1	1	1	0	1					3929	Glycosyltransferase	1	1			2031	hypothetical_protein	0	1	0	0	0
5354	ABC_transporter_ATP-binding_protein	1	1	1	1	0	1	1	1	1	0	1					3930	Putative_membrane_protein	1	1			2058	hypothetical_protein	0	1	0	0	0
5355	hypothetical_protein	1	1	1	1	0	1	1	1	1	0	0					3931	DNA-3-methyladenine_glycosylase_II_-EC_3.2.2.21-	1	1			2066	Phage_integrase_-_site-specific_tyrosine_recombinase_#_Pham107	0	1	0	0	0
5356	1-4-dihydroxy-2-naphthoate_polyprenyltransferase_-EC_2.5.1.74-	1	1	1	1	1	1	1	1	1	1	1					3932	2-5_RNA_ligase	1	1			2067	Mobile_element_protein	0	1	0	3	0
5357	conserved_membrane_protein-_putative_permease	1	1	1	1	1	1	1	1	1	1	1					3933	Conserved_putative_integral_membrane_protein	1	1			2072	LacI-type_transcriptional_regulator	0	2	0	0	0
5358	Phosphoenolpyruvate-dihydroxyacetone_phosphotransferase_-EC_2.7.1.121--_dihydroxyacetone_binding_subunit_DhaK	1	1	1	1	1	1	1	1	1	1	1					3934	Bifunctional_protein-_zinc-containing_alcohol_dehydrogenase-_quinone_oxidoreductase_-_NADPH-quinone_reductase-_-EC_1.1.1.---_Similar_to_arginate_lyase	1	1			2073	Maltose-maltodextrin_ABC_transporter-_substrate_binding_periplasmic_protein_MalE	0	1	0	0	0
5359	Phosphoenolpyruvate-dihydroxyacetone_phosphotransferase_-EC_2.7.1.121--_ADP-binding_subunit_DhaL	1	1	1	1	1	1	1	1	1	1	1					3935	Organic_hydroperoxide_resistance_transcriptional_regulator	1	1			2074	Inositol_transport_system_permease_protein	0	1	0	0	0
5360	Phosphoenolpyruvate-dihydroxyacetone_phosphotransferase_-EC_2.7.1.121--_subunit_DhaM-_DHA-specific_IIA_component	1	1	1	1	1	1	1	1	1	1	1					3936	Glutathione_peroxidase_family_protein	1	1			2075	hypothetical_protein	0	1	0	0	0
5361	dCMP_deaminase_-EC_3.5.4.12--_Late_competence_protein_ComEB	1	1	1	1	1	1	1	1	1	1	1					3937	Thioredoxin_reductase_-EC_1.8.1.9-	1	1			2076	ABC-type_sugar_transport_system-_permease_component	0	1	0	0	0
5362	Cobalt-zinc-cadmium_resistance_protein	1	1	1	1	1	1	1	1	1	1	1					3938	Thioredoxin	1	1			2077	Putative_glycosyl_hydrolase_of_unknown_function_-DUF1680-	0	2	0	0	0
5363	L-lactate_dehydrogenase_-EC_1.1.1.27-	1	1	1	1	1	1	1	1	1	1	1					3939	Na+-H+_antiporter_NhaA_type	2	2			2100	putative_membrane_protein	1	1	0	0	0
5364	patatin-like_phospholipase	1	1	1	1	1	1	1	1	1	1	1					3940	Replicative_DNA_helicase_-EC_3.6.1.--	1	1			2101	membrane_protein	0	1	0	0	0
5365	Hypothetical_NagD-like_phosphatase-_Actinobacterial_subfamily	1	1	1	1	1	1	1	1	1	1	1					3941	Repressor_CsoR_of_the_copZA_operon	1	1			2102	Predicted_permease	0	1	0	0	0
5366	FIG00946177-_hypothetical_protein	1	1	1	1	1	1	1	1	1	1	1					3942	heavy_metal-associated_domain_protein	1	1			2103	Membrane_protein-_predicted_transporter_of_cations_and_cationic_drugs	0	1	0	0	0
5367	transcriptional_regulator-_ROK_family	1	1	1	1	1	1	1	1	1	1	1					3943	Lead-_cadmium-_zinc_and_mercury_transporting_ATPase_-EC_3.6.3.3-_-EC_3.6.3.5--_Copper-translocating_P-type_ATPase_-EC_3.6.3.4-	1	1			2104	Glycosyltransferase	0	1	0	0	0
5368	Neuraminidase_NanP	1	1	1	1	1	1	1	1	1	1	1					3944	Rare_lipoprotein_A_precursor	1	1			2106	hypothetical_protein	0	1	0	0	0
5369	putative_ABC-type_sugar_transport_system-_permease_component	1	1	1	1	1	1	1	1	1	1	1					3945	hypothetical_protein	1	1			2107	conserved_GtrA-like_protein	0	1	0	0	0
5370	ABC-type_sugar_transport_system-_permease_component	1	1	1	1	1	1	1	1	1	1	1					3946	Putative_dihydropyrimidine_dehydrogenase_-NADP+--_similar_to_dihydroorotate_dehydrogenase	1	1			2108	putative_DNA-binding_protein	0	1	0	1	0
5371	solute-binding_lipoprotein	1	1	1	1	1	1	1	1	1	1	1					3947	Pyruvate-flavodoxin_oxidoreductase_-EC_1.2.7.--	1	1			2110	hypothetical_protein	0	1	0	0	0
5372	NLP-P60-family_secreted_protein	1	1	1	1	1	1	1	1	1	1	1					3948	Glutamate_synthase_-NADPH-_small_chain_-EC_1.4.1.13-	1	1			2111	4-carboxymuconolactone_decarboxylase_-EC_4.1.1.44-	0	1	0	1	0
5373	Predicted_beta-glucoside-regulated_ABC_transport_system-_sugar_binding_component-_COG1653	1	1	1	1	1	1	1	1	1	1	1					3949	hypothetical_protein	1	1			2112	Aldo-keto_reductase	0	1	0	0	1
5374	Lysophospholipase_-EC_3.1.1.5-	1	1	1	1	1	1	1	1	1	1	1					3950	Lactate-responsive_regulator_LldR_in_Actinobacteria-_GntR_family	1	1			2114	Ribonuclease_III_-EC_3.1.26.3-	1	1	0	0	1
5375	FIG00946288-_hypothetical_protein	1	1	1	1	1	1	1	1	1	1	1					3951	hypothetical_protein	1	1			2115	LSU_ribosomal_protein_L32p	1	1	0	0	0
5376	Phosphoribosylformylglycinamidine_cyclo-ligase_-EC_6.3.3.1-	1	1	1	1	1	1	1	1	1	1	1					3952	L-lactate_permease	1	1			2116	COG1399_protein-_clustered_with_ribosomal_protein_L32p	1	1	0	1	1
5377	Amidophosphoribosyltransferase_-EC_2.4.2.14-	1	1	1	1	1	1	1	1	1	1	1					3953	Predicted_L-lactate_dehydrogenase-_Fe-S_oxidoreductase_subunit_YkgE	1	1			2121	hypothetical_protein	0	1	0	0	0
5378	FIG00945490-_hypothetical_protein	1	1	1	1	1	1	1	1	1	1	1					3954	Predicted_L-lactate_dehydrogenase-_Iron-sulfur_cluster-binding_subunit_YkgF	1	1			2124	GCN5-related_N-acetyltransferase	0	1	0	1	1
5379	Catalyzes_the_cleavage_of_p-aminobenzoyl-glutamate_to_p-aminobenzoate_and_glutamate-_subunit_A	1	1	1	1	1	1	1	1	1	1	1					3955	Predicted_L-lactate_dehydrogenase-_hypothetical_protein_subunit_YkgG	1	1			2131	hypothetical_protein	0	1	0	0	0
5380	Putative_stomatin-prohibitin-family_membrane_protease_subunit_aq_911	1	1	1	1	1	1	1	1	1	1	1					3956	Transport_ATP-binding_protein_CydC	1	1			2132	hypothetical_protein	0	1	0	0	0
5381	FIG00945015-_hypothetical_protein	1	1	1	1	1	1	1	1	1	1	1					3957	Transport_ATP-binding_protein_CydD	1	1			2134	Sorbitol_operon_transcription_regulator	1	1	0	1	0
5382	Nitric-oxide_reductase_-EC_1.7.99.7--_quinol-dependent	1	1	1	1	1	1	1	1	1	1	1					3958	Cytochrome_d_ubiquinol_oxidase_subunit_II_-EC_1.10.3.--	1	1			2135	Glucitol_operon_activator_protein	1	1	0	1	0
5383	Para-aminobenzoate_synthase-_amidotransferase_component_-EC_2.6.1.85-_-_Para-aminobenzoate_synthase-_aminase_component_-EC_2.6.1.85-	1	1	1	1	1	1	1	1	1	1	1					3959	Cytochrome_d_ubiquinol_oxidase_subunit_I_-EC_1.10.3.--	1	1			2136	PTS_system-_glucitol-sorbitol-specific_IIC_component	1	1	0	1	0
5384	Phosphoribosylformylglycinamidine_synthase-_synthetase_subunit_-EC_6.3.5.3-	1	1	1	1	1	1	1	1	1	1	1					3960	Transcriptional_regulator-_MecI_family	1	1			2137	PTS_system-_glucitol-sorbitol-specific_IIB_component_and_second_of_two_IIC_components_-EC_2.7.1.69-	1	1	0	1	0
5385	FIG00946093-_hypothetical_protein	1	1	1	1	1	1	1	1	1	1	1					3961	regulatory_protein-_LuxR	1	1			2138	PTS_system-_glucitol-sorbitol-specific_IIA_component	1	1	0	1	0
5386	Membrane_alanine_aminopeptidase_N_-EC_3.4.11.2-	1	1	1	1	1	1	1	1	1	1	1					3962	hypothetical_protein	0	1			2139	Phosphocarrier_protein-_nitrogen_regulation_associated	1	1	0	0	0
5387	hypothetical_protein	1	1	1	1	1	1	1	1	1	1	1					3963	flavin_reductase_domain_protein-_FMN-binding	1	1			2140	Glycerol-1-phosphate_dehydrogenase_-NAD-P--_-EC_1.1.1.261-	1	1	0	1	0
5388	conserved_hypothetical_protein	1	1	1	1	1	1	1	1	1	1	1					3964	Agmatine-putrescine_antiporter-_associated_with_agmatine_catabolism	1	1			2142	Ubiquinone_biosynthesis_monooxygenase_UbiB	0	1	0	0	1
5389	Putative_Dihydrolipoamide_dehydrogenase_-EC_1.8.1.4--_Mercuric_ion_reductase_-EC_1.16.1.1--_PF00070_family-_FAD-dependent_NAD-P--disulphide_oxidoreductase	1	1	1	1	1	1	1	1	1	1	1					3965	hypothetical_protein	1	1			2144	PREDICTED-_hypothetical_protein	0	1	0	0	0
5390	probable_acid_phosphatase	1	1	1	1	1	1	1	1	1	1	1					3966	transport_protein	0	1			2145	COG2740-_Predicted_nucleic-acid-binding_protein_implicated_in_transcription_termination	0	1	0	0	0
5393	FIG00944939-_hypothetical_protein	1	1	1	1	1	1	1	1	1	1	1					3967	Alcohol_dehydrogenase_-EC_1.1.1.1-	1	1			2150	FIG00997481-_hypothetical_protein	0	1	0	0	0
5394	Phosphoribosylformylglycinamidine_synthase-_glutamine_amidotransferase_subunit_-EC_6.3.5.3-	1	1	1	1	1	1	1	1	1	1	1					3968	Beta-galactosidase_-EC_3.2.1.23-	1	1			2152	hypothetical_protein	0	1	0	0	0
5395	Phosphoribosylaminoimidazole-succinocarboxamide_synthase_-EC_6.3.2.6-	1	1	1	1	1	1	1	1	1	1	1					3969	ABC-type_sugar_transport_system-_periplasmic_component	1	1			2153	Protein_containing_transglutaminase-like_domain-_putative_cysteine_protease	0	1	0	0	0
5396	Alkyl_hydroperoxide_reductase_protein_C_-EC_1.6.4.--	1	1	1	1	1	1	1	1	1	1	1					3970	ABC-type_sugar_transport_system-_permease_component	1	1			2154	Protein_containing_domains_DUF403	0	1	0	0	0
5397	Alkyl_hydroperoxide_reductase_protein_F_-EC_1.6.4.--	1	1	1	1	1	1	1	1	1	1	1					3971	ABC-type_sugar_transport_systems-_permease_components	1	1			2155	Protein_containing_domains_DUF404-_DUF407	0	1	0	0	0
5398	Hydrogen_peroxide-inducible_genes_activator	1	1	1	1	1	1	1	1	1	1	1					3973	Transcriptional_regulator-_LacI_family	1	1			2156	Multicopper_oxidase	0	1	0	0	0
5399	Adenylosuccinate_lyase_-EC_4.3.2.2-	1	1	1	1	1	1	1	1	1	1	1					3974	Lipid_A_export_ATP-binding-permease_protein_MsbA	1	1			2157	hypothetical_protein	0	1	0	0	0
5400	Phosphoribosylamine--glycine_ligase_-EC_6.3.4.13-	1	1	1	1	1	1	1	1	1	1	1					3975	Lipid_A_export_ATP-binding-permease_protein_MsbA	1	1			2170	WGR_domain_protein	0	1	0	0	0
5401	Adenylosuccinate_synthetase_-EC_6.3.4.4-	1	1	1	1	1	1	1	1	1	1	1					3976	Transcriptional_regulator-_TetR_family	1	1			2171	Molybdate_metabolism_regulator	0	1	0	0	0
5402	FIG00945778-_hypothetical_protein	1	1	1	1	1	1	1	1	1	1	1					3977	Putative_phosphatase_YfbT	1	1			2172	FIG00638960-_hypothetical_protein	0	1	0	1	0
5403	Transcriptional_regulator-_GntR_family	1	1	1	1	1	1	1	1	1	1	1					3978	hypothetical_protein	1	1			2173	FIG00765533-_hypothetical_protein	0	1	0	1	0
5404	N-acetylmannosamine-6-phosphate_2-epimerase_-EC_5.1.3.9-	1	1	1	1	1	1	1	1	1	1	1					3979	hypothetical_protein	1	1			2174	Mg-chelatase_subunit_ChlD	0	1	0	1	0
5405	4-hydroxy-tetrahydrodipicolinate_synthase_-EC_4.3.3.7-	1	1	1	1	1	1	1	1	1	1	1					3980	Carbamate_kinase_-EC_2.7.2.2-	1	1			2175	YehQ_protein	0	1	0	0	0
5406	FIG00945829-_hypothetical_protein	1	1	1	1	1	1	1	1	1	1	1					3981	hypothetical_protein	1	1			2176	Membrane_proteins_related_to_metalloendopeptidases	0	1	0	1	1
5407	Sialic_acid_transporter_-permease-_NanT	1	1	1	1	1	1	1	1	1	1	1					3982	FIG074102-_hypothetical_protein	1	1			2180	Helix-turn-helix_motif	0	1	0	0	0
5408	FIG00945919-_hypothetical_protein	1	1	1	1	1	1	1	1	1	1	1					3983	Membrane_protein_FdrA	1	1			2181	hypothetical_protein	0	1	0	0	0
5409	Glycerate_kinase_-EC_2.7.1.31-	1	1	1	1	0	1	1	1	1	0	1					3984	Transcriptional_regulator-_GntR_family	1	1			2182	hypothetical_protein	0	1	0	0	0
5410	GTP-binding_protein_TypA-BipA	1	1	1	1	1	1	1	1	1	1	1					3985	membrane_protein-_putative	1	1			2190	Aspartate_ammonia-lyase_-EC_4.3.1.1-	0	1	0	0	0
5411	hypothetical_protein	0	0	0	0	0	0	1	0	0	0	0					3986	Putative_rpiR-family_transcriptional_regulatory_protein	1	1			2191	Trifolitoxin_immunity_protein	0	1	0	0	0
5412	ErfK-YbiS-YcfS-YnhG_family_protein	1	1	1	1	1	1	1	1	1	1	1					3987	N-carbamoyl-L-amino_acid_hydrolase_-EC_3.5.1.87-	1	1			2194	FIG00946027-_hypothetical_protein	0	1	0	0	0
5413	Biotin_carboxyl_carrier_protein_of_methylmalonyl-CoA-Pyruvate_transcarboxylase	1	1	1	1	1	1	1	1	1	1	1					3988	Serine--pyruvate_aminotransferase_-EC_2.6.1.51-_-_L-alanine-glyoxylate_aminotransferase_-EC_2.6.1.44-	1	1			2196	3-oxoacyl--acyl-carrier_protein-_reductase_-EC_1.1.1.100-	0	1	0	0	1
5414	Clusters_with_Methylmalonyl-CoA_carboxyltransferase_-EC_2.1.3.1-	1	1	1	1	1	1	1	1	1	1	1					3989	Allantoinase_-EC_3.5.2.5-	1	1			2202	Galactoside_O-acetyltransferase_-EC_2.3.1.18-	0	1	0	0	0
5415	Methylmalonyl-CoA-Pyruvate_transcarboxylase_12S_subunit_-EC_2.1.3.1-	1	1	1	1	1	1	1	1	1	1	1					3990	Proton-glutamate_symporter	1	1			2203	Galactoside_O-acetyltransferase_-EC_2.3.1.18-	0	1	0	0	0
5416	Methylmalonyl-CoA-Pyruvate_transcarboxylase_5S_subunit_-EC_2.1.3.1-	1	1	1	1	1	1	1	1	1	1	1					3991	Hydantoin_permease	1	1			2206	hypothetical_protein	0	1	0	0	0
5417	hypothetical_protein	0	0	0	0	0	0	1	0	0	0	0					3992	Hydantoin_racemase_-EC_5.1.99.--	1	1			2207	hypothetical_protein	0	1	0	0	0
5418	FIG00945648-_hypothetical_protein	1	1	1	1	1	1	1	1	1	1	1					3993	hypothetical_protein	1	1			2216	hypothetical_protein	0	1	0	0	0
5419	Fructose-bisphosphate_aldolase_class_II_-EC_4.1.2.13-	1	1	1	1	1	1	1	1	1	1	1					3994	Lysyl-tRNA_synthetase_-class_II-_-EC_6.1.1.6-	1	1			2221	Maltose_operon_transcriptional_repressor_MalR-_LacI_family	0	1	0	0	0
5420	FIG00945246-_hypothetical_protein	1	1	1	1	1	1	1	1	1	1	1					3995	FIG018426-_putative_septation_inhibitor_protein	1	1			2223	Maltose_operon_transcriptional_repressor_MalR-_LacI_family	0	1	0	0	0
5421	SpoU_rRNA_methylase_family_protein	1	1	1	1	1	1	1	1	1	1	1					3996	FIG215594-_Membrane_spanning_protein	1	1			2234	DNA_topology_modulation_protein	0	1	0	0	0
5422	DedA_protein	1	1	1	1	1	1	1	1	1	1	1					3997	Anthranilate_synthase-_amidotransferase_component_-EC_4.1.3.27-_@_Para-aminobenzoate_synthase-_amidotransferase_component_-EC_2.6.1.85-	1	1			2235	Type_I_restriction-modification_system_methyltransferase_subunit	0	1	0	1	0
5423	hypothetical_membrane-spanning_protein	1	1	1	1	1	1	1	1	1	1	1					3998	Serine-threonine_protein_kinase_PrkC-_regulator_of_stationary_phase	1	1			2243	hypothetical_protein	0	1	0	0	0
5424	putative_spermidine_synthase	1	1	1	1	1	1	1	1	1	1	1					3999	Cell_division_protein_FtsI_-Peptidoglycan_synthetase-_-EC_2.4.1.129-	1	1			2244	hypothetical_protein	0	1	0	0	0
5425	substrate_binding_component_of_glycine-betaine_transport_system	1	1	1	1	1	1	1	1	1	1	1					4000	Cell_division_protein_FtsW	1	1			2245	hypothetical_protein	0	1	0	0	0
5426	UPF0225_protein_YchJ	1	1	1	1	1	1	1	1	1	1	1					4001	Serine-threonine_phosphatase_PPP_-EC_3.1.3.16-	1	1			2247	hypothetical_protein	0	2	0	0	0
5427	hypothetical_protein	0	0	0	0	0	0	1	0	0	0	0					4002	FHA-domain-containing_proteins	1	1			2249	hypothetical_protein	0	1	0	0	0
5428	transporter_permease	1	1	1	1	1	1	1	1	1	1	1					4003	Adenylate_cyclase_-EC_4.6.1.1-	1	1			2253	hypothetical_protein	0	1	0	0	0
5429	ClpB_protein	2	2	2	2	2	2	2	2	2	2	2					4004	hypothetical_protein	0	1			2254	hypothetical_protein	0	1	0	0	0
5430	Branched-chain_amino_acid_transport_system_carrier_protein	1	1	1	1	1	1	1	1	1	1	1					4005	dTDP-4-dehydrorhamnose_3-5-epimerase_-EC_5.1.3.13-_-_dTDP-4-dehydrorhamnose_reductase_-EC_1.1.1.133-	1	1			2255	Type_II_restriction_enzyme_BsuBI_-EC_3.1.21.4-	0	1	0	0	0
5431	FIG00945796-_hypothetical_protein	1	1	1	1	1	1	1	1	1	1	1					4006	dTDP-glucose_4-6-dehydratase_-EC_4.2.1.46-	1	1			2256	Modification_methylase_PstI_-EC_2.1.1.72-	0	1	0	0	0
5432	Fructose-bisphosphate_aldolase_class_I_-EC_4.1.2.13-	1	1	1	1	1	1	1	1	1	1	1					4007	Glucose-1-phosphate_thymidylyltransferase_-EC_2.7.7.24-	1	1			2261	hypothetical_protein	0	1	0	0	0
5433	FIG00945183-_hypothetical_protein	1	1	1	1	1	1	1	1	1	1	1					4008	putative_secreted_protein	1	1			2264	N-acetylglutamate_synthase_related_protein	0	1	0	0	0
5434	Manganese_transport_protein_MntH	1	1	1	1	1	1	1	1	1	1	1					4009	FIG01123849-_hypothetical_protein	1	1			2268	hypothetical_protein	0	1	0	0	0
5435	putative_two_component_sensor_kinase	1	1	1	1	1	1	1	1	1	1	1					4010	putative_oxidoreductase	1	1			2270	putative_acetyltransferase	0	1	0	1	0
5436	two_component_system_response_regulator	1	1	1	1	1	1	1	1	1	1	1					4011	Undecaprenyl-phosphate_galactosephosphotransferase_-EC_2.7.8.6-	1	1			2282	Trans-aconitate_2-methyltransferase_-EC_2.1.1.144-	0	1	0	0	0
5437	Methionine_ABC_transporter_ATP-binding_protein	1	1	1	1	1	1	1	1	1	1	1					4012	hypothetical_protein	0	1			2283	hypothetical_protein	0	1	0	0	0
5438	FIG00945086-_hypothetical_protein	1	1	1	1	1	1	1	1	1	1	1					4013	Lipopolysaccharide_core_biosynthesis_glycosyltransferase_lpsD_-EC_2.-.-.--	1	1			2284	hypothetical_protein	0	1	0	0	0
5439	Nudix_hydrolase_family_protein_PA3470	1	1	1	1	1	1	1	1	1	1	1					4014	Cell_envelope-associated_transcriptional_attenuator_LytR-CpsA-Psr-_subfamily_A1_-as_in_PMID19099556-	1	1			2285	DNA-3-methyladenine_glycosylase_-EC_3.2.2.20-	0	1	0	1	1
5440	Aromatic_amino_acid_transport_protein_AroP	1	1	1	1	1	1	1	1	1	1	1					4015	hypothetical_protein	0	1			2286	Aspartate_racemase_-EC_5.1.1.13-	0	2	0	0	0
5441	YidE-YbjL_duplication	1	1	1	1	1	1	1	1	1	1	1					4016	Malto-oligosyltrehalose_trehalohydrolase_-EC_3.2.1.141-	1	1			2287	Helicase-_C-terminal	0	1	0	0	0
5442	Alcohol_dehydrogenase_-EC_1.1.1.1-	1	1	1	1	1	1	1	1	1	1	1					4017	hypothetical_protein	0	1			2288	NADPH-dependent_methylglyoxal_reductase_-D-lactaldehyde_dehydrogenase-	0	1	0	0	0
5443	lipase-acylhydrolase_with_GDSL-like_motif	1	1	1	1	1	1	1	1	1	1	1					4018	Malto-oligosyltrehalose_synthase_-EC_5.4.99.15-	1	1			2289	probable_cinnamoyl-CoA_reductase	0	1	0	0	0
5444	HspR-_transcriptional_repressor_of_DnaK_operon	1	1	1	1	1	1	1	1	1	1	1					4019	putative_transport_protein	1	1			2290	Putative_DNA-binding_protein_in_cluster_with_Type_I_restriction-modification_system	0	1	0	0	0
5445	Chaperone_protein_DnaJ	1	1	1	1	1	1	1	1	1	1	1					4020	Transcriptional_regulator-_PadR_family	1	1			2291	Helicase-_C-terminal	0	1	0	0	0
5446	Heat_shock_protein_GrpE	1	1	1	1	1	1	1	1	1	1	1					4021	Ubiquinone_biosynthesis_monooxygenase_UbiB	1	1			2292	hypothetical_protein	0	1	0	0	0
5447	Chaperone_protein_DnaK	1	1	1	1	1	1	1	1	1	1	1					4022	hypothetical_protein	1	1			2293	hypothetical_protein	0	1	0	0	0
5448	conserved_hypothetical_protein	1	1	1	1	1	1	1	1	1	1	1					4023	Putrescine_importer	2	2			2294	putative_nucleoside-diphosphate-sugar_epimerase	0	1	0	0	0
5449	Probable_low-affinity_inorganic_phosphate_transporter	1	1	1	1	1	1	1	1	1	1	1					4024	hypothetical_protein	1	1			2295	Transcriptional_regulator-_TetR_family	0	1	0	0	0
5450	hypothetical_protein	1	1	1	1	1	1	1	1	1	1	1					4025	Transcriptional_regulator-_TetR_family	1	1			2296	HSCARG	0	1	0	1	0
5451	putative_two-component_system_response_regulator	1	1	1	1	1	1	1	1	1	1	1					4026	ABC-type_multidrug_transport_system-_ATPase_component	1	1			2297	Bll7858_protein	0	1	0	0	0
5452	hypothetical_protein	0	0	0	0	0	0	1	0	0	0	0					4027	PROBABLE_TETRONASIN-TRANSPORT_INTEGRAL_MEMBRANE_PROTEIN_ABC_TRANSPORTER	1	1			2298	FIG00814489-_hypothetical_protein	0	1	0	0	0
5453	Deoxyribose-phosphate_aldolase_-EC_4.1.2.4-	1	1	1	1	1	1	1	1	1	1	1					4029	Endonuclease_III_-EC_4.2.99.18-	1	1			2300	tRNA_proofreading_protein_STM4549	0	1	0	0	0
5454	putative_glycosyl_hydrolase	1	1	1	1	1	1	1	1	1	1	1					4030	Ribosome-associated_heat_shock_protein_implicated_in_the_recycling_of_the_50S_subunit_-S4_paralog-	1	1			2301	Phenazine_biosynthesis_protein_PhzF_like	0	1	0	0	0
5455	FIG00945696-_hypothetical_protein	1	1	1	1	1	1	1	1	1	1	1					4031	hypothetical_protein	1	1			2302	SAM-dependent_methyltransferase_DSY4148_-UbiE_paralog-	0	1	0	0	0
5456	Pyruvate-phosphate_dikinase_-EC_2.7.9.1-	1	1	1	1	1	1	1	1	1	1	1					4032	DNA_polymerase_III_subunits_gamma_and_tau_-EC_2.7.7.7-	1	1			2303	Acetyltransferase	0	1	0	0	0
5457	hypothetical_protein	0	0	0	0	0	0	1	0	0	0	0					4033	FIG000557-_hypothetical_protein_co-occurring_with_RecR	1	1			2304	FIG00984951-_hypothetical_protein	0	1	0	0	0
5458	ATP-GTP-binding_protein-_SA1392_homolog	1	1	1	1	1	1	1	1	1	1	1					4034	Recombination_protein_RecR	1	1			2305	Protein-L-isoaspartate_O-methyltransferase_-EC_2.1.1.77-	0	1	0	0	0
5459	23S_rRNA_-guanine-N-2--_-methyltransferase_rlmG_-EC_2.1.1.--	1	1	1	1	1	1	1	1	1	1	1					4035	Conserved_protein	0	1			2310	hypothetical_protein	0	1	0	0	0
5460	Phosphoserine_phosphatase_-EC_3.1.3.3-	1	1	1	1	1	1	1	1	1	1	1					4036	major_facilitator_family_transporter	1	1			2312	Nitroreductase_family_protein	0	1	0	0	1
5461	conserved_protein_-aldose_1-epimerase_family_protein-	1	1	1	1	1	1	1	1	1	1	1					4037	Beta-galactosidase_-EC_3.2.1.23-	1	1			2313	ABC-type_drug_export_system-_membrane_protein	0	1	0	0	0
5462	putative_coenzyme_A_transferase	1	1	1	1	1	1	1	1	1	1	1					4038	Transcriptional_regulator-_PadR_family	1	1			2315	Transcriptional_regulator-_MarR_family	0	1	0	0	0
5463	putative_amidase	1	1	1	1	1	1	1	1	1	1	1					4039	ABC_transporter_ATP-binding_protein	1	1			2316	Glyoxalase_family_protein	0	1	0	0	0
5464	Cytochrome_c-type_biogenesis_protein_DsbD-_protein-disulfide_reductase_-EC_1.8.1.8-	1	1	1	1	1	1	1	1	1	1	1					4040	putative_ABC_transporter_integral_membrane_protein	1	1			2317	hypothetical_protein	0	1	0	0	0
5465	hypothetical_protein	0	0	0	0	0	0	1	0	0	0	0					4041	hypothetical_protein	1	1			2318	Inner_membrane_protein	0	1	0	0	1
5466	Toxin_1-_PIN_domain	1	1	1	1	1	1	1	1	1	1	1					4042	Hydrolase_-HAD_superfamily-	1	1			2319	Excinuclease_ABC_subunit_A_paralog_of_unknown_function	1	2	0	0	2
5467	Antitoxin_1	1	1	1	1	1	1	1	1	1	1	1					4043	Hydrolase_-HAD_superfamily-	1	1			2321	PhnB_protein-_putative_DNA_binding_3-demethylubiquinone-9_3-methyltransferase_domain_protein	0	1	0	0	0
5468	FIG00945094-_hypothetical_protein	1	1	1	1	1	1	1	1	1	1	1					4044	hypothetical_protein	0	1			2324	hypothetical_protein	0	1	0	0	0
5469	hypothetical_protein	0	0	0	0	1	1	1	0	0	1	0					4045	Isoleucyl-tRNA_synthetase_-EC_6.1.1.5-	1	1			2327	Glutamine_amidotransferase_class-I	0	1	0	0	0
5470	Inosine-uridine_preferring_nucleoside_hydrolase_-EC_3.2.2.1-	1	1	1	1	1	1	1	1	1	1	1					4046	hypothetical_protein	1	1			2328	Heat_shock_protein_60_family_co-chaperone_GroES	0	1	0	0	0
5471	Cytochrome_c-type_biogenesis_protein_DsbD-_protein-disulfide_reductase_-EC_1.8.1.8-	1	1	1	1	1	1	1	1	1	1	1					4047	L-fuco-beta-pyranose_dehydrogenase_-EC_1.1.1.122-	1	1			2329	hypothetical_protein	1	1	0	0	0
5472	hypothetical_protein	1	1	1	1	0	1	1	1	1	0	1					4048	hypothetical_protein	1	1			2331	Dihydrofolate_reductase_-EC_1.5.1.3-	0	1	0	0	0
5473	FIG00945068-_hypothetical_protein	1	1	1	1	0	1	1	1	1	0	1					4049	Aspartokinase_-EC_2.7.2.4-	1	1			2338	hypothetical_protein	0	1	0	0	0
5474	putative_TetR-family_transcriptional_regulator	1	1	1	1	1	1	1	1	1	1	1					4050	Proposed_peptidoglycan_lipid_II_flippase_MurJ	1	1			2340	hypothetical_protein	0	1	0	0	0
5475	FIG00945127-_hypothetical_protein	1	1	1	1	0	1	1	1	1	0	1					4052	Peptidoglycan_N-acetylglucosamine_deacetylase_-EC_3.5.1.--	1	1			2341	DUF2017_domain-containing_protein	0	1	0	0	0
5476	ABC_transporter_ATP-binding_protein	1	1	1	1	1	1	1	1	1	1	1					4053	Integral_membrane_protein_TerC	1	1			2342	ATP-dependent_Clp_protease_adaptor_protein_ClpS	0	1	0	1	1
5477	Substrate-specific_component_BL0695_of_predicted_ECF_transporter	1	1	1	1	0	1	1	1	1	0	1					4054	putative_transport_protein	1	1			2346	hypothetical_protein	1	1	0	0	1
5478	hypothetical_protein	1	1	1	1	0	1	1	1	1	0	1					4055	LysR_family_transcriptional_regulator_Bsu_YybE	1	1			2347	hypothetical_protein	0	1	0	0	0
5479	FIG00945254-_hypothetical_protein	1	1	1	1	1	1	1	1	1	1	1					4056	hypothetical_protein	1	1			2352	FIG002473-_Protein_YcaR_in_KDO2-Lipid_A_biosynthesis_cluster	0	1	0	1	1
5480	FIG01259408-_hypothetical_protein	1	1	0	1	0	1	1	1	1	0	1					4057	Arsenic_efflux_pump_protein	1	1			2358	hypothetical_protein	0	1	0	0	0
5481	Cytochrome_c-type_biogenesis_protein_DsbD-_protein-disulfide_reductase_-EC_1.8.1.8-	1	1	1	1	1	1	1	1	1	1	1					4058	hypothetical_protein	0	1			2359	hypothetical_protein	0	1	0	0	0
5482	hypothetical_protein-_putative_ABC_transporter-asscoiated_permease	1	1	1	1	1	1	1	1	1	1	1					4059	putative_universal_stress_family_domain_protein	1	1			2363	Cell_envelope-associated_transcriptional_attenuator_LytR-CpsA-Psr-_subfamily_A1_-as_in_PMID19099556-	0	1	0	0	0
5483	ABC_transporter_ATP-binding_protein	1	1	0	1	0	1	1	0	0	0	1					4060	CrcB_protein	1	1			2375	hypothetical_protein	0	1	0	1	1
5484	Dihydrolipoamide_acetyltransferase_component_of_pyruvate_dehydrogenase_complex_-EC_2.3.1.12-	1	1	1	1	1	1	1	1	1	1	1					4061	CrcB_protein	1	1			2383	O-succinylbenzoic_acid--CoA_ligase_-EC_6.2.1.26-	1	1	0	0	1
5485	Pyruvate_dehydrogenase_E1_component_beta_subunit_-EC_1.2.4.1-	1	1	1	1	1	1	1	1	1	1	1					4062	Histone_H1-like_protein_HC2	1	1			2384	hypothetical_protein	0	1	0	0	0
5486	Pyruvate_dehydrogenase_E1_component_alpha_subunit_-EC_1.2.4.1-	1	1	1	1	1	1	1	1	1	1	1					4064	possible_oxidoreductase_of_the_aldo-keto_reductase_family	1	1			2386	Acetylornithine_aminotransferase_-EC_2.6.1.11-	0	1	0	0	0
5487	Protoporphyrinogen_IX_oxidase-_aerobic-_HemY_-EC_1.3.3.4-	1	1	1	1	1	1	1	1	1	1	1					4065	hypothetical_protein	1	1			2387	Cob-III-alamin_reductase_@_Cob-II-alamin_reductase	0	1	0	0	0
5488	Radical_SAM_domain_heme_biosynthesis_protein	1	1	1	1	1	1	1	1	1	1	1					4066	hypothetical_protein-_putative_serine_esterase_cutinase	1	1			2388	D-proline_reductase-_45_kDa_subunit_-EC_1.21.4.1-_-_D-proline_reductase-_23_kDa_subunit_-EC_1.21.4.1-	0	1	0	0	0
5489	5-nucleotidase_-EC_3.1.3.5-	1	1	1	1	1	1	1	1	1	1	1					4067	Phospholipid-binding_protein	1	1			2389	hypothetical_protein	0	1	0	0	0
5490	ABC_transporter_ATP-binding_protein	1	1	1	1	1	1	1	1	1	1	1					4068	hypothetical_protein	1	1			2390	D-proline_reductase-_26_kDa_subunit_-EC_1.21.4.1-_@_selenocysteine-containing	0	1	0	0	0
5491	ABC_transporter-_ATP-binding_protein	1	1	1	1	1	1	1	1	1	1	1					4069	putative_helicase	1	1			2391	Transcriptional_regulator-_TetR_family	0	1	0	0	0
5492	hypothetical_protein	1	1	1	1	1	1	1	1	1	1	1					4070	4-Hydroxy-2-oxoglutarate_aldolase_-EC_4.1.3.16-_@_2-dehydro-3-deoxyphosphogluconate_aldolase_-EC_4.1.2.14-	1	1			2392	Proline_racemase_-EC_5.1.1.4-	0	1	0	0	0
5493	conserved_hypothetical_protein	1	1	1	1	1	1	1	1	1	1	1					4071	Glucose-6-phosphate_isomerase_-EC_5.3.1.9-	1	1			2403	hypothetical_protein	0	2	0	0	0
5494	EhpR	1	1	1	1	1	1	1	1	1	1	1					4072	conserved_membrane-associated_protein_-OmpA_family-	1	1			2408	putative_integral_membrane_protein	0	1	0	1	1
5495	Mobile_element_protein	1	1	1	1	1	1	1	1	1	1	1					4074	hypothetical_protein	1	1			2418	hypothetical_protein	0	1	0	0	0
5496	triacylglycerol_lipase_precursor-_EC-3.1.1.3_-	1	1	1	1	1	1	1	1	1	1	1					4075	alpha-ketoglutarate_permease	1	1			2421	Membrane_proteins_related_to_metalloendopeptidases	0	1	0	0	0
5497	FIG00945788-_hypothetical_protein	1	1	1	1	1	1	1	1	1	1	1					4076	oxidoreductase_of_aldo-keto_reductase_family-_subgroup_1	1	1			2428	regulatory_protein-_LuxR-Response_regulator_receiver	0	1	0	1	1
5498	hypothetical_membrane-spanning_protein	0	1	1	0	1	1	1	1	1	1	0					4077	hypothetical_protein	1	1			2429	putative_two-component_system_sensor_kinase	0	1	0	1	1
5499	hypothetical_protein	0	0	0	0	0	0	1	0	0	0	0					4078	Arginyl-tRNA_synthetase_-EC_6.1.1.19-	1	1			2430	PspC_domain_protein	0	1	0	0	0
5500	CAMP_factor	1	1	1	1	1	1	1	1	1	1	1					4079	Polyphosphate_glucokinase_-EC_2.7.1.63-	1	1			2431	hypothetical_protein	0	1	0	0	0
5501	FIG00946015-_hypothetical_protein	1	1	1	1	0	1	1	1	1	0	1					4080	membrane-flanked_domain	1	1			2441	hypothetical_protein	0	1	0	1	0
5502	Low_molecular_weight_protein_tyrosine_phosphatase_-EC_3.1.3.48-	1	1	1	1	1	1	1	1	1	1	1					4081	transmembrane_protein-_distant_homology_with_ydbS	1	1			2444	COG1355-_Predicted_dioxygenase	0	1	0	0	1
5503	FIG00945552-_hypothetical_protein	1	1	1	1	1	1	1	1	1	1	1					4082	Major_myo-inositol_transporter_IolT	2	2			2445	COG2078-_Uncharacterized_ACR	0	1	0	0	1
5504	putative_two-component_response_regulator	1	1	1	1	1	1	1	1	1	1	1					4083	hypothetical_protein	1	1			2446	COG1180-_Radical_SAM-_Pyruvate-formate_lyase-activating_enzyme_like	0	1	0	0	1
5505	Osmosensitive_K+_channel_histidine_kinase_KdpD_-EC_2.7.3.--	1	1	1	1	1	1	1	1	1	1	1					4084	hypothetical_protein	1	1			2452	FIG00945806-_hypothetical_protein	0	1	0	0	0
5506	Isoaspartyl_aminopeptidase_-EC_3.4.19.5-_@_Asp-X_dipeptidase	1	1	1	1	1	1	1	1	1	1	1					4085	Aldehyde_dehydrogenase_A_-EC_1.2.1.22-	1	1			2457	hypothetical_protein	0	1	0	1	1
5507	Isopentenyl-diphosphate_delta-isomerase_-EC_5.3.3.2-	1	1	1	1	1	1	1	1	1	1	1					4086	Rhamnulose-1-phosphate_aldolase_-EC_4.1.2.19-	1	1			2461	Short_chain_dehydrogenase	0	1	0	0	0
5508	FIG00944986-_hypothetical_protein	1	1	1	1	1	1	1	1	1	1	1					4087	Rhamnulokinase_-EC_2.7.1.5-	1	1			2464	POSSIBLE_CONSERVED_INTEGRAL_MEMBRANE_PROTEIN	0	1	0	1	1
5509	trypsin-like_serine_protease	1	1	1	1	1	1	1	1	1	1	1					4088	L-rhamnose_isomerase_-EC_5.3.1.14-	1	1			2465	Permease-_multidrug_efflux	0	1	0	0	0
5510	FIG00945225-_hypothetical_protein	1	1	1	1	1	1	1	1	1	1	1					4089	Predicted_L-rhamnose_permease_RhaY	1	1			2466	Transcriptional_regulator-_MarR_family	0	1	0	0	0
5511	2-4-dienoyl-CoA_reductase_-NADPH-_-EC_1.3.1.34-	1	1	1	1	1	1	1	1	1	1	1					4090	L-rhamnose_mutarotase	1	1			2470	hypothetical_protein	0	1	0	0	0
5512	FIG00946351-_hypothetical_protein	1	1	1	0	1	1	1	1	1	1	0					4091	Transcriptional_regulator_of_rhamnose_utilization-_LacI_family	1	1			2475	Glutamine_amidotransferase-_class_I	0	1	0	0	1
5513	FIG00945258-_hypothetical_protein	1	1	1	1	1	1	1	1	1	1	1					4092	hypothetical_protein	1	1			2478	LSU_ribosomal_protein_L17p	1	1	0	0	0
5514	Ribonucleotide_reductase_of_class_Ia_-aerobic--_alpha_subunit_-EC_1.17.4.1-	1	1	1	1	1	1	1	1	1	1	1					4093	short_chain_dehydrogenase	1	1			2480	hypothetical_protein	0	1	0	0	0
5515	Ribonucleotide_reductase_of_class_Ia_-aerobic--_beta_subunit_-EC_1.17.4.1-	1	1	1	1	1	1	1	1	1	1	1					4094	putative_membrane_protein	1	1			2486	hypothetical_protein	0	1	0	0	1
5516	hypothetical_protein	0	0	0	0	0	0	1	0	0	0	0					4095	drug_resistance_transporter-_EmrB-QacA_subfamily	1	1			2506	Excinuclease_ABC_subunit_A_paralog_of_unknown_function	0	1	0	0	1
5517	FIG00944940-_hypothetical_protein	1	0	1	0	1	1	1	1	1	1	1					4096	hypothetical_protein	1	1			2507	N-Acetyl-D-glucosamine_ABC_transport_system-_permease_protein_2	0	1	0	0	0
5518	Polyphosphate_glucokinase_-EC_2.7.1.63-	1	1	1	1	1	1	1	1	1	1	1					4097	Transcriptional_regulator-_GntR_family	1	1			2508	N-Acetyl-D-glucosamine_ABC_transport_system-_permease_protein_1	0	1	0	0	0
5519	hypothetical_membrane-spanning_protein	1	1	1	1	1	1	1	1	1	1	1					4098	putative_integral_membrane_protein	1	1			2509	FIG01132164-_hypothetical_protein	0	1	0	0	0
5520	hypothetical_protein	1	1	1	1	1	1	1	1	1	1	1					4099	Transcriptional_regulator-_LacI_family	1	1			2510	LacI-family_transcriptional_regulator	0	1	0	0	0
5521	hypothetical_protein	1	1	1	1	1	0	1	1	1	1	1					4100	Oligopeptide_ABC_transporter-_periplasmic_oligopeptide-binding_protein_OppA_-TC_3.A.1.5.1-	0	1			2511	Beta-galactosidase_-EC_3.2.1.23-	0	1	0	0	1
5522	hypothetical_protein	1	1	1	1	1	1	1	1	1	1	1					4101	Oligopeptide_transport_system_permease_protein_OppB_-TC_3.A.1.5.1-	1	1			2524	hypothetical_protein	0	1	0	0	0
5523	hypothetical_protein	0	0	0	0	1	0	1	0	0	1	0					4102	Oligopeptide_transport_system_permease_protein_OppC_-TC_3.A.1.5.1-	1	1			2526	hypothetical_protein	0	1	0	1	1
5524	hypothetical_protein	0	0	0	0	1	0	1	0	0	1	0					4103	Dipeptide_transport_ATP-binding_protein_DppD_-TC_3.A.1.5.2-	1	1			2529	hypothetical_protein	0	1	0	0	0
5525	hypothetical_protein-_putative_adhesion_or_S-layer_protein	1	1	1	1	1	1	1	1	1	1	1					4104	Aspartate_ammonia-lyase_-EC_4.3.1.1-	1	1			2532	SSU_ribosomal_protein_S12p_-S23e-	0	1	0	0	0
5526	Arginyl-tRNA_synthetase_-EC_6.1.1.19-	1	1	1	1	1	1	1	1	1	1	1					4105	Alcohol_dehydrogenase_-EC_1.1.1.1-	1	1			2533	Possible_oxidoreductase	0	1	0	0	0
5527	oxidoreductase_of_aldo-keto_reductase_family-_subgroup_1	1	1	1	1	1	1	1	1	1	1	1					4106	Pyrroline-5-carboxylate_reductase_-EC_1.5.1.2-	1	1			2534	hypothetical_protein	0	1	0	0	0
5528	conserved_membrane-associated_protein_-OmpA_family-	1	1	1	1	1	1	1	1	1	1	1					4107	hypothetical_protein	0	1			2535	hypothetical_protein	0	1	0	0	0
5529	hypothetical_protein	1	1	1	1	1	0	1	1	1	0	1					4108	hypothetical_protein	1	1			2549	FIG001943-_hypothetical_protein_YajQ	0	1	0	1	0
5530	Glucose-6-phosphate_isomerase_-EC_5.3.1.9-	1	1	1	1	1	1	1	1	1	1	1					4109	hypothetical_protein	1	1			2554	NADH_dehydrogenase_subunit	0	1	0	0	0
5531	FIG00945062-_hypothetical_protein	1	1	1	1	1	1	1	1	1	1	1					4110	Integral_membrane_protein	0	1			2559	Ribose_ABC_transport_system-_permease_protein_RbsC_-TC_3.A.1.2.1-	0	1	0	0	1
5532	4-Hydroxy-2-oxoglutarate_aldolase_-EC_4.1.3.16-_@_2-dehydro-3-deoxyphosphogluconate_aldolase_-EC_4.1.2.14-	1	1	1	1	1	1	1	1	1	1	1					4111	Transcriptional_regulator-_TetR_family	0	1			2560	Putative_sugar_ABC_transport_system-_permease_protein_YtfT	0	1	0	0	1
5533	Non-specific_DNA-binding_protein_Dps_-_Iron-binding_ferritin-like_antioxidant_protein_-_Ferroxidase_-EC_1.16.3.1-	1	1	1	1	1	1	1	1	1	1	1					4112	hypothetical_protein	0	1			2562	Predicted_L-arabinose_ABC_transport_system-_periplasmic_arabinose-binding_protein	0	1	0	0	1
5534	putative_helicase	1	1	1	1	1	1	1	1	1	1	1					4113	putative_amidase	1	1			2564	Ethanolamine_ammonia-lyase_light_chain_-EC_4.3.1.7-	0	1	0	0	0
5535	Ribonucleotide_reductase_of_class_III_-anaerobic--_activating_protein_-EC_1.97.1.4-	1	1	1	1	1	1	1	1	1	1	1					4114	Dipeptide_transport_ATP-binding_protein_DppF_-TC_3.A.1.5.2-	1	1			2565	Ethanolamine_ammonia-lyase_heavy_chain_-EC_4.3.1.7-	0	1	0	0	0
5536	Ribonucleotide_reductase_of_class_III_-anaerobic--_large_subunit_-EC_1.17.4.2-	1	1	1	1	1	1	1	1	1	1	1					4115	hypothetical_protein	1	1			2566	Amino_acid-metabolite_permease_in_hypothetical_Actinobacterial_gene_cluster-_BAT1-like	0	1	0	0	0
5537	Phospholipid-binding_protein	1	1	1	1	1	1	1	1	1	1	1					4116	ABC_transporter_permease_protein	1	1			2584	hypothetical_protein	0	1	0	0	0
5538	hypothetical_protein-_putative_serine_esterase_cutinase	1	1	1	1	1	1	1	1	1	1	1					4117	PROBABLE_CONSERVED_ATP-BINDING_PROTEIN_ABC_TRANSPORTER	1	1			2585	hypothetical_protein	0	1	0	0	0
5539	FIG00944964-_hypothetical_protein	1	1	1	1	1	1	1	1	1	1	1					4118	Transcriptional_regulator-_TetR_family	1	1			2586	hypothetical_protein	0	1	0	0	0
5540	FIG00946212-_hypothetical_protein	1	1	1	1	1	1	1	1	1	1	1					4119	Putative_sugar_kinase	0	1			2592	Autoinducer_2_-AI-2-_modifying_protein_LsrG	0	1	0	1	1
5541	Lysophospholipase_L2_-EC_3.1.1.5-	1	1	1	1	1	1	1	1	1	1	1					4121	Multiple_sugar_ABC_transporter-_substrate-binding_protein	0	1			2595	Phosphoenolpyruvate-dihydroxyacetone_phosphotransferase_-EC_2.7.1.121--_dihydroxyacetone_binding_subunit_DhaK	1	1	0	1	1
5542	Uricase_-urate_oxidase-_-EC_1.7.3.3-	1	1	1	1	1	1	1	1	1	1	1					4122	Multiple_sugar_ABC_transporter-_membrane-spanning_permease_protein_MsmF	0	1			2596	Phosphoenolpyruvate-dihydroxyacetone_phosphotransferase_-EC_2.7.1.121--_ADP-binding_subunit_DhaL	1	1	0	1	1
5543	hypothetical_protein	1	1	1	1	1	1	1	1	1	1	1					4123	Multiple_sugar_ABC_transporter-_membrane-spanning_permease_protein_MsmG	0	1			2597	Phosphoenolpyruvate-dihydroxyacetone_phosphotransferase_-EC_2.7.1.121--_subunit_DhaM-_DHA-specific_IIA_component_-_DHA-specific_phosphocarrier_protein_HPr_-_DHA-specific_EI_component	1	1	0	0	0
5544	FIG00946135-_hypothetical_protein	1	1	1	1	1	1	1	1	1	1	1					4124	Phosphoglycolate_phosphatase_-EC_3.1.3.18-	1	1			2605	FIG00945928-_hypothetical_protein	1	1	0	0	0
5545	FIG00945066-_hypothetical_protein	1	1	1	1	1	1	1	1	1	1	1					4125	hypothetical_protein	1	1			2606	hypothetical_protein	0	1	0	0	0
5546	Proposed_peptidoglycan_lipid_II_flippase_MurJ	1	1	1	1	1	1	1	1	1	1	1					4126	putative_coenzyme_A_transferase	1	1			2607	FMN_reductase_-EC_1.5.1.29-	0	1	0	0	0
5547	Aspartokinase_-EC_2.7.2.4-	1	1	1	1	1	1	1	1	1	1	1					4127	Aldose_1-epimerase	1	1			2608	coenzyme_F420-dependent_N5-N10-methylene_tetrahydromethanopterin_reductase	0	1	0	0	0
5548	Multimodular_transpeptidase-transglycosylase_-EC_2.4.1.129-_-EC_3.4.-.--	1	1	1	1	1	1	1	1	1	1	1					4128	Phosphoserine_phosphatase_-EC_3.1.3.3-	1	1			2609	coenzyme_F420-dependent_N5-N10-methylene_tetrahydromethanopterin_reductase	0	1	0	0	0
5549	putative_secreted_protein	1	1	1	1	1	1	1	1	1	1	1					4129	23S_rRNA_-guanine-N-2--_-methyltransferase_rlmG_-EC_2.1.1.--_##_LSU_rRNA_m2G1835	1	1			2610	Mevalonate_kinase_-EC_2.7.1.36-	0	1	0	1	0
5550	ThiJ-PfpI_family_protein	1	1	1	1	1	1	1	1	1	1	1					4130	ATP-GTP-binding_protein-_SA1392_homolog	1	1			2611	Diphosphomevalonate_decarboxylase_-EC_4.1.1.33-	0	1	0	1	0
5551	Oligopeptide_ABC_transporter-_periplasmic_oligopeptide-binding_protein_OppA_-TC_3.A.1.5.1-	1	1	1	1	1	1	1	1	1	1	1					4131	hypothetical_protein	1	1			2612	Phosphomevalonate_kinase_-EC_2.7.4.2-	0	1	0	1	0
5552	Oligopeptide_transport_system_permease_protein_OppB_-TC_3.A.1.5.1-	1	1	1	1	1	1	1	1	1	1	1					4132	Pyruvate-phosphate_dikinase_-EC_2.7.9.1-	1	1			2613	Isopentenyl-diphosphate_delta-isomerase-_FMN-dependent_-EC_5.3.3.2-	0	1	0	1	0
5553	Dipeptide_transport_system_permease_protein_DppC_-TC_3.A.1.5.2-	1	1	1	1	1	1	1	1	1	1	1					4133	FIG00945696-_hypothetical_protein	1	1			2616	hypothetical_protein	0	1	0	0	0
5554	Oligopeptide_transport_ATP-binding_protein_OppD_-TC_3.A.1.5.1-	1	1	1	1	1	1	1	1	1	1	1					4134	putative_glycosyl_hydrolase	1	1			2617	Transcriptional_regulator-_PadR_family	0	1	0	1	0
5555	Oligopeptide_transport_ATP-binding_protein_OppF_-TC_3.A.1.5.1-	1	1	1	1	1	1	1	1	1	1	1					4135	Deoxyribose-phosphate_aldolase_-EC_4.1.2.4-	1	1			2618	Flavin_reductase_-EC_1.5.1.30-	0	1	0	0	0
5556	LSU_ribosomal_protein_L31p_@_LSU_ribosomal_protein_L31p-_zinc-independent	1	1	1	1	1	1	1	1	1	1	1					4137	putative_two-component_system_response_regulator	1	1			2619	Phosphoenolpyruvate_synthase_-EC_2.7.9.2-	0	1	0	1	0
5557	LSU_ribosomal_protein_L28p	1	1	1	1	1	1	1	1	1	1	1					4138	Probable_low-affinity_inorganic_phosphate_transporter	1	1			2620	Dihydrofolate_reductase_-EC_1.5.1.3-	0	1	0	0	0
5558	LSU_ribosomal_protein_L33p_@_LSU_ribosomal_protein_L33p-_zinc-independent	1	1	1	1	1	1	1	1	1	1	1					4139	hypothetical_membrane_protein	1	1			2621	hypothetical_protein	0	1	0	0	0
5559	SSU_ribosomal_protein_S14p_-S29e-_@_SSU_ribosomal_protein_S14p_-S29e--_zinc-independent	1	1	1	1	1	1	1	1	1	1	1					4140	Chaperone_protein_DnaK	1	1			2623	Transcriptional_regulator-_DeoR_family	0	1	0	0	0
5560	LSU_ribosomal_protein_L32p	1	1	1	1	1	1	1	1	1	1	1					4141	Heat_shock_protein_GrpE	1	1			2624	Esterase-lipase	0	1	0	0	0
5561	FKBP-type_peptidyl-prolyl_cis-trans_isomerase	0	1	1	1	1	0	1	0	1	1	1					4142	Chaperone_protein_DnaJ	1	1			2625	hypothetical_protein	0	1	0	0	0
5562	Beta-hexosaminidase_-EC_3.2.1.52-	1	1	1	1	1	1	1	1	1	1	1					4143	HspR-_transcriptional_repressor_of_DnaK_operon	1	1			2626	Glycosyltransferase	0	1	0	0	0
5563	Urocanate_hydratase_-EC_4.2.1.49-	1	1	1	1	1	1	1	1	1	1	1					4144	Alcohol_dehydrogenase_-EC_1.1.1.1-	1	1			2627	hypothetical_protein	0	1	0	0	0
5564	Believed_to_be_an_alternative_form_of_N-formylglutamate_deformylase_-EC_3.5.1.68--_but_experimentally_invalidated	1	1	1	1	1	1	1	1	1	1	1					4145	Alpha-acetolactate_decarboxylase_-EC_4.1.1.5-	1	1			2629	Beta-ketoadipate_enol-lactone_hydrolase_-EC_3.1.1.24-	0	1	0	0	0
5565	Formiminoglutamic_iminohydrolase_-EC_3.5.3.13-	1	1	1	1	1	1	1	1	1	1	1					4146	YidE-YbjL_duplication	1	1			2630	non-ribosomal_peptide_synthetase_modules_and_related_proteins	0	1	0	0	0
5566	Imidazolonepropionase_-EC_3.5.2.7-	1	1	1	1	1	1	1	1	1	1	1					4147	Aromatic_amino_acid_transport_protein_AroP	1	1			2631	hypothetical_protein	0	1	0	0	0
5567	Histidine_ammonia-lyase_-EC_4.3.1.3-	1	1	1	1	1	1	1	1	1	1	1					4148	Nudix_hydrolase_family_protein_PA3470	1	1			2632	hypothetical_protein	0	1	0	0	0
5568	CRISPR-associated_helicase_Cas3	0	0	0	0	0	0	1	0	0	0	0					4149	ABC_transporter_associated_permease	1	1			2633	hypothetical_protein	0	1	0	0	0
5569	CRISPR-associated_protein-_Cse1_family	0	0	0	0	0	0	1	0	0	0	0					4150	putative_ABC_transporter_ATP-binding_protein	1	1			2634	hypothetical_protein	0	1	0	0	0
5570	CRISPR-associated_protein-_Cse2_family	0	0	0	0	0	0	1	0	0	0	0					4151	hypothetical_protein	0	1			2635	hypothetical_protein	0	1	0	0	0
5571	CRISPR-associated_protein-_Cse4_family	0	0	0	0	0	0	1	0	0	0	0					4152	hypothetical_protein	1	1			2636	hypothetical_protein	0	1	0	0	0
5572	CRISPR-associated_protein-_Cas5e_family	0	0	0	0	0	0	1	0	0	0	0					4153	DNA-binding_response_regulator-_LuxR_family	1	1			2637	hypothetical_protein	0	1	0	0	0
5573	CRISPR-associated_protein-_Cse3_family	0	0	0	0	0	0	1	0	0	0	0					4154	putative_two_component_sensor_kinase	1	1			2639	Branched-chain_amino_acid_ABC_transporter-_amino_acid-binding_protein_-TC_3.A.1.4.1-	0	1	0	0	0
5574	CRISPR-associated_protein_Cas1	0	0	0	0	0	0	1	0	0	0	0					4155	hypothetical_protein	0	1			2640	Branched-chain_amino_acid_transport_ATP-binding_protein_LivF_-TC_3.A.1.4.1-	0	1	0	1	1
5575	hypothetical_protein	0	0	0	0	0	0	1	0	0	0	0					4156	hypothetical_protein	1	1			2641	Branched-chain_amino_acid_transport_ATP-binding_protein_LivG_-TC_3.A.1.4.1-	0	1	0	0	0
5576	hypothetical_protein	0	0	0	0	0	0	1	0	0	0	0					4157	NADH-FMN_oxidoreductase	1	1			2642	Branched-chain_amino_acid_transport_system_permease_protein_LivM_-TC_3.A.1.4.1-	0	1	0	0	0
5577	hypothetical_protein	0	0	0	0	0	0	1	0	0	0	0					4158	Fructose-bisphosphate_aldolase_class_I_-EC_4.1.2.13-	1	1			2643	High-affinity_branched-chain_amino_acid_transport_system_permease_protein_LivH_-TC_3.A.1.4.1-	0	1	0	0	0
5578	hypothetical_protein	0	0	0	0	0	0	1	0	0	0	0					4159	Transcriptional_regulator-_LacI_family	1	1			2648	FIG00946288-_hypothetical_protein	0	1	0	0	0
5579	hypothetical_protein	0	0	0	0	0	0	1	0	0	0	0					4160	Alpha-galactosidase_-EC_3.2.1.22-	1	1			2654	Nitric-oxide_reductase_-EC_1.7.99.7--_quinol-dependent	1	1	0	0	1
5580	hypothetical_protein	0	0	0	0	0	0	1	0	0	0	0					4161	Lactose_and_galactose_permease-_GPH_translocator_family	1	1			2655	FIG00945015-_hypothetical_protein	1	1	0	0	0
5581	hypothetical_protein	0	0	0	0	0	0	1	0	0	0	0					4162	hypothetical_protein	1	1			2656	Putative_stomatin-prohibitin-family_membrane_protease_subunit_aq_911	1	1	0	0	1
5582	hypothetical_protein	0	0	0	0	0	0	1	0	0	0	0					4163	Glycerol-3-phosphate_ABC_transporter-_permease_protein_UgpA_-TC_3.A.1.1.3-	1	1			2658	putative_periplasmic_protein_kinase_ArgK_and_related_GTPases_of_G3E_family	0	1	0	0	0
5583	NAD-dependent_protein_deacetylase_of_SIR2_family	1	1	1	1	1	1	1	1	1	1	1					4164	Glycerol-3-phosphate_ABC_transporter-_permease_protein_UgpE_-TC_3.A.1.1.3-	1	1			2663	Ferredoxin--sulfite_reductase-_actinobacterial_type_-EC_1.8.7.1-	0	1	0	0	1
5584	FIG00945255-_hypothetical_protein	1	1	1	1	1	1	1	1	1	1	1					4165	Glycerol-3-phosphate_ABC_transporter-_periplasmic_glycerol-3-phosphate-binding_protein_-TC_3.A.1.1.3-	1	1			2671	hypothetical_protein	0	1	0	0	0
5585	putative_aminopeptidase	1	1	1	1	1	1	1	1	1	1	1					4166	ClpB_protein	2	2			2672	hypothetical_protein	0	1	0	0	0
5586	rare_lipoprotein_A	1	1	1	1	1	1	1	1	1	1	1					4167	probable_sugar_ABC_transporter-_permease_protein	1	1			2674	hypothetical_protein	0	1	0	0	0
5587	FIG00945336-_hypothetical_protein	1	1	1	1	1	1	1	1	1	1	1					4168	Various_polyols_ABC_transporter-_permease_component_1	1	1			2676	hypothetical_protein	0	1	0	0	0
5588	FIG01121432-_hypothetical_protein	1	1	0	1	1	1	1	1	0	1	0					4169	probable_sugar_ABC_transporter-_substrate-binding_protein-_putative	1	1			2677	FIG00995588-_hypothetical_protein	0	1	0	1	0
5589	FIG00946140-_hypothetical_protein	1	1	1	1	1	1	1	1	1	1	1					4170	putative_carbohydrate_kinase	1	1			2678	Putative_pyridine_nucleotide-disulphide_oxidoreductase	0	1	0	0	0
5590	Na-+--H-+-_antiporter	1	1	1	1	1	1	1	1	1	1	1					4171	putative_DeoR-family_transcriptional_regulator	1	1			2679	hypothetical_protein	0	1	0	0	0
5591	RfbX_family_protein_involved_in_the_export_of_O-antigen_and_teichoic_acid	1	1	1	1	1	1	1	1	1	1	1					4172	6-phospho-beta-glucosidase_-EC_3.2.1.86-	1	1			2680	hypothetical_protein	0	1	0	0	0
5592	tRNA-specific_adenosine-34_deaminase_-EC_3.5.4.--	1	1	1	1	1	1	1	1	1	1	1					4173	hypothetical_protein	1	1			2683	putative_lipoprotein	0	1	0	0	0
5593	FIG00945263-_hypothetical_protein	1	1	1	1	1	1	1	1	1	1	1					4174	Heat_shock_protein	1	1			2687	hypothetical_protein	0	1	0	1	0
5594	Uracil_phosphoribosyltransferase_-EC_2.4.2.9-	1	1	1	1	1	1	1	1	1	1	1					4175	Phage_infection_protein	1	1			2689	ATPase	0	1	0	0	0
5595	conserved_protein-_MaoC_like_domain	1	1	1	1	1	1	1	1	1	1	1					4176	FIG00945695-_hypothetical_protein	1	1			2690	Multidrug_and_toxin_extrusion_-MATE-_family_efflux_pump_YdhE-NorM-_homolog	0	1	0	1	0
5596	FIG00945043-_hypothetical_protein	1	1	1	1	1	1	1	1	1	1	1					4177	transcriptional_regulatory_protein-_TetR_family	1	1			2691	Alkanal_monooxygenase_alpha_chain_-EC_1.14.14.3-	0	1	0	0	0
5597	FIG00945043-_hypothetical_protein	0	0	0	0	0	0	1	0	0	0	0					4178	NADPH-quinone_oxidoreductase_2	1	1			2692	hypothetical_protein	0	1	0	0	1
5598	Malto-oligosyltrehalose_trehalohydrolase_-EC_3.2.1.141-	0	0	0	0	0	0	1	0	0	0	0					4179	hypothetical_protein	0	1			2696	hypothetical_protein	0	1	0	0	0
5599	Kup_system_potassium_uptake_protein	1	1	1	1	1	1	1	1	1	1	1					4180	hypothetical_protein	0	1			2703	FIG00830864-_hypothetical_protein	0	1	0	0	0
5600	glutamine_amidotransferase_-_GMP_synthase	1	1	1	1	1	1	1	1	1	1	1					4181	hypothetical_protein	0	1			2705	LSU_ribosomal_protein_L32p	1	1	0	0	0
5601	hypothetical_protein	0	0	0	0	0	0	1	0	0	0	0					4182	Type_I_restriction-modification_system-_restriction_subunit_R_-EC_3.1.21.3-	1	1			2706	hypothetical_protein	0	1	0	0	0
5602	hypothetical_protein	0	0	0	0	0	0	1	0	0	0	0					4183	Type_I_restriction-modification_system-_specificity_subunit_S_-EC_3.1.21.3-	0	1			2708	LSU_ribosomal_protein_L33p_@_LSU_ribosomal_protein_L33p-_zinc-independent	1	1	0	1	0
5603	cell_envelope-related_function_transcriptional_attenuator-_LytR-CpsA_family	1	1	1	1	1	1	1	1	1	1	1					4184	Type_I_restriction-modification_system-_DNA-methyltransferase_subunit_M_-EC_2.1.1.72-	1	1			2709	hypothetical_protein	0	1	0	0	0
5604	LacI-family_transcriptional_regulator	1	1	1	1	1	1	1	1	1	1	1					4185	hypothetical_protein	1	1			2710	Putative_metal_chaperone-_involved_in_Zn_homeostasis-_GTPase_of_COG0523_family	0	1	0	0	0
5605	Galactokinase_-EC_2.7.1.6-	1	1	1	1	1	1	1	1	1	1	1					4186	putative_membrane_protein	0	1			2711	hypothetical_protein	0	1	0	0	0
5606	sodium-solute_symporter	1	1	1	1	1	1	1	1	1	1	1					4187	hypothetical_protein	0	1			2712	hypothetical_protein	0	1	0	0	0
5607	conserved_hypothetical_protein	1	1	1	1	1	1	1	1	1	1	1					4188	hypothetical_protein	0	1			2715	hypothetical_protein	0	1	0	0	0
5608	FIG00946118-_hypothetical_protein	1	1	1	1	1	1	1	1	1	1	1					4189	hypothetical_protein	0	1			2717	ABC-type_Fe3+-hydroxamate_transport_system-_periplasmic_component	0	1	0	1	1
5609	FIG00945723-_hypothetical_protein	1	1	1	1	1	1	1	1	1	1	1					4190	UPF0225_protein_YchJ	0	1			2718	ABC-type_Fe3+-siderophore_transport_system-_permease_component	0	1	0	3	1
5610	conserved_hypothetical_protein	1	0	0	1	0	1	1	0	0	0	1					4191	L-proline_glycine_betaine_ABC_transport_system_permease_protein_ProV_-TC_3.A.1.12.1-	1	1			2719	ABC-type_Fe3+-siderophore_transport_system-_permease_2_component	0	1	0	2	1
5611	Quinone_oxidoreductase_-EC_1.6.5.5-	1	1	1	1	1	1	1	1	1	1	1					4192	L-proline_glycine_betaine_ABC_transport_system_permease_protein_ProW_-TC_3.A.1.12.1-	1	1			2720	ABC-type_Fe3+-siderophore_transport_system-_ATPase_component	0	1	0	1	1
5612	Argininosuccinate_synthase_-EC_6.3.4.5-	1	1	1	1	1	1	1	1	1	1	1					4193	L-proline_glycine_betaine_ABC_transport_system_permease_protein_ProW_-TC_3.A.1.12.1-	0	1			2721	Siderophore-interacting_protein	1	1	0	0	0
5613	hypothetical_protein	0	0	0	0	0	0	1	0	0	0	0					4194	L-proline_glycine_betaine_ABC_transport_system_permease_protein_ProW_-TC_3.A.1.12.1-	1	1			2726	Na+-H+_antiporter	0	1	0	0	1
5614	conserved_membrane_protein-_putative_permease	1	1	1	1	1	1	1	1	1	1	1					4195	Transcriptional_regulator-_GntR_family	0	1			2727	FIG00545392-_hypothetical_protein	0	1	0	1	0
5615	transporter-_monovalent_cation-proton_antiporter-2_family_protein	1	1	1	1	1	1	1	1	1	1	1					4196	ABC_transporter_ATP-binding_protein	0	1			2728	Glycerol-3-phosphate_dehydrogenase_-EC_1.1.5.3-	0	1	0	1	0
5616	FIG00946175-_hypothetical_protein	1	1	1	1	0	1	1	1	1	0	1					4197	putative_ABC_transporter_permease	0	1			2737	hypothetical_protein	0	1	0	0	0
5617	hydrolase_-HAD_superfamily-	1	1	1	1	1	1	1	1	1	1	1					4198	putative_permease_binding-protein_component	1	1			2738	Redox-sensitive_transcriptional_regulator_-AT-rich_DNA-binding_protein-	0	1	0	0	0
5618	cupin_domain_protein	0	0	0	0	0	0	1	0	0	0	0					4199	putative_ABC_transporter_permease	1	1			2739	hypothetical_protein	0	1	0	0	0
5619	FIG00946448-_hypothetical_protein	1	1	1	1	1	1	1	1	1	1	1					4200	L-proline_glycine_betaine_ABC_transport_system_permease_protein_ProV_-TC_3.A.1.12.1-	1	1			2742	conserved_protein-_putative_protease	0	1	0	0	0
5620	FIG00945004-_hypothetical_protein	1	0	0	0	1	1	1	1	0	1	0					4201	ABC_quaternary_amine_transporter-_permease_component	1	1			2746	putative_methyltransferase	0	1	0	0	0
5621	Cytosine-purine-uracil-thiamine-allantoin_permease_family_protein	1	1	1	1	1	1	1	1	1	1	1					4202	Choline_dehydrogenase_-EC_1.1.99.1-	0	1			2751	Glutamyl-tRNA_reductase_-EC_1.2.1.70-	1	1	0	1	1
5622	Probable_electron_transfer_flavoprotein-quinone_oxidoreductase_FixC_-EC_1.5.5.--	1	1	1	1	1	1	1	1	1	1	1					4203	Betaine_aldehyde_dehydrogenase_-EC_1.2.1.8-	1	1			2754	hypothetical_protein	0	1	0	0	0
5623	Electron_transfer_flavoprotein-_alpha_subunit	1	1	1	1	1	1	1	1	1	1	1					4204	hypothetical_protein	1	1			2760	dienelactone_hydrolase_family_protein	0	1	0	0	0
5624	putative_electron_transfer_flavoprotein_-FixA_protein-	1	1	1	1	1	1	1	1	1	1	1					4205	Aspartate_aminotransferase_-EC_2.6.1.1-	1	1			2761	Thiamin_ABC_transporter-_ATPase_component	0	1	0	0	0
5625	L-carnitine_dehydratase-bile_acid-inducible_protein_F	1	1	1	1	1	1	1	1	1	1	1					4206	Spermidine_synthase-like_protein	1	1			2762	Thiamin_ABC_transporter-_transmembrane_component	0	1	0	0	0
5626	Acyl-CoA_dehydrogenase-_short-chain_specific_-EC_1.3.8.1-	1	1	1	1	1	1	1	1	1	1	1					4207	hypothetical_protein	1	1			2763	Thiamin_ABC_transporter-_substrate-binding_component	0	1	0	0	0
5627	Transcriptional_regulator-_IclR_family	1	1	1	1	1	1	1	1	1	1	1					4208	putative_sortase-like_protein	1	1			2765	FIG056164-_rhomboid_family_serine_protease	0	1	0	0	1
5628	No_significant_database_matches	1	1	1	1	1	1	1	1	1	1	1					4209	LemA_protein	1	1			2769	hypothetical_protein	0	1	0	0	0
5629	Seryl-tRNA_synthetase_-EC_6.1.1.11-	1	1	1	1	1	1	1	1	1	1	1					4210	Glycerol-3-phosphate_cytidylyltransferase_-EC_2.7.7.39-	1	1			2770	hypothetical_protein	0	1	0	0	0
5630	FIG00945594-_hypothetical_protein	1	1	1	1	1	1	1	1	1	1	1					4211	putative_glycosyltransferase	1	1			2771	hypothetical_protein	0	1	0	0	0
5631	Leucyl-phenylalanyl-tRNA--protein_transferase_-EC_2.3.2.6-	1	1	1	1	1	1	1	1	1	1	1					4212	Alpha-D-GlcNAc_alpha-1-2-L-rhamnosyltransferase_-EC_2.4.1.--	1	1			2772	hypothetical_protein	0	1	0	0	0
5632	FIG00946125-_hypothetical_protein	0	0	0	0	0	0	1	0	0	0	0					4213	Glycosyltransferase_-EC_2.4.1.--	1	1			2773	hypothetical_protein	0	1	0	0	0
5633	Undecaprenyl-diphosphatase_-EC_3.6.1.27-	1	1	1	1	1	1	1	1	1	1	1					4214	putative_glycosyltransferase	1	1			2774	hypothetical_protein	0	1	0	0	0
5634	COG1528-_Ferritin-like_protein	1	1	1	1	1	1	1	1	1	1	1					4215	hypothetical_protein	1	1			2775	2-dehydropantoate_2-reductase_-EC_1.1.1.169-	0	1	0	0	1
5635	conserved_hypothetical_protein	1	0	0	0	0	1	1	1	0	0	1					4216	Xanthan_biosynthesis_glycosyltransferase_GumI	0	1			2793	hypothetical_protein	0	1	0	0	0
5636	hypothetical_protein	0	0	0	0	0	0	1	0	0	0	0					4217	Chitinase_-EC_3.2.1.14-	1	1			2794	hypothetical_protein	0	1	0	0	0
5637	LSU_ribosomal_protein_L9p	1	1	1	1	1	1	1	1	1	1	1					4218	hypothetical_protein	0	1			2795	Ammonium_transporter	0	1	0	0	1
5638	SSU_ribosomal_protein_S18p_@_SSU_ribosomal_protein_S18p-_zinc-dependent	1	1	1	1	1	1	1	1	1	1	1					4219	GumJ_protein	1	1			2797	hypothetical_protein	0	1	0	0	0
5639	Single-stranded_DNA-binding_protein	1	1	1	1	1	1	1	1	1	1	1					4220	Tyrosine-protein_kinase_EpsD_-EC_2.7.10.2-	1	1			2798	D-alanyl-D-alanine_carboxypeptidase_-EC_3.4.16.4-	0	2	0	0	0
5640	SSU_ribosomal_protein_S6p	1	1	1	1	1	1	1	1	1	1	1					4221	hypothetical_protein	1	1			2799	hypothetical_protein	0	1	0	0	0
5641	hypothetical_protein	0	0	0	0	0	0	1	0	0	0	0					4222	Chitinase_-EC_3.2.1.14-	1	1			2801	Leucine-responsive_regulatory_protein-_regulator_for_leucine_-or_lrp-_regulon_and_high-affinity_branched-chain_amino_acid_transport_system	0	1	0	0	0
5642	Rhodanese_domain_protein_-_Ankyrin	1	1	1	1	1	1	1	1	1	1	1					4223	hypothetical_protein	1	1			2802	Muramoyltetrapeptide_carboxypeptidase_-EC_3.4.17.13-	0	1	0	0	0
5643	PTS_system-_fructose-specific_IIA_component	1	1	1	1	1	1	1	1	1	1	1					4224	DedA_protein	1	1			2803	Oligopeptide_transport_system_permease_protein_OppB_-TC_3.A.1.5.1-	0	1	0	0	0
5644	PTS_system-_mannose-specific_IIB_component_-EC_2.7.1.69-_-_PTS_system-_mannose-specific_IIC_component_-_PTS_system-_mannose-specific_IIA_component	1	1	1	1	1	1	1	1	1	1	1					4225	SpoU_rRNA_methylase_family_protein	1	1			2804	Oligopeptide_transport_system_permease_protein_OppC_-TC_3.A.1.5.1-	1	1	0	1	0
5645	FIG00946068-_hypothetical_protein	1	1	1	1	1	1	1	1	1	1	1					4226	hypothetical_protein	1	1			2805	Oligopeptide_transport_system_permease_protein_OppB_-TC_3.A.1.5.1-	1	1	0	1	0
5646	Long-chain-fatty-acid--CoA_ligase_-EC_6.2.1.3-	1	1	1	1	1	1	1	1	1	1	1					4227	Fructose-bisphosphate_aldolase_class_II_-EC_4.1.2.13-	1	1			2806	Oligopeptide_ABC_transporter-_periplasmic_oligopeptide-binding_protein_OppA_-TC_3.A.1.5.1-	0	1	0	0	0
5647	Endonuclease_IV_-EC_3.1.21.2-	1	1	1	1	1	1	1	1	1	1	1					4228	Methylmalonyl-CoA-Pyruvate_transcarboxylase_5S_subunit_-EC_2.1.3.1-	1	1			2808	putative_dipeptidase	0	1	0	0	0
5648	FIG00945560-_hypothetical_protein	1	1	1	1	1	1	1	1	1	1	1					4229	Methylmalonyl-CoA-Pyruvate_transcarboxylase_12S_subunit_-EC_2.1.3.1-	1	1			2809	GMP_synthase_-EC_6.3.5.2-	0	1	0	0	0
5649	1-acyl-sn-glycerol-3-phosphate_acyltransferase_-EC_2.3.1.51-	1	1	1	1	1	1	1	1	1	1	1					4230	Clusters_with_Methylmalonyl-CoA_carboxyltransferase_-EC_2.1.3.1-	1	1			2810	reductase	0	1	0	1	0
5650	MerR-family_transcriptional_regulator	1	1	1	1	1	1	1	1	1	1	1					4231	Biotin_carboxyl_carrier_protein_of_methylmalonyl-CoA-Pyruvate_transcarboxylase	1	1			2812	hypothetical_protein	0	1	0	0	0
5651	Rare_lipoprotein_A_precursor	1	1	1	1	1	1	1	1	1	1	1					4232	Short-chain_dehydrogenase-reductase_SDR	1	1			2813	hypothetical_protein	0	1	0	0	0
5652	hypothetical_protein	1	1	1	1	1	1	1	1	1	1	1					4233	Phosphoenolpyruvate-protein_phosphotransferase_of_PTS_system_-EC_2.7.3.9-	1	1			2814	protein_of_unknown_function_DUF1470	0	1	0	0	0
5653	Lead-_cadmium-_zinc_and_mercury_transporting_ATPase_-EC_3.6.3.3-_-EC_3.6.3.5--_Copper-translocating_P-type_ATPase_-EC_3.6.3.4-	2	2	2	2	2	2	2	2	2	2	2					4234	Phosphocarrier_protein_of_PTS_system	1	1			2815	hypothetical_protein	0	1	0	0	0
5654	heavy_metal-associated_domain_protein	1	1	1	1	1	1	1	1	1	1	1					4235	Phosphoglycerate_mutase_-EC_5.4.2.1-	1	1			2817	hypothetical_protein	0	1	0	0	0
5655	FIG00946499-_hypothetical_protein	1	1	1	1	1	1	1	1	1	1	1					4236	Phosphate_transport_system_regulatory_protein_PhoU	1	1			2820	hypothetical_protein	0	1	0	0	0
5656	Replicative_DNA_helicase_-EC_3.6.1.--	1	1	1	1	1	1	1	1	1	1	1					4237	Phosphate_regulon_sensor_protein_PhoR_-SphS-_-EC_2.7.13.3-	1	1			2825	hypothetical_protein	0	1	0	0	0
5657	Bifunctional_protein-_zinc-containing_alcohol_dehydrogenase-_quinone_oxidoreductase_-_NADPH-quinone_reductase-_-EC_1.1.1.---_Similar_to_arginate_lyase	1	1	1	1	1	1	1	1	1	1	1					4238	Phosphate_regulon_transcriptional_regulatory_protein_PhoB_-SphR-	1	1			2828	hypothetical_protein	0	1	0	0	0
5658	conserved_hypothetical_protein	1	1	1	1	1	1	1	1	1	1	1					4239	hypothetical_protein	1	1			2830	hypothetical_protein	0	1	0	0	0
5659	DNA-3-methyladenine_glycosylase_II_-EC_3.2.2.21-	1	1	1	1	0	1	1	1	1	0	1					4241	CarD-like_transcriptional_regulator	1	1			2831	hypothetical_protein	1	1	0	0	0
5660	Anaerobic_glycerol-3-phosphate_dehydrogenase_subunit_C_-EC_1.1.5.3-	1	1	1	1	1	1	1	1	1	1	1					4242	PTS_system-_galactitol-specific_IIA_component_-EC_2.7.1.69-	1	1			2833	hypothetical_protein	0	1	0	0	0
5661	Anaerobic_glycerol-3-phosphate_dehydrogenase_subunit_B_-EC_1.1.5.3-	1	1	1	1	1	1	1	1	1	1	1					4243	hypothetical_protein	1	1			2834	hypothetical_protein	0	1	0	0	0
5662	Anaerobic_glycerol-3-phosphate_dehydrogenase_subunit_A_-EC_1.1.5.3-	1	1	1	1	1	1	1	1	1	1	1					4244	PTS_system-_galactitol-specific_IIC_component_-EC_2.7.1.69-	1	1			2835	hypothetical_protein	0	1	0	0	0
5663	D-3-phosphoglycerate_dehydrogenase_-EC_1.1.1.95-	1	1	1	1	1	1	1	1	1	1	1					4245	PTS_system-_galactitol-specific_IIB_component_-EC_2.7.1.69-	1	1			2836	putative_RecF_protein	0	1	0	0	0
5664	putative_MarR-family_transcriptional_regulator	1	1	1	1	1	1	1	1	1	0	1					4246	Glycerol-3-phosphate_dehydrogenase_-NAD-P-+-_-EC_1.1.1.94-	1	1			2838	hypothetical_protein	0	1	0	0	0
5665	FIG00945554-_hypothetical_protein	1	1	1	1	1	1	1	1	1	1	1					4247	FIG00945998-_hypothetical_protein	1	1			2840	FIG00946078-_hypothetical_protein	0	1	0	0	0
5666	Transcriptional_regulator-_MarR_family	1	1	1	1	1	1	1	1	1	1	1					4248	hypothetical_protein	0	1			2842	putative_integral_membrane_protein	0	1	0	0	0
5667	hypothetical_protein	0	0	0	0	0	0	1	0	0	0	0					4249	PTS_system-_glucitol-sorbitol-specific_IIC_component	0	1			2848	Thiol-disulfide_interchange_protein_tlpA	0	1	0	0	0
5668	DNA_double-strand_break_repair_protein_Mre11	1	1	1	1	1	1	1	1	1	1	1					4250	PTS_system-_glucitol-sorbitol-specific_IIB_component_and_second_of_two_IIC_components_-EC_2.7.1.69-	0	1			2849	Endonuclease_III_-EC_4.2.99.18-	1	1	0	1	1
5669	DNA_double-strand_break_repair_Rad50_ATPase	1	1	1	1	1	1	1	1	1	1	1					4251	PTS_system-_glucitol-sorbitol-specific_IIA_component_-EC_2.7.1.69-	0	1			2850	cAMP-binding_proteins_-_catabolite_gene_activator_and_regulatory_subunit_of_cAMP-dependent_protein_kinases	1	1	0	0	0
5670	DNA-damage-inducible_protein_F	1	1	1	1	1	1	1	1	1	1	1					4252	hypothetical_protein	0	1			2853	hypothetical_protein	0	1	0	0	0
5671	Transcriptional_regulator-_TetR_family	1	1	1	1	1	1	1	1	1	1	1					4253	Sorbitol-6-phosphate_2-dehydrogenase_-EC_1.1.1.140-	0	1			2856	hypothetical_protein	0	1	0	0	0
5672	Aminodeoxychorismate_lyase_-EC_4.1.3.38-	1	1	1	1	1	1	1	1	1	1	1					4254	Sorbitol_dehydrogenase_-EC_1.1.1.14-	0	1			2857	FIG00511521-_hypothetical_protein	0	1	0	0	0
5673	Cys-tRNA-Pro-_deacylase_YbaK	1	1	1	1	1	1	1	1	1	1	1					4255	D-3-phosphoglycerate_dehydrogenase_-EC_1.1.1.95-	0	2			2858	Arginine_permease_RocE	0	1	0	0	0
5674	Cytochrome_c-type_biogenesis_protein_DsbD-_protein-disulfide_reductase_-EC_1.8.1.8-	1	1	1	1	1	1	1	1	1	1	1					4256	Sorbitol_operon_transcription_regulator	0	2			2859	Homocysteine_S-methyltransferase_-EC_2.1.1.10-	0	1	0	0	0
5675	conserved_hypothetical_protein	1	1	1	1	1	1	1	1	1	1	1					4257	Fructose-bisphosphate_aldolase_class_II_-EC_4.1.2.13-	1	1			2860	Transcriptional_regulator-_MarR_family	0	1	0	0	0
5676	FIG00945527-_hypothetical_protein	1	1	1	1	1	1	1	1	1	1	1					4258	hypothetical_protein	0	1			2862	hypothetical_protein	0	1	0	0	0
5677	NAD_synthetase_-EC_6.3.1.5-_-_Glutamine_amidotransferase_chain_of_NAD_synthetase	1	1	1	1	1	1	1	1	1	1	1					4259	Triosephosphate_isomerase_-EC_5.3.1.1-	1	1			2863	hypothetical_protein	0	2	0	1	0
5678	6-phosphofructokinase-_fungal-animal_type_-EC_2.7.1.11-	1	1	1	1	1	1	1	1	1	1	1					4260	2-C-methyl-D-erythritol_4-phosphate_cytidylyltransferase_-EC_2.7.7.60-	1	1			2865	hypothetical_protein	0	1	0	0	0
5679	Alanine_dehydrogenase_-EC_1.4.1.1-	2	2	2	2	2	2	2	2	2	2	2					4261	2-C-methyl-D-erythritol_2-4-cyclodiphosphate_synthase_-EC_4.6.1.12-	1	1			2871	hypothetical_protein	0	1	0	1	0
5680	D-serine-D-alanine-glycine_transporter	1	1	1	1	1	1	1	1	1	1	1					4262	YpfJ_protein-_zinc_metalloprotease_superfamily	1	1			2875	Esterase-lipase	0	1	0	0	0
5681	Glycerate_kinase_-EC_2.7.1.31-	0	0	0	0	0	0	1	0	0	0	0					4263	hypothetical_protein	1	1			2878	RNA_polymerase_sigma_factor_RpoD	0	1	0	0	0
5682	hypothetical_protein	1	1	1	1	1	1	1	1	1	1	1					4264	hypothetical_protein	1	1			2879	Glutamate_synthase_-NADPH-_large_chain_-EC_1.4.1.13-	0	1	0	0	0
5683	putative_secreted_lipoprotein	1	1	1	1	1	1	1	1	1	1	1					4265	Serine_hydroxymethyltransferase_-EC_2.1.2.1-	1	1			2880	NAD-dependent_protein_deacetylase_of_SIR2_family	1	1	0	1	1
5684	rare_lipoprotein_A-_RlpA_family	0	0	0	0	0	0	1	0	0	0	0					4266	hypothetical_protein	0	1			2881	DNA_polymerase_III-_epsilon_subunit	0	1	0	0	0
5685	Citrate_synthase_-si-_-EC_2.3.3.1-	1	1	1	1	1	1	1	1	1	1	1					4268	hypothetical_protein	0	2			2882	Multi_antimicrobial_extrusion_protein_-Na-+--drug_antiporter--_MATE_family_of_MDR_efflux_pumps	0	1	0	0	0
5686	Adenosine_deaminase_-EC_3.5.4.4-	1	1	1	1	1	1	1	1	1	1	1					4269	MFS_permease_protein	1	1			2883	hypothetical_protein	0	1	0	0	0
5688	Transcriptional_regulator-_AsnC_family	1	1	1	1	1	1	1	1	1	1	1					4270	Methyltransferase_-EC_2.1.1.--	1	1			2884	hypothetical_protein	0	1	0	0	0
5689	2-4-diaminopentanoate_dehydrogenase_-EC_1.4.1.12-	1	1	1	1	1	1	1	1	1	1	1					4271	23S_rRNA_-guanosine-2-O--_-methyltransferase_rlmB_-EC_2.1.1.--	1	1			2885	Phage_protein	0	1	0	0	0
5690	2-amino-4-ketopentanoate_thiolase-_alpha_subunit	1	1	1	1	1	1	1	1	1	1	1					4272	Cysteinyl-tRNA_synthetase_-EC_6.1.1.16-	1	1			2887	hypothetical_protein	0	1	0	0	0
5691	2-amino-4-ketopentanoate_thiolase-_beta_subunit	1	1	1	1	1	1	1	1	1	1	1					4273	hypothetical_protein	1	1			2888	hypothetical_protein	0	1	0	0	0
5692	D-Ornithine_4-5-aminomutase_S_subunit_-EC_5.4.3.5-	1	1	1	1	1	1	1	1	1	1	1					4274	Chromosome_segregation_ATPases	1	1			2890	hypothetical_protein	0	1	0	0	0
5693	D-Ornithine_4-5-aminomutase_E_subunit_-EC_5.4.3.5-	1	1	1	1	1	1	1	1	1	1	1					4275	Cystathionine_gamma-synthase_-EC_2.5.1.48-	1	1			2892	hypothetical_protein	0	1	0	0	0
5694	Probable_reactivating_factor_for_D-ornithine_aminomutase	1	1	1	1	1	1	1	1	1	1	1					4276	COG1302-_Uncharacterized_protein_conserved_in_bacteria	1	1			2893	putative_two-component_system_response_regulator	0	1	0	0	0
5695	Ornithine_racemase_-EC_5.1.1.12-	1	1	1	1	1	1	1	1	1	1	1					4277	hypothetical_protein	1	1			2894	Catalase_-EC_1.11.1.6-	0	1	0	0	0
5696	D-serine-D-alanine-glycine_transporter	1	1	1	1	1	1	1	1	1	1	1					4278	hypothetical_protein	1	1			2895	predicted_Co-Zn-Cd_cation_transporter	0	1	0	0	0
5698	Alanine_racemase_-EC_5.1.1.1-	1	1	1	1	1	1	1	1	1	1	1					4279	hypothetical_protein	1	1			2896	hypothetical_protein	0	1	0	0	0
5699	GlcNAc_phosphomutase_-EC_5.4.2.3-	1	1	1	1	1	1	1	1	1	1	1					4280	hypothetical_protein	1	1			2897	ATP-dependent_DNA_ligase_-EC_6.5.1.1-_clustered_with_Ku_protein-_LigD	0	1	0	0	0
5700	Galactokinase_-EC_2.7.1.6-	1	1	1	1	1	1	1	1	1	1	1					4281	Group_B_streptococcal_surface_immunogenic_protein	1	1			2899	putative_short_chain_dehydrogenase-oxidoreductase	0	1	0	0	0
5701	UTP--glucose-1-phosphate_uridylyltransferase_-EC_2.7.7.9-	1	1	1	1	1	1	1	1	1	1	1					4282	hypothetical_protein	1	1			2904	Ribonuclease_BN_-EC_3.1.-.--	0	1	0	0	1
5702	conserved_hypothetical_protein	1	1	1	1	1	1	1	1	1	1	1					4283	hypothetical_protein	1	1			2905	FIG00761799-_membrane_protein	0	1	0	0	0
5703	FIG00946098-_hypothetical_protein	1	1	1	1	1	1	1	1	1	1	1					4284	Group_B_streptococcal_surface_immunogenic_protein	0	1			2906	hypothetical_protein	0	1	0	0	0
5704	Fumarate_hydratase_class_II_-EC_4.2.1.2-	1	1	1	1	1	1	1	1	1	1	1					4285	hypothetical_protein	1	1			2907	putative_integral_membrane_protein	0	1	0	0	0
5705	Predicted_galacto-N-biose--lacto-N-biose_I_ABC_transporter-_permease_component_2	1	1	1	1	1	1	1	1	1	1	1					4286	Glycerol-3-phosphate_ABC_transporter-_ATP-binding_protein_UgpC_-TC_3.A.1.1.3-	1	1			2908	Catalase_-EC_1.11.1.6-_-_Peroxidase_-EC_1.11.1.7-	0	1	0	0	0
5706	Predicted_galacto-N-biose--lacto-N-biose_I_ABC_transporter-_permease_component_1	1	1	1	1	1	1	1	1	1	1	1					4287	Mobile_element_protein	0	1			2909	Transcriptional_regulator-_FUR_family	0	1	0	0	0
5707	Predicted_galacto-N-biose--lacto-N-biose_I_ABC_transporter-_periplasmic_substrate-binding_protein	1	1	1	1	1	1	1	1	1	1	1					4289	Multidrug_resistance_protein_B	1	1			2910	hypothetical_protein	0	1	0	0	0
5708	Ribose_operon_repressor	1	1	1	1	1	1	1	1	1	1	1					4290	acetyltransferase-_GNAT_family	0	1			2911	hypothetical_protein	0	1	0	0	0
5709	FIG00945076-_hypothetical_protein	1	1	1	1	1	1	1	1	1	1	1					4291	Putative_phosphatase_YfbT	1	1			2912	Cation_transport_regulator_chaB	0	1	0	0	0
5710	Potassium_efflux_system_KefA_protein_-_Small-conductance_mechanosensitive_channel	1	1	1	1	1	1	1	1	1	1	1					4292	Metal-dependent_hydrolases_of_the_beta-lactamase_superfamily_I-_PhnP_protein	1	1			2913	Oxido-reductase-_and_dehydratase-_MocA	0	1	0	1	0
5711	Glycerate_kinase_-EC_2.7.1.31-	1	1	1	1	1	1	1	0	1	1	1					4293	L-serine_dehydratase_-EC_4.3.1.17-	1	1			2914	Cyanate_MFS_transporter	0	1	0	0	1
5712	conserved_hypothetical_protein	1	1	1	1	1	1	1	1	1	1	1					4294	oxidoreductase_with_transcriptional_repressor_domain	1	1			2920	POSSIBLE_MEMBRANE_PROTEIN	0	1	0	0	0
5713	tRNA_nucleotidyltransferase_-EC_2.7.7.21-_-EC_2.7.7.25-	1	1	1	1	1	1	1	1	1	1	1					4295	N-Acetyl-D-glucosamine_ABC_transport_system-_sugar-binding_protein	1	1			2925	CRISPR-associated_protein-_Cas2	0	1	0	0	0
5714	FIG00945670-_hypothetical_protein	1	1	1	1	1	1	1	1	1	1	1					4296	N-Acetyl-D-glucosamine_ABC_transport_system-_permease_protein_1	0	1			2927	Dihydroorotase_-EC_3.5.2.3-	0	1	0	0	0
5715	FIG00945158-_hypothetical_protein	1	1	1	1	1	1	1	1	1	1	1					4297	N-Acetyl-D-glucosamine_ABC_transport_system-_permease_protein_2	1	1			2928	hypothetical_protein	0	1	0	0	0
5716	Glycerol_kinase_-EC_2.7.1.30-	1	1	1	1	1	1	1	1	1	1	1					4298	L-threonine_3-dehydrogenase_-EC_1.1.1.103-	1	1			2929	FIG00830864-_hypothetical_protein	0	1	0	0	0
5717	Glycerol_uptake_facilitator_protein	1	1	1	1	1	1	1	1	1	1	1					4299	2-amino-3-ketobutyrate_coenzyme_A_ligase_-EC_2.3.1.29-	1	1			2930	Dihydroorotase_-EC_3.5.2.3-	0	1	0	0	0
5718	transcriptional_regulator-_sugar-binding_family	1	1	1	1	1	1	1	1	1	1	1					4300	FIG00945547-_hypothetical_protein	1	1			2931	Dihydroorotase_-EC_3.5.2.3-	0	1	0	0	0
5719	trypsin-like_serine_protease	1	1	1	1	1	1	1	1	1	1	1					4301	COG2110-_Macro_domain-_possibly_ADP-ribose_binding_module	1	1			2932	putative_transposase	0	1	0	0	0
5720	Alpha-N-arabinofuranosidase_-EC_3.2.1.55-	0	0	0	0	0	0	1	0	0	0	0					4302	putative_ABC_transporter_ATP-binding_protein	1	1			2933	Glycerophosphoryl_diester_phosphodiesterase_-EC_3.1.4.46-	0	1	0	0	0
5721	Thioredoxin_reductase_-EC_1.8.1.9-	1	1	1	1	1	1	1	1	1	1	1					4303	putative_membrane_protein_-KO-K01992-	1	1			2934	hypothetical_protein	0	1	0	0	0
5722	hypothetical_protein	0	0	0	0	0	0	1	0	0	0	0					4304	sensor_histidine_kinase	1	1			2935	L-Proline-Glycine_betaine_transporter_ProP	1	1	0	0	0
5723	Ribosomal_large_subunit_pseudouridine_synthase_A_-EC_4.2.1.70-	1	1	1	1	1	1	1	1	1	1	1					4305	putative_two-component_system_response_regulator	1	1			2936	FIG01133973-_hypothetical_protein	0	1	0	0	0
5724	putative_sucrose_symporter	1	1	1	1	1	1	1	1	1	1	1					4306	Non_functional_Dihydropteroate_synthase_2	1	1			2937	Transcriptional_regulator-_IclR_family	0	1	0	0	0
5725	Esterase-lipase	1	1	1	1	1	1	1	1	1	1	1					4307	Phosphoglycerate_mutase_-EC_5.4.2.1-	1	1			2938	DedA_protein	0	1	0	0	0
5726	FIG00945119-_hypothetical_protein	1	1	1	1	1	1	1	1	1	1	1					4308	hypothetical_protein	1	1			2941	possible_two_component_system_response_sensor_kinase_membrane-associated_protein_PhoR	0	2	0	0	0
5727	Thiosulfate_sulfurtransferase-_rhodanese_-EC_2.8.1.1-	1	1	1	1	1	1	1	1	1	1	1					4309	ABC_transporter-_ATP-binding_protein	1	1			2942	DNA-binding_heavy_metal_response_regulator	0	2	0	0	0
5728	Glycerol-3-phosphate_dehydrogenase_-NAD-P-+-_-EC_1.1.1.94-	1	1	1	1	1	1	1	1	1	1	0					4310	putative_two-component_system_sensor_kinase	1	1			2944	FIG008913-_Membrane-associated_phospholipid_phosphatase	0	1	0	0	0
5729	FIG00945998-_hypothetical_protein	0	0	0	0	0	0	1	0	0	0	0					4311	putative_two-component_system_response_regulator	1	1			2946	Transcriptional_regulator-_GntR_family_domain_-_Aspartate_aminotransferase_-EC_2.6.1.1-	0	1	0	0	0
5730	Transketolase_-EC_2.2.1.1-	1	1	1	1	1	1	1	1	1	1	1					4312	Adenosylcobinamide-phosphate_synthase_-EC_6.3.1.10-	1	1			2947	short-chain_dehydrogenase-reductase_SDR	0	1	0	0	0
5731	Ribulokinase_-EC_2.7.1.16-	1	1	1	1	1	1	1	1	1	1	1					4313	Cobyric_acid_synthase_-EC_6.3.5.10-	1	1			2948	Adenosylmethionine-8-amino-7-oxononanoate_aminotransferase_-EC_2.6.1.62-	0	1	0	0	0
5732	Glycerol_dehydrogenase_-EC_1.1.1.6-	1	1	1	1	1	1	1	1	1	1	1					4314	Cobalt-precorrin-2_C20-methyltransferase_-EC_2.1.1.130-	1	1			2950	clavaldehyde_dehydrogenase	0	1	0	0	0
5733	Ribulokinase_-EC_2.7.1.16-	1	1	1	1	1	1	1	1	1	1	1					4315	Cobalt-precorrin-4_C11-methyltransferase_-EC_2.1.1.133-	1	1			2951	hypothetical_protein	0	1	0	0	0
5734	Arabinose_operon_protein_AraL	1	1	1	1	1	1	1	1	1	1	1					4316	Cobalamin_biosynthesis_protein_CbiG_-_Cobalt-precorrin-3b_C17-methyltransferase	1	1			2952	Arabinose_5-phosphate_isomerase_-EC_5.3.1.13-	0	1	0	0	0
5735	FIG00944945-_hypothetical_protein	1	1	1	1	1	1	1	1	1	1	1					4317	Siroheme_synthase_-_Precorrin-2_oxidase_-EC_1.3.1.76-_-_Sirohydrochlorin_ferrochelatase_-EC_4.99.1.4-_-_Uroporphyrinogen-III_methyltransferase_-EC_2.1.1.107-	1	1			2954	FIG01075363-_hypothetical_protein	0	1	0	0	0
5736	Ribose_5-phosphate_isomerase_B_-EC_5.3.1.6-	1	1	1	1	1	1	1	1	1	1	1					4318	FIG00946187-_hypothetical_protein	1	1			2955	Glycerol-3-phosphate_ABC_transporter-_periplasmic_glycerol-3-phosphate-binding_protein_-TC_3.A.1.1.3-	0	1	0	0	0
5737	L-ribulose-5-phosphate_4-epimerase_-EC_5.1.3.4-	0	0	0	0	0	0	1	0	0	0	0					4319	Cobalt-precorrin-8x_methylmutase_-EC_5.4.1.2-	1	1			2956	N-Acetyl-D-glucosamine_ABC_transport_system-_permease_protein_1	0	1	0	0	0
5738	Glycerol_uptake_operon_antiterminator_regulatory_protein	0	0	0	0	0	0	1	0	0	0	0					4320	Substrate-specific_component_CbiM_of_cobalt_ECF_transporter	1	1			2958	hypothetical_protein	0	1	0	0	0
5739	Ribulose-5-phosphate_4-epimerase_and_related_epimerases_and_aldolases	0	0	0	0	0	0	1	0	0	0	0					4321	Additional_substrate-specific_component_CbiN_of_cobalt_ECF_transporter	1	1			2959	Transcriptional_regulator-_LacI_family	0	1	0	0	0
5740	D-3-phosphoglycerate_dehydrogenase_-EC_1.1.1.95-	0	0	0	0	0	0	1	0	0	0	0					4322	Transmembrane_component_CbiQ_of_energizing_module_of_cobalt_ECF_transporter	1	1			2960	Carbohydrate_kinase-_FGGY_family	0	1	0	0	0
5741	carbohydrate_kinase-_FGGY_family_protein	0	0	0	0	0	0	1	0	0	0	0					4323	ATPase_component_CbiO_of_energizing_module_of_cobalt_ECF_transporter	1	1			2961	Galactitol-1-phosphate_5-dehydrogenase_-EC_1.1.1.251-	0	1	0	0	0
5742	carbohydrate_kinase-_FGGY_family_protein	0	0	0	0	0	0	1	0	0	0	0					4324	Cobalt-precorrin-6y_C5-methyltransferase_-EC_2.1.1.--	1	1			2962	Sorbitol_operon_transcription_regulator	0	1	0	0	0
5743	Glycerol-3-phosphate_regulon_repressor-_DeoR_family	1	1	1	1	1	1	1	1	1	1	1					4325	Cob-I-alamin_adenosyltransferase_-EC_2.5.1.17-	1	1			2963	Deoxyribose-phosphate_aldolase_-EC_4.1.2.4-	0	1	0	0	0
5744	hypothetical_protein	0	0	0	0	0	0	1	0	0	0	0					4326	Cobyrinic_acid_A-C-diamide_synthase	1	1			2967	NADH-dependent_dyhydrogenase	0	1	0	1	0
5745	Mannonate_dehydratase_-EC_4.2.1.8-	1	1	1	1	1	1	1	1	1	1	1					4327	Uroporphyrinogen-III_methyltransferase_-EC_2.1.1.107-	1	1			2968	oxidoreductase-like	0	1	0	0	0
5746	D-mannonate_oxidoreductase_-EC_1.1.1.57-	1	1	1	1	1	1	1	1	1	1	1					4328	Cobalt-precorrin-6x_reductase_-EC_1.3.1.54-	1	1			2969	4-oxalocrotonate_tautomerase	0	1	0	0	0
5747	Uronate_isomerase_-EC_5.3.1.12-	1	1	1	1	1	1	1	1	1	1	1					4329	Nicotinate-nucleotide--dimethylbenzimidazole_phosphoribosyltransferase_-EC_2.4.2.21-	1	1			2970	hypothetical_protein	0	1	0	0	0
5748	FIG00945710-_hypothetical_protein	1	1	1	1	1	1	1	1	1	1	1					4330	Cobalamin_synthase_-EC_2.7.8.26-	1	1			2971	hypothetical_protein	0	1	0	0	0
5749	Glucuronide_transporter_UidB	1	1	1	1	1	1	1	1	1	1	1					4331	hypothetical_protein	1	1			2972	rare_lipoprotein_A	0	1	0	0	0
5750	Alpha-glucosidase_-EC_3.2.1.20-	1	1	1	1	1	1	1	1	1	1	1					4332	hypothetical_protein	1	1			2973	FIG00945336-_hypothetical_protein	0	1	0	0	0
5751	Beta-glucuronidase_-EC_3.2.1.31-	1	1	1	1	1	1	1	1	1	1	1					4333	S-ribosylhomocysteine_lyase_-EC_4.4.1.21-_-_Autoinducer-2_production_protein_LuxS	1	1			2974	hypothetical_protein	0	1	0	0	0
5752	FIG00945414-_hypothetical_protein	1	1	1	1	1	1	1	1	1	1	1					4334	Mannose-6-phosphate_isomerase_-EC_5.3.1.8-	1	1			2975	Branched-chain_amino_acid_transport_protein	0	1	0	0	0
5753	hypothetical_protein	0	0	0	0	0	0	1	0	0	0	0					4335	hypothetical_protein	1	1			2976	hypothetical_membrane_protein	0	1	0	0	0
5754	hypothetical_protein	0	0	0	0	1	0	1	1	0	1	0					4336	hypothetical_protein	0	1			2979	ATPase_component_BioM_of_energizing_module_of_biotin_ECF_transporter	0	1	0	1	0
5755	Aromatic-amino-acid_aminotransferase_-EC_2.6.1.57-	1	1	1	1	1	1	1	1	1	1	1					4337	Heat_shock_protein_60_family_chaperone_GroEL	2	2			2983	hypothetical_protein	0	1	0	0	0
5756	D-alanine--D-alanine_ligase_-EC_6.3.2.4-	1	1	1	1	1	1	1	1	1	1	1					4338	hypothetical_protein	1	1			2984	L-proline_glycine_betaine_ABC_transport_system_permease_protein_ProV_-TC_3.A.1.12.1-	0	1	0	0	0
5757	conserved_membrane-associated_protein	1	1	1	1	1	1	1	1	1	1	1					4339	Outer_membrane_protein	1	1			2988	Beta-lactamase_-EC_3.5.2.6-	0	1	0	0	0
5758	FIG00945858-_hypothetical_protein	1	1	1	1	1	1	1	1	1	1	1					4340	hypothetical_protein	1	1			2989	HNH_endonuclease_family_protein	0	1	0	0	0
5759	Chromosome_-plasmid-_partitioning_protein_ParB	1	1	1	1	1	1	1	1	1	1	1					4341	hypothetical_protein	1	1			2990	hypothetical_protein	0	1	0	0	0
5760	Chromosome_-plasmid-_partitioning_protein_ParA	1	1	1	1	1	1	1	1	1	1	1					4342	CAAX_amino_terminal_protease_family_protein	1	1			2991	Permease_of_the_drug-metabolite_transporter_-DMT-_superfamily	0	1	0	0	0
5761	hypothetical_protein	1	1	1	1	1	1	1	1	1	1	1					4343	Cytoplasmic_copper_homeostasis_protein_cutC	1	1			2992	hypothetical_protein	0	1	0	0	0
5762	rRNA_small_subunit_7-methylguanosine_-m7G-_methyltransferase_GidB	1	1	1	1	1	1	1	1	1	1	1					4344	DNA_repair_helicase	1	1			2993	Alcohol_dehydrogenase_-EC_1.1.1.1-	0	1	0	0	0
5763	hypothetical_protein	0	0	0	0	0	0	1	0	0	0	0					4345	probable_DNA-binding_protein	1	1			2994	hypothetical_protein	0	1	0	0	0
5764	FIG00945500-_hypothetical_protein	1	1	1	1	1	1	1	1	1	1	1					4346	hypothetical_protein	1	1			2997	FIG00945263-_hypothetical_protein	0	1	0	0	0
5765	tRNA-dependent_lipid_II--amino_acid_ligase	1	1	1	1	1	1	1	1	1	1	1					4347	Glucosamine-6-phosphate_deaminase_-EC_3.5.99.6-	1	1			3001	putative_efflux_membrane_protein	0	1	0	0	0
5766	RNA-binding_protein_Jag	1	1	1	1	1	1	1	1	1	1	1					4348	Cold_shock_protein_CspC	1	1			3002	hypothetical_protein	0	1	0	0	0
5767	Inner_membrane_protein_translocase_component_YidC-_long_form	1	1	1	1	1	1	1	1	1	1	1					4349	FIG01121526-_hypothetical_protein	1	1			3005	Acylamino-acid-releasing_enzyme_-EC_3.4.19.1-	0	1	0	1	0
5768	Ribonuclease_P_protein_component_-EC_3.1.26.5-	1	1	1	1	1	1	1	1	1	1	1					4350	hypothetical_protein	1	1			3007	hypothetical_protein	0	1	0	0	0
5769	LSU_ribosomal_protein_L34p	1	1	1	1	1	1	1	1	0	1	1					4351	Xanthine-uracil-thiamine-ascorbate_permease_family_protein	1	1			3008	putative_esterase	0	1	0	0	0
5770	Chromosomal_replication_initiator_protein_DnaA	1	1	1	1	1	1	1	1	1	1	1					4352	FIG00945182-_hypothetical_protein	1	1			3009	cell_envelope-related_function_transcriptional_attenuator-_LytR-CpsA_family	0	1	0	0	0
5771	DNA_polymerase_III_beta_subunit_-EC_2.7.7.7-	1	1	1	1	1	1	1	1	1	1	1					4353	hypothetical_protein	1	1			3012	hypothetical_protein	0	1	0	0	0
5772	FIG00945632-_hypothetical_protein	1	1	1	1	1	1	1	1	1	1	1					4354	hypothetical_protein	1	1			3025	secreted_sugar_binding_protein	0	1	0	0	0
5773	DNA_recombination_and_repair_protein_RecF	1	1	1	1	1	1	1	1	1	1	1					4355	Phosphoserine_aminotransferase_-EC_2.6.1.52-	1	1			3026	transmembrane_sugar_transport_protein	0	1	0	1	0
5774	Zn-ribbon-containing-_possibly_RNA-binding_protein_and_truncated_derivatives	1	1	1	1	1	1	1	1	1	1	1					4356	N-acetylglucosamine-6-phosphate_deacetylase_-EC_3.5.1.25-	1	1			3027	Maltose-maltodextrin_ABC_transporter-_permease_protein_MalG	0	1	0	0	0
5775	conserved_hypothetical_protein	0	1	0	1	1	0	1	0	0	1	0					4357	Iron-dependent_repressor_IdeR-DtxR	1	1			3028	hypothetical_protein	0	1	0	0	0
5776	Mannose-6-phosphate_isomerase_-EC_5.3.1.8-	1	1	1	1	1	1	1	1	1	1	1					4358	hypothetical_potein_SCE46.16c	1	1			3029	Beta-glucosidase_-EC_3.2.1.21-	0	1	0	0	0
5777	DNA_gyrase_subunit_B_-EC_5.99.1.3-	1	1	1	1	1	1	1	1	1	1	1					4359	Thiosulfate_sulfurtransferase-_rhodanese_-EC_2.8.1.1-	1	1			3032	hypothetical_protein	0	1	0	0	0
5778	DNA_gyrase_subunit_A_-EC_5.99.1.3-	1	1	1	1	1	1	1	1	1	1	1					4360	Transaldolase_-EC_2.2.1.2-	1	1			3034	hypothetical_protein	0	1	0	0	0
5779	FIG187021-_hypothetical_protein	1	1	1	1	1	1	1	1	1	1	1					4361	5-keto-2-deoxy-D-gluconate-6_phosphate_aldolase_-form_2-_-EC_4.1.2.29-	1	1			3038	High-molecular-weight_glutenin_x-type_subunit	0	1	0	0	0
5780	L-lactate_dehydrogenase_-EC_1.1.1.27-	1	1	1	1	1	1	1	1	1	1	1					4362	5-deoxy-glucuronate_isomerase_-EC_5.3.1.--	1	1			3046	Alpha-L-fucosidase_-EC_3.2.1.51-	0	1	0	0	0
5781	hypothetical_protein	0	0	0	0	0	0	1	0	0	0	0					4363	Epi-inositol_hydrolase_-EC_3.7.1.--	1	1			3047	hypothetical_protein	0	1	0	0	0
5782	hypothetical_protein	0	0	0	0	1	1	1	0	0	1	0					4364	hypothetical_protein	1	1			3048	Chitinase_-EC_3.2.1.14-	0	1	0	0	0
5783	Ribose_operon_repressor	1	1	1	1	1	1	1	1	1	1	1					4365	transcriptional_regulator-_LacI_family	1	1			3050	Acetylornithine_deacetylase_-EC_3.5.1.16-	0	1	0	0	0
5784	Ribose_ABC_transport_system-_ATP-binding_protein_RbsA_-TC_3.A.1.2.1-	1	1	1	1	1	1	1	1	1	1	1					4366	Myo-inositol_2-dehydrogenase_-EC_1.1.1.18-	1	1			3051	Transcriptional_regulator-_GntR_family_domain_-_Aspartate_aminotransferase_-EC_2.6.1.1-	0	1	0	0	0
5785	Ribose_ABC_transport_system-_permease_protein_RbsC_-TC_3.A.1.2.1-	1	1	1	1	1	1	1	1	1	1	1					4368	Myo-inositol_2-dehydrogenase_-EC_1.1.1.18-	1	1			3052	Xaa-Pro_aminopeptidase_-EC_3.4.13.9-	0	1	0	0	1
5786	periplasmic_binding_protein_and_sugar_binding_domain_of_the_LacI_family_protein	1	1	1	1	1	1	1	1	1	1	1					4369	UTP--glucose-1-phosphate_uridylyltransferase_-EC_2.7.7.9-	1	1			3054	Gamma-aminobutyrate-alpha-ketoglutarate_aminotransferase_-EC_2.6.1.19-	0	1	0	0	1
5787	Ribokinase_-EC_2.7.1.15-	1	1	1	1	1	1	1	1	1	1	1					4370	hypothetical_protein	1	1			3055	Succinate-semialdehyde_dehydrogenase_-NAD-P-+-_-EC_1.2.1.16-	0	1	0	0	0
5788	Ribose_ABC_transport_system-_high_affinity_permease_RbsD_-TC_3.A.1.2.1-	1	1	1	1	1	1	1	1	1	1	1					4371	Large-conductance_mechanosensitive_channel	1	1			3056	hypothetical_protein	0	1	0	0	0
5789	hypothetical_protein	0	0	0	0	0	0	1	0	0	0	0					4372	Heat_shock_protein_22.5_-Hsp22.5-	1	1			3057	hypothetical_protein	0	1	0	0	0
5790	hypothetical_protein	0	0	0	0	0	0	1	0	0	0	0					4373	Type_I_antifreeze_protein	1	1			3058	Methyltransferase	0	1	0	0	0
5791	hypothetical_protein	0	0	0	0	0	0	1	0	0	0	0					4374	5-formyltetrahydrofolate_cyclo-ligase_-EC_6.3.3.2-	1	1			3059	FIG01127017-_hypothetical_protein	0	1	0	0	0
5792	hypothetical_protein	0	0	0	0	0	0	1	0	0	0	0					4375	Molybdopterin_biosynthesis_protein_MoeA	1	1			3060	Aspartyl-tRNA-Asn-_amidotransferase_subunit_A_-EC_6.3.5.6-_@_Glutamyl-tRNA-Gln-_amidotransferase_subunit_A_-EC_6.3.5.7-	0	1	0	0	0
5793	Glycerol-3-phosphate_dehydrogenase_-NAD-P-+-_-EC_1.1.1.94-	0	0	0	0	0	0	1	0	0	0	0					4376	Ribosomal-protein-S5p-alanine_acetyltransferase	1	1			3061	hypothetical_protein	0	1	0	0	0
5794	Glycerol-3-phosphate_dehydrogenase_-NAD-P-+-_-EC_1.1.1.94-	0	0	0	0	0	0	1	0	0	0	0					4377	putative_membrane_protein	1	1			3062	D-3-phosphoglycerate_dehydrogenase_-EC_1.1.1.95-	0	1	0	1	0
5795	Xylulose_kinase_-EC_2.7.1.17-	0	0	0	0	0	0	1	0	0	0	0					4378	Dihydrofolate_reductase_-EC_1.5.1.3-	0	1			3063	decarboxylase	0	2	0	0	0
5796	PTS_system-_galactitol-specific_IIA_component_-EC_2.7.1.69-	1	1	1	1	1	1	1	1	1	1	1					4379	ThiJ-PfpI_family_protein	0	1			3065	Amino_acid_ABC_transporter-_ATP-binding_protein	0	1	0	0	0
5797	PTS_system-_galactitol-specific_IIC_component_-EC_2.7.1.69-	1	1	1	1	1	1	1	1	1	1	1					4380	hypothetical_protein	0	1			3066	amino_acid_ABC_transporter_protein-_permease_protein	0	1	0	0	1
5798	FIG00945269-_hypothetical_protein	1	1	1	1	1	1	1	1	1	1	1					4382	Aspartate_aminotransferase_-EC_2.6.1.1-	1	1			3067	amino_acid_ABC_transporter-_permease_protein	0	1	0	0	0
5799	alcohol_dehydrogenase	0	0	0	0	0	0	1	0	0	0	0					4383	Integral_membrane_protein	1	1			3068	amino_acid_ABC_transporter-_periplasmic_amino_acid-binding_protein-_putative	0	1	0	0	0
5800	FIG00945475-_hypothetical_protein	1	1	1	1	0	1	1	1	1	0	1					4384	GCN5-related_N-acetyltransferase	0	1			3070	Transcriptional_regulator-_ArsR_family	0	1	0	1	0
5801	hypothetical_protein	0	0	0	0	0	0	1	0	0	0	0					4385	FIG005666-_putative_helicase	1	1			3071	hypothetical_protein	0	1	0	0	0
5802	FIG00945878-_hypothetical_protein	0	0	0	0	0	0	1	0	0	0	0					4386	hypothetical_protein	1	1			3072	hypothetical_protein	0	1	0	0	0
5803	FIG00945697-_hypothetical_protein	0	0	0	0	0	0	1	0	0	0	0					4387	DNA_for_SgaA-_complete_cds	1	1			3073	hypothetical_protein	0	1	0	0	0
5804	hydrolase-_haloacid_dehalogenase-like_family	1	0	0	0	0	1	1	1	1	0	1					4388	Transcriptional_regulator-_ArsR_family	0	1			3074	hypothetical_protein	0	1	0	0	0
5805	Transcriptional_regulator-_DeoR_family_precursor	1	1	1	1	1	1	1	1	1	1	1					4389	hypothetical_protein	1	1			3075	Lead-_cadmium-_zinc_and_mercury_transporting_ATPase_-EC_3.6.3.3-_-EC_3.6.3.5--_Copper-translocating_P-type_ATPase_-EC_3.6.3.4-	0	1	0	1	1
5806	hypothetical_protein	1	1	1	1	1	1	1	1	1	1	1					4390	3-oxosteroid_1-dehydrogenase_-EC_1.3.99.4-	1	1			3079	hypothetical_protein	0	1	0	0	0
5807	hypothetical_protein	0	0	0	0	0	0	1	0	0	0	0					4391	Transcriptional_regulator-_TetR_family	1	1			3080	Flavodoxin_reductases_-ferredoxin-NADPH_reductases-_family_1	0	1	0	1	0
5808	Biosynthetic_Aromatic_amino_acid_aminotransferase_alpha_-EC_2.6.1.57-_@_Aspartate_aminotransferase_-EC_2.6.1.1-	1	1	1	1	1	1	1	1	1	1	1					4392	hypothetical_protein	1	1			3081	hypothetical_protein	0	1	0	0	0
5809	FIG00946374-_hypothetical_protein	1	0	1	0	0	1	1	1	1	0	1					4393	3-oxoacyl--acyl-carrier-protein-_synthase-_KASII_-EC_2.3.1.179-	1	1			3082	Thiamin_biosynthesis_lipoprotein_ApbE	0	1	0	0	0
5810	acetyltransferase-_EC-2.3.1.-_-	1	0	1	0	1	1	1	1	1	1	1					4394	Transcriptional_regulator-_TetR_family	1	1			3085	hypothetical_protein	1	1	0	0	1
5811	FIG00945507-_hypothetical_protein	1	1	1	1	1	1	1	1	1	1	1					4395	hypothetical_protein	1	1			3086	Levanase_-EC_3.2.1.65-	0	1	0	1	0
5812	FIG00945850-_hypothetical_protein	1	1	1	1	1	1	1	1	1	1	1					4396	Transcriptional_regulator-_MerR_family	1	1			3088	Carbohydrate_kinase-_FGGY	0	1	0	0	0
5813	FIG00945133-_hypothetical_protein	1	1	1	1	1	1	1	1	1	1	1					4397	hypothetical_protein	1	1			3089	carbohydrate_kinase-_FGGY_family_protein	0	1	0	0	0
5814	Type_II-IV_secretion_system_ATP_hydrolase_TadA-VirB11-CpaF-_TadA_subfamily	1	1	1	1	1	1	1	1	1	1	1					4398	ThiJ-PfpI_family_protein	1	1			3092	oxidoreductase_of_aldo-keto_reductase_family-_subgroup_1	0	1	0	0	0
5815	FIG00945350-_hypothetical_protein	1	1	1	1	1	1	1	1	1	1	1					4399	putative_membrane_protein_-DUF1211_family-	0	1			3093	COG1830-_DhnA-type_fructose-1-6-bisphosphate_aldolase_and_related_enzymes	0	1	0	0	0
5816	FIG00946275-_hypothetical_protein	1	1	1	1	1	1	1	1	1	1	1					4400	Transcriptional_regulator-_TetR_family	1	1			3094	Alcohol_dehydrogenase_GroES-like	0	1	0	0	0
5817	FIG00945875-_hypothetical_protein	1	1	1	1	1	1	1	1	1	1	1					4401	NAD-dependent_glyceraldehyde-3-phosphate_dehydrogenase_-EC_1.2.1.12-	1	1			3095	hypothetical_protein	0	1	0	0	0
5818	Glycerate_kinase_-EC_2.7.1.31-	1	1	1	1	1	1	1	1	1	1	1					4402	putative_two-component_system_response_regulator	1	1			3097	FIG01125035-_hypothetical_protein	0	1	0	0	0
5819	FIG00946334-_hypothetical_protein	1	1	1	1	0	0	1	1	1	0	0					4403	putative_two-component_system_sensor_kinase	1	1			3098	N-acetylmuramoyl-L-alanine_amidase	0	1	0	0	0
5820	FIG00945307-_hypothetical_protein	1	1	1	1	1	1	1	1	1	1	1					4404	Esterase-lipase	1	1			3099	POSSIBLE_TRANSCRIPTIONAL_REGULATORY_PROTEIN	0	1	0	0	0
5821	FIG00945301-_hypothetical_protein	1	1	1	1	1	1	1	1	1	1	1					4405	hypothetical_protein	1	1			3100	hypothetical_protein	0	1	0	0	0
5822	Formate--tetrahydrofolate_ligase_-EC_6.3.4.3-	1	1	1	1	1	1	1	1	1	1	1					4406	hypothetical_protein	1	1			3101	Nitric-oxide_reductase_-EC_1.7.99.7--_quinol-dependent	0	1	0	0	0
5823	hypothetical_protein	1	1	1	1	1	1	1	1	1	1	1					4407	hypothetical_protein	1	1			3102	hypothetical_protein	0	1	0	0	0
5824	FIG00945432-_hypothetical_protein	1	1	1	1	1	1	1	1	1	1	1					4408	Isopentenyl-diphosphate_delta-isomerase_-EC_5.3.3.2-	1	1			3103	Uncharacterised_sugar-binding	0	1	0	0	0
5825	conserved_hypothetical_protein	1	1	0	1	1	1	1	1	0	1	1					4409	Lactam_utilization_protein_LamB	1	1			3108	Chitinase_-EC_3.2.1.14-	0	1	0	0	0
5826	FIG00944943-_hypothetical_protein	1	1	1	1	1	1	1	1	1	1	1					4410	Allophanate_hydrolase_2_subunit_1_-EC_3.5.1.54-	1	1			3109	hypothetical_protein	0	1	0	0	0
5827	Methionine_ABC_transporter_ATP-binding_protein	1	1	1	1	0	1	1	1	1	1	1					4411	putative_serine-threonine_protein_kinase	1	1			3110	putative_transcription_regulator	0	1	0	0	0
5828	DNA-binding_response_regulator-_LuxR_family	1	1	1	1	1	1	1	1	1	1	1					4412	Uracil_permease	1	1			3112	PseT_polynucleotide_5-kinase_and_3-phosphatase	0	1	0	0	0
5829	hypothetical_membrane_spanning_protein	1	1	1	1	1	1	1	1	1	1	1					4413	CONSERVED_MEMBRANE_PROTEIN	1	1			3113	Sugar_phosphotransferase_system_protein	0	1	0	0	0
5830	putative_sugar_ABC_transporter-_permease_component	1	1	1	1	1	1	1	1	1	1	1					4414	rRNA_small_subunit_methyltransferase_I	1	1			3114	putative_secreted_hydrolase	0	1	0	0	0
5831	sugar_ABC_transporter-_permease_protein	1	1	1	1	1	1	1	1	1	1	1					4415	Putative_deoxyribonuclease_YcfH	1	1			3116	hypothetical_protein	0	1	0	0	0
5832	sugar-binding_protein	1	1	1	1	1	1	1	1	1	1	1					4416	SSU_rRNA_-adenine-1518--N-6--adenine-1519--N-6---_dimethyltransferase_-EC_2.1.1.182-	1	1			3117	Periplasmic_beta-glucosidase_-EC_3.2.1.21-	0	1	0	0	0
5833	FIG00945314-_hypothetical_protein	1	1	1	1	1	1	1	1	1	1	1					4417	4-diphosphocytidyl-2-C-methyl-D-erythritol_kinase_-EC_2.7.1.148-	1	1			3119	Alkaline_phosphodiesterase_I_-EC_3.1.4.1-_-_Nucleotide_pyrophosphatase_-EC_3.6.1.9-	0	1	0	0	0
5834	putative_glucosidase	1	1	1	1	1	1	1	1	1	1	1					4418	Transcriptional_regulator-_MarR_family	1	1			3120	Glycerol-3-phosphate_ABC_transporter-_periplasmic_glycerol-3-phosphate-binding_protein_-TC_3.A.1.1.3-	0	1	0	0	0
5836	FIG00945772-_hypothetical_protein	1	1	1	1	1	1	1	1	1	1	1					4419	Transcriptional_regulator-_TetR_family	1	1			3121	Binding-protein-dependent_transport_systems_inner_membrane_component	0	1	0	0	0
5837	HAD-superfamily_hydrolase	1	1	1	1	1	1	1	1	1	1	1					4420	N-acetylglucosamine-1-phosphate_uridyltransferase_-EC_2.7.7.23-_-_Glucosamine-1-phosphate_N-acetyltransferase_-EC_2.3.1.157-	1	1			3122	Glycerol-3-phosphate_ABC_transporter-_permease_protein_UgpA_-TC_3.A.1.1.3-	0	1	0	0	0
5838	FIG00945106-_hypothetical_protein	1	1	1	1	1	1	1	1	1	1	1					4421	Ribose-phosphate_pyrophosphokinase_-EC_2.7.6.1-	1	1			3123	hypothetical_protein	0	1	0	0	0
5839	Beta-hexosaminidase_-EC_3.2.1.52-	1	1	1	1	1	1	1	1	1	1	1					4422	LSU_ribosomal_protein_L25p	1	1			3125	hypothetical_protein	0	1	0	0	0
5840	putative_carbohydrate_kinase	1	1	1	1	1	1	1	1	1	1	1					4423	Peptidyl-tRNA_hydrolase_-EC_3.1.1.29-	1	1			3126	hypothetical_protein	0	1	0	0	0
5841	putative_two_component_sensor_kinase	1	1	1	1	1	1	1	1	1	1	1					4424	Transcription-repair_coupling_factor	1	1			3127	putative_carboxylesterase	0	1	0	0	0
5842	UDP-glucose_4-epimerase_-EC_5.1.3.2-	1	1	1	1	1	1	1	1	1	1	1					4425	hypothetical_protein	1	1			3128	Putative_ROK-family_transcriptional_regulator	0	1	0	0	0
5843	regulator_putative_TetR-family	1	1	1	1	1	1	1	1	1	1	1					4426	Nucleoside_triphosphate_pyrophosphohydrolase_MazG_-EC_3.6.1.8-	1	1			3132	hypothetical_protein	0	1	0	0	0
5844	FIG00946231-_hypothetical_protein	1	1	1	1	1	1	1	1	1	1	1					4427	Enolase_-EC_4.2.1.11-	1	1			3135	D-3-phosphoglycerate_dehydrogenase_-EC_1.1.1.95-	0	1	0	0	1
5845	FIG00946409-_hypothetical_protein	1	1	1	1	1	1	1	1	1	1	1					4428	Cell_division_protein_DivIC_-FtsB--_stabilizes_FtsL_against_RasP_cleavage	1	1			3136	ABC-type_multidrug-protein-lipid_transport_system-_ATPase_component	0	1	0	0	0
5846	FIG00945838-_hypothetical_protein	1	1	1	1	1	1	1	1	1	1	1					4429	FIG004853-_possible_toxin_to_DivIC	1	1			3137	Lipid_A_export_ATP-binding-permease_protein_MsbA	0	1	0	0	0
5847	FIG00945199-_hypothetical_protein	1	1	1	1	1	1	1	1	1	1	1					4430	Exopolyphosphatase_-EC_3.6.1.11-	1	1			3139	Permease_of_the_drug-metabolite_transporter_-DMT-_superfamily	0	1	0	0	0
5848	ABC_transporter-_ATP-binding_protein	1	1	1	1	1	1	1	1	1	1	1					4431	Encapsulating_protein_for_a_DyP-type_peroxidase_or_ferritin-like_protein_oligomers	1	1			3140	Ornithine_cyclodeaminase_-EC_4.3.1.12-	0	1	0	0	0
5849	hypothetical_protein	0	0	0	0	0	0	1	0	0	0	0					4432	Predicted_dye-decolorizing_peroxidase_-DyP--_encapsulated_subgroup	1	1			3141	Alpha-galactosidase_-EC_3.2.1.22-	1	1	0	0	0
5850	Aldehyde_dehydrogenase_B_-EC_1.2.1.22-	1	1	1	1	1	1	1	1	1	1	1					4433	putative_secreted_serine_protease-_family_S1C-_EC-3.4.21.-_-	1	1			3143	hypothetical_protein	0	1	0	0	0
5851	Putative_chloride_channel_related_membrane_protein	1	1	1	1	1	1	1	1	1	1	1					4434	membrane_spanning_protein	1	1			3144	N-Acetyl-D-glucosamine_ABC_transport_system-_permease_protein_2	0	1	0	0	0
5852	Glycogen_phosphorylase_-EC_2.4.1.1-	1	1	1	1	1	1	1	1	1	1	1					4435	FIG00945577-_hypothetical_protein	1	1			3145	N-Acetyl-D-glucosamine_ABC_transport_system-_permease_protein_1	0	1	0	0	0
5853	FIG00945116-_hypothetical_protein	1	1	1	1	0	1	1	1	1	0	1					4436	hypothetical_protein	1	1			3146	N-Acetyl-D-glucosamine_ABC_transport_system-_sugar-binding_protein	0	1	0	0	0
5854	FIG00945229-_hypothetical_protein	1	1	1	1	1	1	1	1	1	1	1					4437	Translation_initiation_factor_3	1	1			3148	FIG00945552-_hypothetical_protein	0	1	0	0	0
5855	Lacto-N-biose_phosphorylase_-EC_2.4.1.211-	1	1	1	1	1	1	1	1	1	1	1					4438	LSU_ribosomal_protein_L35p	1	1			3151	putative_membrane_protein	0	1	0	1	0
5856	N-acetylmannosamine_kinase_-EC_2.7.1.60-	1	1	1	1	1	1	1	1	1	1	1					4439	LSU_ribosomal_protein_L20p	1	1			3152	Isopentenyl-diphosphate_delta-isomerase_-EC_5.3.3.2-	0	1	0	0	0
5857	Sugar_ABC_transporter_sugar-binding_protein	1	1	1	1	1	1	1	1	1	1	1					4440	RNA_methyltransferase-_TrmH_family	1	1			3154	Cobalt-zinc-cadmium_resistance_protein_CzcD	1	1	0	1	1
5858	N-Acetyl-D-glucosamine_ABC_transport_system-_permease_protein	1	1	1	1	1	1	1	1	1	1	1					4441	hypothetical_membrane_protein	1	1			3156	hypothetical_protein	0	1	0	0	0
5859	ABC-type_sugar_transport_system-_permease_component	1	1	1	1	1	1	1	1	1	1	1					4442	Phenylalanyl-tRNA_synthetase_alpha_chain_-EC_6.1.1.20-	1	1			3158	cation-transporting_ATPase_PacL	0	1	0	1	0
5860	FIG00945088-_hypothetical_protein	1	1	1	1	1	1	1	1	1	1	1					4443	Phenylalanyl-tRNA_synthetase_beta_chain_-EC_6.1.1.20-	1	1			3161	23S_rRNA_N-6-methyltransferase_ErmCX	0	1	0	1	0
5861	Transcriptional_regulator-_LacI_family	1	1	1	1	1	1	1	1	1	1	1					4444	Biotin_synthase_-EC_2.8.1.6-	1	1			3167	Ferrous_iron_transport_peroxidase_EfeB	0	1	0	0	0
5862	putative_large_secreted_protein	1	1	1	1	1	1	1	1	1	1	1					4445	Predicted_biotin_repressor_from_TetR_family	1	1			3168	Ferrous_iron_transport_periplasmic_protein_EfeO-_contains_peptidase-M75_domain_and_-frequently-_cupredoxin-like_domain	0	1	0	0	0
5863	hypothetical_protein	0	0	0	0	0	0	1	0	0	0	0					4446	Arginine_pathway_regulatory_protein_ArgR-_repressor_of_arg_regulon	1	1			3169	Ferrous_iron_transport_permease_EfeU	0	1	0	0	0
5864	Glycerate_kinase_-EC_2.7.1.31-	0	0	0	0	0	0	1	0	0	0	0					4447	Tyrosyl-tRNA_synthetase_-EC_6.1.1.1-	1	1			3172	hypothetical_protein	0	1	0	0	0
5865	hypothetical_membrane_protein	0	0	0	0	0	0	1	0	0	0	0					4448	acetyltransferase-_GNAT_family	1	1			3177	hypothetical_protein	0	1	0	0	0
5866	hypothetical_protein	0	0	0	0	0	0	1	0	0	0	0					4449	hypothetical_protein	1	1			3180	hypothetical_protein	0	1	0	0	0
5867	6-phosphofructokinase_-EC_2.7.1.11-	1	1	1	1	1	1	1	1	1	1	1					4450	hypothetical_protein	1	1			3181	Ferredoxin_reductase	0	1	0	0	0
5868	Cys-tRNA-Pro-_deacylase_YbaK	1	1	1	1	1	1	1	1	1	1	1					4451	Peptide_methionine_sulfoxide_reductase_MsrA_-EC_1.8.4.11-	1	1			3182	Aspartate_aminotransferase_-EC_2.6.1.1-	0	1	0	0	1
5869	Copper-containing_nitrite_reductase_-EC_1.7.2.1-	1	1	1	1	1	1	1	1	1	1	1					4452	Uracil-DNA_glycosylase-_family_1	1	1			3183	Glycolate_dehydrogenase_-EC_1.1.99.14--_subunit_GlcD	0	1	0	0	0
5870	FIG00945444-_hypothetical_protein	1	1	1	1	1	1	1	1	1	1	1					4453	FIG00945366-_hypothetical_protein	1	1			3184	hypothetical_protein	0	1	0	0	0
5871	Aspartate_ammonia-lyase_-EC_4.3.1.1-	1	1	1	1	1	1	1	1	1	1	1					4454	proteophosphoglycan_ppg4	1	1			3185	Putative_two-component_system_sensor_kinase	0	2	0	0	0
5872	C4-dicarboxylate_transporter_DcuA	1	1	1	1	1	1	1	1	1	1	1					4455	Transcription_elongation_factor_GreA	1	1			3186	Putative_two-component_system_response_regulator	0	1	0	0	0
5873	FIG00945849-_hypothetical_protein	1	1	1	0	1	1	1	1	1	1	1					4456	hypothetical_protein	1	1			3187	Probable_conserved_integral_membrane_protein	0	1	0	0	0
5874	Catalase_-EC_1.11.1.6-	1	1	1	1	1	1	1	1	1	1	1					4457	hypothetical_protein	1	1			3189	hypothetical_protein	0	1	0	0	0
5875	Methionine_ABC_transporter_ATP-binding_protein	1	1	1	1	1	1	1	1	1	1	1					4458	Thymidylate_kinase_-EC_2.7.4.9-	1	1			3190	hypothetical_protein	0	1	0	0	0
5876	FIG00945278-_hypothetical_protein	1	1	1	1	1	1	1	1	1	1	1					4459	Undecaprenyl_diphosphate_synthase_-EC_2.5.1.31-	1	1			3191	hypothetical_protein	0	1	0	0	0
5877	ChlI_component_of_cobalt_chelatase_involved_in_B12_biosynthesis	1	1	1	1	1	1	1	1	1	1	1					4460	COG1272-_Predicted_membrane_protein_hemolysin_III_homolog	1	1			3193	hypothetical_protein	0	1	0	0	0
5878	ChlI_component_of_cobalt_chelatase_involved_in_B12_biosynthesis_-_ChlD_component_of_cobalt_chelatase_involved_in_B12_biosynthesis	1	1	1	1	1	1	1	1	1	1	1					4461	Predicted_ATPase_related_to_phosphate_starvation-inducible_protein_PhoH	1	1			3194	hypothetical_protein	0	1	0	0	0
5879	CobN_component_of_cobalt_chelatase_involved_in_B12_biosynthesis	1	1	1	1	1	1	1	1	1	1	1					4462	hypothetical_protein	1	1			3195	ABC_transporter_ATP-binding_protein	0	1	0	1	0
5880	FIG01055294-_hypothetical_protein	1	1	1	1	1	1	1	1	1	1	1					4463	Exodeoxyribonuclease_VII_small_subunit_-EC_3.1.11.6-	1	1			3205	Protein_yceI_precursor	0	1	0	0	1
5881	Methionine_ABC_transporter_ATP-binding_protein	1	1	1	1	1	1	1	1	1	1	1					4464	Exodeoxyribonuclease_VII_large_subunit_-EC_3.1.11.6-	1	1			3208	hypothetical_protein	0	1	0	0	0
5882	transport_system_permease_protein	1	1	1	1	1	1	1	1	1	1	1					4465	DNA_recombination_protein_RmuC	1	1			3211	hypothetical_protein	0	1	0	0	0
5883	Vitamin_B12_ABC_transporter-_B12-binding_component_BtuF	1	1	1	1	1	1	1	1	1	1	1					4466	Aspartyl_aminopeptidase	1	1			3213	Ribokinase_-EC_2.7.1.15-	0	1	0	0	1
5884	periplasmic-binding_protein_of_ABC_transporter	1	1	1	1	1	1	1	1	1	1	1					4467	ABC_transporter-_ATP-binding_protein	0	1			3214	hypothetical_protein	0	1	0	0	0
5885	Predicted_alpha-ribazole-5-phosphate_synthase_CblS_for_cobalamin_biosynthesis	1	1	1	1	1	1	1	1	1	1	1					4468	ABC_transporter-_permease_protein	1	1			3216	extracellular_solute-binding_domain_protein	0	1	0	1	0
5886	Oleate_hydratase_-EC_4.2.1.53-	1	1	1	1	1	1	1	1	1	1	1					4469	3-demethylubiquinone-9_3-methyltransferase	1	1			3217	N-Acetyl-D-glucosamine_ABC_transport_system-_permease_protein_1	0	1	0	1	0
5887	Phosphomethylpyrimidine_kinase_-EC_2.7.4.7-	1	1	1	1	1	1	1	1	1	1	1					4470	GTP-binding_and_nucleic_acid-binding_protein_YchF	1	1			3219	Transcriptional_regulator_AglR-_LacI_family	0	1	0	1	0
5888	FIG00946377-_hypothetical_protein	1	1	1	1	1	1	1	1	1	1	1					4471	Type_I_restriction-modification_system-_DNA-methyltransferase_subunit_M_-EC_2.1.1.72-	0	1			3222	possible_LMBE-related_protein	0	1	0	1	1
5889	Thiamin-phosphate_pyrophosphorylase_-EC_2.5.1.3-	1	1	1	1	1	1	1	1	1	1	1					4472	Type_I_restriction-modification_system-_specificity_subunit_S_-EC_3.1.21.3-	0	1			3223	Transcriptional_regulator-_HxlR_family	0	1	0	0	0
5890	FIG00946199-_hypothetical_protein	1	1	1	1	1	1	1	1	1	1	1					4473	Type_I_restriction-modification_system-_restriction_subunit_R_-EC_3.1.21.3-	0	1			3224	Transcriptional_regulator-_HxlR_family	0	1	0	0	0
5891	hypothetical_protein	0	0	0	0	0	0	1	0	0	0	0					4474	hypothetical_protein	0	1			3227	Sucrose-6-phosphate_hydrolase_-EC_3.2.1.B3-	0	1	0	0	0
5892	hypothetical_protein	1	1	1	1	1	1	1	1	1	1	1					4475	Recombinase	0	1			3229	Programmed_cell_death_toxin_YdcE	0	1	0	1	0
5893	hypothetical_protein	1	1	1	1	1	1	1	1	1	1	1					4476	hypothetical_protein	0	1			3230	Programmed_cell_death_antitoxin_YdcD	0	1	0	1	0
5894	Potassium-transporting_ATPase_A_chain_-EC_3.6.3.12-_-TC_3.A.3.7.1-	1	1	1	1	1	1	1	1	1	1	1					4477	hypothetical_protein	0	1			3231	hypothetical_protein	0	1	0	0	0
5895	Potassium-transporting_ATPase_B_chain_-EC_3.6.3.12-_-TC_3.A.3.7.1-	1	1	1	1	1	1	1	1	1	1	1					4478	hypothetical_protein	0	1			3232	Toxin_1-_PIN_domain	0	1	0	0	0
5896	Potassium-transporting_ATPase_C_chain_-EC_3.6.3.12-_-TC_3.A.3.7.1-	1	1	1	1	1	1	1	1	1	1	1					4479	hypothetical_protein	0	1			3234	Nitrite_reductase_-NAD-P-H-_small_subunit_-EC_1.7.1.4-	0	1	0	0	0
5897	Osmosensitive_K+_channel_histidine_kinase_KdpD_-EC_2.7.3.--	1	1	1	1	1	1	1	1	1	1	1					4480	hypothetical_protein	0	1			3235	Nitrite_reductase_-NAD-P-H-_large_subunit_-EC_1.7.1.4-	0	1	0	0	0
5898	sensor_histidine_kinase	1	1	1	1	1	1	1	1	1	1	1					4481	DNA-directed_DNA_polymerase	0	1			3236	Nitrite_reductase_-NAD-P-H-_large_subunit_-EC_1.7.1.4-	0	1	0	0	0
5899	FIG00945072-_hypothetical_protein	1	1	1	1	1	1	1	1	1	1	1					4482	hypothetical_protein	0	1			3237	ABC_transporter_ATP-binding_protein	0	1	0	0	0
5900	hypothetical_protein	1	0	0	0	0	1	1	1	0	0	0					4483	hypothetical_protein	0	1			3238	Serine-threonine_protein_kinase_PrkC-_regulator_of_stationary_phase	0	1	0	0	0
5901	hypothetical_protein	1	0	0	0	0	1	1	1	0	0	0					4484	HigB_toxin_protein	0	2			3239	hypothetical_protein	0	1	0	0	0
5902	hypothetical_protein	1	0	0	0	0	1	1	1	0	0	0					4485	HigA_protein_-antitoxin_to_HigB-	0	2			3240	hypothetical_protein	0	1	0	0	0
5903	protease	0	1	1	1	1	1	1	1	1	1	1					4486	acetyltransferase-_GNAT_family	0	1			3243	Lysophospholipase_-EC_3.1.1.5--_Monoglyceride_lipase_-EC_3.1.1.23--_putative	1	1	0	0	1
5904	zinc_protease	1	0	1	0	0	1	1	1	1	0	1					4489	possible_ABC_antibiotics_transporter	0	1			3244	hypothetical_protein	0	1	0	0	0
5905	FIG00945513-_hypothetical_protein	1	1	1	1	1	1	1	1	1	1	1					4490	ABC-type_multidrug_transport_system-_ATPase_component	0	1			3245	hypothetical_protein	0	1	0	0	0
5906	Multimodular_transpeptidase-transglycosylase_-EC_2.4.1.129-_-EC_3.4.-.--	1	1	1	1	1	1	1	1	1	1	1					4493	hypothetical_protein	0	1			3246	hypothetical_protein	0	1	0	0	0
5907	PROBABLE_CONSERVED_TRANSMEMBRANE_PROTEIN	1	1	1	1	1	1	1	1	1	1	1					4494	hypothetical_protein	1	1			3247	hypothetical_protein	0	1	0	0	1
5908	FIG00945785-_hypothetical_protein	1	1	1	1	1	1	1	1	1	1	1					4495	hypothetical_protein	1	1			3248	hypothetical_protein	0	1	0	0	0
5909	hypothetical_membrane_spanning_protein	1	1	1	1	1	1	1	1	1	1	1					4496	DNA_polymerase-_beta_domain_protein_region	1	1			3250	putative_integral_membrane_protein	0	1	0	0	0
5910	Dolichol-phosphate_mannosyltransferase_-EC_2.4.1.83-_in_lipid-linked_oligosaccharide_synthesis_cluster	1	1	1	1	1	1	1	1	1	1	1					4497	hypothetical_protein	1	1			3256	hypothetical_protein	0	1	0	0	0
5911	hypothetical_protein	1	0	1	0	0	1	1	1	1	1	0					4498	acetyltransferase-_GNAT_family	1	1			3258	hypothetical_protein	0	1	0	0	0
5912	FIG00945534-_hypothetical_protein	1	1	1	1	1	1	1	1	1	1	1					4499	FIG00512199-_hypothetical_protein	1	1			3260	Alpha-L-fucosidase_-EC_3.2.1.51-	0	1	0	0	0
5913	FIG00945117-_hypothetical_protein	1	1	1	1	1	1	1	1	1	1	1					4500	hypothetical_protein	1	1			3261	Alpha-L-fucosidase_-EC_3.2.1.51-	0	1	0	0	0
5914	hypothetical_protein-	1	1	1	1	1	1	1	1	1	1	1					4501	hypothetical_protein	0	1			3262	hypothetical_protein	0	1	0	0	0
5915	2-3-4-5-tetrahydropyridine-2-6-dicarboxylate_N-acetyltransferase_-EC_2.3.1.89-	1	1	1	1	1	1	1	1	1	1	1					4503	Dihydrofolate_reductase_-EC_1.5.1.3-	1	1			3263	hypothetical_protein	0	1	0	0	0
5916	UDP-4-amino-4-deoxy-L-arabinose--oxoglutarate_aminotransferase_-EC_2.6.1.--	1	1	1	1	1	1	1	1	1	1	1					4504	Dihydrofolate_reductase_-EC_1.5.1.3-	1	1			3264	hypothetical_protein	0	1	0	0	0
5917	NAD-dependent_dehydrogenase_-EC_1.1.1.18-	1	1	1	1	1	1	1	1	1	1	1					4505	hypothetical_protein	1	1			3265	Transcriptional_regulator-_DeoR_family	0	1	0	0	0
5918	FIG00945794-_hypothetical_protein	1	1	1	1	1	1	1	1	1	1	1					4506	putative_ribosylglycohydrolase	1	1			3267	hypothetical_protein	0	1	0	0	0
5919	Di--tripeptide_transporter	1	1	1	1	1	1	1	1	1	1	1					4507	hypothetical_protein	1	1			3268	FIG00672359-_hypothetical_protein	0	1	0	0	1
5920	Ferredoxin_reductase	1	1	1	1	1	1	1	1	1	1	1					4508	aminoglycoside_phosphotransferase	1	1			3269	ACT_domain_protein	0	1	0	0	1
5921	3-oxoacyl--acyl-carrier_protein-_reductase_-EC_1.1.1.100-	1	1	1	1	1	1	1	1	1	1	1					4509	Alpha-glucoside_transport_ATP-binding_protein_AglK	1	1			3270	hypothetical_protein	0	1	0	0	0
5922	Phosphocarrier_protein_of_PTS_system	1	1	1	1	1	1	1	1	1	1	1					4510	putative_phosphoglycerate_mutase_family_protein	1	1			3271	hypothetical_protein	0	1	0	0	0
5923	PTS_system-_fructose-specific_IIA_component_-EC_2.7.1.69-_-_PTS_system-_fructose-specific_IIB_component_-EC_2.7.1.69-_-_PTS_system-_fructose-specific_IIC_component_-EC_2.7.1.69-	1	1	1	1	1	1	1	1	1	1	1					4511	hypothetical_protein	0	1			3273	hypothetical_protein	0	1	0	0	0
5924	1-phosphofructokinase_-EC_2.7.1.56-	1	1	1	1	1	1	1	1	1	1	1					4512	hypothetical_protein	1	1			3274	Hydroxymethylpyrimidine_phosphate_synthase_ThiC_-EC_4.1.99.17-	0	1	0	0	1
5925	Transcriptional_repressor_of_the_fructose_operon-_DeoR_family	1	1	1	1	1	1	1	1	1	1	1					4513	RNA_polymerase_sigma-54_factor_RpoN	1	1			3276	FIG00747806-_hypothetical_protein	0	1	0	1	0
5926	UDP-N-acetyl-D-mannosaminuronic_acid_dehydrogenase	1	1	1	1	1	1	1	1	1	1	1					4514	Methylated-DNA--protein-cysteine_methyltransferase_-EC_2.1.1.63-	1	1			3278	Methionine_ABC_transporter_ATP-binding_protein	0	1	0	0	0
5927	FIG00945965-_hypothetical_protein	1	1	1	1	1	1	1	1	1	1	1					4515	Nicotinamidase_-EC_3.5.1.19-	1	1			3279	hypothetical_protein	0	1	0	0	0
5928	putative_glycosyl_transferase	1	1	1	1	1	1	1	1	1	1	1					4516	putative_membrane_protein	1	1			3281	Major_facilitator_family_transporter	0	1	0	0	0
5929	UDP-N-acetylglucosamine_2-epimerase_-EC_5.1.3.14-	1	1	1	1	1	1	1	1	1	1	1					4517	two-component_system_sensor_kinase	1	1			3282	hypothetical_protein	0	1	0	0	0
5930	putative_glycosyl_transferase_group_1	1	1	1	1	1	1	1	1	1	1	1					4518	hypothetical_protein	1	1			3283	Transcriptional_regulator-_DeoR_family_precursor	1	1	0	1	0
5931	FIG00945201-_hypothetical_protein	1	1	1	1	1	1	1	1	1	1	1					4519	putative_two-component_system_response_regulator	1	1			3286	Cell_division_protein_FtsI_-Peptidoglycan_synthetase-_-EC_2.4.1.129-	0	1	0	1	0
5932	FIG00945873-_hypothetical_protein	1	1	1	1	1	1	1	1	1	1	1					4520	Bifunctional_protein-_zinc-containing_alcohol_dehydrogenase-_quinone_oxidoreductase_-_NADPH-quinone_reductase-_-EC_1.1.1.---_Similar_to_arginate_lyase	1	1			3289	hypothetical_protein	0	1	0	0	0
5933	NADH_dehydrogenase_-EC_1.6.99.3-	1	1	1	1	1	1	1	1	1	1	1					4521	L-Proline-Glycine_betaine_transporter_ProP	3	3			3291	Aldehyde_dehydrogenase_-EC_1.2.1.3-	0	1	0	0	0
5934	hypothetical_protein	1	1	1	1	1	1	1	1	1	1	1					4523	CHAD_domain_containing_protein	1	1			3292	COG0385_sodium-dependent_transporter	0	1	0	0	0
5935	MutT-Nudix_family_protein	1	1	1	1	1	1	1	1	1	1	1					4524	hypothetical_protein	1	1			3293	Bifunctional_protein-_zinc-containing_alcohol_dehydrogenase-_quinone_oxidoreductase_-_NADPH-quinone_reductase-_-EC_1.1.1.---_Similar_to_arginate_lyase	0	1	0	1	0
5936	FIG003033-_Helicase_domain_protein	1	1	1	1	1	1	1	1	1	1	1					4525	hydrolase-_haloacid_dehalogenase-like_family	1	1			3294	hypothetical_protein	0	1	0	0	0
5937	Substrate-specific_component_YkoE_of_thiamin-regulated_ECF_transporter_for_HydroxyMethylPyrimidine	1	1	1	1	1	1	1	1	1	1	1					4526	FIG00733751-_hypothetical_protein	1	1			3295	membrane_protein	0	1	0	0	0
5938	Duplicated_ATPase_component_YkoD_of_energizing_module_of_thiamin-regulated_ECF_transporter_for_HydroxyMethylPyrimidine_-_Transmembrane_component_YkoC_of_energizing_module_of_thiamin-regulated_ECF_transporter_for_HydroxyMethylPyrimidine	1	1	1	1	1	1	1	1	1	1	1					4527	Glycine_cleavage_system_transcriptional_antiactivator_GcvR	1	1			3297	FIG00945158-_hypothetical_protein	0	1	0	0	0														for	HydroxyMethylPyrimidine.faa
5939	Glycosyltransferase	1	1	1	1	1	1	1	1	1	1	1					4528	FIG01121053-_hypothetical_protein	1	1			3298	Serine-threonine_protein_kinase	0	1	0	0	0
5940	FIG00945249-_hypothetical_protein	1	1	1	1	1	1	1	1	1	1	1					4529	Oxidoreductase	1	1			3299	RNA_polymerase_sigma-70_factor-_ECF_subfamily	0	1	0	0	0
5941	conserved_hypothetical_protein	1	0	1	1	0	1	1	0	0	0	0					4530	Thiol_peroxidase-_Tpx-type_-EC_1.11.1.15-	1	1			3300	hypothetical_protein	0	1	0	0	0
5942	Putative_dihydropyrimidine_dehydrogenase_-NADP+--_similar_to_dihydroorotate_dehydrogenase	1	1	1	1	1	1	1	1	1	1	1					4531	Lysine-specific_permease	1	1			3302	hypothetical_protein	0	1	0	0	0
5943	Pyruvate-flavodoxin_oxidoreductase_-EC_1.2.7.--	1	1	1	1	1	1	1	1	1	1	1					4532	Neopullulanase_-EC_3.2.1.135-	1	1			3307	hypothetical_protein	0	1	0	0	0
5944	Pyridine_nucleotide-disulphide_oxidoreductase_family_protein_associated_with_PFOR	1	1	1	1	1	1	1	1	1	1	1					4533	UDP-glucose_dehydrogenase_-EC_1.1.1.22-	1	1			3308	arabinan_endo-1-5-alpha-L-arabinosidase_A	0	1	0	0	0
5945	FIG00544011-_hypothetical_protein	1	1	1	1	1	1	1	1	1	1	1					4534	Lysophospholipase_-EC_3.1.1.5--_Monoglyceride_lipase_-EC_3.1.1.23--_putative	1	1			3310	FIG00816855-_hypothetical_protein	0	1	0	0	0
5946	Lactate-responsive_regulator_LldR_in_Actinobacteria-_GntR_family	1	1	1	1	1	1	1	1	1	1	1					4535	hypothetical_protein	1	1			3311	ABC_transporter-_sugar_binding_protein	0	1	0	0	0
5947	L-lactate_permease	1	1	1	1	1	1	1	1	1	1	1					4536	Methylmalonyl-CoA_mutase_-EC_5.4.99.2-	1	1			3313	hypothetical_protein	0	1	0	0	0
5948	Predicted_L-lactate_dehydrogenase-_Fe-S_oxidoreductase_subunit_YkgE	1	1	1	1	1	1	1	1	1	1	1					4537	Methylmalonyl-CoA_mutase_-EC_5.4.99.2-	1	1			3315	Thioredoxin_reductase_-EC_1.8.1.9-	0	1	0	0	0
5949	Predicted_L-lactate_dehydrogenase-_Iron-sulfur_cluster-binding_subunit_YkgF	1	1	1	1	1	1	1	1	1	1	1					4538	putative_periplasmic_protein_kinase_ArgK_and_related_GTPases_of_G3E_family	1	1			3316	Transcriptional_regulator-_HxlR_family	0	1	0	1	0
5950	Predicted_L-lactate_dehydrogenase-_hypothetical_protein_subunit_YkgG	1	1	1	1	1	1	1	1	1	1	1					4539	FIG002958-_hypothetical_protein	1	1			3317	Rrf2-linked_NADH-flavin_reductase	0	1	0	1	2
5951	ABC_transporter-_ATP-binding_protein	0	1	1	1	1	0	1	0	1	1	1					4540	hypothetical_protein	1	1			3320	hypothetical_protein	0	1	0	0	0
5952	FIG00945380-_hypothetical_protein	0	1	1	1	1	0	1	0	1	1	1					4541	hypothetical_protein	0	1			3322	hypothetical_protein	0	1	0	0	0
5953	FIG00945322-_hypothetical_protein	0	1	1	1	1	0	1	0	1	1	1					4542	ATP_binding_protein_of_ABC_transporter	1	1			3323	FIG00832862-_hypothetical_protein	0	1	0	0	0
5954	Transport_ATP-binding_protein_CydC	1	1	1	1	1	1	1	1	1	1	1					4543	ABC-type_amino_acid_transport_system-_permease_component	1	1			3324	Two-component_system-_sensor_protein	0	1	0	0	0
5955	Transport_ATP-binding_protein_CydD	1	1	1	1	1	1	1	1	1	1	1					4544	probable_solute_binding_protein_of_ABC_transporter_system	1	1			3325	putative_two-component_system_response_regulator	0	1	0	0	0
5956	Cytochrome_d_ubiquinol_oxidase_subunit_II_-EC_1.10.3.--	1	1	1	1	1	1	1	1	1	1	1					4545	bacterial_extracellular_solute-binding_protein-_family_3	1	1			3326	Transaldolase_-EC_2.2.1.2-	0	1	0	0	1
5957	Cytochrome_d_ubiquinol_oxidase_subunit_I_-EC_1.10.3.--	1	1	1	1	1	1	1	1	1	1	1					4546	bacterial_extracellular_solute-binding_protein-_family_3	1	1			3327	Alcohol_dehydrogenase_-EC_1.1.1.1-	0	1	0	1	1
5958	hypothetical_protein	0	0	1	0	0	0	1	0	0	0	0					4547	membrane_protein-_putative	1	1			3328	Inosose_isomerase_-EC_5.3.99.--	1	1	0	0	1
5959	Agmatine-putrescine_antiporter-_associated_with_agmatine_catabolism	1	1	1	1	1	1	1	1	1	1	1					4548	Transcriptional_regulator-_PadR_family	1	1			3329	Myo-inositol_2-dehydrogenase_-EC_1.1.1.18-	1	1	0	1	1
5960	Lipid_A_export_ATP-binding-permease_protein_MsbA	1	1	1	1	1	1	1	1	1	1	1					4549	Zinc_ABC_transporter-_inner_membrane_permease_protein_ZnuB	1	1			3330	transcriptional_regulator-_LacI_family	1	1	0	0	1
5961	Lipid_A_export_ATP-binding-permease_protein_MsbA	1	1	1	1	1	1	1	1	1	1	1					4550	Zinc_ABC_transporter-_ATP-binding_protein_ZnuC	1	1			3331	Transcriptional_regulator-_LysR_family	0	1	0	0	1
5962	helix-turn-helix_protein	0	0	0	0	0	0	1	0	0	0	0					4551	Zinc_ABC_transporter-_periplasmic-binding_protein_ZnuA	1	1			3332	hypothetical_protein	0	1	0	0	0
5963	Lysyl-tRNA_synthetase_-class_II-_-EC_6.1.1.6-	1	1	1	1	1	1	1	1	1	1	1					4552	hydrolase-_putative_isochorismatase	1	1			3334	Inosose_dehydratase_-EC_4.2.1.44-	1	1	0	1	1
5964	Cell_division_protein_CrgA	1	1	1	1	1	1	1	1	1	1	1					4553	Cytosine-purine-uracil-thiamine-allantoin_permease_family_protein	1	1			3335	Dehydrogenase	0	1	0	0	0
5965	FIG215594-_Membrane_spanning_protein	1	1	1	1	1	1	1	1	1	1	1					4554	Proline_dehydrogenase_-EC_1.5.99.8-_-Proline_oxidase-_-_Delta-1-pyrroline-5-carboxylate_dehydrogenase_-EC_1.5.1.12-	1	1			3336	Inosose_isomerase_-EC_5.3.99.--	0	1	0	0	0
5966	Serine-threonine_protein_kinase_PrkC-_regulator_of_stationary_phase	1	1	1	1	1	1	1	1	1	1	1					4555	Alcohol_dehydrogenase_GroES-like	1	1			3337	Myo-inositol_2-dehydrogenase_-EC_1.1.1.18-	0	1	0	0	0
5967	Cell_division_protein_FtsI_-Peptidoglycan_synthetase-_-EC_2.4.1.129-	1	1	1	1	1	1	1	1	1	1	1					4556	Dihydroxyacetone_kinase-_ATP-dependent_-EC_2.7.1.29-	1	1			3338	Major_myo-inositol_transporter_IolT	0	2	0	0	1
5968	Cell_division_protein_FtsW	1	1	1	1	1	1	1	1	1	1	1					4557	Xanthine-guanine_phosphoribosyltransferase_-EC_2.4.2.22-	1	1			3339	Transcriptional_regulators	0	1	0	0	0
5969	Serine-threonine_phosphatase_PPP_-EC_3.1.3.16-	1	1	1	1	1	1	1	1	1	1	1					4558	Glycerol-3-phosphate_regulon_repressor-_DeoR_family	1	1			3341	transcriptional_regulator-_LacI_family	0	1	0	0	1
5970	FIG00818182-_hypothetical_protein	1	1	1	1	1	1	1	1	1	1	1					4559	Ribose_5-phosphate_isomerase_B_-EC_5.3.1.6-	1	1			3342	Glyceraldehyde-3-phosphate_ketol-isomerase_-EC_5.3.1.1-	1	1	0	0	1
5971	Adenylate_cyclase_-EC_4.6.1.1-	1	1	1	1	1	1	1	1	1	1	1					4560	FIG00944945-_hypothetical_protein	1	1			3343	Myo-inositol_2-dehydrogenase_-EC_1.1.1.18-	0	1	0	0	1
5972	FIG00945924-_hypothetical_protein	1	1	1	1	1	1	1	1	1	1	1					4561	Arabinose_operon_protein_AraL	1	1			3344	Inosose_dehydratase_-EC_4.2.1.44-	0	1	0	1	0
5973	FIG00945467-_hypothetical_protein	1	1	1	1	1	1	1	1	1	1	1					4562	Ribulokinase_-EC_2.7.1.16-	2	2			3345	Methylmalonate-semialdehyde_dehydrogenase_-inositol-_-EC_1.2.1.27-	1	1	0	1	1
5974	hypothetical_protein	0	0	0	0	0	0	1	0	0	0	0					4563	Glycerol-1-phosphate_dehydrogenase_-NAD-P--_-EC_1.1.1.261-	1	1			3346	Transcriptional_regulator-_GntR_family	1	1	0	1	1
5975	hypothetical_protein	0	0	0	0	0	0	1	0	0	0	0					4564	Ribulokinase_-EC_2.7.1.16-	1	1			3347	hypothetical_protein	0	1	0	0	0
5976	hypothetical_protein	0	0	0	0	0	0	1	0	0	0	0					4565	Transketolase_-EC_2.2.1.1-	1	1			3348	hypothetical_protein	0	1	0	0	0
5977	FIG00945495-_hypothetical_protein	0	0	0	0	0	0	1	0	0	0	0					4567	hypothetical_protein	0	1			3352	FIG00945858-_hypothetical_protein	1	1	0	0	0
5978	RHS-family_protein	0	0	0	0	1	0	1	0	0	1	0					4568	hypothetical_protein	0	1			3353	ATP-dependent_DNA_ligase_-EC_6.5.1.1-_clustered_with_Ku_protein-_LigD	0	1	0	0	0
5979	FIG00946318-_hypothetical_protein	0	0	0	0	1	0	1	0	0	1	0					4569	hypothetical_protein	1	1			3354	Chromosome_-plasmid-_partitioning_protein_ParB	0	1	0	0	0
5980	RHS-family_protein	0	0	1	0	1	0	1	0	1	1	0					4570	Transcriptional_regulator-_MarR_family	1	1			3358	Quaternary_ammonium_compound-resistance_protein_SugE	0	1	0	0	0
5981	hypothetical_protein	1	1	1	1	1	0	1	1	1	1	1					4571	transporter-_putative	1	1			3359	RNA-binding_protein_Jag	0	1	0	0	0
5982	Glycerate_kinase_-EC_2.7.1.31-	0	0	0	0	0	0	1	0	0	0	0					4572	NAD-P-_transhydrogenase_alpha_subunit_-EC_1.6.1.2-	1	1			3361	Protein_YidD	0	1	0	0	0
5983	FIG00945522-_hypothetical_protein	1	1	1	1	1	0	1	1	1	1	1					4573	NAD-P-_transhydrogenase_subunit_beta_-EC_1.6.1.2-	1	1			3362	Ribonuclease_P_protein_component_-EC_3.1.26.5-	1	1	0	0	0
5984	RHS-family_protein	0	1	1	1	1	0	1	0	0	1	1					4574	Beta-lactamase_class_C_and_other_penicillin_binding_proteins	1	1			3368	conserved_hypothetical_protein	1	0	0	0	0
5985	FIG00945130-_hypothetical_protein	0	0	0	0	0	0	1	0	0	0	0					4575	Vancomycin_B-type_resistance_protein_VanW	1	1			3369	Lipid_A_export_ATP-binding-permease_protein_MsbA	1	0	0	0	0
5986	FIG00945786-_hypothetical_protein	0	0	0	0	0	0	1	0	0	0	0					4576	Ferredoxin	1	1			3370	hypothetical_protein	1	0	0	0	0
5987	FIG00945835-_hypothetical_protein	1	1	1	1	1	1	1	1	1	1	1					4577	N-succinyl-L-L-diaminopimelate_aminotransferase_alternative_-EC_2.6.1.17-	1	1			3375	L-lactate_dehydrogenase_-EC_1.1.1.27-	1	0	0	0	0
5988	Ribosome-associated_heat_shock_protein_implicated_in_the_recycling_of_the_50S_subunit_-S4_paralog-	1	1	1	1	1	1	1	1	1	1	1					4578	Cell_division_protein_FtsH_-EC_3.4.24.--	1	1			3376	hypothetical_protein	1	0	0	0	0
5989	FIG00945382-_hypothetical_protein	1	1	1	1	1	1	1	1	1	1	1					4579	FIG01124115-_hypothetical_protein	1	1			3379	hypothetical_protein	1	0	0	0	0
5990	DNA_polymerase_III_subunits_gamma_and_tau_-EC_2.7.7.7-	1	1	1	1	1	1	1	1	1	1	1					4580	2-3-4-5-tetrahydropyridine-2-6-dicarboxylate_N-succinyltransferase_-EC_2.3.1.117-	1	1			3384	hypothetical_protein	1	0	0	0	0
5991	FIG000557-_hypothetical_protein_co-occurring_with_RecR	1	1	1	1	1	1	1	1	1	1	1					4581	N-succinyl-L-L-diaminopimelate_desuccinylase_-EC_3.5.1.18-	1	1			3388	alcohol_dehydrogenase	1	0	0	0	0
5992	Recombination_protein_RecR	1	1	1	1	1	1	1	1	1	1	1					4582	FIG01121566-_hypothetical_protein	1	1			3389	hypothetical_protein	1	0	0	0	0
5993	Transcriptional_regulator-_PadR_family	1	1	1	1	1	1	1	1	1	1	1					4583	hypothetical_protein	1	1			3390	FIG00945475-_hypothetical_protein	1	0	0	0	0
5994	ABC_transporter_ATP-binding_protein	1	1	1	1	1	1	1	1	1	1	1					4584	calmodulin-like_protein	1	1			3392	FIG00945878-_hypothetical_protein	1	0	0	0	0
5995	FIG00945808-_hypothetical_protein	1	1	1	1	1	1	1	1	1	1	1					4585	Predicted_glycogen_synthase-_ADP-glucose_transglucosylase_-EC_2.4.1.21--_Actinobacterial_type	1	1			3393	hypothetical_protein	1	0	0	0	0
5996	FIG00945095-_hypothetical_protein	1	1	1	1	1	1	1	1	1	1	1					4586	Glucose-1-phosphate_adenylyltransferase_-EC_2.7.7.27-	1	1			3394	hydrolase-_haloacid_dehalogenase-like_family	1	0	0	0	0
5997	haloacid_dehalogenase-like_hydrolase	1	1	1	1	1	1	1	1	1	1	1					4587	hypothetical_protein	1	1			3395	hypothetical_protein	1	0	0	0	0
5998	Hydrolase	1	1	1	1	1	1	1	1	1	1	1					4588	Vitamin_K_epoxide_reductase	1	1			3397	hypothetical_protein	1	0	0	0	0
5999	putative_ABC_transporter	0	0	0	0	1	1	1	1	0	1	1					4589	FIG00945644-_hypothetical_protein	1	1			3398	hypothetical_protein	1	0	0	0	0
6000	FIG00945440-_hypothetical_protein	1	1	1	1	1	1	1	1	1	1	1					4590	4-hydroxy-tetrahydrodipicolinate_synthase_-EC_4.3.3.7-	1	1			3400	FIG00946374-_hypothetical_protein	1	0	0	0	0
6001	Isoleucyl-tRNA_synthetase_-EC_6.1.1.5-	1	1	1	1	1	1	1	1	1	1	1					4591	Twin-arginine_translocation_protein_TatB	1	1			3401	FIG00946374-_hypothetical_protein	1	0	0	0	0
6002	hypothetical_protein	0	0	1	0	0	0	1	1	1	0	1					4592	Mrp_protein_homolog	1	1			3410	Glycerate_kinase_-EC_2.7.1.31-	1	0	0	0	0
6003	Serine_transporter	1	1	1	1	1	1	1	1	1	1	1					4593	PROBABLE_MEMBRANE_PROTEIN	1	1			3421	hypothetical_membrane_spanning_protein	1	0	0	0	0
6004	L-fuco-beta-pyranose_dehydrogenase_-EC_1.1.1.122-	1	1	1	1	1	1	1	1	1	1	1					4594	Mg-Co-Ni_transporter_MgtE_-_CBS_domain	1	1			3438	FIG00945838-_hypothetical_protein	1	0	0	0	0
6005	WhiB-type_transcription_regulator	1	1	1	1	1	1	1	1	1	1	1					4595	FIG00945082-_possible_membrane_protein	1	1			3441	Methyltransferase_type_11	1	0	0	0	0
6006	FIG00945468-_hypothetical_protein	1	1	1	1	1	1	1	1	1	1	1					4596	hypothetical_protein	1	1			3442	ABC_transporter_-iron.B12.siderophore.hemin-_-_periplasmic_substrate-binding_component	1	0	0	0	0
6007	RidA-YER057c-UK114_superfamily-_group_1	1	1	1	1	1	1	1	1	1	1	1					4597	cytochrome_oxidase_assembly_protein	1	1			3443	putative_corrinoid_ABC_transporter_permease	1	0	0	0	0
6008	cAMP-binding_proteins_-_catabolite_gene_activator_and_regulatory_subunit_of_cAMP-dependent_protein_kinases	1	1	1	1	1	1	1	1	1	1	1					4598	Xaa-Pro_aminopeptidase_-EC_3.4.11.9-	1	1			3444	iron_ABC_transporter-_ATP-binding_protein	1	0	0	0	0
6009	Endonuclease_III_-EC_4.2.99.18-	1	1	1	1	1	1	1	1	1	1	1					4599	hypothetical_protein	1	1			3448	FIG00945116-_hypothetical_protein	1	0	0	0	0
6010	hypothetical_protein	0	0	0	0	0	0	1	0	0	0	0					4600	Transcriptional_regulatory_protein-_C-terminal-Uroporphyrinogen_III_synthase_HEM4	1	1			3452	hypothetical_protein	1	0	0	0	0
6011	FIG00945614-_hypothetical_protein	0	0	1	0	0	0	1	0	1	1	0					4601	Gamma-aminobutyrate-alpha-ketoglutarate_aminotransferase_-EC_2.6.1.19-	1	1			3456	FIG00945088-_hypothetical_protein	1	0	0	0	0
6012	Hypothetical_nudix_hydrolase_YeaB	1	1	1	1	1	1	1	1	1	1	1					4602	Aliphatic_amidase_amiE_-EC_3.5.1.4-	1	1			3458	putative_large_secreted_protein	1	0	0	0	0
6013	protein_of_unknown_function_DUF1469	1	1	1	1	1	1	1	1	1	1	1					4603	Amino_acid_transporters	1	1			3466	hypothetical_protein	1	0	0	0	0
6014	Na+-H+_antiporter_NhaA_type	1	1	1	1	1	1	1	1	1	1	1					4604	FIG137478-_Hypothetical_protein	1	1			3472	CobN_component_of_cobalt_chelatase_involved_in_B12_biosynthesis	1	0	0	0	0
6015	putative_methyltransferase-_EC-2.1.1.-_-	0	0	1	0	0	0	1	0	1	1	0					4605	hypothetical_protein	1	1			3474	Methionine_ABC_transporter_ATP-binding_protein	1	0	0	1	0
6016	Septum_site-determining_protein_MinD_@_possible_CpaE	1	1	1	1	1	1	1	1	1	1	1					4606	Magnesium_and_cobalt_transport_protein_CorA	1	1			3475	transport_system_permease_protein	1	0	0	1	0
6017	Flp_pilus_assembly_protein-_ATPase_CpaF	1	1	1	1	1	1	1	1	1	1	1					4607	Methionine_aminopeptidase_-EC_3.4.11.18-	1	1			3477	periplasmic-binding_protein_of_ABC_transporter	1	0	0	0	0
6018	FIG00946010-_hypothetical_protein	1	1	1	0	1	1	1	1	1	1	1					4608	FIG00946191-_hypothetical_protein	1	1			3481	FIG00946377-_hypothetical_protein	1	0	0	0	0
6019	FIG00946078-_hypothetical_protein	1	1	1	1	1	1	1	1	1	1	1					4609	Glutamine_synthetase_type_I_-EC_6.3.1.2-	1	1			3483	FIG00946199-_hypothetical_protein	1	0	0	0	0
6020	FIG00945150-_hypothetical_protein	1	1	1	1	1	1	1	1	1	1	1					4610	FIG00945994-_hypothetical_protein	1	1			3484	hypothetical_protein	1	0	0	0	0
6021	FIG00946163-_hypothetical_protein	1	1	1	1	1	1	1	1	1	1	1					4611	Glutamate-ammonia-ligase_adenylyltransferase_-EC_2.7.7.42-	1	1			3492	FIG00945894-_hypothetical_protein	1	0	0	0	0
6022	FIG00944990-_hypothetical_protein	0	0	0	0	0	0	1	0	0	0	0					4612	FIG00946321-_hypothetical_protein	1	1			3494	zinc_protease	1	0	0	0	0
6023	Helicase-_C-terminal-DEAD-DEAH_box_helicase-_N-terminal	1	1	1	1	1	1	1	1	1	1	1					4613	FIG137478-_Hypothetical_protein_YbgI	1	1			3495	zinc_protease	1	0	0	0	0
6024	FIG01120800-_hypothetical_protein	1	1	1	1	1	1	1	1	1	1	1					4614	hypothetical_protein	1	1			3496	hypothetical_protein	1	0	0	0	0
6025	Glycerate_kinase_-EC_2.7.1.31-	1	1	1	1	1	1	1	1	1	1	1					4615	HigA_protein_-antitoxin_to_HigB-	1	1			3497	hypothetical_protein	1	0	0	0	0
6026	DNA_topoisomerase_I_-EC_5.99.1.2-	1	1	1	1	1	1	1	1	1	1	1					4616	HigB_toxin_protein	1	1			3504	hypothetical_protein	1	0	0	0	0
6027	FIG00945501-_hypothetical_protein	1	1	1	1	1	1	1	1	1	1	1					4617	Glutamine_synthetase_type_I_-EC_6.3.1.2-	1	1			3507	hypothetical_protein-	1	0	0	0	0
6028	Thymidylate_kinase_-EC_2.7.4.9-	1	1	1	1	1	1	1	1	1	1	1					4618	hypothetical_protein	1	1			3521	hypothetical_protein	1	0	0	0	0
6029	hypothetical_protein	0	0	0	0	0	0	1	0	0	0	0					4619	PROBABLE_MEMBRANE_PROTEIN	1	1			3522	putative_glycosyl_transferase	1	0	0	0	0
6030	DNA_polymerase_III_delta_prime_subunit_-EC_2.7.7.7-	1	1	1	1	1	1	1	1	1	1	1					4620	Glycosyltransferase_-EC_2.4.1.--	1	1			3528	hypothetical_protein	1	0	0	0	0
6031	FIG00945538-_hypothetical_protein	1	1	1	1	1	1	1	1	1	1	1					4621	DedA_protein	1	1			3534	FIG00945249-_hypothetical_protein	1	0	0	0	1
6032	Signal_peptidase-like_protein	1	1	1	1	1	1	1	1	1	1	1					4622	Inosine-5-monophosphate_dehydrogenase_-EC_1.1.1.205-	1	1			3535	conserved_hypothetical_protein	1	0	0	0	0
6033	probable_exported_protease_-EC-3.4.-.--	1	1	1	1	1	1	1	1	1	1	1					4623	COG0488-_ATPase_components_of_ABC_transporters_with_duplicated_ATPase_domains	1	1			3556	conserved_hypothetical_protein	1	0	0	0	0
6034	FIG00945870-_hypothetical_protein	1	1	1	1	1	1	1	1	1	1	1					4624	Transmembrane_protein_MT2276-_clustered_with_lipoate_gene	1	1			3568	hypothetical_protein	1	0	0	0	0
6035	conserved_protein-_DUF885	1	1	1	1	1	1	1	1	1	1	1					4625	Lipoate_synthase	1	1			3569	FIG00946454-_hypothetical_protein	1	0	0	0	0
6036	Amine_oxidase_-flavin-containing-_-EC_1.4.3.4-	1	1	1	1	1	1	1	1	1	1	1					4626	Lead-_cadmium-_zinc_and_mercury_transporting_ATPase_-EC_3.6.3.3-_-EC_3.6.3.5--_Copper-translocating_P-type_ATPase_-EC_3.6.3.4-	1	1			3570	FIG00945495-_hypothetical_protein	1	0	0	0	0
6037	hypothetical_protein	0	0	0	0	1	0	1	0	0	1	0					4627	Copper_resistance_protein_CopD_-_Cytochrome_c_oxidase_caa3-type-_assembly_factor_CtaG-related_protein	1	1			3571	RHS-family_protein	1	0	0	0	0
6038	FIG00945809-_hypothetical_protein	1	1	1	1	1	1	1	1	1	1	1					4628	Octanoate--acyl-carrier-protein--protein-N-octan_oyltransferase	1	1			3572	FIG00946318-_hypothetical_protein	1	0	0	0	0
6039	Phosphohistidine_phosphatase_SixA	1	1	1	1	1	1	1	1	1	1	1					4629	Dihydrolipoamide_acyltransferase_component_of_branched-chain_alpha-keto_acid_dehydrogenase_complex_-EC_2.3.1.168-	1	1			3573	RHS-family_protein	1	0	0	0	0
6040	Lipase_LipU	0	0	0	0	1	0	1	0	0	1	0					4630	conserved_hypothetical_protein	1	1			3574	Cell_division_protein_FtsK	1	0	0	0	0
6041	Lipase_LipU	0	0	0	0	1	0	1	0	0	1	0					4631	hypothetical_protein	1	1			3575	FIG00946193-_hypothetical_protein	1	0	0	0	0
6042	Lipase_LipU	0	0	0	0	1	0	1	0	0	1	0					4632	CblZ-_a_non-orthologous_displasment_for_Alpha-ribazole-5-phosphate_phosphatase	1	1			3576	hypothetical_protein	1	0	0	0	0
6043	FIG00945979-_hypothetical_protein	1	1	1	1	1	1	1	1	1	1	1					4633	PspA-IM30_family_protein	1	1			3577	FIG00945920-_hypothetical_protein	1	0	0	0	0
6044	Inorganic_pyrophosphatase_-EC_3.6.1.1-	1	1	1	1	1	1	1	1	1	1	1					4634	hypothetical_protein	1	1			3578	FIG00945130-_hypothetical_protein	1	0	0	0	0
6045	D-alanyl-D-alanine_carboxypeptidase_-EC_3.4.16.4-	1	1	1	1	1	1	1	1	1	1	1					4635	Glycerate_kinase_-EC_2.7.1.31-	1	1			3579	FIG00945130-_hypothetical_protein	1	0	0	0	0
6046	tRNA-Ile--lysidine_synthetase_-EC_6.3.4.19-	1	1	1	1	1	1	1	1	1	1	1					4636	probable_iron_binding_protein_from_the_HesB_IscA_SufA_family	1	1			3580	FIG00945130-_hypothetical_protein	1	0	0	0	0
6047	Hypoxanthine-guanine_phosphoribosyltransferase_-EC_2.4.2.8-	1	1	1	1	1	1	1	1	1	1	1					4637	Cytochrome_c_oxidase_polypeptide_II_-EC_1.9.3.1-	1	1			3581	FIG00945786-_hypothetical_protein	1	0	0	0	0
6048	Cell_division_protein_FtsH_-EC_3.4.24.--	1	1	1	1	1	1	1	1	1	1	1					4638	Cytochrome_c_oxidase_polypeptide_I_-EC_1.9.3.1-	1	1			3582	FIG00945835-_hypothetical_protein	2	0	0	0	0
6049	GTP_cyclohydrolase_I_-EC_3.5.4.16-_type_1	1	1	1	1	1	1	1	1	1	1	1					4639	Possible_conserved_integral_membrane_protein	1	1			3594	putative_ABC_transporter	1	0	0	0	0
6050	FIG00946019-_hypothetical_protein	1	1	1	1	1	1	1	1	1	1	1					4640	Inosine-5-monophosphate_dehydrogenase_-EC_1.1.1.205-	1	1			3596	conserved_hypothetical_protein	1	0	0	0	0
6051	hypothetical_protein	0	0	0	0	0	0	1	0	0	0	0					4641	hypothetical_protein	1	1			3598	Putative_inner_membrane_protein	1	0	0	0	0
6052	putative_outer_membrane_protein_A	1	1	1	1	1	1	1	1	1	1	1					4642	Ubiquinol--cytochrome_c_reductase-_cytochrome_B_subunit_-EC_1.10.2.2-	1	1			3599	Serine_transporter	1	0	0	0	0
6053	FIG00945345-_hypothetical_protein	0	0	0	0	0	0	1	0	0	0	0					4643	Ubiquinol-cytochrome_C_reductase_iron-sulfur_subunit_-EC_1.10.2.2-	1	1			3601	WhiB-type_transcription_regulator	1	0	0	0	0
6054	FIG00945154-_hypothetical_protein	1	1	1	1	1	1	1	1	1	1	1					4644	ubiquinol_cytochrome_C_oxidoreductase-_cytochrome_C1_subunit	1	1			3606	FIG00945614-_hypothetical_protein	1	0	0	0	0
6055	hypothetical_protein	1	1	1	1	1	1	1	1	1	1	1					4645	Cytochrome_c_oxidase_polypeptide_III_-EC_1.9.3.1-	1	1			3618	FIG00944990-_hypothetical_protein	1	0	0	0	0
6056	FIG00945898-_hypothetical_protein	0	0	0	0	0	0	1	0	0	0	0					4646	PROBABLE_RESPONSE_REGULATOR	1	1			3632	hypothetical_protein	1	0	0	0	0
6057	FIG00945898-_hypothetical_protein	1	1	1	1	1	1	1	1	1	1	1					4647	Anthranilate_phosphoribosyltransferase_-EC_2.4.2.18-	1	1			3633	hypothetical_protein	1	0	0	0	0
6058	FIG00946491-_hypothetical_protein	0	0	0	0	0	0	1	0	0	0	0					4648	putative_type_IV_peptidase	1	1			3636	Lipase_LipU	1	0	0	0	0
6059	Dihydropteroate_synthase_-EC_2.5.1.15-	1	1	1	1	1	1	1	1	1	1	1					4649	hypothetical_protein	0	1			3637	Lipase_LipU	1	0	0	0	0
6060	Dihydroneopterin_aldolase_-EC_4.1.2.25-	1	1	1	1	1	1	1	1	1	1	1					4650	FIG00945339-_hypothetical_protein	1	1			3638	Lipase_LipU	1	0	0	0	0
6061	2-amino-4-hydroxy-6-_hydroxymethyldihydropteridine_pyrophosphokinase_-EC_2.7.6.3-	1	1	1	1	1	1	1	1	1	1	1					4651	Peptidyl-prolyl_cis-trans_isomerase_-EC_5.2.1.8-	1	1			3646	FIG00946019-_hypothetical_protein	1	0	0	0	0
6062	FIG027937-_secreted_protein	1	1	1	1	1	1	1	1	1	1	1					4652	FIG056164-_rhomboid_family_serine_protease	1	1			3647	hypothetical_protein	1	0	0	0	0
6063	FIG00945685-_hypothetical_protein	1	1	1	1	1	1	1	1	1	1	1					4653	Transcriptional_regulator-_AsnC_family	1	1			3648	putative_outer_membrane_protein_A	1	0	0	0	0
6064	NADH-ubiquinone_oxidoreductase_chain_D_-EC_1.6.5.3-	1	1	1	1	1	1	1	1	1	1	1					4654	DNA_polymerase_III_epsilon_subunit_-EC_2.7.7.7-	1	1			3649	FIG00945345-_hypothetical_protein	1	0	0	0	0
6065	Lsr2_family_protein	1	1	1	1	1	1	1	1	1	1	1					4656	Putative_secreted_protein	1	1			3652	FIG00945898-_hypothetical_protein	1	0	0	0	0
6067	FIG01131983-_hypothetical_protein	1	1	1	1	1	1	1	1	1	1	1					4657	putative_glucokinase	1	1			3653	FIG00946491-_hypothetical_protein	1	0	0	0	0
6068	FIG001614-_Membrane_protein	1	1	1	1	1	1	1	1	1	1	1					4658	1-acyl-sn-glycerol-3-phosphate_acyltransferase_-EC_2.3.1.51-	1	1			3672	response_regulator_receiver_domain_protein	1	0	0	0	0
6069	FIG015373-_Membrane_protein	1	1	1	1	1	1	1	1	1	1	1					4659	1-acyl-sn-glycerol-3-phosphate_acyltransferase_-EC_2.3.1.51-	1	1			3673	Signal_transduction_histidine_kinase	1	0	0	0	0
6070	Lactam_utilization_protein_LamB	1	1	1	1	1	1	1	1	1	1	1					4660	two-component_system_sensor_kinase	1	1			3674	FIG00945678-_hypothetical_protein	1	0	0	0	0
6071	Allophanate_hydrolase_2_subunit_1_-EC_3.5.1.54-	1	1	1	1	1	1	1	1	1	1	1					4661	putative_two-component_system_response_regulator	1	1			3678	N-acetylmannosamine-6-phosphate_2-epimerase_-EC_5.1.3.9-	1	0	0	0	0
6072	Allophanate_hydrolase_2_subunit_2_-EC_3.5.1.54-	1	1	1	1	1	1	1	1	1	1	1					4662	2-keto-3-deoxy-D-arabino-heptulosonate-7-_phosphate_synthase_II_-EC_2.5.1.54-	1	1			3679	Nitrate-nitrite_transporter	1	0	0	0	1
6073	Multidrug_resistance_protein_B	1	1	1	1	1	1	1	1	1	1	1					4663	similar_to_Zn-dependent_hydrolases_of_the_beta-lactamase_fold	1	1			3680	4-hydroxythreonine-4-phosphate_dehydrogenase_-EC_1.1.1.262-	1	0	0	0	1
6074	Cell_division_inhibitor	1	1	1	1	1	1	1	1	1	1	1					4664	Permease_of_the_drug-metabolite_transporter_-DMT-_superfamily	1	1			3681	hypothetical_protein	1	0	0	0	0
6075	FIG056164-_rhomboid_family_serine_protease	1	1	1	1	1	1	1	1	1	1	1					4665	Probable_serine-threonine-protein_kinase_pknL_-EC_2.7.11.1-	1	1			3682	Transcriptional_repressor_of_the_fructose_operon-_DeoR_family	1	0	0	0	0
6076	hypothetical_protein	1	1	1	1	1	1	1	1	1	1	1					4666	hypothetical_protein	1	1			3699	conserved_protein-_putative_protease	1	0	0	1	1
6077	response_regulator_receiver_domain_protein	1	1	1	1	1	1	1	1	1	1	1					4667	Thiamin-phosphate_pyrophosphorylase_-EC_2.5.1.3-	1	1			3703	FIG00946369-_hypothetical_protein	1	0	0	0	0
6078	Signal_transduction_histidine_kinase	1	1	1	1	1	1	1	1	1	1	1					4668	Geranylgeranyl_pyrophosphate_synthetase_-EC_2.5.1.29-	1	1			3712	FIG00945371-_hypothetical_protein	1	0	0	0	0
6079	FIG00945678-_hypothetical_protein	1	1	1	1	1	1	1	1	1	1	1					4669	putative_helicase_protein	1	1			3742	hypothetical_protein	1	0	0	0	0
6080	hypothetical_protein	0	0	0	0	0	0	1	0	0	0	0					4670	hypothetical_protein	1	1			3749	hypothetical_protein	1	0	0	0	0
6081	Beta-glucoside_bgl_operon_antiterminator-_BglG_family	1	1	1	1	1	1	1	1	1	1	1					4671	hypothetical_protein	1	1			3753	3-oxoacyl--acyl-carrier_protein-_reductase_-EC_1.1.1.100-	1	0	0	0	1
6082	PTS_system-_glucose-specific_IIA_component	1	1	1	1	1	1	1	1	1	1	1					4672	ABC-type_nitrate-sulfonate-bicarbonate_transport_systems-_periplasmic_components	1	1			3754	Succinate_dehydrogenase_flavoprotein_subunit_-EC_1.3.99.1-	1	0	0	0	0
6083	PTS_system-_N-acetylglucosamine-specific_IIA_component_-EC_2.7.1.69-_-_PTS_system-_N-acetylglucosamine-specific_IIB_component_-EC_2.7.1.69-_-_PTS_system-_N-acetylglucosamine-specific_IIC_component_-EC_2.7.1.69-	1	1	1	1	1	1	1	1	1	1	1					4673	Alkanesulfonates_transport_system_permease_protein	1	1			3755	Succinate_dehydrogenase_flavoprotein_subunit_-EC_1.3.99.1-	1	0	0	0	0
6084	N-acetylmannosamine-6-phosphate_2-epimerase_-EC_5.1.3.9-	1	1	1	1	1	1	1	1	1	1	1					4674	ABC-type_nitrate-sulfonate-bicarbonate_transport_system-_ATPase_component	1	1			3756	Succinate_dehydrogenase_flavoprotein_subunit_-EC_1.3.99.1-	1	0	0	0	0
6085	Nitrate-nitrite_transporter	0	0	0	0	1	0	1	0	0	1	0					4675	putative_hydrolase	1	1			3757	putative_glycosyl_hydrolase	1	0	0	0	0
6086	4-hydroxythreonine-4-phosphate_dehydrogenase_-EC_1.1.1.262-	0	0	0	0	1	0	1	0	0	1	0					4676	18_kDa_antigen_2	1	1			3758	4-hydroxyphenylpyruvate_dioxygenase_-EC_1.13.11.27-	1	0	0	0	0
6087	hypothetical_protein	0	0	0	0	1	0	1	0	0	1	0					4677	6-phosphogluconate_dehydrogenase-_decarboxylating_-EC_1.1.1.44-	1	1			3759	GLUCOSE-FRUCTOSE_OXIDOREDUCTASE_-EC_1.1.99.28-	1	0	0	0	0
6088	Transcriptional_repressor_of_the_fructose_operon-_DeoR_family	0	0	0	0	1	0	1	0	0	1	0					4678	Gluconate_transporter_family_protein	1	1			3760	D-3-phosphoglycerate_dehydrogenase_-EC_1.1.1.95-	1	0	0	0	0
6089	A-G-specific_adenine_glycosylase_-EC_3.2.2.--	1	1	1	1	1	1	1	1	1	1	1					4679	Gluconokinase_-EC_2.7.1.12-	1	1			3761	FIG00945548-_hypothetical_protein	1	0	0	0	0
6090	Glutamate-1-semialdehyde_aminotransferase_-EC_5.4.3.8-	1	1	1	1	1	1	1	1	1	1	1					4680	Transcriptional_regulator-_GntR_family	1	1			3762	FIG00945392-_hypothetical_protein	1	0	0	0	0
6091	Porphobilinogen_synthase_-EC_4.2.1.24-	1	1	1	1	1	1	1	1	1	1	1					4681	ABC-2_type_transporter	1	1			3763	FIG00945707-_hypothetical_protein	1	0	0	0	0
6092	Uroporphyrinogen-III_synthase_-EC_4.2.1.75-	1	1	1	1	1	1	1	1	1	1	1					4682	ABC-2_type_transporter	1	1			3768	hypothetical_protein	1	0	0	0	0
6093	Porphobilinogen_deaminase_-EC_2.5.1.61-	1	1	1	1	1	1	1	1	1	1	1					4683	ABC_transporter_ATP-binding_protein	1	1			3778	hypothetical_protein	1	0	0	0	0
6094	Protoporphyrinogen_IX_oxidase-_aerobic-_HemY_-EC_1.3.3.4-	1	1	1	1	1	1	1	1	1	1	1					4684	Glycine_dehydrogenase_-decarboxylating-_-glycine_cleavage_system_P_protein-_-EC_1.4.4.2-	1	1			3780	Glycerate_kinase_-EC_2.7.1.31-	1	0	0	0	0
6095	Uroporphyrinogen_III_decarboxylase_-EC_4.1.1.37-	1	1	1	1	1	1	1	1	1	1	1					4685	Glycine_cleavage_system_H_protein	1	1			3789	ABC_transporter_permease_protein_YvcS	1	0	0	0	0
6096	Hemoprotein_HemQ-_essential_component_of_heme_biosynthetic_pathway_in_Gram-positive_bacteria	1	1	1	1	1	1	1	1	1	1	1					4686	Aminomethyltransferase_-glycine_cleavage_system_T_protein-_-EC_2.1.2.10-	1	1			3799	hypothetical_protein	1	0	0	0	0
6097	FIG00945946-_hypothetical_protein	1	1	1	1	1	1	1	1	1	1	1					4687	putative_membrane_protein	0	1			3808	hypothetical_protein	1	0	0	0	0
6098	DNA_integrity_scanning_protein_disA	1	1	1	1	1	1	1	1	1	1	1					4688	FIG001454-_Transglutaminase-like_enzymes-_putative_cysteine_proteases	1	1			3809	hypothetical_protein	1	0	0	0	0
6099	DNA_repair_protein_RadA	1	1	1	1	1	1	1	1	1	1	1					4689	FIG002343-_hypothetical_protein	1	1			3813	ATPase	1	0	0	2	0
6100	NAD-dependent_malic_enzyme_-EC_1.1.1.38-	1	1	1	1	1	1	1	1	1	1	1					4690	FIG022979-_MoxR-like_ATPases	1	1			3828	FIG00945575-_hypothetical_protein	1	0	0	0	1
6101	FIG00945628-_hypothetical_protein	1	1	1	1	1	1	1	1	1	1	1					4691	Cell_division_protein_MraZ	1	1			3829	hypothetical_protein	1	0	0	0	0
6102	Sugar_phosphate_isomerases-epimerases	1	1	1	1	1	1	1	1	1	1	1					4692	rRNA_small_subunit_methyltransferase_H	1	1			3830	hypothetical_protein	1	0	0	0	0
6103	Proline_dehydrogenase_-EC_1.5.99.8-_-Proline_oxidase-	1	1	1	1	1	1	1	1	1	1	1					4693	Cell_division_protein_FtsL	1	1			3831	FIG00732228-_membrane_protein	1	0	0	1	0
6104	putative_integral_membrane_protein	1	1	1	1	1	1	1	1	1	1	1					4694	Cell_division_protein_FtsI_-Peptidoglycan_synthetase-_-EC_2.4.1.129-	1	1			3832	Putative_phosphotransferase_system_protein	1	0	0	0	0
6105	Aspartate-semialdehyde_dehydrogenase_-EC_1.2.1.11-	1	1	1	1	1	1	1	1	1	1	1					4695	UDP-N-acetylmuramoylalanyl-D-glutamate--2-6-_diaminopimelate_ligase_-EC_6.3.2.13-	1	1			3833	S-ribosylhomocysteine_lyase_-EC_4.4.1.21-_-_Autoinducer-2_production_protein_LuxS	1	0	0	0	0
6106	Pyrroline-5-carboxylate_reductase_-EC_1.5.1.2-	1	1	1	1	1	1	1	1	1	1	1					4696	UDP-N-acetylmuramoylalanyl-D-glutamyl-2-6-_diaminopimelate--D-alanyl-D-alanine_ligase_-EC_6.3.2.10-	1	1			3834	hypothetical_protein	1	0	0	0	0
6107	FIG00945572-_hypothetical_protein	1	1	1	1	1	1	1	1	1	1	1					4697	Phospho-N-acetylmuramoyl-pentapeptide-_transferase_-EC_2.7.8.13-	1	1			3835	hypothetical_protein	1	0	0	0	0
6108	FIG00946369-_hypothetical_protein	1	0	1	0	1	1	1	1	1	1	1					4698	UDP-N-acetylmuramoylalanine--D-glutamate_ligase_-EC_6.3.2.9-	1	1			3836	hypothetical_protein	1	0	0	0	0
6109	Uroporphyrinogen-III_methyltransferase_-EC_2.1.1.107-_-_Uroporphyrinogen-III_synthase_-EC_4.2.1.75-	1	1	1	1	1	1	1	1	1	1	1					4699	Cell_division_protein_FtsW	1	1			3837	hypothetical_protein	1	0	0	0	0
6110	Hypothetical-_related_to_broad_specificity_phosphatases_COG0406	1	1	1	1	1	1	1	1	1	1	1					4700	UDP-N-acetylglucosamine--N-acetylmuramyl-_-pentapeptide-_pyrophosphoryl-undecaprenol_N-acetylglucosamine_transferase_-EC_2.4.1.227-	1	1			3838	Cytochrome_c-type_biogenesis_protein_DsbD-_protein-disulfide_reductase_-EC_1.8.1.8-	2	0	0	0	0
6111	Thiol-disulfide_oxidoreductase_related_to_ResA	1	1	1	1	1	1	1	1	1	1	1					4701	UDP-N-acetylmuramate--alanine_ligase_-EC_6.3.2.8-	1	1			3845	5-keto-2-deoxygluconokinase_-EC_2.7.1.92-	1	0	0	1	1
6112	Cytochrome_c-type_biogenesis_protein_CcdA_-DsbD_analog-	1	1	1	1	1	1	1	1	1	1	1					4702	Cell_division_protein_FtsQ	1	1			3849	FIG00945879-_hypothetical_protein	1	0	0	0	0
6113	Ccs1-ResB-related_putative_cytochrome_C-type_biogenesis_protein	1	1	1	1	1	1	1	1	1	1	1					4703	Cell_division_protein_FtsZ_-EC_3.4.24.--	1	1			3857	hypothetical_protein	1	0	0	0	0
6114	Cytochrome_c-type_biogenesis_protein_CcsA-ResC	1	1	1	1	1	1	1	1	1	1	1					4704	COG1496-_Uncharacterized_conserved_protein	1	1			3858	FIG00946317-_hypothetical_protein	1	0	0	0	0
6115	FIG00945631-_hypothetical_protein	1	1	1	1	1	1	1	1	1	1	1					4705	FIG021292-_hypothetical_protein	1	1			3859	hypothetical_protein	1	0	0	0	0
6116	short-chain_dehydrogenase-reductase_SDR	1	1	1	1	1	1	1	1	1	1	1					4706	FIG021764-_Possible_membrane_protein	1	1			3866	hypothetical_protein	1	0	0	0	0
6117	hypothetical_protein	0	0	0	0	0	0	1	0	0	0	0					4707	FIG00945234-_hypothetical_protein	1	1			3882	hypothetical_protein	1	0	0	0	0
6118	hypothetical_protein	0	0	0	0	0	0	1	0	0	0	0					4708	putative_DNA-binding_protein	1	1			3887	hypothetical_protein	1	0	0	0	0
6119	ABC_transporter-_ATP-binding_protein	0	0	0	0	0	0	1	0	0	0	0					4709	Lipoprotein_signal_peptidase_-EC_3.4.23.36-	1	1			3892	Putative_oxidoreductase_component_of_anaerobic_dehydrogenases-_Functional_role_page_for_Chaperone_protein_TorD	1	0	0	0	0
6120	hypothetical_protein	0	0	0	0	0	0	1	0	0	0	0					4710	Ribosomal_large_subunit_pseudouridine_synthase_D_-EC_4.2.1.70-	1	1			3898	hypothetical_protein	1	0	0	0	0
6121	FIG00946120-_hypothetical_protein	1	1	1	1	1	1	1	1	1	1	1					4711	Pyruvate_kinase_-EC_2.7.1.40-	1	1			3900	FIG00944919-_hypothetical_protein	1	0	0	0	0
6122	NADPH-dependent_mycothiol_reductase_Mtr	1	1	1	1	1	1	1	1	1	1	1					4712	response_regulator	1	1			3902	Molybdenum_transport_system_permease_protein_ModB_-TC_3.A.1.8.1-_-_Molybdenum_transport_ATP-binding_protein_ModC_-TC_3.A.1.8.1-	1	0	0	0	0
6123	putative_ABC-type_transporter-_periplasmic_component	1	1	1	1	1	1	1	1	1	1	1					4713	ComA_operon_protein_2	1	1			3907	Nitrate-nitrite_transporter_NarK	1	0	0	1	0
6124	Methionine_ABC_transporter_ATP-binding_protein	1	1	1	1	1	1	1	1	1	1	1					4714	Precorrin-6A_synthase_-EC_2.1.1.152-	1	1			3908	Molybdopterin-guanine_dinucleotide_biosynthesis_protein_MobA	1	0	0	0	0
6125	FIG00945302-_hypothetical_protein	1	1	1	1	1	1	1	1	1	1	1					4715	DNA_polymerase_I_-EC_2.7.7.7-	1	1			3910	hypothetical_protein-_putative_molybdopterin-guanine_dinucleotide_biosynthesis_protein	1	0	0	0	1
6126	siderophore-interacting_protein	1	1	1	1	1	1	1	1	1	1	1					4716	Predicted_D-lactate_dehydrogenase-_Fe-S_protein-_FAD-FMN-containing	1	1			3911	Anaerobic_dimethyl_sulfoxide_reductase_chain_C_-EC_1.8.99.--	1	0	0	0	1
6127	Phosphate_transport_ATP-binding_protein_PstB_-TC_3.A.1.7.1-	1	1	1	1	1	1	1	1	1	1	1					4717	putative_secreted_protein	1	1			3912	Anaerobic_dimethyl_sulfoxide_reductase_chain_B_-EC_1.8.99.--	1	0	0	0	0
6128	Phosphate_transport_system_permease_protein_PstA_-TC_3.A.1.7.1-	1	1	1	1	1	1	1	1	1	1	1					4718	SSU_ribosomal_protein_S1p	1	1			3913	hypothetical_protein	1	0	0	0	0
6129	Phosphate_transport_system_permease_protein_PstC_-TC_3.A.1.7.1-	1	1	1	1	1	1	1	1	1	1	1					4719	Dephospho-CoA_kinase_-EC_2.7.1.24-	1	1			3914	Anaerobic_dimethyl_sulfoxide_reductase_chain_A_-EC_1.8.99.--	1	0	0	0	1
6130	Phosphate_ABC_transporter-_periplasmic_phosphate-binding_protein_PstS_-TC_3.A.1.7.1-	1	1	1	1	1	1	1	1	1	1	1					4720	hypothetical_protein	1	1			3915	hypothetical_protein	1	0	0	0	0
6131	Possible_hydrolase_mutT1_-EC_3.-.-.--	1	1	1	1	1	1	1	1	1	1	1					4721	Excinuclease_ABC_subunit_B	1	1			3916	Sulfur_carrier_protein_adenylyltransferase_ThiF	1	0	0	1	0
6132	Polyphosphate_kinase_-EC_2.7.4.1-	1	1	1	1	1	1	1	1	1	1	1					4722	Integral_membrane_protein_TerC	1	1			3919	Glycine_oxidase_ThiO_-EC_1.4.3.19-_@_Opine_oxidase_subunit_B	1	0	0	0	1
6133	transcriptional_regulatory_protein	1	1	1	1	1	1	1	1	1	1	1					4723	Maleylpyruvate_isomerase-_mycothiol-dependent_-EC_5.2.1.4-	1	1			3920	FIG00945506-_hypothetical_protein	1	0	0	0	0
6134	FIG00946218-_hypothetical_protein	1	1	1	1	1	1	1	1	1	1	1					4724	Excinuclease_ABC_subunit_A	1	1			3927	hypothetical_protein	1	0	0	0	0
6135	D-tyrosyl-tRNA-Tyr-_deacylase_-EC_3.6.1.n1-	1	1	1	1	1	1	1	1	1	1	1					4725	integral_membrane_protein	1	1			3934	FIG00945470-_hypothetical_protein	1	0	0	0	0
6136	DUF1794	1	1	1	1	1	1	1	1	1	1	1					4726	iron_sulphur_protein	1	1			3937	D-lactate_dehydrogenase	1	0	0	0	0
6137	Folate-dependent_protein_for_Fe-S_cluster_synthesis-repair_in_oxidative_stress	1	1	1	1	1	1	1	1	1	1	1					4727	putative_phosphoglycerate_mutase-fructose-2-6-bisphosphatase-_EC-5.4.2.1_-	1	1			3938	FIG00945480-_hypothetical_protein	1	0	0	0	0
6138	FIG00945030-_hypothetical_protein	1	1	1	1	1	1	1	1	1	1	1					4728	Excinuclease_ABC_subunit_C	1	1			3939	hypothetical_protein	1	0	0	0	0
6139	Short-chain_dehydrogenase-reductase_SDR	1	1	1	1	1	1	1	1	1	1	1					4729	Hypothetical_ATP-binding_protein_UPF0042-_contains_P-loop	1	1			3953	hypothetical_protein	1	0	0	0	0
6140	Phosphoenolpyruvate-protein_phosphotransferase_of_PTS_system_-EC_2.7.3.9-	1	1	1	1	1	1	1	1	1	1	1					4730	FIG002813-_LPPG-FO_2-phospho-L-lactate_transferase_like-_CofD-like	1	1			3954	hypothetical_protein	1	0	0	0	0
6141	Phosphotransferase_system-_phosphocarrier_protein_HPr	1	1	1	1	1	1	1	1	1	1	1					4731	FIG001886-_Cytoplasmic_hypothetical_protein	1	1			3962	FIG00945867-_hypothetical_protein	1	0	0	0	0
6142	2-C-methyl-D-erythritol_4-phosphate_cytidylyltransferase_-EC_2.7.7.60-	1	1	1	1	1	1	1	1	1	1	1					4732	NAD-dependent_glyceraldehyde-3-phosphate_dehydrogenase_-EC_1.2.1.12-	1	1			3979	FIG00946225-_hypothetical_protein	1	0	0	0	0
6143	PTS_system-_glucitol-sorbitol-specific_IIA_component	1	1	1	1	1	1	1	1	1	1	1					4733	Phosphoglycerate_kinase_-EC_2.7.2.3-	1	1			3980	FIG00946033-_hypothetical_protein	1	0	0	0	0
6144	PTS_system-_galactitol-specific_IIB_component_-EC_2.7.1.69-	1	1	1	1	1	1	1	1	1	1	1					4734	Triosephosphate_isomerase_-EC_5.3.1.1-	1	1			3981	transporter-_putative_fucose_permease	1	0	0	0	0
6145	CarD-like_transcriptional_regulator	1	1	1	1	1	1	1	1	1	1	1					4735	Preprotein_translocase_subunit_SecG_-TC_3.A.5.1.1-	1	1			3982	Organic_hydroperoxide_resistance_transcriptional_regulator	1	0	0	0	0
6146	hypothetical_protein	1	1	1	1	1	1	1	1	1	1	1					4736	putative_electron_transport_protein	1	1			3983	Organic_hydroperoxide_resistance_protein	1	0	0	0	0
6147	Phosphate_regulon_transcriptional_regulatory_protein_PhoB_-SphR-	1	1	1	1	1	1	1	1	1	1	1					4737	Dihydrofolate_synthase_-EC_6.3.2.12-_-_Folylpolyglutamate_synthase_-EC_6.3.2.17-	1	1			3984	ThiJ-PfpI_family_protein	1	0	0	0	0
6148	Phosphate_regulon_sensor_protein_PhoR_-SphS-_-EC_2.7.13.3-	1	1	1	1	1	1	1	1	1	1	1					4738	Membrane_protein	1	1			3985	hypothetical_protein	1	0	0	0	0
6149	Phosphate_transport_system_regulatory_protein_PhoU	1	1	1	1	1	1	1	1	1	1	1					4739	Nucleoside_diphosphate_kinase_-EC_2.7.4.6-	1	1			3990	hypothetical_protein	1	0	0	0	0
6150	Polysaccharide_deacetylase	1	1	1	1	1	1	1	1	1	1	1					4740	FIG092679-_Fe-S_oxidoreductase	1	1			3991	Arginine_pathway_regulatory_protein_ArgR-_repressor_of_arg_regulon	1	0	0	0	0
6151	Phosphoglycerate_mutase_-EC_5.4.2.1-	1	1	1	1	1	1	1	1	1	1	1					4741	Beta-hexosaminidase_-EC_3.2.1.52-	1	1			4000	hypothetical_protein	1	0	0	0	0
6152	PTS_system-_galactitol-specific_IIA_component_-EC_2.7.1.69-	1	1	1	1	1	1	1	1	1	1	1					4742	FIG017108-_hypothetical_protein	1	1			4008	ABC-type_amino_acid_transport_system-_permease_component	1	0	0	0	0
6153	PTS_system-_galactitol-specific_IIB_component_-EC_2.7.1.69-	1	1	1	1	1	1	1	1	1	1	1					4743	Cytoplasmic_axial_filament_protein_CafA_and_Ribonuclease_G_-EC_3.1.4.--	1	1			4009	conserved_hypothetical_protein	1	0	0	0	0
6154	L-asparaginase_I-_cytoplasmic_-EC_3.5.1.1-	1	1	1	1	1	1	1	1	1	1	1					4744	LSU_ribosomal_protein_L21p	1	1			4010	Transcriptional_regulator-_ArsR_family	1	0	0	0	0
6155	L-asparagine_permease	1	1	1	1	1	1	1	1	1	1	1					4745	LSU_ribosomal_protein_L27p	1	1			4011	conserved_protein-_putative_sugar_binding_protein	1	0	0	0	0
6156	Serine_hydroxymethyltransferase_-EC_2.1.2.1-	1	1	1	1	1	1	1	1	1	1	1					4746	hypothetical_protein	1	1			4012	putative_sugar_transport_protein	1	0	0	0	0
6157	2-dehydro-3-deoxygluconate_kinase_-EC_2.7.1.45-	1	1	1	1	1	1	1	1	1	1	1					4747	GTP-binding_protein_Obg	1	1			4013	putative_transport_system_permease_protein	1	0	0	0	0
6158	4-hydroxy-2-oxoglutarate_aldolase_-EC_4.1.3.16-_@_2-dehydro-3-deoxyphosphogluconate_aldolase_-EC_4.1.2.14-	1	1	1	1	1	1	1	1	1	1	1					4748	Glutamate_5-kinase_-EC_2.7.2.11-_-_RNA-binding_C-terminal_domain_PUA	1	1			4014	Alpha-L-fucosidase_-EC_3.2.1.51-	1	0	0	0	0
6159	3-oxoacyl--acyl-carrier_protein-_reductase_-EC_1.1.1.100-	0	0	0	0	1	0	1	0	0	1	0					4749	Gamma-glutamyl_phosphate_reductase_-EC_1.2.1.41-	1	1			4015	L-fucose_isomerase_-EC_5.3.1.25-	1	0	0	0	0
6160	Succinate_dehydrogenase_flavoprotein_subunit_-EC_1.3.99.1-	0	0	0	0	1	0	1	0	0	1	0					4750	hypothetical_protein	1	1			4016	L-fucose_isomerase_-EC_5.3.1.25-	1	0	0	0	0
6161	Succinate_dehydrogenase_flavoprotein_subunit_-EC_1.3.99.1-	0	0	0	0	1	0	1	0	0	1	0					4751	Nicotinate-nucleotide_adenylyltransferase_-EC_2.7.7.18-	1	1			4017	class_II_aldolase-adducin_family_protein	1	0	0	0	0
6162	hypothetical_protein	0	0	0	0	0	0	1	0	0	0	0					4752	Iojap_protein	1	1			4018	FIG00946009-_hypothetical_protein	1	0	0	0	0
6163	putative_glycosyl_hydrolase	0	0	0	0	1	0	1	0	0	1	0					4753	Phosphoglycerate_mutase_family	1	1			4019	ABC_transporter-_ATP-binding_protein	1	0	0	0	0
6164	4-hydroxyphenylpyruvate_dioxygenase_-EC_1.13.11.27-	0	0	0	0	1	0	1	0	0	1	0					4754	GCN5-related_N-acetyltransferase	0	1			4020	FIG00945046-_hypothetical_protein	1	0	0	0	0
6165	GLUCOSE-FRUCTOSE_OXIDOREDUCTASE_-EC_1.1.99.28-	0	0	0	0	1	0	1	0	0	1	0					4755	hypothetical_protein	0	1			4021	hypothetical_protein	1	0	0	0	0
6166	D-3-phosphoglycerate_dehydrogenase_-EC_1.1.1.95-	0	0	0	0	1	0	1	0	0	1	0					4756	hypothetical_protein	1	1			4032	hypothetical_protein	1	0	0	0	0
6167	FIG00945548-_hypothetical_protein	1	1	1	1	1	1	1	1	1	1	1					4757	hypothetical_protein	1	1			4039	hypothetical_protein	1	0	0	0	0
6168	FIG00945392-_hypothetical_protein	0	0	0	0	1	0	1	0	0	1	0					4758	hypothetical_protein	1	1			4040	l-arginine-glycine_amidinotransferase	1	0	0	0	0
6169	FIG00945707-_hypothetical_protein	0	0	0	0	1	0	1	0	0	1	0					4759	Transporter-_LysE_family	1	1			4041	Hypothetical_transporter	1	0	0	0	0
6170	hypothetical_protein	0	0	0	0	0	0	1	0	0	0	0					4760	Transcriptional_regulator-_AsnC_family	1	1			4043	FIG01363442-_possible_membrane_protein	1	0	0	0	0
6171	23S_rRNA_-guanosine-2-O--_-methyltransferase_rlmB_-EC_2.1.1.--	1	1	1	1	1	1	1	1	1	1	1					4761	hypothetical_protein	1	1			4052	hypothetical_protein	1	0	0	0	0
6172	Cysteinyl-tRNA_synthetase_-EC_6.1.1.16-	1	1	1	1	1	1	1	1	1	1	1					4762	hypothetical_protein	1	1			4053	endoglycoceramidase-_EC-3.2.1.123_-	1	0	0	0	0
6173	FIG00945279-_hypothetical_protein	0	0	0	0	1	0	1	0	0	1	0					4763	hypothetical_protein	0	1			4061	toxin-antitoxin_system-_toxin_component-_HicA_family	1	0	0	0	0
6174	Chromosome_segregation_ATPases	1	1	1	1	1	1	1	1	1	1	1					4764	hypothetical_protein	1	1			4062	toxin-antitoxin_system-_antitoxin_component-_HicB_family	1	0	0	0	0
6175	Cystathionine_gamma-synthase_-EC_2.5.1.48-	0	0	0	0	0	0	1	0	0	0	0					4765	hypothetical_protein	1	1			4063	hypothetical_protein	1	0	0	0	0
6176	Cystathionine_gamma-synthase_-EC_2.5.1.48-	0	0	0	0	0	0	1	0	0	0	0					4766	FIG00573738-_hypothetical_protein	1	1			4064	FIG00945603-_hypothetical_protein	1	0	0	0	0
6177	COG1302-_Uncharacterized_protein_conserved_in_bacteria	1	1	1	1	1	1	1	1	1	1	1					4767	ABC_transporter_ATP-binding_protein	1	1			4071	hypothetical_protein	1	0	0	0	0
6178	conserved_hypothetical_protein	1	1	1	1	1	1	1	1	1	1	1					4768	Lactoylglutathione_lyase_and_related_lyases	1	1			4078	UPF0135_protein_Bsu_YqfO	1	0	0	0	0
6179	FIG00944953-_hypothetical_protein	1	1	1	1	1	1	1	1	1	1	1					4769	hypothetical_protein	1	1			4080	hypothetical_protein	1	0	0	0	0
6180	hypothetical_protein-_putative_signal_peptide	1	1	1	1	1	1	1	1	1	1	1					4770	RNA_3-terminal_phosphate_cyclase_-EC_6.5.1.4-	1	1			4087	hypothetical_protein	1	0	0	0	0
6181	FIG00945592-_hypothetical_protein	1	1	1	1	1	1	1	1	1	1	1					4771	hypothetical_protein	0	1			4095	Sialidase_-EC_3.2.1.18-	1	0	0	0	0
6182	sigma-70_region_2	1	1	1	1	1	1	1	1	1	1	1					4772	Transcriptional_regulator-_AraC_family	1	1			4096	Sialidase_-EC_3.2.1.18-	1	0	0	0	0
6183	FIG00946001-_hypothetical_protein	1	1	1	1	1	1	1	1	1	1	1					4773	hypothetical_protein	1	1			4097	Sialic_acid_transporter_-permease-_NanT	1	0	0	0	0
6184	conserved_hypothetical_protein	1	1	1	1	1	1	1	1	1	1	1					4774	hypothetical_protein	1	1			4098	FIG00945509-_hypothetical_protein	2	0	0	0	0
6185	Glycerol-3-phosphate_ABC_transporter-_ATP-binding_protein_UgpC_-TC_3.A.1.1.3-	1	1	1	1	1	1	1	1	1	1	1					4775	hypothetical_protein	1	1			4099	hypothetical_protein	1	0	0	0	0
6186	L-serine_dehydratase_-EC_4.3.1.17-	1	1	1	1	1	1	1	1	1	1	1					4776	possible_DNA_hydrolase	1	1			4100	hypothetical_protein	1	0	0	0	0
6187	oxidoreductase_with_transcriptional_repressor_domain	1	1	1	1	1	1	1	1	1	1	1					4777	Adenylosuccinate_synthetase_-EC_6.3.4.4-	1	1			4107	conserved_hypothetical_protein	1	0	0	0	0
6188	N-Acetyl-D-glucosamine_ABC_transport_system-_sugar-binding_protein	1	1	1	1	1	1	1	1	1	1	1					4778	FIG00999275-_hypothetical_protein	1	1			4116	FIG00944979-_hypothetical_protein	1	0	0	0	0
6189	N-Acetyl-D-glucosamine_ABC_transport_system-_permease_protein_1	1	1	1	1	1	1	1	1	1	1	1					4779	Adenylate_cyclase_-EC_4.6.1.1-	1	1			4117	Methionine_ABC_transporter_ATP-binding_protein	1	0	0	0	0
6190	N-Acetyl-D-glucosamine_ABC_transport_system-_permease_protein_2	1	1	1	1	1	1	1	1	1	1	1					4780	plasmid_pRiA4b_ORF-3_family_protein	1	1			4118	FIG00945486-_hypothetical_protein	1	0	0	0	0
6191	L-threonine_3-dehydrogenase_-EC_1.1.1.103-	1	1	1	1	1	1	1	1	1	1	1					4781	Transcriptional_regulator-_TetR_family	1	1			4119	FIG00945310-_hypothetical_protein	1	0	0	0	0
6192	2-amino-3-ketobutyrate_coenzyme_A_ligase_-EC_2.3.1.29-	1	1	1	1	1	1	1	1	1	1	1					4782	hypothetical_protein	1	1			4128	FIG00946226-_hypothetical_protein	1	0	0	0	0
6193	L-proline_glycine_betaine_binding_ABC_transporter_protein_ProX_-TC_3.A.1.12.1-	1	1	1	1	1	1	1	1	1	1	1					4783	Guanine_deaminase_-EC_3.5.4.3-	1	1			4140	hypothetical_protein	1	0	0	0	0
6194	Glycine_betaine_ABC_transport_system_permease_protein	1	1	1	1	1	1	1	1	1	1	1					4784	Threonine_dehydrogenase_and_related_Zn-dependent_dehydrogenases	0	1			4147	5-10-methylenetetrahydrofolate_reductase_-EC_1.5.1.20-	1	0	0	0	0
6195	ABC_transporter_permease_protein_YvcS	1	1	1	1	1	1	1	1	1	1	1					4785	FrnE_protein	1	1			4148	5-10-methylenetetrahydrofolate_reductase_-EC_1.5.1.20-	1	0	0	0	0
6196	L-proline_glycine_betaine_ABC_transport_system_permease_protein_ProV_-TC_3.A.1.12.1-	1	1	1	1	1	1	1	1	1	1	1					4786	hypothetical_protein	0	1			4151	N-formylglutamate_deformylase_-EC_3.5.1.68-	1	0	0	0	0
6197	FIG00945547-_hypothetical_protein	1	1	1	1	1	1	1	1	1	1	1					4787	hypothetical_protein	1	1			4152	putative_hydrolase	1	0	0	0	0
6198	FIG00945191-_hypothetical_protein	1	1	1	1	1	1	1	1	1	1	1					4788	Leucyl-tRNA_synthetase_-EC_6.1.1.4-	1	1			4163	FIG002343-_hypothetical_protein	1	0	0	0	0
6199	COG2110-_Macro_domain-_possibly_ADP-ribose_binding_module	1	1	1	1	1	1	1	1	1	1	1					4789	Late_competence_protein_ComEA-_DNA_receptor	1	1			4192	Predicted_D-lactate_dehydrogenase-_Fe-S_protein-_FAD-FMN-containing	1	0	0	0	0
6200	Putative_oxidoreductase_YncB	1	1	1	1	1	1	1	1	1	1	1					4790	DNA_internalization-related_competence_protein_ComEC-Rec2	1	1			4196	hypothetical_protein	1	0	0	0	0
6201	Methionine_ABC_transporter_ATP-binding_protein	1	1	1	1	1	1	1	1	1	1	1					4791	FIG00945609-_hypothetical_protein	1	1			4203	FIG00945551-_hypothetical_protein	1	0	0	0	0
6202	putative_membrane_protein_-KO-K01992-	1	1	1	1	1	1	1	1	1	1	1					4792	DNA_polymerase_II_-EC_2.7.7.7-	1	1			4204	ChlI_component_of_cobalt_chelatase_involved_in_B12_biosynthesis_-_ChlD_component_of_cobalt_chelatase_involved_in_B12_biosynthesis	1	0	0	0	0
6203	Putative_two-component_system_sensor_kinase	1	1	1	1	1	1	1	1	1	1	1					4793	SSU_ribosomal_protein_S20p	1	1			4205	ChlI_component_of_cobalt_chelatase_involved_in_B12_biosynthesis_-_ChlD_component_of_cobalt_chelatase_involved_in_B12_biosynthesis	1	0	0	0	0
6204	Two-component_response_regulator	1	1	1	1	1	1	1	1	1	1	1					4794	Sucrose_phosphorylase_-EC_2.4.1.7-	1	1			4206	FIG00945305-_hypothetical_protein	1	0	0	0	0
6205	hypothetical_protein	0	0	0	0	0	0	1	0	0	0	0					4795	Translation_elongation_factor_LepA	1	1			4207	CobN_component_of_cobalt_chelatase_involved_in_B12_biosynthesis	1	0	0	0	0
6206	conserved_protein-_phosphoglycerate_mutase_family_protein	1	1	1	1	1	1	1	1	1	1	1					4796	hypothetical_protein	1	1			4208	CobN_component_of_cobalt_chelatase_involved_in_B12_biosynthesis	1	0	0	0	0
6207	Adenosylcobinamide-phosphate_synthase_-EC_6.3.1.10-	1	1	1	1	1	1	1	1	1	1	1					4797	conserved_hypothetical_protein_SCC24.31c	1	1			4209	iron-III-_dicitrate_transport_system_permease_protein_FecE	1	0	0	1	0
6208	Cobyric_acid_synthase_-EC_6.3.5.10-	1	1	1	1	1	1	1	1	1	1	1					4798	hypothetical_protein	1	1			4210	iron-III-_dicitrate_transport_system_permease_protein	1	0	0	1	0
6209	hypothetical_protein	0	0	0	0	0	0	1	0	0	0	0					4799	O-succinylbenzoate_synthase_-EC_4.2.1.113-	1	1			4211	Heme_transporter_IsdDEF-_lipoprotein_IsdE	1	0	0	1	0
6210	Cobalt-precorrin-2_C20-methyltransferase_-EC_2.1.1.130-	1	1	1	1	1	1	1	1	1	1	1					4800	2-succinyl-5-enolpyruvyl-6-hydroxy-3-_cyclohexene-1-carboxylic-acid_synthase_-EC_2.2.1.9-	1	1			4212	FIG00945863-_hypothetical_protein	1	0	0	0	0
6211	Cobalt-precorrin-4_C11-methyltransferase_-EC_2.1.1.133-	1	1	1	1	1	1	1	1	1	1	1					4801	Menaquinone-specific_isochorismate_synthase_-EC_5.4.4.2-	1	1			4213	ABC_transporter_ATP-binding_protein	1	0	0	0	0
6212	Cobalamin_biosynthesis_protein_CbiG_-_Cobalt-precorrin-3b_C17-methyltransferase	1	1	1	1	1	1	1	1	1	1	1					4802	O-succinylbenzoic_acid--CoA_ligase_-EC_6.2.1.26-	1	1			4214	ABC_transporter_ATP-binding_protein	1	0	0	0	0
6213	Siroheme_synthase_-_Precorrin-2_oxidase_-EC_1.3.1.76-	1	1	1	1	1	1	1	1	1	1	1					4803	Naphthoate_synthase_-EC_4.1.3.36-	1	1			4215	hypothetical_protein	1	0	0	0	0
6214	FIG00946187-_hypothetical_protein	1	1	1	1	1	1	1	1	1	1	1					4804	FIG00944980-_hypothetical_protein	1	1			4216	FIG00946196-_hypothetical_protein	1	0	0	0	0
6215	hypothetical_protein	0	0	0	0	0	0	1	0	0	0	0					4805	Acetyl-coenzyme_A_synthetase_-EC_6.2.1.1-	2	2			4217	FIG00946196-_hypothetical_protein	1	0	0	0	0
6216	hypothetical_protein	1	0	0	0	1	1	1	1	1	1	0					4807	ABC_transporter_membrane-spanning_protein	1	1			4218	bacteriocin-_lactococcin_972_family_protein	1	0	0	0	0
6217	FIG00945144-_hypothetical_protein	1	1	1	1	1	1	1	1	1	1	1					4808	Methionine_ABC_transporter_ATP-binding_protein	1	1			4226	FIG00945231-_hypothetical_protein	1	0	0	0	0
6218	probable_iron_ABC_transporter-_ATP-binding_protein-_EC-3.6.3.34_-	1	1	1	1	1	1	1	1	1	1	1					4809	Transcriptional_regulator-_TetR_family	1	1			4227	FIG00945231-_hypothetical_protein	1	0	0	0	0
6219	FIG00945834-_hypothetical_protein	1	1	1	1	1	1	1	1	1	1	1					4810	dicarboxylic_acid_transporter_PcaT	1	1			4245	conserved_hypothetical_protein	1	0	0	0	0
6220	ATPase	0	0	0	0	0	0	1	0	0	0	0					4811	2-4-dienoyl-CoA_reductase_-NADPH-_-EC_1.3.1.34-	1	1			4251	hypothetical_protein	1	0	0	0	0
6221	Cobalt-precorrin-8x_methylmutase_-EC_5.4.1.2-	1	1	1	1	1	1	1	1	1	1	1					4812	sugar_ABC_transporter_permeases_protein	1	1			4255	FIG00945035-_hypothetical_protein	1	0	0	0	0
6222	Substrate-specific_component_CbiM_of_cobalt_ECF_transporter	1	1	1	1	1	1	1	1	1	1	1					4813	sugar_ABC_transporter_permeases_protein	1	1			4256	FIG00946223-_hypothetical_protein	1	0	0	0	0
6223	Additional_substrate-specific_component_CbiN_of_cobalt_ECF_transporter	1	1	1	1	1	1	1	1	1	1	1					4814	ABC_transporter_sugar-binding_protein	1	1			4257	FIG00945661-_hypothetical_protein	1	0	0	0	0
6224	Transmembrane_component_CbiQ_of_energizing_module_of_cobalt_ECF_transporter	1	1	1	1	1	1	1	1	1	1	1					4815	Hypothetical_radical_SAM_family_enzyme_in_heat_shock_gene_cluster-_similarity_with_CPO_of_BS_HemN-type	1	1			4258	conserved_hypothetical_protein	1	0	0	0	0
6225	ATPase_component_CbiO_of_energizing_module_of_cobalt_ECF_transporter	1	1	1	1	1	1	1	1	1	1	1					4816	FIG01125565-_hypothetical_protein	1	1			4259	hypothetical_protein	1	0	0	0	0
6226	FIG00945471-_hypothetical_protein	1	1	1	1	1	1	1	1	1	1	1					4817	Inositol-1-monophosphatase_-EC_3.1.3.25-	1	1			4260	ABC_transporter_ATP-binding_protein	1	0	0	0	0
6227	Cobalt-precorrin-6y_C5-methyltransferase_-EC_2.1.1.--	1	1	1	1	1	1	1	1	1	1	1					4818	putative_metallo-beta-lactamase	1	1			4261	ABC_transporter_ATP-binding_protein_fragment	1	0	0	0	0
6228	Cob-I-alamin_adenosyltransferase_-EC_2.5.1.17-	1	1	1	1	1	1	1	1	1	1	1					4819	Heat-inducible_transcription_repressor_HrcA	1	1			4262	putative_TraA-like_conjugal_transfer_protein	1	0	0	0	0
6229	L-threonine_3-O-phosphate_decarboxylase_-EC_4.1.1.81-_-_Cobyrinic_acid_A-C-diamide_synthase	1	1	1	1	1	1	1	1	1	1	1					4820	Chaperone_protein_DnaJ	1	1			4263	conjugal_transfer_protein_-TraA-like_protein-_fragment	1	0	0	0	0
6230	Uroporphyrinogen-III_methyltransferase_-EC_2.1.1.107-	1	1	1	1	1	1	1	1	1	1	1					4821	Ribosomal_RNA_small_subunit_methyltransferase_E_-EC_2.1.1.--	1	1			4264	COG0507-_ATP-dependent_exoDNAse_-exonuclease_V--_alpha_subunit_-_helicase_superfamily_I_member	1	0	0	0	0
6231	Cobalt-precorrin-6x_reductase_-EC_1.3.1.54-	1	1	1	1	1	1	1	1	1	1	1					4822	Sorbitol_dehydrogenase_-EC_1.1.1.14-	2	2			4265	transfer_protein_homolog_TraA	1	0	0	0	0
6232	Nicotinate-nucleotide--dimethylbenzimidazole_phosphoribosyltransferase_-EC_2.4.2.21-	1	1	1	1	1	1	1	1	1	1	1					4823	PTS_system-_mannitol-specific_IIB_component_-EC_2.7.1.69-_-_PTS_system-_mannitol-specific_IIC_component_-EC_2.7.1.69-	1	1			4266	Rossmann_fold_nucleotide-binding_protein_Smf_possibly_involved_in_DNA_uptake	1	0	0	0	0
6233	Cobalamin_synthase_-EC_2.7.8.26-	1	1	1	1	1	1	1	1	1	1	1					4824	hypothetical_protein	1	1			4267	conserved_hypothetical_protein_-putative_ATP-binding-	1	0	0	0	0
6234	FIG00945387-_hypothetical_protein	1	1	1	1	1	1	1	1	1	1	1					4825	ATP-dependent_DNA_helicase_RecQ	1	1			4269	hypothetical_protein	1	0	0	0	0
6235	FIG00945575-_hypothetical_protein	1	1	1	1	1	1	1	1	1	1	1					4826	N-acetylglucosamine-1-phosphate_uridyltransferase_-EC_2.7.7.23-_-_Glucosamine-1-phosphate_N-acetyltransferase_-EC_2.3.1.157-	1	1			4270	hypothetical_protein	1	0	0	0	0
6236	hypothetical_protein	0	0	0	0	0	0	1	0	0	0	0					4827	conserved_membrane_spanning_protein-_DUF6_family	1	1			4271	hypothetical_protein	1	0	0	0	0
6237	FIG00732228-_membrane_protein	1	1	1	1	1	1	1	1	1	1	1					4828	tRNA-guanine_transglycosylase_-EC_2.4.2.29-	1	1			4272	Mobile_element_protein	1	0	0	0	0
6238	Putative_phosphotransferase_system_protein	1	1	1	1	1	1	1	1	1	1	1					4829	Hemoglobin-_heme-dependent_two_component_system_sensory_histidine_kinase_ChrS	1	1			4273	Lanthionine_biosynthesis_protein_LanB	1	0	0	0	0
6239	hypothetical_protein	0	0	0	0	0	0	1	0	0	0	0					4830	DNA-binding_response_regulator-_LuxR_family	1	1			4274	Lantibiotic_biosynthesis_dihydropyridine_synthase-_TsrD_family	1	0	0	0	0
6240	hypothetical_protein	0	0	0	0	0	0	1	0	0	1	0					4831	ABC_transporter-_ATP-binding_protein	1	1			4275	hypothetical_protein	1	0	0	0	0
6241	hypothetical_protein	0	0	0	0	0	0	1	0	0	0	0					4832	ABC_transporter	1	1			4276	FIG00946184-_hypothetical_protein	1	0	0	0	0
6242	hypothetical_protein	0	0	0	1	0	0	1	0	0	1	1					4833	hypothetical_protein	1	1			4277	FIG00945963-_hypothetical_protein	1	0	0	0	0
6243	hypothetical_protein	0	0	0	0	0	0	1	0	0	1	0					4834	hypothetical_protein	1	1			4278	hypothetical_protein	1	0	0	0	0
6244	Cytochrome_c-type_biogenesis_protein_DsbD-_protein-disulfide_reductase_-EC_1.8.1.8-	1	1	1	1	1	1	1	1	1	1	1					4835	Putative_preQ0_transporter	1	1			4279	hypothetical_protein	1	0	0	0	0
6245	S-ribosylhomocysteine_lyase_-EC_4.4.1.21-_-_Autoinducer-2_production_protein_LuxS	1	1	1	1	1	1	1	1	1	1	1					4836	Proline_iminopeptidase_-EC_3.4.11.5-	1	1			4280	hypothetical_protein	1	0	0	0	0
6246	Mannose-6-phosphate_isomerase_-EC_5.3.1.8-	1	1	1	1	1	1	1	1	1	1	1					4837	hypothetical_protein	1	1			4281	hypothetical_protein	1	0	0	0	0
6247	conserved_hypothetical_protein	1	1	1	1	1	1	1	1	1	1	1					4838	major_facilitator_superfamily_MFS_1	1	1			4282	hypothetical_protein	1	0	0	0	0
6248	hypothetical_protein	0	0	0	0	0	0	1	0	0	0	0					4839	ORF_ID-tlr1953_hypothetical_protein	1	1			4283	TIM-barrel_signal_transduction_protein	1	0	0	0	0
6250	Transaldolase_-EC_2.2.1.2-	1	1	1	1	1	1	1	1	1	1	1					4840	hypothetical_protein	1	1			4284	TIM-barrel_signal_transduction_protein	1	0	0	0	0
6251	UbiC_transcription_regulator-associated	1	1	1	1	1	1	1	1	1	1	1					4841	hypothetical_protein	1	1			4285	Transcriptional_regulator	1	0	0	0	0
6252	5-keto-2-deoxygluconokinase_-EC_2.7.1.92-	1	1	1	1	1	1	1	1	1	1	1					4842	Phosphate_starvation-inducible_protein_PhoH-_predicted_ATPase	1	1			4286	protein_of_unknown_function_UPF0261	1	0	0	0	0
6253	5-keto-2-deoxy-D-gluconate-6_phosphate_aldolase_-form_2-_-EC_4.1.2.29-	1	1	1	1	1	1	1	1	1	1	1					4843	Metal-dependent_hydrolase_YbeY-_involved_in_rRNA_and-or_ribosome_maturation_and_assembly	1	1			4287	Transcriptional_regulator	1	0	0	0	0
6254	5-deoxy-glucuronate_isomerase_-EC_5.3.1.--	1	1	1	1	1	1	1	1	1	1	1					4844	Magnesium_and_cobalt_efflux_protein_CorC	1	1			4289	conserved_hypothetical_protein	1	0	0	0	0
6255	Epi-inositol_hydrolase_-EC_3.7.1.--	1	1	1	1	1	1	1	1	1	1	1					4845	GTP-binding_protein_Era	1	1			4290	hypothetical_protein	1	0	0	0	0
6256	FIG00945879-_hypothetical_protein	1	1	1	1	1	1	1	1	1	1	1					4846	Exoenzymes_regulatory_protein_AepA_in_lipid-linked_oligosaccharide_synthesis_cluster	1	1			4299	hypothetical_protein	1	0	0	0	0
6257	Methylmalonate-semialdehyde_dehydrogenase_-inositol-_-EC_1.2.1.27-	1	1	1	1	1	1	1	1	1	1	1					4847	2-isopropylmalate_synthase_-EC_2.3.3.13-	1	1			4304	hypothetical_protein-_putative_glucoamylase_S1-S2_precursor	1	0	0	0	0
6258	Predicted_transcriptional_regulator_of_the_myo-inositol_catabolic_operon	1	1	1	1	1	1	1	1	1	1	1					4848	Glutamine_ABC_transporter-_periplasmic_glutamine-binding_protein_-TC_3.A.1.3.2-	1	1			4305	FIG00945463-_hypothetical_protein	1	0	0	0	0
6259	Myo-inositol_2-dehydrogenase_-EC_1.1.1.18-	1	1	1	1	1	1	1	1	1	1	1					4849	glutamate_transport_system_permease_protein_GluC	1	1			4314	Sucrose_phosphorylase_-EC_2.4.1.7-	1	0	0	0	0
6260	sugar_phosphate_isomerase-epimerase	1	1	1	1	1	1	1	1	1	1	1					4850	Glutamate_permease	1	1			4315	hypothetical_protein	1	0	0	0	0
6261	Glyceraldehyde-3-phosphate_ketol-isomerase_-EC_5.3.1.1-	1	1	1	1	1	1	1	1	1	1	1					4851	hypothetical_protein	1	1			4320	hypothetical_protein	1	0	0	0	0
6262	Myo-inositol_2-dehydrogenase_-EC_1.1.1.18-	1	1	1	1	1	1	1	1	1	1	1					4852	Undecaprenyl_diphosphate_synthase_-EC_2.5.1.31-	1	1			4321	FIG00945328-_hypothetical_protein	1	0	0	0	0
6263	Major_myo-inositol_transporter_IolT	2	2	2	2	2	2	2	2	2	2	2					4853	GCN5-related_N-acetyltransferase	1	1			4325	Acetyl-coenzyme_A_synthetase_-EC_6.2.1.1-	1	0	0	0	0
6264	hypothetical_protein	1	1	1	1	1	1	1	1	1	1	0					4854	minor_extracellular_serine_protease	1	1			4326	Acetyl-coenzyme_A_synthetase_-EC_6.2.1.1-	1	0	0	0	0
6265	FIG00946317-_hypothetical_protein	1	1	1	1	1	1	1	1	1	1	1					4855	hypothetical_protein	1	1			4327	hypothetical_protein	1	0	0	0	0
6266	hypothetical_protein	0	0	0	0	0	0	1	0	0	0	0					4856	DNA_recombination_and_repair_protein_RecO	1	1			4341	hypothetical_protein	1	0	0	0	0
6267	Inosose_dehydratase_-EC_4.2.1.44-	1	1	1	1	1	1	1	1	1	1	1					4857	oxidoreductase	1	1			4346	putative_Na+_efflux_ABC_transporter-_permease_component	1	0	0	0	0
6268	Myo-inositol_2-dehydrogenase_-EC_1.1.1.18-	1	1	1	1	1	1	1	1	1	1	1					4858	Oleate_hydratase_-EC_4.2.1.53-	1	1			4347	putative_Na+_efflux_ABC_transporter-_permease_component	1	0	0	0	0
6269	FIG00945831-_hypothetical_protein	1	1	1	1	1	1	1	1	1	1	1					4859	Oxidoreductase_ion_channel	1	1			4350	Glycerate_kinase_-EC_2.7.1.31-	1	0	0	0	0
6270	Cytoplasmic_copper_homeostasis_protein_cutC	1	1	1	1	1	1	1	1	1	1	1					4860	Pyridine_nucleotide-disulfide_oxidoreductase-_NADH_dehydrogenase_-EC_1.6.99.3-	0	1			4351	conserved_hypothetical_protein	1	0	0	0	0
6271	secreted_protein	1	1	1	1	1	1	1	1	1	1	1					4861	Site-specific_recombinases-_DNA_invertase_Pin_homologs	0	1			4352	FIG00945296-_hypothetical_protein	1	0	0	0	0
6272	DNA_repair_helicase	1	1	1	1	1	1	1	1	1	1	1					4862	hypothetical_protein	0	1			4353	FIG00945565-_hypothetical_protein	1	0	0	0	0
6273	hypothetical_protein	1	1	1	1	1	1	1	1	1	1	1					4863	hypothetical_protein	0	1			4367	hypothetical_protein	1	0	0	0	0
6274	probable_DNA-binding_protein	1	1	1	1	1	1	1	1	1	1	1					4864	hypothetical_protein	0	1			4369	hypothetical_protein	1	0	0	0	0
6275	FIG00946354-_hypothetical_protein	1	1	1	1	1	1	1	1	1	1	1					4865	hypothetical_protein	0	1			4390	hypothetical_protein-_putative_membrane_efflux_protein	1	0	0	0	0
6276	Glucosamine-6-phosphate_deaminase_-EC_3.5.99.6-	1	1	1	1	1	1	1	1	1	1	1					4866	ORF55	0	1			4391	conserved_hypothetical_protein	1	0	0	0	0
6277	Cold_shock_protein_CspC	1	1	1	1	1	1	1	1	1	1	1					4867	hypothetical_protein	0	1			4392	FIG00945295-_hypothetical_protein	1	0	0	0	0
6278	FIG01121526-_hypothetical_protein	1	1	1	1	1	1	1	1	1	1	1					4868	hypothetical_protein	0	1			4394	hypothetical_protein	1	0	0	0	0
6279	FIG00946099-_hypothetical_protein	1	1	1	1	1	1	1	1	1	1	1					4869	DNA_methylase	0	1			4395	hypothetical_protein	1	0	0	0	0
6280	Xanthine-uracil-thiamine-ascorbate_permease_family_protein	1	1	1	1	1	1	1	1	1	1	1					4870	hypothetical_protein	0	1			4396	hypothetical_protein	1	0	0	0	0
6281	FIG00945182-_hypothetical_protein	1	1	1	1	1	1	1	1	1	1	1					4871	hypothetical_protein	0	1			4412	endo-beta-N-acetylglucosaminidase_H-_EC-3.2.1.96_-	1	0	0	0	0
6282	FIG00945411-_hypothetical_protein	1	1	1	1	1	1	1	1	1	1	1					4872	Relaxase-mobilization_nuclease_family_protein	0	1			4414	Beta-glucosidase_-EC_3.2.1.21-	1	0	0	0	0
6283	Phosphoserine_aminotransferase_-EC_2.6.1.52-	1	1	1	1	1	1	1	1	1	1	1					4873	hypothetical_protein	0	1			4415	Glycerate_kinase_-EC_2.7.1.31-	1	0	0	0	0
6284	N-acetylglucosamine-6-phosphate_deacetylase_-EC_3.5.1.25-	1	1	1	1	1	1	1	1	1	1	1					4874	hypothetical_protein	0	1			4431	hypothetical_protein	1	0	0	0	0
6285	Iron-dependent_repressor_IdeR-DtxR	1	1	1	1	1	1	1	1	1	1	1					4875	conjugative_transfer_gene_complex_protein	0	1			4458	hypothetical_protein	1	0	0	0	0
6286	hypothetical_protein	1	1	1	1	1	1	1	1	1	1	1					4876	hypothetical_protein	0	1			4459	conserved_hypothetical_protein	1	0	0	0	0
6287	Thiosulfate_sulfurtransferase-_rhodanese_-EC_2.8.1.1-	1	1	1	1	1	1	1	1	1	1	1					4877	FIG00512164-_hypothetical_protein	0	1			4461	conserved_hypothetical_protein	1	0	0	0	0
6289	UTP--glucose-1-phosphate_uridylyltransferase_-EC_2.7.7.9-	1	1	1	1	1	1	1	1	1	1	1					4878	FIG00511787-_hypothetical_protein	0	1			4462	FIG00945883-_hypothetical_protein	1	0	0	0	0
6290	FIG00945533-_hypothetical_protein	1	1	1	1	1	1	1	1	1	1	1					4879	hypothetical_protein	0	1			4465	hypothetical_protein	1	0	0	0	0
6291	Large-conductance_mechanosensitive_channel	1	1	1	1	1	1	1	1	1	1	1					4880	hypothetical_protein	0	1			4469	hypothetical_protein	1	0	0	0	0
6292	Heat_shock_protein_22.5_-Hsp22.5-	1	1	1	1	1	1	1	1	1	1	1					4881	hypothetical_protein	0	1			4492	FIG00946244-_hypothetical_protein	1	0	0	0	0
6293	hypothetical_protein	1	1	1	1	1	1	1	1	1	1	1					4882	hypothetical_protein	0	1			4493	Tryptophanase_-EC_4.1.99.1-	1	0	0	0	0
6294	5-formyltetrahydrofolate_cyclo-ligase_-EC_6.3.3.2-	1	1	1	1	1	1	1	1	1	1	1					4883	hypothetical_protein	0	1			4495	hypothetical_protein	1	0	0	0	0
6295	Molybdopterin_biosynthesis_protein_MoeA	1	1	1	1	1	1	1	1	1	1	1					4884	Secretory_antigen_precursor_SsaA	0	1			4496	hypothetical_protein	1	0	0	0	0
6296	Ribosomal-protein-S5p-alanine_acetyltransferase	1	1	1	1	1	1	1	1	1	1	1					4885	hypothetical_protein	0	1			4497	UDP-galactose-lipid_carrier_transferase_-EC_2.-.-.--	1	0	0	0	0
6297	FIG00946327-_hypothetical_protein	1	1	1	1	1	1	1	1	1	1	1					4886	Adenylate_cyclase_-EC_4.6.1.1-	0	1			4499	hypothetical_protein	1	0	0	0	0
6298	Putative_oxidoreductase_component_of_anaerobic_dehydrogenases-_Functional_role_page_for_Chaperone_protein_TorD	1	1	1	1	1	1	1	1	1	1	1					4887	hypothetical_protein	0	1			4523	hypothetical_protein	1	0	0	0	0
6299	Molybdenum_cofactor_biosynthesis_protein_MoaC	1	1	1	1	1	1	1	1	1	1	1					4888	hypothetical_protein	0	1			4524	Chaperone_protein_DnaK	1	0	0	0	0
6300	Molybdopterin_biosynthesis_protein_MoeA	1	1	1	1	1	1	1	1	1	1	1					4890	conserved_protein-_putative_hydrolase	1	1			4526	Glycerate_kinase_-EC_2.7.1.31-	1	0	0	0	0
6301	Molybdopterin_biosynthesis_protein_MoeA	1	1	1	1	1	1	1	1	1	1	1					4891	probable_exported_protease_-EC-3.4.-.--	1	1			4527	probable_peptidyl-prolyl_cis-trans_isomerase_B-_EC-5.2.1.8_-	1	0	0	1	0
6302	Molybdenum_cofactor_biosynthesis_protein_MoaD	1	1	1	1	1	1	1	1	1	1	1					4892	MoxR-like_ATPase	1	1			4554	FIG00944971-_hypothetical_protein	1	0	0	0	0
6303	Molybdenum_cofactor_biosynthesis_protein_MoaA	1	1	1	1	1	1	1	1	1	1	1					4893	FIG00945407-_hypothetical_protein	1	1			4559	Tryptophan_synthase_alpha_chain_-EC_4.2.1.20-	1	0	0	0	0
6304	hypothetical_protein	1	1	1	1	0	1	1	1	1	1	1					4894	conserved_protein-_putative_BatA_-bacteroides_aerotolerance_operon-	1	1			4564	FIG00945610-_hypothetical_protein	1	0	0	0	0
6305	Molybdate-binding_domain_of_ModE	1	0	0	1	1	0	1	0	1	1	0					4895	FIG00946463-_hypothetical_protein	1	1			4565	FIG00945515-_hypothetical_protein	1	0	0	0	0
6306	FIG00944919-_hypothetical_protein	1	1	1	1	1	1	1	1	1	1	1					4896	Hypothetical_protein_YggS-_proline_synthase_co-transcribed_bacterial_homolog_PROSC	1	1			4566	FIG00945515-_hypothetical_protein	1	0	0	0	0
6307	Molybdenum_ABC_transporter-_periplasmic_molybdenum-binding_protein_ModA_-TC_3.A.1.8.1-	1	1	1	1	1	1	1	1	1	1	1					4897	hypothetical_protein	1	1			4569	PTS_system-_N-acetylmuramic_acid-specific_IIB_component_-EC_2.7.1.69-_-_PTS_system-_N-acetylmuramic_acid-specific_IIC_component	1	0	0	0	0
6308	Molybdenum_transport_system_permease_protein_ModB_-TC_3.A.1.8.1-_-_Molybdenum_transport_ATP-binding_protein_ModC_-TC_3.A.1.8.1-	1	1	1	1	1	1	1	1	1	1	1					4898	3-oxoacyl--acyl-carrier-protein-_synthase-_KASII_-EC_2.3.1.179-	1	1			4570	N-acetylglucosamine_kinase_of_eukaryotic_type_-EC_2.7.1.59-	1	0	0	0	0
6309	Respiratory_nitrate_reductase_gamma_chain_-EC_1.7.99.4-	1	1	1	1	1	1	1	1	1	1	1					4899	Acyl_carrier_protein	1	1			4571	FIG00945400-_hypothetical_protein	1	0	0	0	0
6310	Respiratory_nitrate_reductase_delta_chain_-EC_1.7.99.4-	1	1	1	1	1	1	1	1	1	1	1					4900	3-oxoacyl--acyl-carrier-protein-_synthase-_KASIII_-EC_2.3.1.180-	1	1			4572	6-phospho-beta-glucosidase_-EC_3.2.1.86-	1	0	0	0	0
6311	Respiratory_nitrate_reductase_beta_chain_-EC_1.7.99.4-	1	1	1	1	1	1	1	1	1	1	1					4901	Malonyl_CoA-acyl_carrier_protein_transacylase_-EC_2.3.1.39-	1	1			4573	PTS_system-_diacetylchitobiose-specific_IIB_component_-EC_2.7.1.69-	1	0	0	0	0
6312	Respiratory_nitrate_reductase_alpha_chain_-EC_1.7.99.4-	1	1	1	1	1	1	1	1	1	1	1					4902	2-dehydropantoate_2-reductase_-EC_1.1.1.169-	1	1			4574	PTS_system-_cellobiose-specific_IIC_component_-EC_2.7.1.69-	1	0	0	0	0
6313	Nitrate-nitrite_transporter	1	1	1	1	1	1	1	1	1	1	1					4903	FIG00945477-_hypothetical_protein	1	1			4575	PTS_cellobiose-specific_component_IIA	1	0	0	0	0
6314	Molybdopterin-guanine_dinucleotide_biosynthesis_protein_MobA	1	1	1	1	1	1	1	1	1	1	1					4904	Regulator_of_polyketide_synthase_expression	1	1			4611	putative_enzyme_of_poly-gamma-glutamate_biosynthesis_-capsule_formation-	1	0	0	0	0
6315	Molybdenum_cofactor_biosynthesis_protein_MoaB	1	1	1	1	1	1	1	1	1	1	1					4905	Pyruvate_dehydrogenase_E1_component_-EC_1.2.4.1-	1	1			4612	hypothetical_protein	1	0	0	0	0
6316	hypothetical_protein-_putative_molybdopterin-guanine_dinucleotide_biosynthesis_protein	1	1	1	1	1	1	1	1	1	1	1					4906	hypothetical_protein	1	1			4613	Polyphosphate_kinase_2_-EC_2.7.4.1-	1	0	0	1	0
6317	Anaerobic_dimethyl_sulfoxide_reductase_chain_C_-EC_1.8.5.3-	1	1	1	1	1	1	1	1	1	1	1					4907	hypothetical_protein-_contains_similarity_to_K+_channel-_beta_subunit	1	1			4628	hypothetical_protein	1	0	0	0	0
6318	Anaerobic_dimethyl_sulfoxide_reductase_chain_B_-EC_1.8.5.3-	1	0	0	0	0	0	1	0	0	0	1					4908	Transamidase_GatB_domain_protein	1	1			4643	Deoxyribonucleoside_regulator_DeoR_-transcriptional_repressor-	1	0	0	0	0
6319	Anaerobic_dimethyl_sulfoxide_reductase_chain_A_-EC_1.8.5.3-	1	1	1	1	1	1	1	1	1	1	1					4909	Uracil_phosphoribosyltransferase_-EC_2.4.2.9-_-_Pyrimidine_operon_regulatory_protein_PyrR	1	1			4646	Homoserine_O-acetyltransferase_-EC_2.3.1.31-	1	0	0	0	0
[truncated: 4,855 more rows]

## Sheet: Raw pan-genomic matrix
Function		Propionibacterium acidipropionici ATCC 4875	Propionibacterium acidipropionici 55737 pb	Propionibacterium freudenreichii subsp. shermanii CIRM-BIA1	Propionibacterium avidum 44067	Propionibacterium propionicum F0230a	Propionibacterium acnes KPA171202	Propionibacterium acnes 6609	Propionibacterium acnes TypeIA2 P.acn17	Propionibacterium acnes TypeIA2 P.acn31	Propionibacterium acnes TypeIA2 P.acn33	Propionibacterium acnes ATCC 11828	Propionibacterium acnes C1	Propionibacterium acnes HL096PA1	Propionibacterium acnes SK137	Propionibacterium acnes 266	Propionibacterium acnes hdn-1	Genome counts
1	hypothetical protein	0	2	0	0	0	0	0	0	0	0	0	0	0	0	0	0	1
2	hypothetical protein	0	2	0	0	0	0	0	0	0	0	0	0	0	0	0	0	1
3	hypothetical protein	0	6	0	0	0	0	0	0	0	0	0	0	0	0	0	0	1
4	hypothetical protein	0	6	0	0	0	0	0	0	0	0	0	0	0	0	0	0	1
17	hypothetical protein	0	1	0	0	0	0	0	0	0	0	0	0	0	0	0	0	1
19	hypothetical protein	0	1	0	0	0	0	0	0	0	0	0	0	0	0	0	0	1
20	hypothetical protein	0	1	0	0	0	0	0	0	0	0	0	0	0	0	0	0	1
21	DnaJ-class molecular chaperone CbpA	0	1	0	0	0	0	0	0	0	0	0	0	0	0	0	0	1
22	putative ATP-GTP-binding protein	0	1	0	0	0	0	0	0	0	0	0	0	0	0	0	0	1
23	putative large membrane protein	0	1	0	0	0	0	0	0	0	0	0	0	0	0	0	0	1
24	hypothetical protein	0	1	0	0	0	0	0	0	0	0	0	0	0	0	0	0	1
25	putative membrane protein	0	1	0	0	1	0	0	0	0	0	0	0	0	0	0	0	2
26	hypothetical protein	0	1	1	0	0	0	0	0	0	0	0	0	0	0	0	0	2
27	hypothetical protein	0	1	0	0	0	0	0	0	0	0	0	0	0	0	0	0	1
28	putative integral membrane protein	0	1	0	0	0	0	0	0	0	0	0	0	0	0	0	0	1
29	putative integral membrane protein	0	1	0	0	0	0	0	0	0	0	0	0	0	0	0	0	1
30	Type II-IV secretion system ATP hydrolase TadA-VirB11-CpaF- TadA subfamily	0	1	0	0	0	0	0	0	0	0	0	0	0	0	0	0	1
31	hypothetical protein	0	1	0	0	0	0	0	0	0	0	0	0	0	0	0	0	1
32	putative membrane protein	0	1	0	0	0	0	0	0	0	0	0	0	0	0	0	0	1
33	hypothetical protein	0	1	0	0	0	0	0	0	0	0	0	0	0	0	0	0	1
34	putative membrane protein	0	1	0	0	0	0	0	0	0	0	0	0	0	0	0	0	1
35	hypothetical protein	0	1	0	0	0	0	0	0	0	0	0	0	0	0	0	0	1
36	hypothetical protein	0	1	0	0	0	0	0	0	0	0	0	0	0	0	0	0	1
37	hypothetical protein	0	1	0	0	0	0	0	0	0	0	0	0	0	0	0	0	1
38	INTEGRAL MEMBRANE PROTEIN -Rhomboid family-	0	1	0	0	0	0	0	0	0	0	0	0	0	0	0	0	1
39	putative secreted protein	0	1	0	0	0	0	0	0	0	0	0	0	0	0	0	0	1
40	hypothetical protein	0	1	0	0	0	0	0	0	0	0	0	0	0	0	0	0	1
41	hypothetical protein	0	1	0	0	0	0	0	0	0	0	0	0	0	0	0	0	1
42	Probable DNA translocase	0	1	0	0	0	0	0	0	0	0	0	0	0	0	0	0	1
43	RpoS	0	1	0	0	0	0	0	0	0	0	0	0	0	0	0	0	1
44	hypothetical protein	0	1	0	0	0	0	0	0	0	0	0	0	0	0	0	0	1
45	hypothetical protein	0	1	0	0	0	0	0	0	0	0	0	0	0	0	0	0	1
46	hypothetical protein	0	1	0	0	0	0	0	0	0	0	0	0	0	0	0	0	1
47	hypothetical protein	0	1	0	0	0	0	0	0	0	0	0	0	0	0	0	0	1
48	Error-prone- lesion bypass DNA polymerase V -UmuC-	0	1	1	0	0	0	0	0	0	0	0	0	0	0	0	0	2
49	Error-prone repair protein UmuD	0	1	1	0	0	0	0	0	0	0	0	0	0	0	0	0	2
50	hypothetical protein	0	1	0	0	0	0	0	0	0	0	0	0	0	0	0	0	1
51	hypothetical protein	0	1	0	0	0	1	1	1	1	1	1	1	0	0	1	1	10
52	hypothetical protein	0	1	0	0	0	0	0	0	0	0	0	0	0	0	0	0	1
53	FIG00946490- hypothetical protein	0	1	0	0	0	0	0	0	0	0	0	0	0	0	0	0	1
54	hypothetical protein	0	1	0	0	0	0	0	0	0	0	0	0	0	0	0	0	1
55	hypothetical protein	0	1	0	0	0	1	1	1	1	1	1	1	0	0	1	1	10
56	FIG00945029- hypothetical protein	0	1	0	0	0	1	1	1	1	1	1	1	0	0	1	1	10
57	Translation initiation factor 2 -IF-2- GTPase-	0	1	0	0	0	1	1	1	1	1	1	1	0	0	1	1	10
58	hypothetical protein	0	1	0	0	0	0	0	0	0	0	0	0	0	0	0	0	1
59	PRD-PTS system IIA 2 domain protein	0	1	0	0	0	0	0	0	0	0	0	0	0	0	0	0	1
60	Predicted kinase	0	1	0	0	0	0	0	0	0	0	0	0	0	0	0	0	1
61	Fructose-bisphosphate aldolase class II -EC 4.1.2.13-	1	1	0	0	1	0	0	0	0	0	0	0	0	0	0	0	3
62	hypothetical protein	0	1	0	0	0	0	0	0	0	0	0	0	0	0	0	0	1
63	FIG00732228- membrane protein	0	1	0	0	1	1	1	1	1	1	1	1	1	1	1	1	13
64	PTS sysytem- mannitol-specific enzyme II- B component	0	1	0	0	1	0	0	0	0	0	0	0	0	0	0	0	2
65	transcriptional antiterminator- BglG family	0	1	0	0	0	0	0	0	0	0	0	0	0	0	0	0	1
66	conserved hypothetical protein	0	1	0	0	0	0	0	0	0	0	0	0	0	0	0	0	1
67	hypothetical protein	2	2	0	0	0	0	0	0	0	0	0	0	0	0	0	0	2
69	Mobile element protein	0	1	0	0	0	0	0	0	0	0	0	0	0	0	0	0	1
70	Mobile element protein	2	5	0	0	0	0	0	0	0	0	0	0	0	0	0	0	2
71	hypothetical protein	2	1	1	0	0	0	0	0	0	0	0	0	0	0	0	0	3
72	hypothetical protein	2	1	0	0	0	0	0	0	0	0	0	0	0	0	0	0	2
73	hypothetical protein	1	1	0	0	0	0	0	0	0	0	0	0	0	0	0	0	2
74	hypothetical protein	0	1	0	0	0	0	0	0	0	0	0	0	0	0	0	0	1
76	Type I restriction-modification system- restriction subunit R -EC 3.1.21.3-	0	2	1	0	1	0	0	0	0	0	0	0	0	0	0	0	3
77	Type I restriction-modification system- specificity subunit S -EC 3.1.21.3-	0	2	0	0	1	0	0	0	0	0	0	0	0	0	0	0	2
78	Type I restriction-modification system- DNA-methyltransferase subunit M -EC 2.1.1.72-	0	2	1	0	1	0	0	0	0	0	0	0	0	0	0	0	3
79	hypothetical protein	0	2	0	0	0	0	0	0	0	0	0	0	0	0	0	0	1
80	hypothetical protein	0	2	0	0	0	0	0	0	0	0	0	0	0	0	0	0	1
81	hypothetical protein	0	2	0	0	0	0	0	0	0	0	0	0	0	0	0	0	1
82	hypothetical protein	0	2	0	0	0	0	0	0	0	0	0	0	0	0	0	0	1
84	type III restriction system endonuclease- putative	0	1	0	0	0	0	0	0	0	0	0	0	0	0	0	0	1
85	type III restriction system endonuclease- putative	0	2	0	0	0	0	0	0	0	0	0	0	0	0	0	0	1
86	hypothetical protein	0	1	0	0	0	0	0	0	0	0	0	0	0	0	0	0	1
87	transfer protein homolog TraA	0	1	1	0	0	0	0	0	0	0	0	0	0	0	0	0	2
88	Mobile element protein	1	3	0	0	3	0	0	0	0	0	0	0	0	0	0	0	3
89	Mobile element protein	0	1	8	0	0	0	0	0	0	0	0	0	0	0	0	0	2
90	Mobile element protein	0	1	8	0	0	0	0	0	0	0	0	0	0	0	0	0	2
91	hypothetical protein	0	1	0	0	0	0	0	0	0	0	0	0	0	0	0	0	1
92	Transcriptional regulator- TetR family	0	1	0	0	0	0	0	0	0	0	0	0	0	0	0	0	1
93	hypothetical protein	0	1	0	0	0	0	0	0	0	0	0	0	0	0	0	0	1
96	Mobile element protein	0	1	0	0	0	0	0	0	0	0	0	0	0	0	0	0	1
97	hypothetical protein	0	1	0	0	0	0	0	0	0	0	0	0	0	0	0	0	1
98	Mobile element protein	0	3	6	0	0	0	0	0	0	0	0	0	0	0	0	0	2
100	putative transcriptional regulator- TetR family	0	1	0	0	0	0	0	0	0	0	0	0	0	0	0	0	1
101	Glyoxalase-Bleomycin resistance protein-dioxygenase domain	0	1	0	0	0	0	0	0	0	0	0	0	0	0	0	0	1
102	hypothetical protein	0	1	0	0	0	0	0	0	0	0	0	0	0	0	0	0	1
103	hypothetical protein	0	1	0	0	0	0	0	0	0	0	0	0	0	0	0	0	1
104	GCN5-related N-acetyltransferase	0	1	0	0	0	0	0	0	0	0	0	0	0	0	0	0	1
105	hypothetical protein	1	1	0	0	0	0	0	0	0	0	0	0	0	0	0	0	2
106	hypothetical protein	1	1	0	0	0	0	0	0	0	0	0	0	0	0	0	0	2
107	hypothetical protein	1	1	0	0	0	0	0	0	0	0	0	0	0	0	0	0	2
108	transporter- LysE family	1	1	0	0	0	0	0	0	0	0	0	0	0	0	0	0	2
109	Transcriptional regulator- AsnC family	1	1	0	0	0	0	0	0	0	0	0	0	0	0	0	0	2
110	hypothetical protein	1	1	0	0	0	0	0	0	0	0	0	0	0	0	0	0	2
111	hypothetical protein	1	1	0	0	0	0	0	0	0	0	0	0	0	0	0	0	2
112	hypothetical protein	0	1	0	0	0	0	0	0	0	0	0	0	0	0	0	0	1
113	hypothetical protein	1	2	0	0	1	0	0	0	0	0	0	0	0	0	0	0	3
114	hypothetical protein	1	1	0	0	0	0	0	0	0	0	0	0	0	0	0	0	2
115	FIG00573738- hypothetical protein	1	1	0	0	0	0	0	0	0	0	0	0	0	0	0	0	2
116	ABC transporter ATP-binding protein	1	1	0	0	1	0	0	0	0	0	0	0	0	0	0	0	3
117	Lactoylglutathione lyase and related lyases	1	1	0	0	0	0	0	0	0	0	0	0	0	0	0	0	2
118	hypothetical protein	1	1	0	0	0	0	0	0	0	0	0	0	0	0	0	0	2
119	RNA 3-terminal phosphate cyclase -EC 6.5.1.4-	1	1	0	0	0	0	0	0	0	0	0	0	0	0	0	0	2
120	hypothetical protein	0	1	0	0	0	0	0	0	0	0	0	0	0	0	0	0	1
121	Transcriptional regulator- AraC family	1	1	0	0	0	0	0	0	0	0	0	0	0	0	0	0	2
122	hypothetical protein	1	1	0	0	0	0	0	0	0	0	0	0	0	0	0	0	2
123	hypothetical protein	1	1	0	0	0	0	0	0	0	0	0	0	0	0	0	0	2
124	hypothetical protein	1	1	0	0	0	0	0	0	0	0	0	0	0	0	0	0	2
125	Hypothetical Nudix-like regulator	1	1	0	0	0	0	0	0	0	0	0	0	0	0	0	0	2
126	Adenylosuccinate synthetase -EC 6.3.4.4-	1	1	0	0	0	0	0	0	0	0	0	0	0	0	0	0	2
127	FIG00999275- hypothetical protein	1	1	0	0	0	0	0	0	0	0	0	0	0	0	0	0	2
128	Adenylate cyclase -EC 4.6.1.1-	1	1	0	0	0	0	0	0	0	0	0	0	0	0	0	0	2
129	plasmid pRiA4b ORF-3 family protein	1	1	0	0	0	0	0	0	0	0	0	0	0	0	0	0	2
130	Transcriptional regulator- TetR family	1	1	0	0	0	0	0	0	0	0	0	0	0	0	0	0	2
131	hypothetical protein	1	1	0	0	0	0	0	0	0	0	0	0	0	0	0	0	2
132	Guanine deaminase -EC 3.5.4.3-	1	1	0	0	0	0	0	0	0	0	0	0	0	0	0	0	2
133	Threonine dehydrogenase and related Zn-dependent dehydrogenases	0	1	1	0	1	0	0	0	0	0	0	0	0	0	0	0	3
134	FrnE protein	1	1	1	0	0	0	0	0	0	0	0	0	0	0	0	0	3
135	hypothetical protein	0	1	0	0	0	1	1	1	1	1	1	0	0	1	1	1	10
136	hypothetical protein	0	1	0	0	0	0	0	0	0	0	0	0	0	0	0	0	1
138	Leucyl-tRNA synthetase -EC 6.1.1.4-	1	1	1	0	1	1	1	1	1	1	1	1	1	1	1	1	15
146	hypothetical protein	1	1	0	0	0	0	0	0	0	0	0	0	0	0	0	0	2
147	conserved hypothetical protein SCC24.31c	1	1	0	0	0	0	0	0	0	0	0	0	0	0	0	0	2
148	hypothetical protein	1	1	0	0	0	0	0	0	0	0	0	0	0	0	0	0	2
157	ABC transporter membrane-spanning protein	1	1	0	0	0	0	0	0	0	0	0	0	0	0	0	0	2
158	Methionine ABC transporter ATP-binding protein	1	1	1	0	1	0	0	0	0	0	0	0	0	0	0	0	4
159	Transcriptional regulator- TetR family	1	1	0	0	0	0	0	0	0	0	0	0	0	0	0	0	2
160	dicarboxylic acid transporter PcaT	1	1	0	0	0	0	0	0	0	0	0	0	0	0	0	0	2
172	Sorbitol dehydrogenase -EC 1.1.1.14-	2	2	0	0	1	1	1	1	1	1	1	1	1	1	1	1	14
173	PTS system- mannitol-specific IIB component -EC 2.7.1.69- - PTS system- mannitol-specific IIC component -EC 2.7.1.69-	1	1	0	0	1	1	1	1	1	1	1	1	1	1	1	1	14
183	hypothetical protein	1	1	0	0	0	0	0	0	0	0	0	0	0	0	0	0	2
184	hypothetical protein	1	1	0	0	0	0	0	0	0	0	0	0	0	0	0	0	2
187	putative DNA-binding protein	1	1	0	0	0	0	0	0	0	0	0	0	0	0	0	0	2
188	major facilitator superfamily MFS 1	1	1	0	0	0	0	0	0	0	0	0	0	0	0	0	0	2
189	2-heptaprenyl-1-4-naphthoquinone methyltransferase -EC 2.1.1.163-	1	1	0	0	0	0	0	0	0	0	0	0	0	0	0	0	2
190	hypothetical protein	1	1	0	0	0	0	0	0	0	0	0	0	0	0	0	0	2
198	Glutamine ABC transporter- periplasmic glutamine-binding protein -TC 3.A.1.3.2-	1	1	0	0	0	0	0	0	0	0	0	0	0	0	0	0	2
199	glutamate transport system permease protein GluC	1	1	0	0	0	0	0	0	0	0	0	0	0	0	0	0	2
200	Glutamate permease	1	1	0	0	0	0	0	0	0	0	0	0	0	0	0	0	2
201	hypothetical protein	1	1	0	0	0	0	0	0	0	0	0	0	0	0	0	0	2
203	GCN5-related N-acetyltransferase	1	1	0	0	0	0	0	0	0	0	0	0	0	0	0	0	2
204	minor extracellular serine protease	1	1	0	0	0	0	0	0	0	0	0	0	0	0	0	0	2
205	hypothetical protein	1	1	0	0	0	0	0	0	0	0	0	0	0	0	0	0	2
207	oxidoreductase	1	1	0	0	1	0	0	0	0	0	0	0	0	0	0	0	3
209	hypothetical protein	1	1	0	0	0	0	0	0	0	0	0	0	0	0	0	0	2
235	hypothetical protein	1	1	0	0	0	0	0	0	0	0	0	0	0	0	0	0	2
240	SC66T3.19c- hypothetical protein- len- 169 aa- weakly similar to B. subtilis YuaF	1	1	0	0	1	0	0	0	0	0	0	0	0	0	0	0	3
241	FIG01129977- hypothetical protein	1	1	0	0	1	0	0	0	0	0	0	0	0	0	0	0	3
244	-R--citramalate synthase -EC 2.3.1.182-	1	1	1	0	0	0	0	0	0	0	0	0	0	0	0	0	3
256	Integral membrane protein	1	1	0	0	0	1	1	1	1	1	1	1	1	1	1	1	13
257	membrane protein	1	1	0	0	0	0	0	0	0	0	0	0	0	0	0	0	2
258	Arginine-ornithine antiporter ArcD	1	1	1	0	0	0	0	0	0	0	0	0	0	0	0	0	3
275	Putative cytoplasmic protein	1	1	0	0	0	0	0	0	0	0	0	0	0	0	0	0	2
277	hypothetical protein	1	1	0	0	0	0	0	0	0	0	0	0	0	0	0	0	2
278	FIG00945082- hypothetical protein	1	1	1	0	1	1	1	1	1	1	1	1	1	1	1	1	15
281	hypothetical protein	1	1	0	0	0	0	0	0	0	0	0	0	0	0	0	0	2
283	ATP-dependent RNA helicase	1	1	0	0	0	0	0	0	0	0	0	0	0	0	0	0	2
294	hypothetical protein	1	1	0	0	0	0	0	0	0	0	0	0	0	0	0	0	2
299	INTEGRAL MEMBRANE PROTEIN -Rhomboid family-	0	1	1	0	1	0	0	0	0	0	0	0	0	0	0	0	3
302	putative integral membrane protein	1	1	1	0	0	0	0	0	0	0	0	0	0	0	0	0	3
313	FIG00734456- hypothetical protein	1	1	0	0	1	1	1	1	1	1	1	1	1	1	1	1	14
321	hypothetical protein	0	1	0	0	0	0	0	0	0	0	0	0	0	0	0	0	1
323	hypothetical protein	1	1	0	0	0	0	0	0	0	0	0	0	0	0	0	0	2
324	hypothetical protein	1	1	0	0	0	0	0	0	0	0	0	0	0	0	0	0	2
329	LSU ribosomal protein L31p @ LSU ribosomal protein L31p- zinc-dependent	1	1	0	0	0	0	0	0	0	0	0	0	0	0	0	0	2
334	Glycosyltransferase	1	1	0	0	0	0	0	0	0	0	0	0	0	0	0	0	2
335	hypothetical protein	1	1	0	0	0	0	0	0	0	0	0	0	0	0	0	0	2
336	hypothetical protein	1	1	0	0	0	0	0	0	0	0	0	0	0	0	0	0	2
337	glycosyl transferase- family 2	1	1	0	0	0	0	0	0	0	0	0	0	0	0	0	0	2
338	hypothetical protein	1	1	0	0	0	0	0	0	0	0	0	0	0	0	0	0	2
339	hypothetical protein	1	1	0	0	0	0	0	0	0	0	0	0	0	0	0	0	2
340	hypothetical protein	1	1	0	0	0	0	0	0	0	0	0	0	0	0	0	0	2
341	O-antigen polymerase	1	1	0	0	0	0	0	0	0	0	0	0	0	0	0	0	2
342	Glycosyltransferase -EC 2.4.1.--	1	1	0	0	0	0	0	0	0	0	0	0	0	0	0	0	2
343	Glycosyltransferase -EC 2.4.1.--	1	1	0	0	0	0	0	0	0	0	0	0	0	0	0	0	2
344	Asparagine synthetase -glutamine-hydrolyzing- -EC 6.3.5.4-	1	1	1	0	0	0	0	0	0	0	0	0	0	0	0	0	3
345	Glycosyltransferase	1	1	0	0	0	0	0	0	0	0	0	0	0	0	0	0	2
346	hypothetical protein	1	1	0	0	0	0	0	0	0	0	0	0	0	0	0	0	2
347	hypothetical protein	1	1	0	0	0	0	0	0	0	0	0	0	0	0	0	0	2
348	Acetyl-coenzyme A synthetase -EC 6.2.1.1-	1	1	0	0	0	0	0	1	0	0	0	0	0	0	0	0	3
349	hypothetical protein	1	1	0	0	0	0	0	0	0	0	0	0	0	0	0	0	2
350	NAD synthetase -EC 6.3.1.5-	1	1	0	0	0	0	0	0	0	0	0	0	0	0	0	0	2
351	Asparagine synthetase -glutamine-hydrolyzing- -EC 6.3.5.4-	1	1	0	0	0	0	0	0	0	0	0	0	0	0	0	0	2
352	Acyl carrier protein	1	1	0	0	0	0	0	0	0	0	0	0	0	0	0	0	2
353	Serine acetyltransferase -EC 2.3.1.30-	1	1	0	0	0	0	0	0	0	0	0	0	0	0	0	0	2
354	hypothetical protein	1	1	0	0	0	0	0	0	0	0	0	0	0	0	0	0	2
355	ATP synthase protein I	1	1	0	0	0	0	0	0	0	0	0	0	0	0	0	0	2
366	Probable peptidyl-prolyl cis-trans isomerase B -EC 5.2.1.8- -PPIase B- -Rotamase B-	1	1	0	0	0	0	0	0	0	0	0	0	0	0	0	0	2
368	Putative ATP-GTP-binding protein- doubtful CDS	1	1	0	0	1	0	0	0	0	0	0	0	0	0	0	0	3
375	hypothetical protein	1	1	0	0	0	0	0	0	0	0	0	0	0	0	0	0	2
380	hypothetical protein	1	1	0	0	0	0	0	0	0	0	0	0	0	0	0	0	2
384	hypothetical protein	1	1	0	0	0	0	0	0	0	0	0	0	0	0	0	0	2
385	Glycogen phosphorylase -EC 2.4.1.1-	1	1	1	0	1	0	0	0	0	0	0	0	0	0	0	0	4
391	ABC transporter related	1	1	0	0	0	0	0	0	0	0	0	0	0	0	0	0	2
392	Hydroxymethylpyrimidine ABC transporter- transmembrane component	1	1	1	0	0	0	0	0	0	0	0	0	0	0	0	0	3
393	Hydroxymethylpyrimidine ABC transporter- substrate-binding component	1	1	1	0	1	0	0	0	0	0	0	0	0	0	0	0	4
396	hypothetical protein	1	1	0	0	0	0	0	0	0	0	0	0	0	0	0	0	2
400	Xanthine permease	0	1	0	0	0	0	0	0	0	0	0	0	0	0	0	0	1
402	HNH endonuclease	6	6	0	0	0	0	0	0	0	0	0	0	0	0	0	0	2
414	Beta-glucosidase -EC 3.2.1.21-	1	1	0	0	0	0	0	0	0	0	0	0	0	0	0	0	2
418	hypothetical protein	1	1	0	0	0	0	0	0	0	0	0	0	0	0	0	0	2
437	Threonine synthase -EC 4.2.3.1-	1	1	1	0	1	0	0	0	0	0	0	0	0	0	0	0	4
444	COG0596- Predicted hydrolases or acyltransferases -alpha-beta hydrolase superfamily-	1	1	0	0	0	0	0	0	0	0	0	0	0	0	0	0	2
446	hypothetical protein	1	1	0	0	1	0	0	0	0	0	0	0	0	0	0	0	3
447	Protein tyrosine phosphatase -EC 3.1.3.48-	1	1	0	0	1	0	0	0	0	0	0	0	0	0	0	0	3
449	hypothetical protein	1	1	0	0	0	0	0	0	0	0	0	0	0	0	0	0	2
451	hypothetical protein	1	1	0	0	0	0	0	0	0	0	0	0	0	0	0	0	2
459	hypothetical protein	1	1	0	0	0	0	0	0	0	0	0	0	0	0	0	0	2
461	Transcription termination protein NusB	1	1	0	0	0	0	0	0	0	0	0	0	0	0	0	0	2
467	Probable ATP-dependent helicase lhr -EC 3.6.1.--	1	1	1	0	1	0	0	0	0	0	0	0	0	0	0	0	4
468	Formamidopyrimidine-DNA glycosylase -EC 3.2.2.23-	1	1	0	0	0	0	0	0	0	0	0	0	0	0	0	0	2
469	Prevent-host-death protein	1	1	0	0	0	0	0	0	0	0	0	0	0	0	0	0	2
470	hypothetical protein	1	1	0	0	0	0	0	0	0	0	0	0	0	0	0	0	2
471	Programmed cell death toxin YdcE	1	1	0	0	0	0	0	0	0	0	0	0	0	0	0	0	2
472	hypothetical protein	1	1	0	0	0	0	0	0	0	0	0	0	0	0	0	0	2
482	Proteasome subunit alpha -EC 3.4.25.1-- bacterial	1	1	1	0	0	1	1	1	0	1	1	1	0	0	1	1	11
486	putative helicase	1	1	0	0	0	0	0	0	0	0	0	0	0	0	0	0	2
487	putative ATP-GTP-binding protein	1	1	0	0	0	0	0	0	0	0	0	0	0	0	0	0	2
488	mutT3	1	1	0	0	0	0	0	0	0	0	0	0	0	0	0	0	2
490	Type I restriction-modification system- specificity subunit S -EC 3.1.21.3-	0	1	0	0	0	0	0	0	0	0	0	0	0	0	0	0	1
492	Putative predicted metal-dependent hydrolase	1	1	0	0	1	0	0	0	0	0	0	0	0	0	0	0	3
493	hypothetical protein	1	1	0	0	0	0	0	0	0	0	0	0	0	0	0	0	2
494	hypothetical protein	0	1	0	0	0	0	0	0	0	0	0	0	0	0	0	0	1
495	putative TraA-like conjugal transfer protein	0	1	0	0	0	0	0	0	0	0	0	0	0	0	0	0	1
496	hypothetical protein	0	1	0	0	0	0	0	0	0	0	0	0	0	0	0	0	1
497	hypothetical protein	0	1	0	0	0	0	0	0	0	0	0	0	0	0	0	0	1
498	putative regulatory protein	0	1	0	0	0	0	0	0	0	0	0	0	0	0	0	0	1
499	Helicase- C-terminal-DEAD-DEAH box helicase- N-terminal	0	1	0	0	0	0	0	0	0	0	0	0	0	0	0	0	1
500	transfer protein homolog TraA	0	1	0	0	0	0	0	0	0	0	0	0	0	0	0	0	1
501	hypothetical protein	0	1	0	0	0	0	0	0	0	0	0	0	0	0	0	0	1
502	Rossmann fold nucleotide-binding protein Smf possibly involved in DNA uptake	0	1	0	0	0	0	0	0	0	0	0	0	0	0	0	0	1
504	Mobile element protein	1	1	0	0	0	0	0	0	0	0	0	0	0	0	0	0	2
505	hypothetical protein	0	1	0	0	0	0	0	0	0	0	0	0	0	0	0	0	1
506	hypothetical protein	5	4	0	0	1	0	0	0	0	0	0	0	0	0	0	0	3
507	HEN1 C-terminal domain- double-stranded RNA 3-methylase	1	1	0	0	0	0	0	0	0	0	0	0	0	0	0	0	2
508	Protein serine-threonine phosphatase	1	1	0	0	0	0	0	0	0	0	0	0	0	0	0	0	2
509	hypothetical protein	1	1	0	0	0	0	0	0	0	0	0	0	0	0	0	0	2
510	Transcriptional regulator- GntR family	1	1	0	0	0	0	0	0	0	0	0	0	0	0	0	0	2
511	Dihydrofolate reductase -EC 1.5.1.3-	1	1	0	0	0	0	0	0	0	0	0	0	0	0	0	0	2
512	hypothetical protein	1	1	0	0	0	0	0	0	0	0	0	0	0	0	0	0	2
513	glyoxalase	1	1	0	0	0	0	0	0	0	0	0	0	0	0	0	0	2
514	Ornithine aminotransferase -EC 2.6.1.13-	1	1	0	0	1	0	0	0	0	0	0	0	0	0	0	0	3
515	Transcriptional regulator- TetR family	1	1	0	0	0	0	0	0	0	0	0	0	0	0	0	0	2
516	probable oxidoreductase	0	1	0	0	0	0	0	0	0	0	0	0	0	0	0	0	1
517	Transcriptional regulator- MarR family	1	1	0	0	0	0	0	0	0	0	0	0	0	0	0	0	2
518	Histone acetyltransferase HPA2 and related acetyltransferases	1	1	0	0	0	0	0	0	0	0	0	0	0	0	0	0	2
519	Transcriptional regulator- TetR family	1	1	1	0	1	0	0	0	0	0	0	0	0	0	0	0	4
520	membrane protein- putative	1	1	0	0	0	0	0	0	0	0	0	0	0	0	0	0	2
521	Low-specificity L-threonine aldolase -EC 4.1.2.48-	1	1	0	0	0	0	0	0	0	0	0	0	0	0	0	0	2
522	Transcriptional regulator- TetR family	1	1	1	0	0	0	0	0	0	0	0	0	0	0	0	0	3
523	hypothetical protein	1	1	1	0	0	0	0	0	0	0	0	0	0	0	0	0	3
524	hypothetical protein	1	1	0	0	0	0	0	0	0	0	0	0	0	0	0	0	2
525	2-dehydropantoate 2-reductase -EC 1.1.1.169-	1	1	1	0	0	0	0	0	0	0	0	0	0	0	0	0	3
526	DnaK suppressor protein	1	1	0	0	0	0	0	0	0	0	0	0	0	0	0	0	2
527	HipA protein	1	1	0	0	0	0	0	0	0	0	0	0	0	0	0	0	2
528	hypothetical protein	1	1	0	0	0	0	0	0	0	0	0	0	0	0	0	0	2
529	hypothetical protein	1	1	0	0	0	0	0	0	0	0	0	0	0	0	0	0	2
530	Transcriptional regulator- AraC family	1	1	0	0	0	0	0	0	0	0	0	0	0	0	0	0	2
531	putative lyase	1	1	0	0	0	0	0	0	0	0	0	0	0	0	0	0	2
532	probable MFS transporter	1	2	1	0	0	0	0	0	0	0	0	0	0	0	0	0	3
533	Lead- cadmium- zinc and mercury transporting ATPase -EC 3.6.3.3- -EC 3.6.3.5-- Copper-translocating P-type ATPase -EC 3.6.3.4-	0	1	0	0	0	0	0	0	0	0	0	0	0	0	0	0	1
535	oxidoreductase of aldo-keto reductase family- subgroup 1	1	1	1	0	0	0	0	0	0	0	0	0	0	0	0	0	3
544	Pyridoxal kinase -EC 2.7.1.35-	1	1	1	0	1	0	0	0	0	0	1	0	0	0	0	0	5
546	hypothetical protein	1	1	0	0	0	0	0	0	0	0	0	0	0	0	0	0	2
548	hypothetical protein	1	1	0	0	0	0	0	0	0	0	0	0	0	0	0	0	2
550	hypothetical protein	0	1	0	0	0	0	0	0	0	0	0	0	0	0	0	0	1
551	hypothetical protein	1	1	0	0	0	0	0	0	0	0	0	0	0	0	0	0	2
553	hypothetical protein	1	1	0	0	1	0	0	0	0	0	0	0	0	0	0	0	3
554	hypothetical protein	1	1	0	0	1	0	0	0	0	0	0	0	0	0	0	0	3
555	Cellulose synthase -UDP-forming-- EC-2.4.1.12 -	1	1	0	0	1	0	0	0	0	0	0	0	0	0	0	0	3
560	Metallo-beta-lactamase family protein- RNA-specific	1	1	1	0	0	0	0	0	0	0	0	0	0	0	0	0	3
567	hypothetical protein	0	1	0	0	0	0	0	0	0	0	0	0	0	0	0	0	1
579	Phosphatidylinositol alpha-mannosyltransferase -EC 2.4.1.57-	1	1	1	0	0	0	0	0	0	0	0	0	0	0	0	0	3
580	lipid A biosynthesis lauroyl acyltransferase	1	1	1	0	0	0	0	0	0	0	0	0	0	0	0	0	3
585	Endoglucanase H precursor -EC 3.2.1.4- -EgH- -Endo-1-4-beta-glucanase H- -Cellulase H-	0	1	0	0	0	0	0	0	0	0	0	0	0	0	0	0	1
586	hypothetical protein	1	1	0	0	0	0	0	0	0	0	0	0	0	0	0	0	2
587	hypothetical protein	1	1	0	0	0	0	0	0	0	0	0	0	0	0	0	0	2
588	Glycosyltransferases- probably involved in cell wall biogenesis	1	1	0	0	0	0	0	0	0	0	0	0	0	0	0	0	2
589	Polysaccharide deacetylase family protein	1	1	0	0	0	0	0	0	0	0	0	0	0	0	0	0	2
597	hypothetical protein	1	1	0	0	0	0	0	0	0	0	0	0	0	0	0	0	2
606	FIG00945091- hypothetical protein	0	1	0	0	0	0	0	0	0	0	0	0	0	0	0	0	1
615	hypothetical protein	1	1	0	0	0	0	0	0	0	0	0	0	0	0	0	0	2
618	hypothetical protein	0	1	0	0	0	0	0	0	0	0	0	0	0	0	0	0	1
623	hypothetical protein	1	1	0	0	0	0	0	0	0	0	0	0	0	0	0	0	2
626	Deoxycytidine triphosphate deaminase -EC 3.5.4.13-	1	1	0	0	1	0	0	0	0	0	0	0	0	0	0	0	3
628	Ribonucleotide reductase transcriptional regulator NrdR	0	1	0	0	0	0	0	0	0	0	0	0	0	0	0	0	1
629	hypothetical protein	1	1	0	0	0	0	0	0	0	0	0	0	0	0	0	0	2
630	hypothetical protein	0	1	0	0	0	0	0	0	0	0	0	0	0	0	0	0	1
636	phage integrase family protein	1	1	0	0	0	0	0	0	0	0	0	0	0	0	0	0	2
637	hypothetical protein	0	1	0	0	0	0	0	0	0	0	0	0	0	0	0	0	1
638	hypothetical protein	0	1	0	0	0	0	0	0	0	0	0	0	0	0	0	0	1
639	hypothetical protein	1	1	0	0	0	0	0	0	0	0	0	0	0	0	0	0	2
640	hypothetical protein	1	1	0	0	0	0	0	0	0	0	0	0	0	0	0	0	2
641	hypothetical protein	0	1	0	0	0	0	0	0	0	0	0	0	0	0	0	0	1
642	hypothetical protein	0	1	0	0	0	0	0	0	0	0	0	0	0	0	0	0	1
643	hypothetical protein	0	1	0	0	0	0	0	0	0	0	0	0	0	0	0	0	1
644	hypothetical protein	0	1	0	0	0	0	0	0	0	0	0	0	0	0	0	0	1
645	Phage protein	0	1	0	0	0	0	0	0	0	0	0	0	0	0	0	0	1
646	hypothetical protein	0	2	0	0	0	0	0	0	0	0	0	0	0	0	0	0	1
647	hypothetical protein	0	1	0	0	0	0	0	0	0	0	0	0	0	0	0	0	1
648	hypothetical protein	0	1	0	0	0	0	0	0	0	0	0	0	0	0	0	0	1
649	hypothetical protein	1	1	0	0	0	0	0	0	0	0	0	0	0	0	0	0	2
650	hypothetical protein	0	1	0	0	0	0	0	0	0	0	0	0	0	0	0	0	1
651	hypothetical protein	1	1	0	0	0	0	0	0	0	0	0	0	0	0	0	0	2
652	hypothetical protein	1	1	0	0	0	0	0	0	0	0	0	0	0	0	0	0	2
653	hypothetical protein	1	1	0	0	0	0	0	0	0	0	0	0	0	0	0	0	2
654	hypothetical protein	1	1	0	0	0	0	0	0	0	0	0	0	0	0	0	0	2
655	Phage protein	1	1	0	0	0	0	0	0	0	0	0	0	0	0	0	0	2
656	Phage virulence-associated protein	1	1	0	0	0	0	0	0	0	0	0	0	0	0	0	0	2
657	hypothetical protein	1	1	0	0	0	0	0	0	0	0	0	0	0	0	0	0	2
658	hypothetical protein	1	1	0	0	0	0	0	0	0	0	0	0	0	0	0	0	2
659	hypothetical protein	0	1	0	0	0	0	0	0	0	0	0	0	0	0	0	0	1
660	hypothetical protein	1	1	0	0	0	0	0	0	0	0	0	0	0	0	0	0	2
661	hypothetical protein	1	1	0	0	0	0	0	0	0	0	0	0	0	0	0	0	2
662	hypothetical protein	1	1	0	0	0	0	0	0	0	0	0	0	0	0	0	0	2
663	hypothetical protein	1	1	0	0	0	0	0	0	0	0	0	0	0	0	0	0	2
664	hypothetical protein	0	1	0	0	0	0	0	0	0	0	0	0	0	0	0	0	1
665	hypothetical protein	0	1	0	0	0	0	0	0	0	0	0	0	0	0	0	0	1
666	hypothetical protein	0	1	0	0	0	0	0	0	0	0	0	0	0	0	0	0	1
667	hypothetical protein	0	1	0	0	0	0	0	0	0	0	0	0	0	0	0	0	1
668	hypothetical protein	1	1	0	0	0	0	0	0	0	0	0	0	0	0	0	0	2
669	hypothetical protein	1	1	0	0	0	0	0	0	0	0	0	0	0	0	0	0	2
670	hypothetical protein	1	1	0	0	0	0	0	0	0	0	0	0	0	0	0	0	2
671	hypothetical protein	0	1	0	0	0	0	0	0	0	0	0	0	0	0	0	0	1
672	hypothetical protein	0	1	0	0	0	0	0	0	0	0	0	0	0	0	0	0	1
673	hypothetical protein	0	1	0	0	0	0	0	0	0	0	0	0	0	0	0	0	1
674	hypothetical protein	0	1	0	0	0	0	0	0	0	0	0	0	0	0	0	0	1
675	hypothetical protein	0	1	0	0	0	0	0	0	0	0	0	0	0	0	0	0	1
676	hypothetical protein	0	2	0	0	0	0	0	0	0	0	0	0	0	0	0	0	1
677	hypothetical protein	0	1	0	0	0	0	0	0	0	0	0	0	0	0	0	0	1
678	hypothetical protein	0	2	0	0	0	0	0	0	0	0	0	0	0	0	0	0	1
679	hypothetical protein	0	1	0	0	0	0	0	0	0	0	0	0	0	0	0	0	1
680	hypothetical protein	0	1	0	0	0	0	0	0	0	0	0	0	0	0	0	0	1
681	hypothetical protein	1	1	0	0	0	0	0	0	0	0	0	0	0	0	0	0	2
682	Phage terminase	1	1	0	0	0	0	0	0	0	0	0	0	0	0	0	0	2
683	Phage portal protein	1	1	0	0	0	0	0	0	0	0	0	0	0	0	0	0	2
684	PhiRv2 phage prohead protease- HK97 family	1	1	0	0	0	0	0	0	0	0	0	0	0	0	0	0	2
685	Phage protein	1	1	0	0	0	0	0	0	0	0	0	0	0	0	0	0	2
686	hypothetical protein	1	1	0	0	0	0	0	0	0	0	0	0	0	0	0	0	2
687	hypothetical protein	1	1	0	0	0	0	0	0	0	0	0	0	0	0	0	0	2
688	hypothetical protein	1	1	0	0	0	0	0	0	0	0	0	0	0	0	0	0	2
689	hypothetical protein	1	1	0	0	0	0	0	0	0	0	0	0	0	0	0	0	2
690	hypothetical protein	1	1	0	0	0	0	0	0	0	0	0	0	0	0	0	0	2
691	Phage tail length tape-measure protein	1	1	0	0	0	0	0	0	0	0	0	0	0	0	0	0	2
692	hypothetical protein	1	1	0	0	0	0	0	0	0	0	0	0	0	0	0	0	2
693	hypothetical protein	1	1	0	0	0	0	0	0	0	0	0	0	0	0	0	0	2
694	hypothetical protein	1	1	0	0	0	0	0	0	0	0	0	0	0	0	0	0	2
695	hypothetical protein	1	1	0	0	0	0	0	0	0	0	0	0	0	0	0	0	2
696	hypothetical protein	1	1	0	0	0	0	0	0	0	0	0	0	0	0	0	0	2
697	Phage protein	1	1	0	0	0	0	0	0	0	0	0	0	0	0	0	0	2
698	hypothetical protein	0	1	0	0	0	0	0	0	0	0	0	0	0	0	0	0	1
699	Phage tail fiber protein	1	1	0	0	0	0	0	0	0	0	0	0	0	0	0	0	2
700	hypothetical protein	0	1	0	0	0	0	0	0	0	0	0	0	0	0	0	0	1
701	hypothetical protein	0	1	0	0	0	0	0	0	0	0	0	0	0	0	0	0	1
705	hypothetical protein	1	1	0	0	0	0	0	0	0	0	0	0	0	0	0	0	2
707	hypothetical protein	1	1	1	0	1	1	1	1	1	1	1	1	1	1	1	1	15
714	hypothetical protein	1	1	0	0	0	0	0	0	0	0	0	0	0	0	0	0	2
715	HIT family protein	1	1	1	0	0	0	0	0	0	0	0	0	0	0	0	0	3
716	hypothetical protein	1	1	0	0	0	0	0	0	0	0	0	0	0	0	0	0	2
717	hypothetical protein	1	1	0	0	0	0	0	0	0	0	0	0	0	0	0	0	2
726	Transamidase GatB domain protein	1	1	1	0	1	0	0	0	0	0	0	0	0	0	0	0	4
743	probable exported protease -EC-3.4.-.--	1	1	0	0	0	0	0	0	0	0	0	0	0	0	0	0	2
745	Acetyltransferase -EC 2.3.1.--	1	1	0	0	0	0	0	0	0	0	0	0	0	0	0	0	2
746	probable glutatione regulated potassium efflux transport protein	1	1	0	0	0	0	0	0	0	0	0	0	0	0	0	0	2
748	Transcriptional regulator- TetR family	1	1	0	0	0	0	0	0	0	0	0	0	0	0	0	0	2
749	serine-threonine protein kinase	1	1	0	0	0	0	0	0	0	0	0	0	0	0	0	0	2
750	hypothetical protein	1	1	0	0	0	0	0	0	0	0	0	0	0	0	0	0	2
751	Lysine export transcriptional regulatory protein lysG	1	1	0	0	0	0	0	0	0	0	0	0	0	0	0	0	2
752	Transporter- LysE family	1	1	1	0	0	0	0	0	0	0	0	0	0	0	0	0	3
756	hypothetical protein	1	1	0	0	0	0	0	0	0	0	0	0	0	0	0	0	2
760	ABC transporter ATP-binding protein	1	1	1	0	0	0	0	0	0	0	0	0	0	0	0	0	3
765	hypothetical protein	1	1	0	0	0	0	0	0	0	0	0	0	0	0	0	0	2
766	hypothetical protein	1	1	0	0	0	0	0	0	0	0	0	0	0	0	0	0	2
772	Glutamate decarboxylase -EC 4.1.1.15-	1	1	1	0	1	0	0	0	0	0	0	0	0	0	0	0	4
778	hypothetical protein	1	1	0	0	1	0	0	0	0	0	0	0	0	0	0	0	3
780	hypothetical protein	0	1	0	0	0	0	0	0	0	0	0	0	0	0	0	0	1
781	hypothetical protein	0	1	0	0	0	0	0	0	0	0	0	0	0	0	0	0	1
783	hypothetical protein	1	1	0	0	0	0	0	0	0	0	0	0	0	0	0	0	2
790	hypothetical protein	0	1	0	0	0	0	0	0	0	0	0	0	0	0	0	0	1
795	LacI-type transcriptional regulator	1	1	0	0	0	0	0	0	0	0	0	0	0	0	0	0	2
796	Maltose-maltodextrin ABC transporter- substrate binding periplasmic protein MalE	1	1	0	0	0	0	0	0	0	0	0	0	0	0	0	0	2
797	Maltose-maltodextrin ABC transporter- substrate binding periplasmic protein MalE	0	1	0	0	0	0	0	0	0	0	0	0	0	0	0	0	1
798	Inositol transport system permease protein	1	1	0	0	0	0	0	0	0	0	0	0	0	0	0	0	2
799	hypothetical protein	1	1	0	0	0	0	0	0	0	0	0	0	0	0	0	0	2
800	ABC-type sugar transport system- permease component	1	1	0	0	0	0	0	0	0	0	0	0	0	0	0	0	2
801	Putative glycosyl hydrolase of unknown function -DUF1680-	1	1	0	0	0	0	0	0	0	0	0	0	0	0	0	0	2
824	putative membrane protein	1	1	0	0	0	1	1	1	1	1	1	1	1	1	1	1	13
825	membrane protein	1	1	0	0	0	0	0	0	0	0	0	0	0	0	0	0	2
826	Predicted permease	1	1	0	0	0	0	0	0	0	0	0	0	0	0	0	0	2
827	Membrane protein- predicted transporter of cations and cationic drugs	1	1	0	0	0	0	0	0	0	0	0	0	0	0	0	0	2
828	Glycosyltransferase	1	1	0	0	0	0	0	0	0	0	0	0	0	0	0	0	2
830	hypothetical protein	1	1	0	0	0	0	0	0	0	0	0	0	0	0	0	0	2
831	conserved GtrA-like protein	1	1	0	0	0	0	0	0	0	0	0	0	0	0	0	0	2
832	putative DNA-binding protein	1	1	0	0	1	0	0	0	0	0	0	0	0	0	0	0	3
833	hypothetical protein	1	1	0	0	0	0	0	0	0	0	0	0	0	0	0	0	2
834	hypothetical protein	1	1	0	0	0	0	0	0	0	0	0	0	0	0	0	0	2
835	4-carboxymuconolactone decarboxylase -EC 4.1.1.44-	1	1	0	0	1	0	0	0	0	0	0	0	0	0	0	0	3
836	Aldo-keto reductase	1	1	1	0	0	0	0	0	0	0	0	0	0	0	0	0	3
838	Ribonuclease III -EC 3.1.26.3-	1	1	1	0	0	1	1	1	1	1	1	1	1	1	1	1	14
839	LSU ribosomal protein L32p	1	1	0	0	0	1	1	1	1	1	1	1	1	1	1	1	13
840	COG1399 protein- clustered with ribosomal protein L32p	1	1	1	0	1	1	1	1	1	1	1	1	1	1	1	1	15
845	EBSC protein	1	1	0	0	0	0	0	0	0	0	0	0	0	0	0	0	2
848	GCN5-related N-acetyltransferase	1	1	1	0	1	0	0	0	0	0	0	0	0	0	0	0	4
855	hypothetical protein	1	1	0	0	0	0	0	0	0	0	0	0	0	0	0	0	2
857	Sorbitol operon transcription regulator	1	1	0	0	1	1	1	1	1	1	1	1	1	1	1	1	14
858	Glucitol operon activator protein	1	1	0	0	1	1	1	1	1	1	1	1	1	0	1	1	13
859	PTS system- glucitol-sorbitol-specific IIC component	1	1	0	0	1	1	1	1	1	1	1	1	1	1	1	1	14
860	PTS system- glucitol-sorbitol-specific IIB component and second of two IIC components -EC 2.7.1.69-	1	1	0	0	1	1	1	1	1	1	1	1	1	1	1	1	14
861	PTS system- glucitol-sorbitol-specific IIA component	1	1	0	0	1	1	1	1	1	1	1	1	1	1	1	1	14
862	Phosphocarrier protein- nitrogen regulation associated	1	1	0	0	0	1	1	1	1	1	1	1	1	1	1	1	13
863	Glycerol-1-phosphate dehydrogenase -NAD-P-- -EC 1.1.1.261-	1	1	0	0	1	1	1	1	1	1	1	1	1	1	1	1	14
865	Ubiquinone biosynthesis monooxygenase UbiB	1	1	1	0	0	0	0	0	0	0	0	0	0	0	0	0	3
866	Translation initiation factor 2	0	1	0	0	0	0	0	0	0	0	0	0	0	0	0	0	1
867	COG2740- Predicted nucleic-acid-binding protein implicated in transcription termination	1	1	0	0	0	0	0	1	0	0	0	1	1	1	1	1	8
872	FIG00997481- hypothetical protein	1	1	0	0	0	0	0	0	0	0	0	0	0	0	0	0	2
874	hypothetical protein	1	1	0	0	0	0	0	0	0	0	0	0	0	0	0	0	2
875	Protein containing transglutaminase-like domain- putative cysteine protease	1	1	0	0	0	0	0	0	0	0	0	0	0	0	0	0	2
876	Protein containing domains DUF403	1	1	0	0	0	0	0	0	0	0	0	0	0	0	0	0	2
877	Protein containing domains DUF404- DUF407	1	1	0	0	0	0	0	0	0	0	0	0	0	0	0	0	2
878	Multicopper oxidase	1	1	0	0	0	0	0	0	0	0	0	0	0	0	0	0	2
879	hypothetical protein	1	1	0	0	0	0	0	0	0	0	0	0	0	0	0	0	2
891	Molybdate metabolism regulator	0	1	0	0	0	0	0	0	0	0	0	0	0	0	0	0	1
892	hypothetical protein	0	1	0	0	0	0	0	0	0	0	0	0	0	0	0	0	1
893	FIG00765533- hypothetical protein	0	1	0	0	0	0	0	0	0	0	0	0	0	0	0	0	1
894	hypothetical protein	0	1	0	0	0	0	0	0	0	0	0	0	0	0	0	0	1
895	Mg-chelatase subunit ChlD	1	1	0	0	1	0	0	0	0	0	0	0	0	0	0	0	3
896	YehQ protein	1	1	0	0	1	0	0	0	0	0	0	0	0	0	0	0	3
897	Membrane proteins related to metalloendopeptidases	1	1	1	0	1	0	0	0	0	0	0	0	0	0	0	0	4
901	Helix-turn-helix motif	1	1	0	0	0	0	0	0	0	0	0	0	0	0	0	0	2
902	hypothetical protein	1	1	0	0	0	0	0	0	0	0	0	0	0	0	0	0	2
903	hypothetical protein	1	1	0	0	0	0	0	0	0	0	0	0	0	0	0	0	2
911	Aspartate ammonia-lyase -EC 4.3.1.1-	1	1	0	0	0	0	0	0	0	0	0	0	0	0	0	0	2
912	Trifolitoxin immunity protein	1	1	0	0	0	0	0	0	0	0	0	0	0	0	0	0	2
915	FIG00946027- hypothetical protein	1	1	0	0	0	0	0	0	0	0	0	0	0	0	0	0	2
917	3-oxoacyl--acyl-carrier protein- reductase -EC 1.1.1.100-	1	1	1	0	0	0	0	0	0	0	0	0	0	0	0	0	3
923	Galactoside O-acetyltransferase -EC 2.3.1.18-	0	1	0	0	0	0	0	0	0	0	0	0	0	0	0	0	1
926	hypothetical protein	1	1	0	0	0	0	0	0	0	0	0	0	0	0	0	0	2
927	hypothetical protein	1	1	0	0	0	0	0	0	0	0	0	0	0	0	0	0	2
936	hypothetical protein	1	1	0	0	0	0	0	0	0	0	0	0	0	0	0	0	2
951	DNA topology modulation protein	1	1	0	0	0	0	0	0	0	0	0	0	0	0	0	0	2
952	Type I restriction-modification system methyltransferase subunit	1	1	0	0	1	0	0	0	0	0	0	0	0	0	0	0	3
964	hypothetical protein	1	1	0	0	0	0	0	0	0	0	0	0	0	0	0	0	2
967	N-acetylglutamate synthase related protein	1	1	0	0	0	0	0	0	0	0	0	0	0	0	0	0	2
971	hypothetical protein	1	1	0	0	0	0	0	0	0	0	0	0	0	0	0	0	2
972	hypothetical protein	0	1	0	0	0	0	0	0	0	0	0	0	0	0	0	0	1
974	putative acetyltransferase	1	1	0	0	1	0	0	0	0	0	0	0	0	0	0	0	3
986	Trans-aconitate 2-methyltransferase -EC 2.1.1.144-	1	1	0	0	0	0	0	0	0	0	0	0	0	0	0	0	2
987	FIG00756322- hypothetical protein	0	1	0	0	0	1	1	1	1	1	1	1	1	1	1	1	12
988	DNA-3-methyladenine glycosylase -EC 3.2.2.20-	1	1	1	0	1	0	0	0	0	0	0	0	0	0	0	0	4
989	Aspartate racemase -EC 5.1.1.13-	1	1	0	0	0	0	0	0	0	0	0	0	0	0	0	0	2
990	Helicase- C-terminal	1	1	0	0	0	0	0	0	0	0	0	0	0	0	0	0	2
991	NADPH-dependent methylglyoxal reductase -D-lactaldehyde dehydrogenase-	1	1	0	0	0	0	0	0	0	0	0	0	0	0	0	0	2
992	probable cinnamoyl-CoA reductase	1	1	0	0	0	0	0	0	0	0	0	0	0	0	0	0	2
993	Putative DNA-binding protein in cluster with Type I restriction-modification system	1	1	0	0	0	0	0	0	0	0	0	0	0	0	0	0	2
994	Helicase- C-terminal	0	1	0	0	0	0	0	0	0	0	0	0	0	0	0	0	1
995	FIG00984951- hypothetical protein	1	1	0	0	0	0	0	0	0	0	0	0	0	0	0	0	2
996	Protein-L-isoaspartate O-methyltransferase -EC 2.1.1.77-	1	1	0	0	0	0	0	0	0	0	0	0	0	0	0	0	2
1001	hypothetical protein	1	1	0	0	0	0	0	0	0	0	0	0	0	0	0	0	2
1003	Nitroreductase family protein	1	1	1	0	0	0	0	0	0	0	0	0	0	0	0	0	3
1004	ABC-type drug export system- membrane protein	1	1	0	0	0	0	0	0	0	0	0	0	0	0	0	0	2
1005	ABC transporter- ATP-binding component- EC-3.6.3.- -	1	1	0	0	0	0	0	0	0	0	1	0	0	0	0	0	3
1006	Transcriptional regulator- MarR family	1	1	0	0	0	0	0	0	0	0	0	0	0	0	0	0	2
1007	Glyoxalase family protein	1	1	0	0	0	0	0	0	0	0	0	0	0	0	0	0	2
1008	Inner membrane protein	1	1	1	0	0	0	0	0	0	0	0	0	0	0	0	0	3
1009	Excinuclease ABC subunit A paralog of unknown function	2	2	2	0	0	1	1	1	1	1	0	1	1	1	1	1	13
1010	Amino acid permease	1	1	0	0	0	0	0	0	0	0	0	0	0	0	0	0	2
1011	hypothetical protein	1	1	0	0	0	0	0	0	0	0	0	0	0	0	0	0	2
1017	Glutamine amidotransferase class-I	1	1	0	0	0	0	0	0	0	0	0	0	0	0	0	0	2
1018	Heat shock protein 60 family co-chaperone GroES	1	1	0	0	0	0	0	0	0	0	0	0	0	0	0	0	2
1019	hypothetical protein	1	1	0	0	0	1	1	1	1	1	1	1	1	1	1	1	13
1021	Dihydrofolate reductase -EC 1.5.1.3-	1	1	0	0	0	0	0	0	0	0	0	0	0	0	0	0	2
1028	hypothetical protein	1	1	0	0	0	0	0	0	0	0	0	0	0	0	0	0	2
1030	hypothetical protein	1	1	0	0	0	0	0	0	0	0	0	0	0	0	0	0	2
1031	DUF2017 domain-containing protein	1	1	0	0	0	0	0	0	0	0	0	0	0	0	0	0	2
1032	ATP-dependent Clp protease adaptor protein ClpS	1	1	1	0	1	0	0	0	0	0	0	0	0	0	0	0	4
1036	hypothetical protein	1	1	1	0	0	1	1	1	1	1	1	1	1	1	1	1	14
1037	hypothetical protein	1	1	0	0	0	0	0	0	0	0	0	0	0	0	0	0	2
1042	FIG002473- Protein YcaR in KDO2-Lipid A biosynthesis cluster	1	1	1	0	1	0	0	0	0	0	0	0	0	0	0	0	4
1048	hypothetical protein	1	1	0	0	0	0	0	0	0	0	0	0	0	0	0	0	2
1049	hypothetical protein	1	1	0	0	0	0	0	0	0	0	0	0	0	0	0	0	2
1053	Cell envelope-associated transcriptional attenuator LytR-CpsA-Psr- subfamily A1 -as in PMID19099556-	1	1	0	0	0	0	0	0	0	0	0	0	0	0	0	0	2
1065	hypothetical protein	1	1	1	0	1	0	0	0	0	0	0	0	0	0	0	0	4
1073	O-succinylbenzoic acid--CoA ligase -EC 6.2.1.26-	1	1	1	0	0	1	1	1	1	1	1	1	1	1	1	1	14
1074	hypothetical protein	1	1	0	0	0	0	0	0	0	0	0	0	0	0	0	0	2
1076	Acetylornithine aminotransferase -EC 2.6.1.11-	1	1	0	0	0	0	0	0	0	0	0	0	0	0	0	0	2
1077	Cob-III-alamin reductase @ Cob-II-alamin reductase	1	1	0	0	0	0	0	0	0	0	0	0	0	0	0	0	2
1078	D-proline reductase- 45 kDa subunit -EC 1.21.4.1- - D-proline reductase- 23 kDa subunit -EC 1.21.4.1-	1	1	0	0	0	0	0	0	0	0	0	0	0	0	0	0	2
1079	hypothetical protein	1	1	0	0	0	0	0	0	0	0	0	0	0	0	0	0	2
1080	D-proline reductase- 26 kDa subunit -EC 1.21.4.1- @ selenocysteine-containing	1	1	0	0	0	0	0	0	0	0	0	0	0	0	0	0	2
1081	Transcriptional regulator- TetR family	1	1	0	0	0	0	0	0	0	0	0	0	0	0	0	0	2
1082	Proline racemase -EC 5.1.1.4-	1	1	0	0	0	0	0	0	0	0	0	0	0	0	0	0	2
1093	hypothetical protein	1	1	0	0	0	0	0	0	0	0	0	0	0	0	0	0	2
1098	putative integral membrane protein	1	1	1	0	1	0	0	0	0	0	0	0	0	0	0	0	4
1108	hypothetical protein	1	1	0	0	0	0	0	0	0	0	0	0	0	0	0	0	2
1111	Membrane proteins related to metalloendopeptidases	1	1	0	0	0	0	0	0	0	0	0	0	0	0	0	0	2
1113	hypothetical protein	0	1	0	0	0	0	0	0	0	0	0	0	0	0	0	0	1
1119	regulatory protein- LuxR-Response regulator receiver	1	1	1	0	1	0	0	0	0	0	0	0	0	0	0	0	4
1120	putative two-component system sensor kinase	1	1	1	0	1	0	0	0	0	0	0	0	0	0	0	0	4
1121	PspC domain protein	1	1	0	0	0	0	0	0	0	0	0	0	0	0	0	0	2
1122	hypothetical protein	1	1	0	0	0	0	0	0	0	0	0	0	0	0	0	0	2
1132	hypothetical protein	1	1	0	0	1	0	0	0	0	0	0	0	0	0	0	0	3
1135	COG1355- Predicted dioxygenase	1	1	1	0	0	0	0	0	0	0	0	0	0	0	0	0	3
1136	COG2078- Uncharacterized ACR	1	1	1	0	0	0	0	0	0	0	0	0	0	0	0	0	3
1137	COG1180- Radical SAM- Pyruvate-formate lyase-activating enzyme like	1	1	1	0	0	0	0	0	0	0	0	0	0	0	0	0	3
1143	FIG00945806- hypothetical protein	1	1	0	0	0	0	0	0	0	0	0	0	0	0	0	0	2
1148	hypothetical protein	1	1	1	0	1	0	0	0	0	0	0	0	0	0	0	0	4
1152	Short chain dehydrogenase	1	1	0	0	0	0	0	0	0	0	0	0	0	0	0	0	2
1155	POSSIBLE CONSERVED INTEGRAL MEMBRANE PROTEIN	1	1	1	0	1	0	0	0	0	0	0	0	0	0	0	0	4
1156	hypothetical protein	0	1	0	0	0	0	0	0	0	0	0	0	0	0	0	0	1
1157	Permease- multidrug efflux	1	1	0	0	0	0	0	0	0	0	0	0	0	0	0	0	2
1158	Transcriptional regulator- MarR family	1	1	1	0	1	0	0	0	0	0	0	0	0	0	0	0	4
1162	hypothetical protein	1	1	0	0	0	0	0	0	0	0	0	0	0	0	0	0	2
1167	Glutamine amidotransferase- class I	1	1	1	0	0	0	0	0	0	0	0	0	0	0	0	0	3
1172	hypothetical protein	1	1	0	0	0	0	0	0	0	0	0	0	0	0	0	0	2
1178	hypothetical protein	1	1	1	0	0	0	0	0	0	0	0	0	0	0	0	0	3
1179	hypothetical protein	0	1	0	0	0	0	0	0	0	0	0	0	0	0	0	0	1
1198	Excinuclease ABC subunit A paralog of unknown function	1	1	1	0	0	0	0	0	0	0	0	0	0	0	0	0	3
1199	N-Acetyl-D-glucosamine ABC transport system- permease protein 2	1	1	0	0	0	0	0	0	0	0	0	0	0	0	0	0	2
1200	N-Acetyl-D-glucosamine ABC transport system- permease protein 1	1	1	0	0	0	0	0	0	0	0	0	0	0	0	0	0	2
1201	FIG01132164- hypothetical protein	1	1	0	0	0	0	0	0	0	0	0	0	0	0	0	0	2
1202	LacI-family transcriptional regulator	1	1	0	0	0	0	0	0	0	0	0	0	0	0	0	0	2
1203	Beta-galactosidase -EC 3.2.1.23-	1	2	1	0	0	0	0	0	0	0	0	0	0	0	0	0	3
1217	hypothetical protein	1	1	1	0	1	0	0	0	0	0	0	0	0	0	0	0	4
1220	hypothetical protein	1	1	0	0	0	0	0	0	0	0	0	0	0	0	0	0	2
1223	SSU ribosomal protein S12p -S23e-	1	1	0	0	0	0	0	0	0	0	0	0	0	0	0	0	2
1224	Possible oxidoreductase	1	1	0	0	0	0	0	0	0	0	0	0	0	0	0	0	2
1225	heavy metal translocating P-type ATPase	0	1	0	0	0	0	0	0	0	0	0	0	0	0	0	0	1
1239	FIG001943- hypothetical protein YajQ	1	1	0	0	1	0	0	0	0	0	0	0	0	0	0	0	3
1244	NADH dehydrogenase subunit	1	1	0	0	0	0	0	0	0	0	0	0	0	0	0	0	2
1248	hypothetical protein	0	1	0	0	0	0	0	0	0	0	0	0	0	0	0	0	1
1250	Ribose ABC transport system- permease protein RbsC -TC 3.A.1.2.1-	1	1	1	0	0	0	0	0	0	0	0	0	0	0	0	0	3
1251	Putative sugar ABC transport system- permease protein YtfT	1	1	1	0	0	0	0	0	0	0	0	0	0	0	0	0	3
1253	Predicted L-arabinose ABC transport system- periplasmic arabinose-binding protein	1	1	1	0	0	0	0	0	0	0	0	0	0	0	0	0	3
1255	Ethanolamine ammonia-lyase light chain -EC 4.3.1.7-	1	1	0	0	0	0	0	0	0	0	0	0	0	0	0	0	2
1256	Ethanolamine ammonia-lyase heavy chain -EC 4.3.1.7-	1	1	0	0	0	0	0	0	0	0	0	0	0	0	0	0	2
1257	Amino acid-metabolite permease in hypothetical Actinobacterial gene cluster- BAT1-like	1	1	0	0	0	0	0	0	0	0	0	0	0	0	0	0	2
1275	hypothetical protein	1	1	0	0	0	0	0	0	0	0	0	0	0	0	0	0	2
1276	hypothetical protein	1	1	0	0	0	0	0	0	0	0	0	0	0	0	0	0	2
1277	hypothetical protein	1	1	0	0	0	0	0	0	0	0	0	0	0	0	0	0	2
1283	Autoinducer 2 -AI-2- modifying protein LsrG	1	1	1	0	1	0	0	0	0	0	0	0	0	0	0	0	4
1286	Phosphoenolpyruvate-dihydroxyacetone phosphotransferase -EC 2.7.1.121-- dihydroxyacetone binding subunit DhaK	1	1	1	0	1	1	1	1	1	1	1	1	1	1	1	1	15
1287	Phosphoenolpyruvate-dihydroxyacetone phosphotransferase -EC 2.7.1.121-- ADP-binding subunit DhaL	1	1	1	0	1	1	1	1	1	1	1	1	1	1	1	1	15
1288	Phosphoenolpyruvate-dihydroxyacetone phosphotransferase -EC 2.7.1.121-- subunit DhaM- DHA-specific IIA component - DHA-specific phosphocarrier protein HPr - DHA-specific EI component	1	1	0	0	0	1	1	1	1	1	1	1	1	1	1	1	13
1296	FIG00945928- hypothetical protein	1	1	0	0	0	1	1	1	1	1	1	1	1	1	1	1	13
1297	FMN reductase -EC 1.5.1.29-	0	1	1	0	0	0	0	0	0	0	0	0	0	0	0	0	2
1298	coenzyme F420-dependent N5-N10-methylene tetrahydromethanopterin reductase	0	1	1	0	0	0	0	0	0	0	0	0	0	0	0	0	2
1299	Mevalonate kinase -EC 2.7.1.36-	1	1	0	0	1	0	0	0	0	0	0	0	0	0	0	0	3
1300	Diphosphomevalonate decarboxylase -EC 4.1.1.33-	1	1	0	0	1	0	0	0	0	0	0	0	0	0	0	0	3
1301	Phosphomevalonate kinase -EC 2.7.4.2-	1	1	0	0	1	0	0	0	0	0	0	0	0	0	0	0	3
1302	Isopentenyl-diphosphate delta-isomerase- FMN-dependent -EC 5.3.3.2-	1	1	0	0	1	0	0	0	0	0	0	0	0	0	0	0	3
1304	hypothetical protein	1	1	0	0	0	0	0	0	0	0	0	0	0	0	0	0	2
1305	Transcriptional regulator- PadR family	1	1	0	0	1	0	0	0	0	0	0	0	0	0	0	0	3
1306	Flavin reductase -EC 1.5.1.30-	1	1	0	0	0	0	0	0	0	0	0	0	0	0	0	0	2
1307	Phosphoenolpyruvate synthase -EC 2.7.9.2-	1	1	0	0	1	0	0	0	0	0	0	0	0	0	0	0	3
1308	Dihydrofolate reductase -EC 1.5.1.3-	1	1	0	0	0	0	0	0	0	0	0	0	0	0	0	0	2
1309	hypothetical protein	1	1	0	0	0	0	0	0	0	0	0	0	0	0	0	0	2
1311	Transcriptional regulator- DeoR family	1	1	0	0	0	0	0	0	0	0	0	0	0	0	0	0	2
1312	possible glycosyltransferase	1	1	0	0	0	0	0	0	0	0	0	0	0	0	0	0	2
1313	Predicted dehydrogenases and related proteins	0	1	0	0	0	0	0	0	0	0	0	0	0	0	0	0	1
1314	hypothetical protein	1	1	0	0	0	0	0	0	0	0	0	0	0	0	0	0	2
1316	Beta-ketoadipate enol-lactone hydrolase -EC 3.1.1.24-	1	1	0	0	0	0	0	0	0	0	0	0	0	0	0	0	2
1317	non-ribosomal peptide synthetase modules and related proteins	1	1	0	0	0	0	0	0	0	0	0	0	0	0	0	0	2
1318	hypothetical protein	1	1	0	0	0	0	0	0	0	0	0	0	0	0	0	0	2
1319	hypothetical protein	1	1	0	0	0	0	0	0	0	0	0	0	0	0	0	0	2
1320	hypothetical protein	1	1	0	0	0	0	0	0	0	0	0	0	0	0	0	0	2
1321	hypothetical protein	1	1	0	0	0	0	0	0	0	0	0	0	0	0	0	0	2
1322	hypothetical protein	1	1	0	0	0	0	0	0	0	0	0	0	0	0	0	0	2
1323	hypothetical protein	1	1	0	0	0	0	0	0	0	0	0	0	0	0	0	0	2
1324	Group B streptococcal surface immunogenic protein	0	1	0	0	1	0	0	0	0	0	0	0	0	0	0	0	2
1326	Branched-chain amino acid ABC transporter- amino acid-binding protein -TC 3.A.1.4.1-	1	1	0	0	0	0	0	0	0	0	0	0	0	0	0	0	2
1327	Branched-chain amino acid transport ATP-binding protein LivF -TC 3.A.1.4.1-	1	1	1	0	1	0	0	0	0	0	0	0	0	0	0	0	4
1328	Branched-chain amino acid transport ATP-binding protein LivG -TC 3.A.1.4.1-	1	1	0	0	0	0	0	0	0	0	0	0	0	0	0	0	2
1329	Branched-chain amino acid transport system permease protein LivM -TC 3.A.1.4.1-	1	1	0	0	0	0	0	0	0	0	0	0	0	0	0	0	2
1330	High-affinity branched-chain amino acid transport system permease protein LivH -TC 3.A.1.4.1-	1	1	0	0	0	0	0	0	0	0	0	0	0	0	0	0	2
1335	FIG00946288- hypothetical protein	1	1	0	0	0	0	0	0	0	0	0	0	0	0	0	0	2
1341	Nitric-oxide reductase -EC 1.7.99.7-- quinol-dependent	1	1	1	0	0	1	1	1	1	1	1	1	1	1	1	1	14
1342	FIG00945015- hypothetical protein	1	1	0	0	0	1	1	1	1	1	1	1	1	1	1	1	13
1343	Putative stomatin-prohibitin-family membrane protease subunit aq 911	1	1	1	0	0	1	1	1	1	1	1	1	1	1	1	1	14
1345	putative periplasmic protein kinase ArgK and related GTPases of G3E family	1	1	0	0	0	0	0	0	0	0	0	0	0	0	0	0	2
1350	Ferredoxin--sulfite reductase- actinobacterial type -EC 1.8.7.1-	1	1	1	0	0	0	0	0	0	0	0	0	0	0	0	0	3
1358	hypothetical protein	1	1	0	0	0	0	0	0	0	0	0	0	0	0	0	0	2
1359	hypothetical protein	1	1	0	0	0	0	0	0	0	0	0	0	0	0	0	0	2
1362	hypothetical protein	1	1	0	0	0	0	0	0	0	0	0	0	0	0	0	0	2
1363	FIG00995588- hypothetical protein	1	1	0	0	1	0	0	0	0	0	0	0	0	0	0	0	3
1364	CoA-disulfide reductase -EC 1.8.1.14-	1	1	0	0	0	0	0	0	0	0	0	1	0	0	0	0	3
1365	hypothetical protein	0	1	0	0	0	0	0	0	0	0	0	0	0	0	0	0	1
1366	Programmed cell death toxin YdcE	1	1	0	0	0	0	0	0	0	0	0	0	0	0	0	0	2
1368	putative lipoprotein	1	1	0	0	0	0	0	0	0	0	0	0	0	0	0	0	2
1372	hypothetical protein	1	1	0	0	1	0	0	0	0	0	0	0	0	0	0	0	3
1374	ATPase	1	1	0	0	0	0	0	0	0	0	0	0	0	0	0	0	2
1375	Multidrug and toxin extrusion -MATE- family efflux pump YdhE-NorM- homolog	1	1	0	0	1	0	0	0	0	0	0	0	0	0	0	0	3
1376	Alkanal monooxygenase alpha chain -EC 1.14.14.3-	1	1	0	0	0	0	0	0	0	0	0	0	0	0	0	0	2
1377	hypothetical protein	1	1	1	0	0	0	0	0	0	0	0	0	0	0	0	0	3
1381	hypothetical protein	1	1	0	0	0	0	0	0	0	0	0	0	0	0	0	0	2
1388	LSU ribosomal protein L32p	1	1	0	0	0	1	1	1	1	1	1	1	1	1	1	1	13
1389	hypothetical protein	1	1	0	0	0	0	0	0	0	0	0	0	0	0	0	0	2
1391	LSU ribosomal protein L33p @ LSU ribosomal protein L33p- zinc-independent	1	1	0	0	1	1	1	1	1	1	1	1	1	1	1	1	14
1392	hypothetical protein	1	1	0	0	0	0	0	0	0	0	0	0	0	0	0	0	2
1393	Putative metal chaperone- involved in Zn homeostasis- GTPase of COG0523 family	1	1	0	0	0	0	0	0	0	0	0	0	0	0	0	0	2
1394	hypothetical protein	1	1	0	0	0	0	0	0	0	0	0	0	0	0	0	0	2
1395	hypothetical protein	1	1	0	0	0	0	0	0	0	0	0	0	0	0	0	0	2
1398	hypothetical protein	1	1	0	0	0	0	0	0	0	0	0	0	0	0	0	0	2
1400	ABC-type Fe3+-hydroxamate transport system- periplasmic component	1	1	1	0	1	0	0	0	0	0	0	0	0	0	0	0	4
1402	ABC-type Fe3+-siderophore transport system- permease 2 component	1	1	1	0	2	0	0	0	0	0	0	0	0	0	0	0	4
1403	ABC-type Fe3+-siderophore transport system- ATPase component	1	1	1	0	2	1	1	1	1	1	0	1	1	1	1	1	14
1404	Siderophore-interacting protein	1	1	0	0	0	1	1	1	1	1	1	1	1	1	1	1	13
1409	Na+-H+ antiporter	1	1	1	0	0	0	0	0	0	0	0	0	0	0	0	0	3
1410	possible membrane protein	0	1	0	0	0	0	0	0	0	0	0	0	0	0	0	0	1
1411	FIG00545392- hypothetical protein	0	1	0	0	0	0	0	0	0	0	0	0	0	0	0	0	1
1412	Glycerol-3-phosphate dehydrogenase -EC 1.1.5.3-	1	1	0	0	1	0	0	0	0	0	0	0	0	0	0	0	3
1421	hypothetical protein	1	1	0	0	0	0	0	0	0	0	0	0	0	0	0	0	2
1422	Redox-sensitive transcriptional regulator -AT-rich DNA-binding protein-	1	1	0	0	0	0	0	0	0	0	0	0	0	0	0	0	2
1423	hypothetical protein	1	1	0	0	0	0	0	0	0	0	0	0	0	0	0	0	2
1426	conserved protein- putative protease	1	1	0	0	0	0	0	0	0	0	0	0	0	0	0	0	2
1430	putative methyltransferase	1	1	0	0	0	0	0	0	0	0	0	0	0	0	0	0	2
1435	Glutamyl-tRNA reductase -EC 1.2.1.70-	1	1	1	0	1	1	1	0	0	0	0	1	0	0	1	1	9
1438	hypothetical protein	1	1	0	0	0	0	0	0	0	0	0	0	0	0	0	0	2
1444	Dienelactone hydrolase family	1	1	0	0	0	0	0	0	0	0	0	0	0	0	0	0	2
1445	Thiamin ABC transporter- ATPase component	1	1	0	0	0	0	0	0	0	0	0	0	0	0	0	0	2
1446	Thiamin ABC transporter- transmembrane component	1	1	0	0	0	0	0	0	0	0	0	0	0	0	0	0	2
1447	Thiamin ABC transporter- substrate-binding component	1	1	0	0	0	0	0	0	0	0	0	0	0	0	0	0	2
1449	FIG056164- rhomboid family serine protease	1	1	1	0	0	0	0	0	0	0	0	0	0	0	0	0	3
1453	hypothetical protein	1	1	0	0	0	0	0	0	0	0	0	0	0	0	0	0	2
1454	hypothetical protein	1	1	0	0	0	0	0	0	0	0	0	0	0	0	0	0	2
1455	hypothetical protein	0	1	0	0	0	0	0	0	0	0	0	0	0	0	0	0	1
1456	hypothetical protein	1	1	0	0	0	0	0	0	0	0	0	0	0	0	0	0	2
1457	hypothetical protein	1	1	0	0	0	0	0	0	0	0	0	0	0	0	0	0	2
1458	hypothetical protein	1	1	0	0	0	0	0	0	0	0	0	0	0	0	0	0	2
1459	2-dehydropantoate 2-reductase -EC 1.1.1.169-	1	1	1	0	0	0	0	0	0	0	0	0	0	0	0	0	3
1477	hypothetical protein	1	1	0	0	0	0	0	0	0	0	0	0	0	0	0	0	2
1478	hypothetical protein	1	1	0	0	0	0	0	0	0	0	0	0	0	0	0	0	2
1479	Ammonium transporter	1	1	1	0	0	0	0	0	0	0	0	0	0	0	0	0	3
1481	hypothetical protein	1	1	0	0	0	0	0	0	0	0	0	0	0	0	0	0	2
1482	D-alanyl-D-alanine carboxypeptidase -EC 3.4.16.4-	1	1	0	0	0	0	0	0	0	0	0	0	0	0	0	0	2
1483	hypothetical protein	1	1	0	0	0	0	0	0	0	0	0	0	0	0	0	0	2
1484	Beta-lactamase related protein	1	1	0	0	0	0	0	0	0	0	0	0	0	0	0	0	2
1485	Leucine-responsive regulatory protein- regulator for leucine -or lrp- regulon and high-affinity branched-chain amino acid transport system	1	1	0	0	0	0	0	0	0	0	0	0	0	0	0	0	2
1486	Muramoyltetrapeptide carboxypeptidase -EC 3.4.17.13-	1	1	0	0	0	0	0	0	0	0	0	0	0	0	0	0	2
1487	Oligopeptide transport system permease protein OppB -TC 3.A.1.5.1-	1	1	0	0	0	0	0	0	0	0	0	0	0	0	0	0	2
1490	Oligopeptide ABC transporter- periplasmic oligopeptide-binding protein OppA -TC 3.A.1.5.1-	1	1	0	0	0	0	0	1	1	1	0	1	1	1	1	1	10
1491	Aminodeoxychorismate lyase -EC 4.1.3.38-	1	1	0	0	0	0	0	0	0	0	0	0	0	0	0	0	2
1492	putative dipeptidase	1	1	0	0	0	0	0	0	0	0	0	0	0	0	0	0	2
1493	GMP synthase -EC 6.3.5.2-	1	1	0	0	0	0	0	0	0	0	0	0	0	0	0	0	2
1494	reductase	1	1	0	0	1	0	0	0	0	0	0	0	0	0	0	0	3
1496	hypothetical protein	1	1	0	0	0	0	0	0	0	0	0	0	0	0	0	0	2
1497	hypothetical protein	1	1	0	0	0	0	0	0	0	0	0	0	0	0	0	0	2
1498	protein of unknown function DUF1470	1	1	0	0	0	0	0	0	0	0	0	0	0	0	0	0	2
1499	hypothetical protein	1	1	0	0	0	0	0	0	0	0	0	0	0	0	0	0	2
1501	hypothetical protein	1	1	0	0	0	0	0	0	0	0	0	0	0	0	0	0	2
1512	hypothetical protein	1	1	0	0	0	0	0	0	0	0	0	0	0	0	0	0	2
1513	hypothetical protein	1	1	0	0	0	1	1	1	1	1	1	1	1	1	1	1	13
1514	RelE-StbE replicon stabilization toxin	1	1	0	0	0	0	0	0	0	0	0	0	0	0	0	0	2
1515	hypothetical protein	0	1	0	0	0	0	0	0	0	0	0	0	0	0	0	0	1
1516	hypothetical protein	0	1	0	0	0	0	0	0	0	0	0	0	0	0	0	0	1
1517	hypothetical protein	0	1	0	0	0	0	0	0	0	0	0	0	0	0	0	0	1
1518	putative RecF protein	1	1	0	0	0	0	0	0	0	0	0	0	0	0	0	0	2
1519	Aminodeoxychorismate lyase -EC 4.1.3.38-	1	1	0	0	0	0	0	0	0	0	0	0	0	0	0	0	2
1522	FIG00946078- hypothetical protein	1	1	0	0	0	0	0	0	0	0	0	0	0	0	0	0	2
1524	putative integral membrane protein	1	1	0	0	0	0	0	0	0	0	0	0	0	0	0	0	2
1530	Thiol-disulfide interchange protein tlpA	0	1	0	0	0	1	0	0	0	0	0	0	0	0	1	0	3
1532	cAMP-binding proteins - catabolite gene activator and regulatory subunit of cAMP-dependent protein kinases	1	1	0	0	0	1	1	1	1	1	1	1	1	1	1	1	13
1535	hypothetical protein	1	1	0	0	0	0	0	0	0	0	0	0	0	0	0	0	2
1538	hypothetical protein	1	1	0	0	0	0	0	0	0	0	0	0	0	0	0	0	2
1539	hypothetical protein	0	1	0	0	0	0	0	0	0	0	0	0	0	0	0	0	1
1540	Arginine permease RocE	0	1	0	0	0	0	0	0	0	0	0	0	0	0	0	0	1
1541	hypothetical protein	0	1	0	0	0	0	0	0	0	0	0	0	0	0	0	0	1
1542	Arginine permease RocE	0	1	0	0	0	0	0	0	0	0	0	0	0	0	0	0	1
1543	Homocysteine S-methyltransferase -EC 2.1.1.10-	1	1	0	0	0	0	0	0	0	0	0	0	0	0	0	0	2
1544	Transcriptional regulator- MarR family	1	1	0	0	0	0	0	0	0	0	0	0	0	0	0	0	2
1546	hypothetical protein	1	1	0	0	0	0	0	0	0	0	0	0	0	0	0	0	2
1547	hypothetical protein	1	1	0	0	1	0	0	0	0	0	0	0	0	0	0	0	3
1548	hypothetical protein	0	1	0	0	0	0	0	0	0	0	0	0	0	0	0	0	1
1549	hypothetical protein	1	1	0	0	0	0	0	0	0	0	0	0	0	0	0	0	2
1555	hypothetical protein	1	1	0	0	1	0	0	0	0	0	0	0	0	0	0	0	3
1559	Esterase-lipase	1	1	0	0	0	0	0	0	0	0	0	0	0	0	0	0	2
1562	RNA polymerase sigma factor RpoD	0	1	0	0	0	0	0	0	0	0	0	0	0	0	0	0	1
1563	DNA helicase -Rad25 homolog-	0	1	0	0	0	0	0	0	0	0	0	0	0	0	0	0	1
1564	Glutamate synthase -NADPH- large chain -EC 1.4.1.13-	1	1	0	0	0	0	0	0	0	0	0	0	0	0	0	0	2
1565	NAD-dependent protein deacetylase of SIR2 family	1	1	2	0	2	1	1	1	1	1	1	1	1	1	1	1	15
1566	DNA polymerase III- epsilon subunit	1	1	0	0	0	0	0	0	0	0	0	0	0	0	0	0	2
1567	Multi antimicrobial extrusion protein -Na-+--drug antiporter-- MATE family of MDR efflux pumps	1	1	0	0	0	0	0	0	0	0	0	0	0	0	0	0	2
1568	hypothetical protein	1	1	0	0	0	0	0	0	0	0	0	0	0	0	0	0	2
1569	Phage protein	1	1	0	0	0	0	0	0	0	0	0	0	0	0	0	0	2
1571	hypothetical protein	1	1	0	0	0	0	0	0	0	0	0	0	0	0	0	0	2
1572	hypothetical protein	1	1	0	0	0	0	0	0	0	0	0	0	0	0	0	0	2
1574	hypothetical protein	1	1	0	0	0	0	0	0	0	0	0	0	0	0	0	0	2
1575	Na+-H+ antiporter NhaA type	2	2	0	0	0	0	0	0	0	0	0	0	0	0	0	0	2
1576	hypothetical protein	1	1	0	0	0	0	0	0	0	0	0	0	0	0	0	0	2
1577	putative two-component system response regulator	1	1	0	0	0	0	0	0	0	0	0	0	0	0	0	0	2
1578	Catalase -EC 1.11.1.6-	1	1	0	0	0	0	0	0	0	0	0	0	0	0	0	0	2
1579	predicted Co-Zn-Cd cation transporter	1	1	0	0	0	0	0	0	0	0	0	0	0	0	0	0	2
1580	hypothetical protein	1	1	0	0	0	0	0	0	0	0	0	0	0	0	0	0	2
1581	hypothetical protein	0	1	0	0	0	0	0	0	0	0	0	0	0	0	0	0	1
1582	ATP-dependent DNA ligase -EC 6.5.1.1- clustered with Ku protein- LigD	1	1	0	0	0	0	0	0	0	0	0	0	0	0	0	0	2
1584	putative short chain dehydrogenase-oxidoreductase	1	1	0	0	0	0	0	0	0	0	0	0	0	0	0	0	2
1586	Non-specific DNA-binding protein Dps - Iron-binding ferritin-like antioxidant protein - Ferroxidase -EC 1.16.3.1-	1	1	0	0	0	0	0	0	0	0	0	0	0	0	0	0	2
1588	hypothetical protein	1	1	0	0	0	0	0	0	0	0	0	0	0	0	0	0	2
1589	Ribonuclease BN -EC 3.1.-.--	1	1	1	0	0	0	0	0	0	0	0	0	0	0	0	0	3
1590	FIG00761799- membrane protein	1	1	0	0	0	0	0	0	0	0	0	0	0	0	0	0	2
1591	hypothetical protein	1	1	0	0	0	0	0	0	0	0	0	0	0	0	0	0	2
1592	putative integral membrane protein	1	1	0	0	0	0	0	0	0	0	0	0	0	0	0	0	2
1593	Catalase -EC 1.11.1.6- - Peroxidase -EC 1.11.1.7-	1	1	0	0	0	0	0	0	0	0	0	0	0	0	0	0	2
1594	Transcriptional regulator- FUR family	1	1	0	0	0	0	0	0	0	0	0	0	0	0	0	0	2
1595	hypothetical protein	1	1	0	0	0	0	0	0	0	0	0	0	0	0	0	0	2
1596	hypothetical protein	1	1	0	0	0	0	0	0	0	0	0	0	0	0	0	0	2
1597	Cation transport regulator chaB	1	1	0	0	0	0	0	0	0	0	0	0	0	0	0	0	2
1598	Oxido-reductase- and dehydratase- MocA	1	1	0	0	1	0	0	0	0	0	0	0	0	0	0	0	3
1605	POSSIBLE MEMBRANE PROTEIN	1	1	0	0	0	0	0	0	0	0	0	0	0	0	0	0	2
1606	putative helicase	0	1	0	0	0	0	0	0	0	0	0	0	0	0	0	0	1
1607	hypothetical protein	0	1	0	0	0	0	0	0	0	0	0	0	0	0	0	0	1
1608	FIG01029243- hypothetical protein	0	1	1	0	0	0	0	0	0	0	0	0	0	0	0	0	2
1609	hypothetical protein	0	1	1	0	0	0	0	0	0	0	0	0	0	0	0	0	2
1610	CRISPR-associated helicase Cas3	0	1	1	0	0	0	0	0	0	0	0	0	0	0	0	0	2
1611	hypothetical protein	0	1	0	0	0	0	0	0	0	0	0	0	0	0	0	0	1
1612	CRISPR-associated RecB family exonuclease Cas4 - CRISPR-associated protein Cas1	0	1	1	0	2	0	0	0	0	0	0	0	0	0	0	0	3
1613	hypothetical protein	0	1	1	0	2	0	0	0	0	0	0	0	0	0	0	0	3
1616	putative extracellular solute-binding lipoprotein	0	1	0	0	0	0	0	0	0	0	0	0	0	0	0	0	1
1617	hypothetical protein	0	1	0	0	0	0	0	0	0	0	0	0	0	0	0	0	1
1618	Regulatory protein- GntR-Periplasmic binding protein-LacI transcriptional regulator	0	1	0	0	0	0	0	0	0	0	0	0	0	0	0	0	1
1619	Arabinose 5-phosphate isomerase -EC 5.3.1.13-	1	1	0	0	0	0	0	0	0	0	0	0	0	0	0	0	2
1621	FIG01075363- hypothetical protein	1	1	0	0	0	0	0	0	0	0	0	0	0	0	0	0	2
1622	carbohydrate-binding protein	0	1	0	0	0	0	0	0	0	0	0	0	0	0	0	0	1
1623	Glycerol-3-phosphate ABC transporter- periplasmic glycerol-3-phosphate-binding protein -TC 3.A.1.1.3-	1	1	0	0	0	0	0	0	0	0	0	0	0	0	0	0	2
1624	N-Acetyl-D-glucosamine ABC transport system- permease protein 1	1	1	0	0	0	0	0	0	0	0	0	0	0	0	0	0	2
1625	sugar ABC transporter permease	1	1	0	0	1	0	0	0	0	0	0	0	0	0	0	0	3
1626	hypothetical protein	1	1	0	0	0	0	0	0	0	0	0	0	0	0	0	0	2
1627	Transcriptional regulator of rhamnose utilization- LacI family	0	1	0	0	0	0	0	0	0	0	0	0	0	0	0	0	1
1628	Mobile element protein	0	1	0	0	0	0	0	0	0	0	0	0	0	0	0	0	1
1629	FIG00830864- hypothetical protein	11	5	0	0	0	0	0	0	0	0	0	0	0	0	0	0	2
1630	hypothetical protein	0	1	0	0	0	0	0	0	0	0	0	0	0	0	0	0	1
1631	Cytosine deaminase -EC 3.5.4.1-	0	1	0	0	0	0	0	0	0	0	0	0	0	0	0	0	1
1632	protein of unknown function DUF521	0	1	0	0	0	0	0	0	0	0	0	0	0	0	0	0	1
1633	Aconitate hydratase X- predicted	0	1	0	0	0	0	0	0	0	0	0	0	0	0	0	0	1
1634	D-3-phosphoglycerate dehydrogenase -EC 1.1.1.95-	0	1	1	0	0	0	0	0	0	0	0	0	0	0	0	0	2
1635	ABC transporter substrate-binding protein	0	1	0	0	0	0	0	0	0	0	0	0	0	0	0	0	1
1636	Urea carboxylase-related ABC transporter- periplasmic substrate-binding protein	0	1	0	0	0	0	0	0	0	0	0	0	0	0	0	0	1
1637	Urea carboxylase-related ABC transporter- permease protein	0	1	0	0	1	0	0	0	0	0	0	0	0	0	0	0	2
1638	ABC-type nitrate-sulfonate-bicarbonate transport system- ATPase component	0	1	0	0	0	0	0	0	0	0	0	0	0	0	0	0	1
1639	3-ketoacyl-CoA thiolase -EC 2.3.1.16- @ Acetyl-CoA acetyltransferase -EC 2.3.1.9-	0	1	1	0	0	0	0	0	0	0	0	0	0	0	0	0	2
1640	O-succinylbenzoic acid--CoA ligase -EC 6.2.1.26-	0	1	1	0	0	0	0	0	0	0	0	0	0	0	0	0	2
1642	DedA protein	1	1	0	0	0	0	0	0	0	0	0	0	0	0	0	0	2
1643	putative integral membrane protein	2	2	0	0	0	0	0	0	0	0	0	0	0	0	0	0	2
1645	possible two component system response sensor kinase membrane-associated protein PhoR	1	1	0	0	0	0	0	0	0	0	0	0	0	0	0	0	2
1646	DNA-binding heavy metal response regulator	1	1	0	0	0	0	0	0	0	0	0	0	0	0	0	0	2
1648	Membrane-associated phospholipid phosphatase	1	1	0	0	0	0	0	0	0	0	0	0	0	0	0	0	2
1650	hypothetical protein	0	1	0	0	0	0	0	0	0	0	0	0	0	0	0	0	1
1651	Carbohydrate kinase- FGGY family	1	1	0	0	0	0	0	0	0	0	0	0	0	0	0	0	2
1652	Galactitol-1-phosphate 5-dehydrogenase -EC 1.1.1.251-	1	1	0	0	0	0	0	0	0	0	0	0	0	0	0	0	2
1653	Sorbitol operon transcription regulator	1	1	0	0	0	0	0	0	0	0	0	0	0	0	0	0	2
1654	Deoxyribose-phosphate aldolase -EC 4.1.2.4-	1	1	0	0	0	0	0	0	0	0	0	0	0	0	0	0	2
1658	NADH-dependent dyhydrogenase	1	1	0	0	1	0	0	0	0	0	0	0	0	0	0	0	3
1659	oxidoreductase-like	1	1	0	0	0	0	0	0	0	0	0	0	0	0	0	0	2
1660	4-oxalocrotonate tautomerase	1	1	0	0	0	0	0	0	0	0	0	0	0	0	0	0	2
1661	hypothetical protein	1	1	0	0	0	0	0	0	0	0	0	0	0	0	0	0	2
1662	hypothetical protein	1	1	0	0	0	0	0	0	0	0	0	0	0	0	0	0	2
1663	hypothetical protein	0	1	0	0	0	0	0	0	0	0	0	0	0	0	0	0	1
1664	rare lipoprotein A	1	1	0	0	0	0	0	0	0	0	0	0	0	0	0	0	2
1665	FIG00945336- hypothetical protein	1	1	0	0	0	0	0	0	0	0	0	0	0	0	0	0	2
1666	hypothetical protein	1	1	0	0	0	0	0	0	0	0	0	0	0	0	0	0	2
1667	Branched-chain amino acid transport protein	1	1	0	0	0	0	0	0	0	0	0	0	0	0	0	0	2
1668	hypothetical membrane protein	1	1	0	0	0	0	0	0	0	0	0	0	0	0	0	0	2
1669	hypothetical protein	1	1	0	0	0	0	0	0	0	0	0	0	0	0	0	0	2
1671	ATPase component BioM of energizing module of biotin ECF transporter	1	1	0	0	1	0	0	0	0	0	0	0	0	0	0	0	3
1675	L-proline glycine betaine ABC transport system permease protein ProV -TC 3.A.1.12.1-	1	1	0	0	0	0	0	0	0	0	0	0	0	0	0	0	2
1679	Beta-lactamase -EC 3.5.2.6-	1	1	0	0	0	0	0	0	0	0	0	0	0	0	0	0	2
1680	HNH endonuclease family protein	1	1	0	0	0	0	0	0	0	0	0	0	0	0	0	0	2
1681	hypothetical protein	1	1	0	0	0	0	0	0	0	0	0	0	0	0	0	0	2
1682	Permease of the drug-metabolite transporter -DMT- superfamily	0	1	0	0	0	0	0	0	0	0	0	0	0	0	0	0	1
1683	Permease of the drug-metabolite transporter -DMT- superfamily	0	1	0	0	0	0	0	0	0	0	0	0	0	0	0	0	1
1684	Permease of the drug-metabolite transporter -DMT- superfamily	0	1	0	0	0	0	0	0	0	0	0	0	0	0	0	0	1
1687	FIG00945263- hypothetical protein	0	1	0	0	0	0	0	0	0	0	0	0	0	0	0	0	1
1691	putative efflux membrane protein	1	1	0	0	0	0	0	0	0	0	0	0	0	0	0	0	2
1692	hypothetical protein	1	1	0	0	0	0	0	0	0	0	0	0	0	0	0	0	2
1695	Acylamino-acid-releasing enzyme -EC 3.4.19.1-	1	1	0	0	1	0	0	0	0	0	0	0	0	0	0	0	3
[truncated: 7,132 more rows]

## Sheet: Functional matrix- 1st step
Function	Propionibacterium acidipropionici ATCC 4875	Propionibacterium acidipropionici 55737 pb	Propionibacterium freudenreichii subsp. shermanii CIRM-BIA1	Propionibacterium avidum 44067	Propionibacterium propionicum F0230a	Propionibacterium acnes KPA171202	Propionibacterium acnes 6609	Propionibacterium acnes TypeIA2 P.acn17	Propionibacterium acnes TypeIA2 P.acn31	Propionibacterium acnes TypeIA2 P.acn33	Propionibacterium acnes ATCC 11828	Propionibacterium acnes C1	Propionibacterium acnes HL096PA1	Propionibacterium acnes SK137	Propionibacterium acnes 266	Propionibacterium acnes hdn-1	Genome counts
[truncated: 3,207 more rows]

[truncated: 1 more sheets: Final functional matrix]
