# Supplementary material for: A Pan-Genome Guided Metabolic Network Reconstruction of Five Propionibacterium Species Reveals Extensive Metabolic Diversity
Source: Genes (Basel). 2020 Sep 23;11(10):1115. doi: 10.3390/genes11101115 (PMC7650540; doi:10.3390/genes11101115)
Supplement: Supplementary file 1 [file genes-11-01115-s001.zip › Final version of supplementary material/Supplementary file 3 S6.xlsx]

## Sheet: Overall composition
Perusal of the literature revealed estimates for the proportion of total lipid content and cell wall contribution to dry weight in Propionibacterium but no studies were identified that sort to quantify the protein, DNA, RNA, small molecule or ash composition of the cell, both in terms of composition and contribution to total dry cell weight. We therefore used data from the recent genome-scale mod…
Macromolecular cell composition estimations
Estimates for the composition of cell dry weight were based on available literature for Propionibacteria where possible. For values without information they were approximated by conserving the ratio of unknown values contained within the S. coelicolor model.
		g/gDW
Cell wall content		0.2		Allsop and Work (1962) estimated the cell wall to dry weight at 16-20% for strains P. rubrum and P. peterssonii
Lipid content		0.03		Two separate studies have approximated the total lipid content to be 3% of the cell dry weight in P. shermanii and P. acidipropionici strains (Sutcliffe and Shaw, 1993 and Shaw and Dinglinger, 1969)
Ash content		0.09		While no data is available for Propionibacterium, the agreement of measurements for C. glutamicum (Cocaign-Bousqet et al., 1996) and S. Clavuligerus (Roubos, 2002) of 0.09g/g DW makes this estimate reasonable
Sum specified content:		0.32
Values of the unspecified macromolecules from the S. coelicolor model (Kim, M et al., 2014)
Protein	0.412
DNA	0.036
RNA	0.167
Small molecules	0.03
Sum	0.645
Conserve ratios while incorporating specified values
	New values
Protein	0.434357
DNA	0.0379535
RNA	0.176062
Small molecules	0.0316279
Sum	0.68
Overall composition
	g/g DW	ID	Name
Protein	0.434	cpd11463[c0]	PROTEIN
DNA	0.038	cpd11461[c0]	DNA
RNA	0.176	cpd11613[c0]	RNA
Small molecule pool	0.032	cpdnew26[c0]	Small molecule pool
Cell wall	0.2	cpdnew27[c0]	Propionibacterium cell wall
Lipid	0.03	cpdnew18[c0]	Propionibacterium lipid
Ash	0.09
sum	1
Overall biomass equation
biomass_c0	->	c0		Propionibacterium biomass equation (mmol/g DW)	Unknown	Unknown	None	(0.434) cpd11463[c0] + (0.038) cpd11461[c0] + (0.176) cpd11613[c0] + (0.032) cpdnew26[c0] + (0.2) cpdnew27[c0] + (0.03) cpdnew18[c0] =>	(0.434) |PROTEIN| + (0.038) |DNA| + (0.176) |RNA| + (0.032) |Small molecule pool| + (0.2) |Cell wall| + (0.03) |Propionibacterium lipid| =>

## Sheet: Model edits
The following is a summary of all modifications made to the initial reconstructions for the modelling of biomass, derived from the information contained within the subsequent tabs
Lipids
New compounds
cpdnew08	Propionyl-ACP
cpdnew09	Henicosanoyl-ACP
cpdnew10	average fatty acyl-ACP
cpdnew11	Avg. Phosphatidylglycerol
cpdnew12	Avg, Cardiolipin
cpdnew13	Avg. Phosphatidylinositol
cpdnew14	Avg. Lysophosphatidylinositol
cpdnew15	Avg. Phosphatidylethanolamine
cpdnew16	Avg. Acylphosphatidylglycerol
cpdnew17	Avg. Diacylinositol mannoside
cpdnew18	Propionibacterium lipids
Added reactions (from database)
rxn05329_c0	<->	c0		(3R)-3-Hydroxybutanoyl-[acyl-carrier-protein] hydro-lyase_c0	Unknown	Unknown	None	(1) cpd11478[c0] <-> (1) cpd00001[c0] + (1) cpd11465[c0]	|(R)-3-Hydroxybutanoyl-[acyl-carrier protein]| <=> |H2O| + |But-2-enoyl-[acyl-carrier protein]|
rxn05330_c0	<->	c0		(3R)-3-Hydroxybutanoyl-[acyl-carrier-protein] hydro-lyase_c0	Unknown	Unknown	None	(1) cpd11479[c0] <-> (1) cpd00001[c0] + (1) cpd11473[c0]	|D-3-Hydroxyhexanoyl-[acp]| <=> |H2O| + |(2E)-Hexenoyl-[acp]|
rxn05334_c0	<->	c0		(3R)-3-Hydroxybutanoyl-[acyl-carrier-protein] hydro-lyase_c0	Unknown	Unknown	None	(1) cpd11483[c0] <-> (1) cpd11471[c0] + (1) cpd00001[c0]	|(R)-3-Hydroxyoctanoyl-[acyl-carrier protein]| <=> |H2O| + |(2E)-Octenoyl-[acp]|
rxn05333_c0	<->	c0		(3R)-3-Hydroxybutanoyl-[acyl-carrier-protein] hydro-lyase_c0	Unknown	Unknown	None	(1) cpd11482[c0] <-> (1) cpd11475[c0] + (1) cpd00001[c0]	|(R)-3-Hydroxydecanoyl-[acyl-carrier protein]| <=> |H2O| + |(2E)-Decenoyl-[acp]|
rxn05331_c0	<->	c0		(3R)-3-Hydroxybutanoyl-[acyl-carrier-protein] hydro-lyase_c0	Unknown	Unknown	None	(1) cpd11480[c0] <-> (1) cpd00001[c0] + (1) cpd11469[c0]	|D-3-Hydroxydodecanoyl-[acp]| <=> |H2O| + |(2E)-Dodecenoyl-[acp]|
rxn05335_c0	<->	c0		(3R)-3-Hydroxypalmitoyl-[acyl-carrier-protein] hydro-lyase_c0	Unknown	Unknown	None	(1) cpd11484[c0] <-> (1) cpd11467[c0] + (1) cpd00001[c0]	|HMA| <=> |H2O| + |(2E)-Tetradecenoyl-[acp]|
rxn05332_c0	<->	c0		(3R)-3-Hydroxypalmitoyl-[acyl-carrier-protein] hydro-lyase_c0	Unknown	Unknown	None	(1) cpd11481[c0] <-> (1) cpd00001[c0] + (1) cpd11477[c0]	|R-3-hydroxypalmitoyl-acyl-carrierprotein-| <=> |H2O| + |(2E)-Hexadecenoyl-[acp]|
rxn13451_c0	->	c0		Elongation-1-for-alpha-meroacid_c0	Unknown	Unknown	None	(3) cpd00067[c0] + (1) cpd00005[c0] + (1) cpd15930[c0] + (1) cpd00004[c0] + (1) cpd11492[c0] <-> (1) cpd00003[c0] + (1) cpd11493[c0] + (1) cpd00006[c0] + (1) cpd16909[c0] + (1) cpd00001[c0] + (1) cpd00011[c0]	|NADH| + |NADPH| + (3) |H+| + |Malonyl-acyl-carrierprotein-| + |eicosanoyl-ACP| <=> |H2O| + |NAD| + |NADP| + |CO2| + |ACP| + |docosanoyl-ACP|
rxn13669_c0	->	c0		b-ketoacyl synthetase (C15:0)_c0	Unknown	Unknown	None	(15) cpd00067[c0] + (1) cpd17010[c0] + (10) cpd00005[c0] + (5) cpd11492[c0] <-> (10) cpd00006[c0] + (5) cpd11493[c0] + (5) cpd00001[c0] + (5) cpd00011[c0] + (1) cpd17029[c0]	(10) |NADPH| + (15) |H+| + (5) |Malonyl-acyl-carrierprotein-| + |Fatty Acid (n-C5:0 ACP)| <=> (5) |H2O| + (10) |NADP| + (5) |CO2| + (5) |ACP| + |pentadecanoyl-ACP (n-C15:0ACP)|
Added reactions (self-generated)
rxnnew43_c0	->	c0		Elongation-1-for-alpha-meroacid_c0	Unknown	Unknown	None	(3) cpd00067[c0] + (1) cpd00005[c0] + (1) cpd11573[c0] + (1) cpd00004[c0] + (1) cpd11492[c0] <-> (1) cpd00003[c0] + (1) cpd11493[c0] + (1) cpd00006[c0] + (1) cpd15930[c0] + (1) cpd00001[c0] + (1) cpd00011[c0]	|NADH| + |NADPH| + (3) |H+| + |Malonyl-acyl-carrierprotein-| + |Octodecanoyl-ACP| <=> |H2O| + |NAD| + |NADP| + |CO2| + |ACP| + |eicosanoyl-ACP|
rxnnew44_c0	<->	c0		propionyl-CoA:[acyl-carrier-protein] S-acetyltransferase_c0	Unknown	Unknown	None	(1) cpd11493[c0] + (1) cpd00086[c0] <-> (1) cpd00010[c0] + (1) cpdnew08[c0]	|Propionyl-CoA| + |ACP| <=> |CoA| + |Propionyl-ACP|
rxnnew45_c0	->	c0		Propionyl-[acyl-carrier-protein]:malonyl-[acyl-carrier-protein]_c0	Unknown	Unknown	None	(1) cpd00067[c0] + (1) cpd11492[c0] + (1) cpdnew08[c0] -> (1) cpd11493[c0] + (1) cpd00011[c0] + (1) cpd17010[c0]	|H+| + |Malonyl-acyl-carrierprotein-| + |Propionyl-ACP| => |CO2| + |Fatty Acid (n-C5:0 ACP)| + |ACP|
rxnnew46_c0	<->	c0		Elongation-1-for-alpha-meroacid_c0	Unknown	Unknown	None	(9) cpd00067[c0] + (3) cpd00005[c0] + (1) cpd17029[c0] + (3) cpd00004[c0] + (3) cpd11492[c0] <-> (3) cpd00003[c0] + (3) cpd11493[c0] + (3) cpd00006[c0] + (1) cpdnewXX[c0] + (3) cpd00001[c0] + (3) cpd00011[c0]	|NADH| + |NADPH| + (3) |H+| + |Malonyl-acyl-carrierprotein-| + |pentadecanoyl-ACP (n-C15:0ACP)| <=> |H2O| + |NAD| + |NADP| + |CO2| + |ACP| + |henicosanoyl-ACP|
rxnnew47_c0	->	c0		Generalised fatty acyl-ACP equation	Unknown	Unknown	None	(0.2775) cpd11540[c0] + (0.2967) cpd11515[c0] + (0.0096) cpd11565[c0] + (0.0776) cpd11476[c0] + (0.0476) cpd11544[c0] + (0.0476) cpd11519[c0] + (0.0702) cpdnew09[c0] + (0.0868) cpd16909[c0]-> (1) cpdnew10[c0]	(0.2775) |13-methyl-tetra-decanoyl-ACP| + (0.2967) |12-methyl-tetra-decanoyl-ACP| + (0.0096) |12-methyl-tridecanoyl-ACP| + (0.0776) |hexadecanoyl-acp| + (0.0476) |15-methyl-hexa-decanoyl-ACP| + (0.0476) |14-methyl-hexa-decanoyl-ACP| + (0.0702) |henicosanoyl-ACP| + (0.0868) |docosanoyl-ACP|-> (1) |average fatty acyl-ACP|
rxnnew48_c0	->	c0		Phosphatidylglycerol synthesis equation	Unknown	Unknown	None	(2) cpd00080 + (2) cpdnew10 + (2) cpd00002 + (1) cpd00052 + (1) cpd00001 => (2) cpd00018 + (3) cpd00012 + (1) cpd00009 + (1) cpd00046 + (1) cpd11493 + (1) cpdnew11	(2) |Glycerol-3-phosphate| + (2) |average fatty acyl-ACP| + (2) |ATP| + (1) |CTP| + (1) |H2O| => (2) |AMP| + (3) |PPi| + (1) |Pi| + (1) |CMP| + (1) |ACP| + (1) |Avg. Phosphatidylglycerol|
rxnnew49_c0	->	c0		Cardiolipin synthesis equation	Unknown	Unknown	None	(2) cpdnew11 => (1) cpd00100 + (1) cpdnew12	(1) |Avg. Phosphatidylglycerol| => (1) |Glycerol| + (1) |Avg. Cardiolipin|
rxnnew50_c0	->	c0		Phosphatidylinositol synthesis equation	Unknown	Unknown	None	(1) cpd00863 + (1) cpd00080 + (2) cpdnew10 + (2) cpd00002 + (1) cpd00052 + (1) cpd00001 => (2) cpd00018 + (3) cpd00012 + (1) cpd00009 + (1) cpd00046 + (1) cpd11493 + (1) cpdnew13	(1) |beta-D-Glucose 6-phosphate| + (1) |Glycerol-3-phosphate| + (2) |average fatty acyl-ACP| + (2) |ATP| + (1) |CTP| + (1) |H2O| => (2) |AMP| + (3) |PPi| + (1) |Pi| + (1) |CMP| + (1) |ACP| + (1) |Avg. Phosphatidylinositol|
rxnnew51_c0	->	c0		Lysophosphatidylinositol synthesis	Unknown	Unknown	None	(1) cpd00863 + (1) cpd00080 + (1) cpdnew10 + (1) cpd00002 + (1) cpd00052 + (1) cpd00001 => (1) cpd00018 + (2) cpd00012 + (1) cpd00009 + (1) cpd00046 + (1) cpd11493 + (1) cpdnew11	(1) |beta-D-Glucose 6-phosphate| + (1) |Glycerol-3-phosphate| + (1) |average fatty acyl-ACP| + (1) |ATP| + (1) |CTP| + (1) |H2O| => (1) |AMP| + (2) |PPi| + (1) |Pi| + (1) |CMP| + (1) |ACP| + (1) |Avg. Lysophosphatidylinositol|
rxnnew52_c0	->	c0		Phosphatidylethanolamine synthesis	Unknown	Unknown	None	(1) cpd00080 + (2) cpdnew10 + (2) cpd00002 + (1) cpd00052 + (1) cpd00001 + (2) cpd00054 => (2) cpd00018 + (3) cpd00012 + (1) cpd00009 + (1) cpd00046 + (1) cpd00011 + (1) cpd11493 + (1) cpdnew15	(1) |Glycerol-3-phosphate| + (2) |average fatty acyl-ACP| + (2) |ATP| + (1) |CTP| + (1) |H2O| + (1) |L-Serine| => (2) |AMP| + (3) |PPi| + (1) |Pi| + (1) |CMP| + (1) |CO2| + (1) |ACP| + (1) |Avg. Phosphatidylethanolamine|
rxnnew53_c0	->	c0		Acylphosphatidylglycerol synthesis	Unknown	Unknown	None	(2) cpdnew11 + (1) cpd00001 + (1) cpd00002 + (1) cpd11493 => (1) cpdnew10 + (1) cpd00018 + (1) cpd00012 + (1) cpd02090 + (1) cpdnew16	(2) |Avg. Phosphatidylglycerol| + (1) |H2O| + (1) |ATP| + (1) |ACP| => (1) |average fatty acyl-ACP| + (1) |AMP| + (1) |PPi| + (1) |Glycerophosphoglycerol| + (1) |Avg. Acylphosphatidylglycerol|
rxnnew54_c0	->	c0		Diacylisonisotl mannoside synthesis	Unknown	Unknown	None	(1) cpdnew14[c0] + (1) cpd00083[c0] => (1) cpd00031[c0] + (1) cpd00067[c0] + (1) cpdnew17[c0]	|Avg. Phosphatidylinositol| + |GDP-mannose| => |GDP| + |H+| + |Avg. Diacylinositol mannoside|
rxnnew55_c0	->	c0		Overall lipid biosynthesis	Unknown	Unknown	None	(0.086) cpdnew12[c0] + (0.057) cpdnew11[c0] + (0.057) cpdnew13[c0] + (0.029) cpdnew14[c0] + (0.029) cpdnew15[c0] + (0.057) cpdnew16 + (0.445) cpdnew17 => (1) cpdnew18[c0]	(0.086) |Avg. Cardiolipin| + (0.057) |Avg. Phosphatidylglycerol| + (0.057) |Avg. Phosphatidylinositol| + (0.029) |Avg. Lysophosphatidylinositol| + (0.029) |Avg. Phosphatidylethanolamine| + (0.057) |Avg. Acylphosphatidylglycerol| + (0.445) |Avg. Diacylinositol mannoside| => (1) |Propionibacterium lipid|
Cell wall
New compounds
cpdnew19	UDP-2,3-diacetamido-2,3-dideoxy-D-mannuronate					659
cpdnew20	Polysaccharide					1084.3
cpdnew21	Lipomannan					4830
cpdnew22	Propionibacterium peptidoglycan					1566.34
cpdnew27	Propionibacterium cell wall
Added reactions
rxn00298_c0	<->	c0		UDP-N-acetyl-D-glucosamine:NAD+ 6-oxidoreductase_c0	Unknown	Unknown	None	(1) cpd00001[c0] + (2) cpd00003[c0] + (1) cpd00037[c0] <-> (3) cpd00067[c0] + (2) cpd00004[c0] + (1) cpd02782[c0]	|H2O| + (2) |NAD| + |UDP-N-acetylglucosamine| <=> (2) |NADH| + (3) |H+| + |UDP-N-acetyl-D-glucosaminouronate|
New reactions
rxnnew56_c0	->	c0		UDP-2,3-diacetamido-2,3-dideoxy-α-D-mannuronate synthesis	Unknown	Unknown	None	(1) cpd02782[c0] + (1) cpd00003[c0] + (1) cpd00023[c0] + (1) cpd00022[c0] + (1) cpd00024[c0] => (1) cpd00004 + (2) cpd00067 + (1) cpd00010[c0] + (1) cpdnew19[c0]	(1) |UDP-N-acetyl-D-glucosaminouronate| + (1) |NAD| + (1) |L-Glutamate| + (1) |Acetyl-CoA| + (1) |2-Oxoglutarate| => (1) |NADH| + (2) |H+| + (1) |CoA| + (1) |UDP-2,3-diacetamido-2,3-dideoxy-D-mannuronate|
rxnnew57_c0	->	c0		Polysaccharide synthesis	Unknown	Unknown	None	(1) cpd00043[c0] + (2) cpdnew19[c0] + (1) cpd00026[c0] + (1) cpd00175[c0] + (0.3) cpd00083[c0] => (1) cpdnew20[c0] + (5) cpd00014[c0] + (0.3) cpd00031[c0] + (5.3) cpd00067[c0]	(1) UDP-galactose + (2) UDP-2,3-diacetamido-2,3-dideoxy-D-mannuronate + (1) UDP-glucose + (1) UDP-N-acetyl-D-galactosamine + (0.3) GDP-mannose => (1) Polysaccharide + (5) UDP + (0.3) GDP + (5.3) H+
rxnnew58_c0	->	c0		Lipomannan synthesis	Unknown	Unknown	None	(30) cpd00083[c0] => (30) cpd00031[c0] + (30) cpd00067[c0] + (1) cpdnew21[c0]	(30) |GDP-mannose| => (30) |GDP| + (30) |H+| + (1) |Lipomannan|
rxnnew59_c0	->	c0		Peptidoglycan synthesis	Unknown	Unknown	None	(1.075) cpd00773[c0] + (1.017) cpd00037[c0] + (0.829) cpd00035[c0] + (0.361) cpd00731[c0] + (1.206) cpd00504[c0] + (1.16) cpd00186[c0] + (1.017) cpd00033[c0] + (5.103) cpd00002[c0] => (5.103) cpd00008[c0] + (5.103) cpd00009[c0] + (0.361) cpd00117[e0] + (1) cpdnew22[c0]	(1.075) |UDP-MurNAc| + (1.017) |UDP-N-acetylglucosamine| + (0.829) |L-Alanine| + (0.361) |Ala-Ala| + (1.206) |LL-2,6-Diaminopimelate| + (1.16) |D-Glutamate| + (1.017) |Glycine| + (5.103) |ATP| => (5.103) |ADP| + (5.103) |Phosphate| + (1) |D-alanine[e]| + (1) |Propionibacterium peptidoglycan|
rxnnew67_c0	->	c0		Cell wall synthesis	Unknown	Unknown	None	(0.675) cpdnew22[c0] + (0.036) cpdnew21[c0] + (0.289) cpdnew20[c0] => (1) cpdnew27[c0]	(0.675) |Propionibacterium peptidoglycan| + (0.036) |Lipomannan| + (0.289) |Polysaccharide| => (1) |Propionibacterium cell wall|
Small molecules pool
New compounds
cpdnew23	|2Fe2S|					532
cpdnew24	|4Fe4S|					1064
cpdnew25	|Menaquinol-9(4H)|					788
cpdnew26	|Small molecule pool|
Added reactions
rxn12376_c0	<->	c0		transport of 4-hydroxybenzyl alcohol [extraorganism-cytosol](passive)_c0	Unknown	Unknown	None	(1) cpd15378[e0] <-> (1) cpd15378[c0]	|4-Hydroxy-benzylalcohol[e]| <=> |4-Hydroxy-benzylalcohol|
In acnes and avidum only
rxn02296_c0	->	c0		6-Carboxyhyxanoate:CoA ligase (AMP-forming)_c0	Unknown	Unknown	None	(1) cpd00067[c0] + (1) cpd00002[c0] + (1) cpd00010[c0] + (1) cpd01727[c0] -> (1) cpd00018[c0] + (1) cpd00782[c0] + (1) cpd00012[c0]	|ATP| + |CoA| + |H+| + |Pimelate| => |PPi| + |AMP| + |Pimeloyl-CoA|							Propionibacterium_acnes_6609.CDS.2005	Propionibacterium_avidum_44067.CDS.358
rxnnew62_c0	->	c0		Pimelate transport	Unknown	Unknown	None	(1) cpd01727[e0] + (1) cpd00067[e0] => (1) cpd01727[c0] + (1) cpd00067[c0]	(1) |Pimelate[e]| + (1) |H+[e]| => (1) |Pimelate[e]| + (1) |H+[e]|
New reactions
rxnnew60_c0	->	c0		2Fe2S iron sulfur cluster synthesis	Unknown	Unknown	None	(1) cpd00002[c0] + (1) cpd00982[c0] + (2) cpd00021[c0] + (1) cpd00001[c0] + (2) cpd00084[c0] => (1) cpd00008[c0] + (1) cpd00009[c0] + (1) cpd00015[c0] + (3) cpd00067[c0] + (2) cpd00035[c0] + (1) cpdnew23[c0]	(1) |ATP| + (1) |FADH2| + (2) |Fe2+| + (1) |H2O| + (2) |L-Cysteine| => (1) |ADP| + (1) |Phosphate| + (1) |FAD| + (3) |H+| + (2) |L-Alanine| + (1) |2Fe2S|
rxnnew61_c0	->	c0		4Fe4S iron sulfur cluster synthesis	Unknown	Unknown	None	(2) cpd00002[c0] + (3) cpd00982[c0] + (4) cpd00021[c0] + (2) cpd00001[c0] + (4) cpd00084[c0] => (2) cpd00008[c0] + (2) cpd00009[c0] + (3) cpd00015[c0] + (8) cpd00067[c0] + (4) cpd00035[c0] + (1) cpdnew24[c0]	(2) |ATP| + (3) |FADH2| + (4) |Fe2+| + (2) |H2O| + (4) |L-Cysteine| => (2) |ADP| + (2) |Phosphate| + (3) |FAD| + (8) |H+| + (4) |L-Alanine| + (1) |4Fe2S|
rxnnew62_c0	->	c0		Pimelate transport	Unknown	Unknown	None	(1) cpd01727[e0] + (1) cpd00067[e0] => (1) cpd01727[c0] + (1) cpd00067[c0]	(1) |Pimelate[e]| + (1) |H+[e]| => (1) |Pimelate[e]| + (1) |H+[e]|
rxnnew63_c0	->	c0		Menaquinone-9(4H) biosynthesis	Unknown	Unknown	None	(1) cpd00283[c0] + (7) cpd00113[c0] + (1) cpd02295[c0] + (1) cpd00017[c0] + (2) cpd00005[c0] => (2) cpd00006[c0] + (8) cpd00012[c0] + (1) cpd00011[c0] + (1) cpd00019[c0] + (1) cpdnew25[c0]	(1) |Geranyldiphosphate| + (7) |Isopentenyldiphosphate| + (1) |1,4-Dihydroxy-2-naphthoate| + (1) |S-Adenosyl-L-methionine| + (2) |NADPH| => (2) |NADP| + (8) |PPi| + (1) |CO2| + (1) |S-Adenosyl-homocysteine| + (1) |Menaquinol-9(4H)|
rxnnew64_c0	->	c0		Small molecule pool representation	Unknown	Unknown	None	(0.0798) cpd00056[c0] + (0.0431) cpd00015[c0] + (0.0897) cpd00220[c0] + (0.051) cpd00003[c0] + (0.0509) cpd00004[c0] + (0.0455) cpd00006[c0] + (0.0455) cpd00005[c0] + (0.0442) cpd00010[c0] + (0.1372) cpd00016[c0] + (0.1389) cpd00104[c0] + (0.0716) cpd00201[c0] + (0.0738) cpd00345[c0] + (0.0742) cpd00125[c0] + (0.0762) cpd00087[c0] + (0.0214) cpd00166[c0] + (0.0428) cpdnew25[c0] + (0.0846) cpd0001…	(0.0798) |TPP| + (0.0431) |FAD| + (0.0897) |Riboflavin| + (0.051) |NAD| + (0.0509) |NADH| + (0.0455) |NADP| + (0.0455) |NADPH| + (0.0442) |CoA| + (0.1372) |Pyridoxal phosphate| + (0.1389) |BIOT| + (0.0716) |10-Formyltetrahydrofolate| + (0.0738) |5-Methyltetrahydrofolate| + (0.0742) |5-10-Methylenetetrahydrofolate| + (0.0762) |Tetrahydrofolate| + (0.0214) |Calomide| + (0.0428) |Menaquinol-9(4H)| +…
Proteins
New reactions
rxnnew65_c0	->	c0		Propionibacterium protein biosynthesis	Unknown	Unknown	None	(1.182) cpd00035[c0] + (0.222) cpd00051[c0] + (0.385) cpd00132[c0] + (0.39) cpd00041[c0] + (0.167) cpd00084[c0] + (0.534) cpd00023[c0] + (0.302) cpd00253[c0] + (1.021) cpd00033[c0] + (0.172) cpd00119[c0] + (0.521) cpd00322[c0] + (0.293) cpd00107[c0] + (0.151) cpd00039[c0] + (0.258) cpd00060[c0] + (0.293) cpd00066[c0] + (0.772) cpd00129[c0] + (0.43) cpd00054[c0] + (0.55) cpd00161[c0] + (0.073) cpd…	(1.182) |L-Alanine| + (0.222) |L-Arginine| + (0.385) |L-Asparagine| + (0.39) |L-Aspartate| + (0.167) |L-Cysteine| + (0.534) |L-Glutamate| + (0.302) |Glutamine| + (1.021) |Glycine| + (0.172) |L-Histidine| + (0.521) |L-Isoleucine| + (0.293) |L-Leucine| + (0.151) |L-Lysine| + (0.258) |L-Methionine| + (0.293) |L-Phenylalanine| + (0.772) |L-Proline| + (0.43) |L-Serine| + (0.55) |L-Threonine| + (0.073)…
RNA
New reactions
rxnnew66_c0	->	c0		Propionibacterium RNA biosynthesis	Unknown	Unknown	None	(2.026) cpd00002[c0] + (0.69) cpd00062[c0] + (0.812) cpd00052[c0] + (1.114) cpd00038[c0] => (1.326) cpd00008[c0] + (1.326) cpd00009[c0] + (2.026) cpd00012[c0] + (1) cpd11613[c0]	(2.026) |ATP| + (0.69) |UTP| + (0.812) |CTP| + (1.114) |GTP| => (1.326) |ADP| + (1.326) |Phosphate| + (2.026) |PPi| + (1) |RNA|
DNA
New reactions
rxnnew67_c0	->	c0		Propionibacterium DNA biosynthesis	Unknown	Unknown	None	(0.5569) cpd00115[c0] + (0.5569) cpd00357[c0] + (1.0674) cpd00241[c0] + (1.0674) cpd00356[c0] + (4.457) cpd00002[c0] => (4.457) cpd00008[c0] + (4.457) cpd00009[c0] + (3.2486) cpd00012[c0] + (1) cpd11461[c0]	(0.5569) |dATP| + (0.5569) |TTP| + (1.0674) |dGTP| + (1.0674) |dCTP| + (4.457) |ATP| => (4.457) |ADP| + (4.457) |Phosphate| + (3.2486) |PPi| + (1) |DNA|
Biomass equation
biomass_c0	->	c0		Propionibacterium biomass equation (mmol/g DW)	Unknown	Unknown	None	(0.434) cpd11463[c0] + (0.038) cpd11461[c0] + (0.176) cpd11613[c0] + (0.032) cpdnew26[c0] + (0.2) cpdnew27[c0] + (0.03) cpdnew18[c0] =>	(0.434) |PROTEIN| + (0.038) |DNA| + (0.176) |RNA| + (0.032) |Small molecule pool| + (0.2) |Cell wall| + (0.03) |Propionibacterium lipid| =>

## Sheet: PAC DNA
DNA composition is easily determined from the fully sequenced genomes utilised in this study. We averaged the DNA composition across all strains studied to create a consensus equation.
			Molar deoxynucleotide proportions
	Organism	GC composition	A	T	C	G
	P. acidipropionici 4875	0.6877	0.15615	0.15615	0.34385	0.34385
	P. acidipropionici 55737	0.6869	0.15655	0.15655	0.34345	0.34345
	P. freudenreichii ssp. shermanii CIRM-BIA1	0.6727	0.16365	0.16365	0.33635	0.33635
	P. avidum 44067	0.6348	0.1826	0.1826	0.3174	0.3174
	P. propionicum F0230a	0.6606	0.1697	0.1697	0.3303	0.3303
	P. acnes 266	0.6003	0.19985	0.19985	0.30015	0.30015
	Average	0.657167	0.171417	0.171417	0.328583	0.328583
Formation of DNA
DNA is formed from deoxynucleotide triphosphates and is composed of monophosphate deoxynucleotides minus a water for polymerisation. The ATP for polymerisation of DNA was taken from Neidhardt et al. (1987) as 1.372 mmol ATP/mmol DNA synthesised
					Synthesis molecules
		Molar proportion	MW (g/mol)	mmol/g DNA	ID	Name
	dAMP	0.171417	312	0.556858	cpd00115	dATP
	dTMP	0.171417	303	0.556858	cpd00357	TTP
	dGMP	0.328583	328	1.06742	cpd00241	dGTP
	dCMP	0.328583	288	1.06742	cpd00356	dCTP
	DNA		307.829	3.24856
	ATP			4.45703
rxnnew67_c0	->	c0		Propionibacterium DNA biosynthesis	Unknown	Unknown	None	(0.5569) cpd00115[c0] + (0.5569) cpd00357[c0] + (1.0674) cpd00241[c0] + (1.0674) cpd00356[c0] + (4.457) cpd00002[c0] => (4.457) cpd00008[c0] + (4.457) cpd00009[c0] + (3.2486) cpd00012[c0] + (1) cpd11461[c0]	(0.5569) |dATP| + (0.5569) |TTP| + (1.0674) |dGTP| + (1.0674) |dCTP| + (4.457) |ATP| => (4.457) |ADP| + (4.457) |Phosphate| + (3.2486) |PPi| + (1) |DNA|

## Sheet: PAC RNA
RNA was assumed to consist of 5% mRNA, 75% rRNA and 20% tRNA by molar ratio. We estimated the composition of mRNA by counting the composition of bases in rRNA depleted transcriptomic reads from P. acidipropionici 4875. We threfore also estimated the composition of tRNA and rRNA from the genome sequence of P. acidipropionici ATCC 4875.
mRNA composition
Composition was estimated using transcriptomics data collected on a complex medium fermentation performed on three different carbon sources in duplicate (data unpublished); glucose, sucrose and glycerol, and averaging across these conditions.
	Total counts				Proportions per read set				Averages by carbon source				Overall average
	A	U	G	C	A	U	G	C	A	U	G	C	A	U	G	C
Glucose_1	126049014	56394900	88000067	84713119	0.26025	0.258045	0.24232	0.239384	0.244447	0.243081	0.258791	0.253681	0.209135	0.208302	0.294479	0.288084
Glucose_1_pair	58810431	126898460	84123148	85325061
Glucose_2	95507743	66119641	99957130	97011186	0.228645	0.228116	0.275262	0.267977
Glucose_2_pair	68474181	97483398	97458379	95179742
Glycerol_1	94006596	72080504	126780339	125126761	0.199125	0.198151	0.305569	0.297155	0.197273	0.196202	0.306996	0.299529
Glycerol_1_pair	72459283	93571136	128672070	123291711
Glycerol_2	125981173	98556270	177379645	172598737	0.195422	0.194253	0.308423	0.301902
Glycerol_2_pair	98564439	124647071	177007898	174296417
Sucrose_1	72682898	60128571	112817252	111569279	0.186156	0.18634	0.317274	0.31023	0.185684	0.185624	0.317649	0.311043
Sucrose_1_pair	60305883	72991823	113842153	110058141
Sucrose_2	61179800	50608003	95553104	94965643	0.185212	0.184909	0.318025	0.311855
Sucrose_2_pair	50801589	61190197	96728843	93585921
rRNA composition
Composition was estimated based on the 16, and 23 S rRNA sequences from the genome
	A	U	C	G
23S	691	646	686	1075
16S	335	312	355	520
Average	0.222078	0.207359	0.225325	0.345238
tRNA compositoin
Composition was based on the Ala and Glyc tRNA molecules corresponding to the most abundant amino acids
	A	U	C	G
Ala	11	14	25	21
Gly	14	17	20	25
Average	0.170068	0.210884	0.306122	0.312925
Overall composition
	A	U	C	G	Proportion
mRNA	0.209135	0.208302	0.294479	0.288084	0.05
rRNA	0.222078	0.207359	0.225325	0.345238	0.75
tRNA	0.170068	0.210884	0.306122	0.312925	0.2
RNA composition	0.211029	0.208111	0.244942	0.335918	1
Formation of RNA
RNA is formed from nucleotide triphosphates and is composed of monophosphate nucleotides minus a water for polymerisation. The ATP for polymerisation of RNA was taken from Neidhardt et al. (1987) as 0.4 mmol ATP/mmol RNA synthesised
					Synthesis molecules
		Molar proportion	MW (g/mol)	mmol/g RNA	ID	Name
	AMP	0.211029	228	0.699682	cpd00002	ATP
	UMP	0.208111	305	0.69001	cpd00062	UTP
	CMP	0.244942	304	0.812124	cpd00052	CTP
	GMP	0.335918	344	1.11376	cpd00038	GTP
	RNA	1	301.607	3.31558
	ATP			1.32623
rxnnew66_c0	->	c0		Propionibacterium RNA biosynthesis	Unknown	Unknown	None	(2.026) cpd00002[c0] + (0.69) cpd00062[c0] + (0.812) cpd00052[c0] + (1.114) cpd00038[c0] => (1.326) cpd00008[c0] + (1.326) cpd00009[c0] + (3.316) cpd00012[c0] + (1) cpd11613[c0]	(2.026) |ATP| + (0.69) |UTP| + (0.812) |CTP| + (1.114) |GTP| => (1.326) |ADP| + (1.326) |Phosphate| + (3.316) |PPi| + (1) |RNA|

## Sheet: PAC proteins
No literature is currently available for the determination of the protein composition of Propionibacterium. Therefore we modelled both the whole cell protein content and the protein composition using values from S. coelicolor released in the recent model (Kim, M et al., 2014), using the data from Neidhardt et al. (1987) to estimate the growth associated maintenance costs of protein production.
Amino acid	ID	g/g protein	MW	mmol/g protein
|L-Alanine|	cpd00035	0.1052	89	1.18202
|L-Arginine|	cpd00051	0.0389	175	0.222286
|L-Asparagine|	cpd00132	0.0508	132	0.384848
|L-Aspartate|	cpd00041	0.0515	132	0.390152
|L-Cysteine|	cpd00084	0.0202	121	0.166942
|L-Glutamate|	cpd00023	0.078	146	0.534247
|Glutamine|	cpd00253	0.0441	146	0.302055
|Glycine|	cpd00033	0.0766	75	1.02133
|L-Histidine|	cpd00119	0.0266	155	0.171613
|L-Isoleucine|	cpd00322	0.0682	131	0.520611
|L-Leucine|	cpd00107	0.0384	131	0.29313
|L-Lysine|	cpd00039	0.0222	147	0.15102
|L-Methionine|	cpd00060	0.0384	149	0.257718
|L-Phenylalanine|	cpd00066	0.0483	165	0.292727
|L-Proline|	cpd00129	0.088	114	0.77193
|L-Serine|	cpd00054	0.0451	105	0.429524
|L-Threonine|	cpd00161	0.0655	119	0.55042
|L-Tryptophan|	cpd00065	0.0148	204	0.072549
|L-Tyrosine|	cpd00069	0.0259	181	0.143094
|L-Valine|	cpd00156	0.0533	117	0.455556
Sum				8.31378
|ATP|	cpd00008			35.7991
Overall equation
rxnnew65_c0	->	c0		Propionibacterium protein biosynthesis	Unknown	Unknown	None	(1.182) cpd00035[c0] + (0.222) cpd00051[c0] + (0.385) cpd00132[c0] + (0.39) cpd00041[c0] + (0.167) cpd00084[c0] + (0.534) cpd00023[c0] + (0.302) cpd00253[c0] + (1.021) cpd00033[c0] + (0.172) cpd00119[c0] + (0.521) cpd00322[c0] + (0.293) cpd00107[c0] + (0.151) cpd00039[c0] + (0.258) cpd00060[c0] + (0.293) cpd00066[c0] + (0.772) cpd00129[c0] + (0.43) cpd00054[c0] + (0.55) cpd00161[c0] + (0.073) cpd…	(1.182) |L-Alanine| + (0.222) |L-Arginine| + (0.385) |L-Asparagine| + (0.39) |L-Aspartate| + (0.167) |L-Cysteine| + (0.534) |L-Glutamate| + (0.302) |Glutamine| + (1.021) |Glycine| + (0.172) |L-Histidine| + (0.521) |L-Isoleucine| + (0.293) |L-Leucine| + (0.151) |L-Lysine| + (0.258) |L-Methionine| + (0.293) |L-Phenylalanine| + (0.772) |L-Proline| + (0.43) |L-Serine| + (0.55) |L-Threonine| + (0.073)…

## Sheet: PAC small molecules
The composition of small molecules was assumed to take up 3.2% of the biomass dry cell weight. We approximated electron transport chain components through the generation of protoheme (heme B) and siroheme, the 2Fe-2S and 4Fe-4S iron sulfur clusters and the particular dehydrogenated menaquinol-9(4H) identified in Propionibacterium (Sone, N, 1974). The remaining small molecules were composed of maj…
Small molecules fraction of biomass			0.032	g/g DW				Fraction not accounted for by ions			0.708569
Component	ID	mmol/g DW E. Coli	g/g small molecules	MW	mmol/g pool			Essential
|TPP|	cpd00056		0.0337414	423	0.0797669
|FAD|	cpd00015		0.0337414	783	0.0430925			P. propionicum: requires riboflavin
|Riboflavin|	cpd00220		0.0337414	376	0.0897377			P. propionicum
|NAD|	cpd00003		0.0337414	662	0.0509689			P. propionicum
|NADH|	cpd00004		0.0337414	663	0.050892			P. propionicum (NAD)
|NADP|	cpd00006		0.0337414	741	0.0455349			P. propionicum (NAD)
|NADPH|	cpd00005		0.0337414	742	0.0454736			P. propionicum (NAD)
|CoA|	cpd00010		0.0337414	764	0.0441641			All (pantothionine)
|Pyridoxal phosphate|	cpd00016		0.0337414	246	0.13716			P. propionicum
|BIOT|	cpd00104		0.0337414	243	0.138853	(biotin)		All, P. avidum and P. acnes can source from externally provided pimelate
|10-Formyltetrahydrofolate|	cpd00201		0.0337414	471	0.0716378
|5-Methyltetrahydrofolate|	cpd00345		0.0337414	457	0.0738324
|5-10-Methylenetetrahydrofolate|	cpd00125		0.0337414	455	0.0741569
|Tetrahydrofolate|	cpd00087		0.0337414	443	0.0761657
|Calomide|	cpd00166		0.0337414	1579	0.0213688	(Adenosylcobalamin)
|Menaquinol-9(4H)|	cpdnew25		0.0337414	788	0.042819
|S-Adenosyl-L-methionine|	cpd00017		0.0337414	399	0.0845649
|Siroheme|	cpd00557		0.0337414	908	0.0371601
|Heme|	cpd00028		0.0337414	614	0.0549534
|2Fe2S|	cpdnew23		0.0337414	532	0.0634237
|4Fe4S|	cpdnew24		0.0337414	1064	0.0317118
|NH3|	cpd00013	0.012379		18	0.386844
|Cl-|	cpd00099	0.004952		92	0.15475
|Co2+|	cpd00149	2.4e-05		59	0.00075
|Fe2+|	cpd00021	0.006388		56	0.199625
|fe3|	cpd10516	0.007428		56	0.232125
|Mn2+|	cpd00030	0.000658		55	0.0205625
|Mg|	cpd00254	0.008253		24	0.257906		0.0337414
|K+|	cpd00205	0.18569		39	5.80281		0.22631
|Sulfate|	cpd00048	0.004126		96	0.128938
Small molecules synthesis equation				mmol/g CDW
cpdnew26	Small molecules pool
rxnnew64_c0	->	c0		Small molecule pool representation	Unknown	Unknown	None	(0.0798) cpd00056[c0] + (0.0431) cpd00015[c0] + (0.0897) cpd00220[c0] + (0.051) cpd00003[c0] + (0.0509) cpd00004[c0] + (0.0455) cpd00006[c0] + (0.0455) cpd00005[c0] + (0.0442) cpd00010[c0] + (0.1372) cpd00016[c0] + (0.1389) cpd00104[c0] + (0.0716) cpd00201[c0] + (0.0738) cpd00345[c0] + (0.0742) cpd00125[c0] + (0.0762) cpd00087[c0] + (0.0214) cpd00166[c0] + (0.0428) cpdnew25[c0] + (0.0846) cpd0001…	(0.0798) |TPP| + (0.0431) |FAD| + (0.0897) |Riboflavin| + (0.051) |NAD| + (0.0509) |NADH| + (0.0455) |NADP| + (0.0455) |NADPH| + (0.0442) |CoA| + (0.1372) |Pyridoxal phosphate| + (0.1389) |BIOT| + (0.0716) |10-Formyltetrahydrofolate| + (0.0738) |5-Methyltetrahydrofolate| + (0.0742) |5-10-Methylenetetrahydrofolate| + (0.0762) |Tetrahydrofolate| + (0.0214) |Calomide| + (0.0428) |Menaquinol-9(4H)| +…
Synthesis equations
rxnnew60_c0	->	c0		2Fe2S iron sulfur cluster synthesis	Unknown	Unknown	None	(1) cpd00002[c0] + (1) cpd00982[c0] + (2) cpd00021[c0] + (1) cpd00001[c0] + (2) cpd00084[c0] => (1) cpd00008[c0] + (1) cpd00009[c0] + (1) cpd00015[c0] + (3) cpd00067[c0] + (2) cpd00035[c0] + (1) cpdnew23[c0]	(1) |ATP| + (1) |FADH2| + (2) |Fe2+| + (1) |H2O| + (2) |L-Cysteine| => (1) |ADP| + (1) |Phosphate| + (1) |FAD| + (3) |H+| + (2) |L-Alanine| + (1) |2Fe2S|
rxnnew61_c0	->	c0		4Fe4S iron sulfur cluster synthesis	Unknown	Unknown	None	(2) cpd00002[c0] + (3) cpd00982[c0] + (4) cpd00021[c0] + (2) cpd00001[c0] + (4) cpd00084[c0] => (2) cpd00008[c0] + (2) cpd00009[c0] + (3) cpd00015[c0] + (8) cpd00067[c0] + (4) cpd00035[c0] + (1) cpdnew24[c0]	(2) |ATP| + (3) |FADH2| + (4) |Fe2+| + (2) |H2O| + (4) |L-Cysteine| => (2) |ADP| + (2) |Phosphate| + (3) |FAD| + (8) |H+| + (4) |L-Alanine| + (1) |4Fe2S|
ATP	FADH2	Fe 2+	H2O	Cys	ADP	Pi	H+	2Fe2S	L-Ala
cpd00002	cpd00982	cpd00021	cpd00001	cpd00084	cpd00008	cpd00009	cpd00015	cpd00067	cpd00035	cpdnew23
|ATP|	|FADH2|	|Fe2+|	|H2O|	|L-Cysteine|	|ADP|	|Phosphate|	|FAD|	|H+|	|L-Alanine|	|2Fe2S|
-1	-1	-2	-1	-2	1	1	1	3	-2	1
504	785	56	18	121	425	96	783	1	89	532
cpd00002	cpd00982	cpd00021	cpd00001	cpd00084	cpd00008	cpd00009	cpd00015	cpd00067	cpd00035	cpdnew24
|ATP|	|FADH2|	|Fe2+|	|H2O|	|L-Cysteine|	|ADP|	|Phosphate|	|FAD|	|H+|	|L-Alanine|	|4Fe4S|
-2	-3	-4	-2	-4	2	2	3	8	-4	1
504	785	56	18	121	425	96	783	1	89	1064
Essential for all for Thiamine production
rxn12376_c0	<->	c0		transport of 4-hydroxybenzyl alcohol [extraorganism-cytosol](passive)_c0	Unknown	Unknown	None	(1) cpd15378[e0] <-> (1) cpd15378[c0]	|4-Hydroxy-benzylalcohol[e]| <=> |4-Hydroxy-benzylalcohol|					To allow production of TPP
Acnes and avidum to complete biotin synthesis pathway from externally provided pimelate, essential for others																acnes	avidum
rxn02296_c0	->	c0		6-Carboxyhyxanoate:CoA ligase (AMP-forming)_c0	Unknown	Unknown	None	(1) cpd00067[c0] + (1) cpd00002[c0] + (1) cpd00010[c0] + (1) cpd01727[c0] -> (1) cpd00018[c0] + (1) cpd00782[c0] + (1) cpd00012[c0]	|ATP| + |CoA| + |H+| + |Pimelate| => |PPi| + |AMP| + |Pimeloyl-CoA|							Propionibacterium_acnes_6609.CDS.2005	Propionibacterium_avidum_44067.CDS.358
rxnnew62_c0	->	c0		Pimelate transport	Unknown	Unknown	None	(1) cpd01727[e0] + (1) cpd00067[e0] => (1) cpd01727[c0] + (1) cpd00067[c0]	(1) |Pimelate[e]| + (1) |H+[e]| => (1) |Pimelate[e]| + (1) |H+[e]|
Menaquinone 9(4H) for all bacteria
cpd00283	cpd00113	cpd02295	cpd00017	cpd00005	cpd00006	cpd00012	cpd00011	cpd00019	cpdnew25
|Geranyldiphosphate|	|Isopentenyldiphosphate|	|1,4-Dihydroxy-2-naphthoate|	|S-Adenosyl-L-methionine|	|NADPH|	|NADP|	|PPi|	|CO2|	|S-Adenosyl-homocysteine|	|Menaquinol-9(4H)|
-1	-7	-1	-1	-2	2	8	1	1	1
312	244	203	399	742	741	176	44	384	788
rxnnew63_c0	->	c0		Menaquinone-9(4H) biosynthesis	Unknown	Unknown	None	(1) cpd00283[c0] + (7) cpd00113[c0] + (1) cpd02295[c0] + (1) cpd00017[c0] + (2) cpd00005[c0] => (2) cpd00006[c0] + (8) cpd00012[c0] + (1) cpd00011[c0] + (1) cpd00019[c0] + (1) cpdnew25[c0]	(1) |Geranyldiphosphate| + (7) |Isopentenyldiphosphate| + (1) |1,4-Dihydroxy-2-naphthoate| + (1) |S-Adenosyl-L-methionine| + (2) |NADPH| => (2) |NADP| + (8) |PPi| + (1) |CO2| + (1) |S-Adenosyl-homocysteine| + (1) |Menaquinol-9(4H)|

## Sheet: PAC cell wall
The cell walls are known to be quite different between various Propionibacteria, it is known for example that P. shermanii and P. jensenii contain S-layers in their cell walls unlike other Propionibacteria (Lortal et al. 1993) while P. shermanii lacks a characteristic aminohexauronic acid present in polysaccharides of P. acnes (Nagaoka et al. 1985) typical of other species (Cummins, 1985). The ce…
Cell wall		20% cell dry weight
The cell wall is modelled as the composition of three structures, the peptidoglycan, lipomannan and polysaccharide. Only the lipomannan has been measured as a proportion of the cell dry weight at 0.72% (Sutcliffe and Shaw, 1989). Studies of the cell wall composition allow estimation of the relative proportions of peptidoglycan and carbohydrates; by estimating the weight % of peptidoglycan from DA…
		Weight %	MW
Peptidoglycan		67.5	862.312	*67.5% weight estimated from 2 data sources
Lipomannan		3.6	162	*0.72% total dry weight
Polysaccharide		28.9	1089.6	*32% total carbohydrate weight estimated from 2 data sources
Peptidoglycan
Two types of peptidoglycan have been identified in Propionibacterium; both freudenreichii subspecies lack glycine from the peptidoglycan while glycine is a cross-linker molecule in the cutaneous Propionibacteria species (Kamisango et al. 1983). We have used the glycine containing peptidoglycan of the cutaneous species for the consensus biomass equation and have averaged the composition across dat…
EQUATION: Note that NAM and GAM are bound in their UDP forms.
		mmol/g
		Avidum	acnes	granulosum	Average	MW	mmol/g peptidoglycan
N-acetylmuramic acid		0.97	0.97	0.84	0.926667	275.258	1.07463
N-acetylglucosamine		1	0.77	0.86	0.876667	203.194	1.01665
Alanine		1.52	1.19	1.74	1.48333	71.079	1.72018
Diaminopimelinic acid		1.05	0.86	1.21	1.04	154.168	1.20606
D-glutamate		1	1	1	1	129.115	1.15967
Glycine		0.87	0.78	0.98	0.876667	39.037	1.01665
ATP							5.10256
The relative abundance of L and D-alanine is important in determining the amount of energy wasted incoporating D-alanine into the peptidoglycan, which is incoporated as a di-amino acid and subsequently cleaved.
		Avidum	acnes	granulosum	Average
Fraction of Alanine as L-Alanine		0.690789	0.773109	0.626437	0.696778
Synthesis equation (NAM and GAM are bound in their UDP forms)
	cpd00773	cpd00037	cpd00035	cpd00731	cpd00504	cpd00186	cpd00033	cpd00002	cpd00008	cpd00009	cpd00117
	UDP-MurNAc	UDP-N-acetylglucosamine	L-Alanine	Ala-Ala	LL-2,6-Diaminopimelate	D-Glutamate	Glycine	ATP	ADP	Phosphate	D-alanine[e]	Propionibacterium peptidoglycan
	-1.075	-1.017	0.829	0.361	-1.206	-1.16	-1.017	-5.103	5.103	5.103	0.361	1
	676	605	89	160	190	146	75	504	425	96	89	1566.34
rxnnew59_c0	->	c0		Peptidoglycan synthesis	Unknown	Unknown	None	(1.075) cpd00773[c0] + (1.017) cpd00037[c0] + (0.829) cpd00035[c0] + (0.361) cpd00731[c0] + (1.206) cpd00504[c0] + (1.16) cpd00186[c0] + (1.017) cpd00033[c0] + (5.103) cpd00002[c0] => (5.103) cpd00008[c0] + (5.103) cpd00009[c0] + (0.361) cpd00117[e0] + (1) cpdnew22[c0]	(1.075) |UDP-MurNAc| + (1.017) |UDP-N-acetylglucosamine| + (0.829) |L-Alanine| + (0.361) |Ala-Ala| + (1.206) |LL-2,6-Diaminopimelate| + (1.16) |D-Glutamate| + (1.017) |Glycine| + (5.103) |ATP| => (5.103) |ADP| + (5.103) |Phosphate| + (1) |D-alanine[e]| + (1) |Propionibacterium peptidoglycan|
Lipomannan						0.185936		0.395855	0.238475		0	0
We have assumed that lipomannan is present in all species, although it has not been demonstrated to occur outside of P. shermanii. The measurements of P. shermanii by Sutcliffe and Shaw (1989) have been used to approximate the composition of lipomannan in the cell at 0.72% cell dry weight. As such, the composition of the cell wall (20% dry weight) of lipomannan is 3.6% by weight. The lipomannan i…
		Molar ratio		mmol/g lipomannan
Mannose		30	162	6.17284
Membrane		20% cell dry weight
Lipomannan		0.72% cell dry weight
% lipomannan in the membrane?
	Cell DW 100
	Mem	20
	Lip	0.72
		3.6
Synthesis equation (assuming bound in GDP activated form)
cpd00083			cpdnew21
GDP-mannose	GDP	H+	Lipomannan
-30	30	30	1
603	441	1	4830
rxnnew58_c0	->	c0		Lipomannan synthesis	Unknown	Unknown	None	(30) cpd00083[c0] => (30) cpd00031[c0] + (30) cpd00067[c0] + (1) cpdnew21[c0]	(30) |GDP-mannose| => (30) |GDP| + (30) |H+| + (1) |Lipomannan|
Polysaccharide
An acidic polysaccharide has been found and characterised in P. acnes (Nagaoka et al.1985). An indepth analysis identified both the composition and structure of the molecules, found to have a molecular weight of approximately 16000 and contain glucose, galactose, mannose, galactosamine and diaminouronic acid in the molar ratio 1:1:0.3:1:2. The mannose proportion is less as this does not compose t…
		Molar ratio	MW	mmol/g polysaccharide
Galactose		1	162	0.917768
2,3-diacetamido-2,3-dideoxy-α-D-mannuronate		2	257	1.83554
Glucose		1	162	0.917768
N-acetyl-galactosamine		1	203	0.917768
Mannose		0.3	162	0.27533
				g/mol
Synthesis equations
2,3-diacetamido-2,3-dideoxy-α-D-mannuronate synthesis
cpd02782	cpd00003	cpd00023	cpd00022	cpd00024	cpd00004	cpd00067	cpd00010	cpdnew19
UDP-N-acetyl-D-glucosaminouronate	NAD	L-Glutamate	Acetyl-CoA	2-Oxoglutarate	NADH	H+	CoA	UDP-2,3-diacetamido-2,3-dideoxy-D-mannuronate
-1	-1	-1	-1	1	1	2	1	1
618	662	146	806	144	663	1	764	659
rxn00298_c0	<->	c0		UDP-N-acetyl-D-glucosamine:NAD+ 6-oxidoreductase_c0	Unknown	Unknown	None	(1) cpd00001[c0] + (2) cpd00003[c0] + (1) cpd00037[c0] <-> (3) cpd00067[c0] + (2) cpd00004[c0] + (1) cpd02782[c0]	|H2O| + (2) |NAD| + |UDP-N-acetylglucosamine| <=> (2) |NADH| + (3) |H+| + |UDP-N-acetyl-D-glucosaminouronate|
rxnnew56	->	c0		UDP-2,3-diacetamido-2,3-dideoxy-α-D-mannuronate synthesis	Unknown	Unknown	None	(1) cpd02782[c0] + (1) cpd00003[c0] + (1) cpd00023[c0] + (1) cpd00022[c0] + (1) cpd00024[c0] => (1) cpd00004 + (2) cpd00067 + (1) cpd00010[c0] + (1) cpdnew19[c0]	(1) |UDP-N-acetyl-D-glucosaminouronate| + (1) |NAD| + (1) |L-Glutamate| + (1) |Acetyl-CoA| + (1) |2-Oxoglutarate| => (1) |NADH| + (2) |H+| + (1) |CoA| + (1) |UDP-2,3-diacetamido-2,3-dideoxy-D-mannuronate|
Polysaccharide synthesis
cpd00043	cpdnew19	cpd00026	cpd00175	cpd00083	cpd00014	cpd00031	cdp00067	cpdnew20
UDP-galactose	UDP-2,3-diacetamido-2,3-dideoxy-D-mannuronate	UDP-glucose	UDP-N-acetyl-D-galactosamine	GDP-mannose	UDP	GDP	H+	Polysaccharide
-1	-2	-1	-1	-0.3	5	0.3	5.3	1
564	659	564	605	603	402	441	1	1084.3
rxnnew57	->	c0		Polysaccharide synthesis	Unknown	Unknown	None	(1) cpd00043[c0] + (2) cpdnew19[c0] + (1) cpd00026[c0] + (1) cpd00175[c0] + (0.3) cpd00083[c0] => (1) cpdnew20[c0] + (5) cpd00014[c0] + (0.3) cpd00031[c0] + (5.3) cpd00067[c0]	(1) |UDP-galactose| + (2) |UDP-2,3-diacetamido-2,3-dideoxy-D-mannuronate| + (1) |UDP-glucose| + (1) |UDP-N-acetyl-D-galactosamine| + (0.3) |GDP-mannose| => (1) |Polysaccharide| + (5) |UDP| + (0.3) |GDP| + (5.3) |H+|
Overall equation
		Weight %
Peptidoglycan		67.5
Lipomannan		3.6
Polysaccharide		28.9
For 1 g of cell wall
0.675 g peptidoglycan
0.036 g lipomannan
0.289 g polysaccharide
rxnnew67_c0	->	c0		Cell wall synthesis	Unknown	Unknown	None	(0.675) cpdnew22[c0] + (0.036) cpdnew21[c0] + (0.289) cpdnew20[c0] => (1) cpdnew27[c0]	(0.675) |Propionibacterium peptidoglycan| + (0.036) |Lipomannan| + (0.289) |Polysaccharide| => (1) |Propionibacterium cell wall|

## Sheet: PAC lipids
In propionibacterium the major lipid species are quite variable between each species. Measurements consistently show the predominant species are fatty acids of length 15 and 17 in P. shermanii while other data shows that longer chain lengths of 21 and 22 are present more in P. acidipropionici. We therefore used a data set from Moss et al. (1969) to find the average fatty acid composition of speci…
Fatty acid species		12:00:00	Unidentified	14:00:00	iC15	aC15	15:00:00	16:01:00	16:00:00	17:0 Br	17:00:00	18:01:00	18:00:00	19:00:00	20:00:00	21:00:00	22:00:00	23:00:00	Total
arabinosum	1	0	0	0	25	11	5	2	4	5	4	0	1	1	5	11	13	13	100
(acidipropionici)	2	0	0	1	17	10	12	2	3	3	1	0	0	5	7	12	13	14	100
	3	1	0	3	40	16	6	0	8	5	2	2	2	2	2	2	6	3	100
	4	1	0	1	41	17	14	5	3	3	3	1	1	1	1	5	3	0	100
	5	2	1	2	32	8	13	1	9	4	1	1	2	0	4	7	12	1	100
	6	1	1	1	38	16	15	1	2	10	4	1	1	0	1	3	4	1	100
pentosaceum	1	0	0	3	24	15	11	1	6	1	1	1	2	4	6	7	18	0	100
(acidipropionici)	2	1	1	5	28	12	27	1	6	4	3	1	1	1	1	3	5	0	100
AVERAGE	3	0.75	0.375	2	30.625	13.125	12.875	1.625	5.125	4.375	2.375	0.875	1.25	1.75	3.375	6.25	9.25	4	100
shermanii	1	0	0	2	9	35	1	1	4	2	1	0	0	1	14	8	11	11	100
	2	1	1	2	7	39	4	1	6	9	6	2	2	1	5	3	8	3	100
	3	1	0	2	7	43	4	1	4	10	4	3	4	2	3	3	5	4	100
	4	1	0	1	5	47	6	0	6	16	3	2	3	0	2	3	4	1	100
	5	0	0	1	4	39	5	1	3	14	3	2	2	2	4	4	9	7	100
	6	1	0	2	2	48	7	1	7	12	3	4	3	2	1	3	2	2	100
	7	0	0	1	3	37	3	1	6	7	1	1	1	6	8	15	5	5	100
	8	0	0	1	4	34	5	1	6	11	8	6	5	1	1	3	11	3	100
	9	0	0	3	2	39	2	1	7	9	2	1	2	2	5	8	17	0	100
	10	1	0	5	5	47	5	0	2	10	2	4	5	0	4	4	3	3	100
	11	1	0	1	8	48	4	1	6	20	2	2	2	0	1	2	2	0	100
	12	2	2	2	4	39	2	2	10	16	4	2	4	0	1	10	0	0	100
	13	1	2	2	2	48	2	2	8	2	1	3	4	12	1	9	1	0	100
	14	1	1	4	2	38	1	1	14	4	6	4	3	0	2	18	1	0	100
	15	1	0	2	3	57	10	2	7	7	2	4	2	0	1	1	1	0	100
	AVERAGE	0.714286	0.428571	2.07143	4.57143	41.5	3.64286	1	6.35714	10.1429	3.28571	2.57143	2.85714	2.07143	3.71429	6.64286	5.64286	2.78571	100
jensenii	1	0	0	1	23	15	1	0	4	1	1	1	1	9	11	13	10	9	100
	2	0	0	2	30	19	4	1	7	3	0	1	2	2	8	5	10	6	100
	3	0	0	5	34	15	5	2	9	7	1	1	2	1	2	2	8	6	100
	4	1	0	2	37	12	12	1	9	18	2	3	3	0	0	0	0	0	100
	5	1	0	2	34	23	11	2	7	13	2	1	1	0	1	0	2	0	100
	AVERAGE	0.4	0	2.4	31.6	16.8	6.6	1.2	7.2	8.4	1.2	1.4	1.8	2.4	4.4	4	6	4.2	100
Species average	acidipropionici	0.75	0.375	2	30.625	13.125	12.875	1.625	5.125	4.375	2.375	0.875	1.25	1.75	3.375	6.25	9.25	4	100
	shermanii	0.714286	0.428571	2.07143	4.57143	41.5	3.64286	1	6.35714	10.1429	3.28571	2.57143	2.85714	2.07143	3.71429	6.64286	5.64286	2.78571	100
	jensenii	0.4	0	2.4	31.6	16.8	6.6	1.2	7.2	8.4	1.2	1.4	1.8	2.4	4.4	4	6	4.2	100
Overall average		0.621429	0.267857	2.15714	22.2655	23.8083	7.70595	1.275	6.22738	7.63929	2.2869	1.61548	1.96905	2.07381	3.82976	5.63095	6.96429	3.6619	100
Adjusted average composition of major species					27.748	29.6708	9.60343		7.76078	9.52035						7.01749	8.67914		100
Calculation of molecular weight of average fatty acid molecule and synthesis equations
			Species	Proportion	MW	Proportional MW	Fatty-acid ACP
			iC15	27.748	242.4	67.2612	13-methyl-tetra-decanoyl-ACP			cpd11540
			aC15	29.6708	242.4	71.922	12-methyl-tetra-decanoyl-ACP			cpd11515
			15:00:00	9.60343	242.4	23.2787	12-methyl-tridecanoyl-ACP			cpd11565
			16:00:00	7.76078	256.42	19.9002	hexadecanoyl-acp			cpd11476
			17:0 Br*	9.52035	270.45	25.7478	15-methyl-hexa-decanoyl-ACP			cpd11544		*As no distinction between the iso and anteiso forms has been made in the publication, we have assumed an equimolar split
			21:00:00	7.01749	326.56	22.9163	14-methyl-hexa-decanoyl-ACP			cpd11519
			22:00:00	8.67914	340.58	29.5594	henicosanoyl-ACP			cpdnew09
			Average			260.586	docosanoyl-ACP			cpd16909
rxnnew47_c0	->	c0		Generalised fatty acyl-ACP equation	Unknown	Unknown	None	(0.2775) cpd11540[c0] + (0.2967) cpd11515[c0] + (0.0096) cpd11565[c0] + (0.0776) cpd11476[c0] + (0.0476) cpd11544[c0] + (0.0476) cpd11519[c0] + (0.0702) cpdnew09[c0] + (0.0868) cpd16909[c0]-> (1) cpdnew10[c0]	(0.2775) |13-methyl-tetra-decanoyl-ACP| + (0.2967) |12-methyl-tetra-decanoyl-ACP| + (0.0096) |12-methyl-tridecanoyl-ACP| + (0.0776) |hexadecanoyl-acp| + (0.0476) |15-methyl-hexa-decanoyl-ACP| + (0.0476) |14-methyl-hexa-decanoyl-ACP| + (0.0702) |henicosanoyl-ACP| + (0.0868) |docosanoyl-ACP|-> (1) |average fatty acyl-ACP|
Gap fills and synthesis equations for new fatty acid requirements
rxnnew43_c0	->	c0		Elongation-1-for-alpha-meroacid_c0	Unknown	Unknown	None	(3) cpd00067[c0] + (1) cpd00005[c0] + (1) cpd11573[c0] + (1) cpd00004[c0] + (1) cpd11492[c0] <-> (1) cpd00003[c0] + (1) cpd11493[c0] + (1) cpd00006[c0] + (1) cpd15930[c0] + (1) cpd00001[c0] + (1) cpd00011[c0]	|NADH| + |NADPH| + (3) |H+| + |Malonyl-acyl-carrierprotein-| + |Octodecanoyl-ACP| <=> |H2O| + |NAD| + |NADP| + |CO2| + |ACP| + |eicosanoyl-ACP|
rxnnew44_c0	<->	c0		propionyl-CoA:[acyl-carrier-protein] S-acetyltransferase_c0	Unknown	Unknown	None	(1) cpd11493[c0] + (1) cpd00086[c0] <-> (1) cpd00010[c0] + (1) cpdnew08[c0]	|Propionyl-CoA| + |ACP| <=> |CoA| + |Propionyl-ACP|
rxnnew45_c0	->	c0		Propionyl-[acyl-carrier-protein]:malonyl-[acyl-carrier-protein]_c0	Unknown	Unknown	None	(1) cpd00067[c0] + (1) cpd11492[c0] + (1) cpdnew08[c0] -> (1) cpd11493[c0] + (1) cpd00011[c0] + (1) cpd17010[c0]	|H+| + |Malonyl-acyl-carrierprotein-| + |Propionyl-ACP| => |CO2| + |Fatty Acid (n-C5:0 ACP)| + |ACP|
rxnnew46_c0	<->	c0		Elongation-1-for-alpha-meroacid_c0	Unknown	Unknown	None	(9) cpd00067[c0] + (3) cpd00005[c0] + (1) cpd17029[c0] + (3) cpd00004[c0] + (3) cpd11492[c0] <-> (3) cpd00003[c0] + (3) cpd11493[c0] + (3) cpd00006[c0] + (1) cpdnewXX[c0] + (3) cpd00001[c0] + (3) cpd00011[c0]	|NADH| + |NADPH| + (3) |H+| + |Malonyl-acyl-carrierprotein-| + |pentadecanoyl-ACP (n-C15:0ACP)| <=> |H2O| + |NAD| + |NADP| + |CO2| + |ACP| + |henicosanoyl-ACP|
rxn05329_c0	<->	c0		(3R)-3-Hydroxybutanoyl-[acyl-carrier-protein] hydro-lyase_c0	Unknown	Unknown	None	(1) cpd11478[c0] <-> (1) cpd00001[c0] + (1) cpd11465[c0]	|(R)-3-Hydroxybutanoyl-[acyl-carrier protein]| <=> |H2O| + |But-2-enoyl-[acyl-carrier protein]|
rxn05330_c0	<->	c0		(3R)-3-Hydroxybutanoyl-[acyl-carrier-protein] hydro-lyase_c0	Unknown	Unknown	None	(1) cpd11479[c0] <-> (1) cpd00001[c0] + (1) cpd11473[c0]	|D-3-Hydroxyhexanoyl-[acp]| <=> |H2O| + |(2E)-Hexenoyl-[acp]|
rxn05334_c0	<->	c0		(3R)-3-Hydroxybutanoyl-[acyl-carrier-protein] hydro-lyase_c0	Unknown	Unknown	None	(1) cpd11483[c0] <-> (1) cpd11471[c0] + (1) cpd00001[c0]	|(R)-3-Hydroxyoctanoyl-[acyl-carrier protein]| <=> |H2O| + |(2E)-Octenoyl-[acp]|
rxn05333_c0	<->	c0		(3R)-3-Hydroxybutanoyl-[acyl-carrier-protein] hydro-lyase_c0	Unknown	Unknown	None	(1) cpd11482[c0] <-> (1) cpd11475[c0] + (1) cpd00001[c0]	|(R)-3-Hydroxydecanoyl-[acyl-carrier protein]| <=> |H2O| + |(2E)-Decenoyl-[acp]|
rxn05331_c0	<->	c0		(3R)-3-Hydroxybutanoyl-[acyl-carrier-protein] hydro-lyase_c0	Unknown	Unknown	None	(1) cpd11480[c0] <-> (1) cpd00001[c0] + (1) cpd11469[c0]	|D-3-Hydroxydodecanoyl-[acp]| <=> |H2O| + |(2E)-Dodecenoyl-[acp]|
rxn05335_c0	<->	c0		(3R)-3-Hydroxypalmitoyl-[acyl-carrier-protein] hydro-lyase_c0	Unknown	Unknown	None	(1) cpd11484[c0] <-> (1) cpd11467[c0] + (1) cpd00001[c0]	|HMA| <=> |H2O| + |(2E)-Tetradecenoyl-[acp]|
rxn05332_c0	<->	c0		(3R)-3-Hydroxypalmitoyl-[acyl-carrier-protein] hydro-lyase_c0	Unknown	Unknown	None	(1) cpd11481[c0] <-> (1) cpd00001[c0] + (1) cpd11477[c0]	|R-3-hydroxypalmitoyl-acyl-carrierprotein-| <=> |H2O| + |(2E)-Hexadecenoyl-[acp]|
rxn13451_c0	->	c0		Elongation-1-for-alpha-meroacid_c0	Unknown	Unknown	None	(3) cpd00067[c0] + (1) cpd00005[c0] + (1) cpd15930[c0] + (1) cpd00004[c0] + (1) cpd11492[c0] <-> (1) cpd00003[c0] + (1) cpd11493[c0] + (1) cpd00006[c0] + (1) cpd16909[c0] + (1) cpd00001[c0] + (1) cpd00011[c0]	|NADH| + |NADPH| + (3) |H+| + |Malonyl-acyl-carrierprotein-| + |eicosanoyl-ACP| <=> |H2O| + |NAD| + |NADP| + |CO2| + |ACP| + |docosanoyl-ACP|
rxn13669_c0	->	c0		b-ketoacyl synthetase (C15:0)_c0	Unknown	Unknown	None	(15) cpd00067[c0] + (1) cpd17010[c0] + (10) cpd00005[c0] + (5) cpd11492[c0] <-> (10) cpd00006[c0] + (5) cpd11493[c0] + (5) cpd00001[c0] + (5) cpd00011[c0] + (1) cpd17029[c0]	(10) |NADPH| + (15) |H+| + (5) |Malonyl-acyl-carrierprotein-| + |Fatty Acid (n-C5:0 ACP)| <=> (5) |H2O| + (10) |NADP| + (5) |CO2| + (5) |ACP| + |pentadecanoyl-ACP (n-C15:0ACP)|
Lipids in Propionibacteria are divided between phospholipids and glycolipid species. In the majority of Propionibacterium excluding P. propionicum (Pasciak et al., 2002) there is a single major glycolipid. The phospholipids have only been studied thoroughly in P. shermanii in which 6 major components were found (Sutcliffe and Shaw, 1993). Two separate studies have approximated the total lipid con…
	Relative abundance		Scaled abundance
Phospholipids	0.3		0.428571
Glycolipid	0.4		0.571429
Phospholipids
Phospholipids have been semi-quantitatively analysed in shermanii by Sutcliffe and Shaw (1993). We approximated the composition of the phospholipids based on their abundance rankings. We also assumed the final phospholipid in their study was acylphosphatidylglycerol as they expected .
		Relative amounts	Proportions (molar)	MW	mmol/g phospholipid	mmol/g total lipid
Component
Cardiolipin		3	0.272727	1982.55	0.20087	0.0860873
Phosphatidylglycerol		2	0.181818	1037.32	0.133914	0.0573916
Phosphatidylinositol		2	0.181818	1125.38	0.133914	0.0573916
Lyso-phosphatidylinositol		1	0.0909091	557.796	0.0669568	0.0286958
Phosphatidylethanolamine		1	0.0909091	928.341	0.0669568	0.0286958
Acylphosphatidylglycerol		2	0.181818	1587.91	0.133914	0.0573916
Average				1357.73
Synthesis equations and MW calculation (it is assumed that fatty acids are bound in the activated (ACP-bound) form)
		Phosphatidylglycerol
	Compound	sn-glycerol-3P	Fatty acid ACP	ATP	CTP	H2O	AMP	PPi	Pi	CMP	ACP	Phosphatidylglycerol
	Stoichiometry	-2	-2	-2	-1	-1	2	3	1	1	1	1
	MW	170.06	583.586	507	479.13	18	345.06	177.94	95.98	321.18	340	1037.32
		Cardiolipin
	Compound	Phosphatidylglycerol	Glycerol	Cardiolipin
	Stoichiometry	-2	1	1
	MW	1037.32	92.094	1982.55
		Phosphatidylinositol
	Compound	Gluc-6-P	sn-glycerol-3P	Fatty acid ACP	ATP	CTP	H2O	AMP	PPi	Pi	CMP	ACP	Phosphatidylinositol
	Stoichiometry	-1	-1	-2	-2	-1	-1	2	3	1	1	1	1
	MW	258.12	170.06	583.586	507	479.13	18	345.06	177.94	95.98	321.18	340	1125.38
		Lysophophatidylinositol
	Compound	Gluc-6-P	sn-glycerol-3P	Fatty acid ACP	ATP	CTP	H2O	AMP	PPi	Pi	CMP	ACP	Lysophophatidylinositol
	Stoichiometry	-1	-1	-1	-1	-1	-1	1	2	1	1	1	1
	MW	258.12	170.06	583.586	507	479.13	18	345.06	177.94	95.98	321.18	340	557.796
		Phosphatidylethanolamine
	Compound	sn-glycerol-3P	Fatty acid ACP	ATP	CTP	H2O	Serine	AMP	PPi	Pi	CMP	CO2	ACP	Phosphatidylethanolamine
	Stoichiometry	-1	-2	-2	-1	-1	-1	2	3	1	1	1	1	1
	MW	170.06	583.586	507	479.13	18	105.09	345.06	177.94	95.98	321.18	44.01	340	928.341
		Acylphosphatidylglycerol (we have incorporated the recycling of the fatty acid hydrolysed to the ACP-active form in this equation)
	Compound	Phosphatidylglycerol	H2O	ATP	ACP	Fatty acid ACP	AMP	PPi	Glycerophosphoglycerol	Acylphosphatidylglycerol
	Stoichiometry	-2	-1	-1	-1	1	1	1	1	1
	MW	1037.32	18	507	340	583.586	345.06	177.94	245.15	1587.91
rxnnew48	->	c0		Phosphatidylglycerol synthesis equation	Unknown	Unknown	None	(2) cpd00080 + (2) cpdnew10 + (2) cpd00002 + (1) cpd00052 + (1) cpd00001 => (2) cpd00018 + (3) cpd00012 + (1) cpd00009 + (1) cpd00046 + (1) cpd11493 + (1) cpdnew11	(2) |Glycerol-3-phosphate| + (2) |average fatty acyl-ACP| + (2) |ATP| + (1) |CTP| + (1) |H2O| => (2) |AMP| + (3) |PPi| + (1) |Pi| + (1) |CMP| + (1) |ACP| + (1) |Avg. Phosphatidylglycerol|
rxnnew49	->	c0		Cardiolipin synthesis equation	Unknown	Unknown	None	(2) cpdnew11 => (1) cpd00100 + (1) cpdnew12	(1) |Avg. Phosphatidylglycerol| => (1) |Glycerol| + (1) |Avg. Cardiolipin|
rxnnew50	->	c0		Phosphatidylinositol synthesis equation	Unknown	Unknown	None	(1) cpd00863 + (1) cpd00080 + (2) cpdnew10 + (2) cpd00002 + (1) cpd00052 + (1) cpd00001 => (2) cpd00018 + (3) cpd00012 + (1) cpd00009 + (1) cpd00046 + (1) cpd11493 + (1) cpdnew13	(1) |beta-D-Glucose 6-phosphate| + (1) |Glycerol-3-phosphate| + (2) |average fatty acyl-ACP| + (2) |ATP| + (1) |CTP| + (1) |H2O| => (2) |AMP| + (3) |PPi| + (1) |Pi| + (1) |CMP| + (1) |ACP| + (1) |Avg. Phosphatidylinositol|
rxnnew51	->	c0		Lysophosphatidylinositol synthesis	Unknown	Unknown	None	(1) cpd00863 + (1) cpd00080 + (1) cpdnew10 + (1) cpd00002 + (1) cpd00052 + (1) cpd00001 => (1) cpd00018 + (2) cpd00012 + (1) cpd00009 + (1) cpd00046 + (1) cpd11493 + (1) cpdnew11	(1) |beta-D-Glucose 6-phosphate| + (1) |Glycerol-3-phosphate| + (1) |average fatty acyl-ACP| + (1) |ATP| + (1) |CTP| + (1) |H2O| => (1) |AMP| + (2) |PPi| + (1) |Pi| + (1) |CMP| + (1) |ACP| + (1) |Avg. Lysophosphatidylinositol|
rxnnew52	->	c0		Phosphatidylethanolamine synthesis	Unknown	Unknown	None	(1) cpd00080 + (2) cpdnew10 + (2) cpd00002 + (1) cpd00052 + (1) cpd00001 + (2) cpd00054 => (2) cpd00018 + (3) cpd00012 + (1) cpd00009 + (1) cpd00046 + (1) cpd00011 + (1) cpd11493 + (1) cpdnew15	(1) |Glycerol-3-phosphate| + (2) |average fatty acyl-ACP| + (2) |ATP| + (1) |CTP| + (1) |H2O| + (1) |L-Serine| => (2) |AMP| + (3) |PPi| + (1) |Pi| + (1) |CMP| + (1) |CO2| + (1) |ACP| + (1) |Avg. Phosphatidylethanolamine|
rxnnew53	->	c0		Acylphosphatidylglycerol synthesis	Unknown	Unknown	None	(2) cpdnew11 + (1) cpd00001 + (1) cpd00002 + (1) cpd11493 => (1) cpdnew10 + (1) cpd00018 + (1) cpd00012 + (1) cpd02090 + (1) cpdnew16	(2) |Avg. Phosphatidylglycerol| + (1) |H2O| + (1) |ATP| + (1) |ACP| => (1) |average fatty acyl-ACP| + (1) |AMP| + (1) |PPi| + (1) |Glycerophosphoglycerol| + (1) |Avg. Acylphosphatidylglycerol|
Glycolipid
The sole glycolipid has been identified as diacylinositol mannoside (Shaw and Dinglinger, 1969). It was assumed biosynthesis occurred through GDP-mannose bonding to phosphatidylinositol
Compound	Phosphatidylinositol	GDP-mannose	GDP	H+	Diacylinositol mannoside
Stoichiometry	-1	-1	1	1	1
MW	1125.38	603.33	443.02	1	1284.69
rxnnew54	->	c0		Diacylisonisotl mannoside synthesis	Unknown	Unknown	None	(1) cpdnew14[c0] + (1) cpd00083[c0] => (1) cpd00031[c0] + (1) cpd00067[c0] + (1) cpdnew17[c0]	|Avg. Phosphatidylinositol| + |GDP-mannose| => |GDP| + |H+| + |Avg. Diacylinositol mannoside|
Therefore 1 g of glycolipids is:			0.778397	mmol
Therefore in 1 g lipids, glycolipid:			0.444798	mmol
Overall lipid equation:
Lipid component	mmol	MW
Cardiolipin	0.0860873	1982.55
Phosphatidylglycerol	0.0573916	1037.32
Phosphatidylinositol	0.0573916	1125.38
Lyso-phosphatidylinositol	0.0286958	557.796
Phosphatidylethanolamine	0.0286958	928.341
Acylphosphatidylglycerol	0.0573916	1587.91
Diacylinositol mannoside	0.444798	1284.69
Total (g)		1
rxnnew55	->	c0		Overall lipid biosynthesis	Unknown	Unknown	None	(0.086) cpdnew12[c0] + (0.057) cpdnew11[c0] + (0.057) cpdnew13[c0] + (0.029) cpdnew14[c0] + (0.029) cpdnew15[c0] + (0.057) cpdnew16 + (0.445) cpdnew17 => (1) cpdnew18[c0]	(0.086) |Avg. Cardiolipin| + (0.057) |Avg. Phosphatidylglycerol| + (0.057) |Avg. Phosphatidylinositol| + (0.029) |Avg. Lysophosphatidylinositol| + (0.029) |Avg. Phosphatidylethanolamine| + (0.057) |Avg. Acylphosphatidylglycerol| + (0.445) |Avg. Diacylinositol mannoside| => (1) |Propionibacterium lipid|

## Sheet: References
References:
Kim M, Sang YJ, Kim J, Kim JN, Kim MW, Kim BG: Reconstruction of a high-quality metabolic model enables the identification of gene overexpression targets for enhanced antibiotic production in Streptomyces coelicolor A3(2). Biotechnol J 2014, 9:1195-94.
Allsop J, Work E: Cell Walls of Propionibacterium Species: Fractionation and Composition. Biochem. J 1963, 87:512-519
Sutcliffe, IC, Shaw, N: The phospholipids of Propionibacterium freudenreichii: Absence of phosphatidylinositol mannosides. Systematic and Applied Microbiology 1993, 16:9-12
Shaw N, Dinglinger, F: The Structure of an Acylated Inositol Mannoside in the Lipids of Propionic Acid Bacteria. Biochem. J. 1969, 112: 769-775
Cocaign-Bousquet M, Guyonvarch A, Lindley ND: Growth rate-dependent modulation of carbon flux through central metabolism and the kinetic consequences for glucose-limited chemostat cultures of Corynebacterium glutamicum. Appl Environ Microbiol 1996, 62:429-436
Roubos H: Bioprocess modeling and optimization. Fed-batch clavulanic acid production by Streptomyces clavuligerus. PhD thesis. Delft University of Technology; 2002
Neidhardt FC, Ingraham JL, Low KB, Magasanik B, Schaechter M, Umbarger HE. Escherichia coli and Salmonella typhimurium: Cellular and Molecular Biology. Washington DC: ASM; 1987.
Sone N, Isolation of a Novel Menaquinone with a Partly Hydrogenated Side Chain from Propionibacterium arabinosum. Journal of Biochemistry 1974, 76: 133-36
Orth JD, Conrad T M, Na J, Lerman JA, Nam H, Fesit AM, Palsoon BO, A comprehensive genome-scale reconstruction of Escherichia coli metabolism--2011. Mol Syst Biol 2011, 7, 535
Lortal S, Rouault A, Cesselin B, Sleytr UB: Paracrystalline Surface Layers of Dairy Propionibacteria. Applied and Environmental Microbiology. 1993, 59:2369-2374
Nagaoka M, Kamisango K, Fujii H, Uchikawa K, Sekikawa I, Azuma I: Structure of acidic polysaccharide from cell wall of Propionibacterium acnes C7. J. Biochem 1985, 97: 1669-78
Cummins CS: Distribution of 2,3-Diaminohexuronic Acid in Strains of Propionibacterium and Other Bacteria. International Journal of Systematic Bacteriology 1985, 35: 411-416
Sutcliffe, IC, Shaw, N: An inositol containing lipomannan from Propionibacterium freudenreichii. FEMS Microbiology Letters 1989, 59:249-252
Schleifer KH, Kandler O: Peptidoglycan Types of Bacterial Cell Walls and their Taxonomic Implications. Bacteriological Reviews 1972, 36: 407-477
Moss CW, Dowell Jr. VR, Farshtchi D, Raines LJ, Cherry WB: Cultural Characteristics and Fatty Acid Composition of Propionibacteria. J Bacteriol. 1969, 97: 561-570
Pasciak M, Holst O, Lindner B, Mordarska H, Gamian A: Novel Bacterial Polar Lipids Containing Ether-Linked Alkyl Chains, the Structures and Biological Properties of the Four Major Glycolipids from Propionibacterium propionicum PCM 2431 (ATCC 14157). The Journal of Biological Chemistry 2002, 278: 2948-3956
