# Supplementary material for: A Pan-Genome Guided Metabolic Network Reconstruction of Five Propionibacterium Species Reveals Extensive Metabolic Diversity
Source: Genes (Basel). 2020 Sep 23;11(10):1115. doi: 10.3390/genes11101115 (PMC7650540; doi:10.3390/genes11101115)
Supplement: Supplementary file 1 [file genes-11-01115-s001.zip › Final version of supplementary material/Supplementary file 4 S7/Additional file 4 S7.xlsx]

## Sheet: Summary
The following document contains the pan-genomic reconstruction. Reactions contained in the pan-genome are found in the pan model tab with a present/absent qualifier for each species and a corresponding GPR when present. The compound definitions for the reconstruction are found in the Compounds tab. Initial reconstructions resulting from the KBase pipeline are also supplied in tabs with the "Origi…

## Sheet: Pan model
Columns A to I are in Kbase format. To create a specific model, copy in the relevant gpr and filter based on reaction presence "PRES" and remove this line															Reaction presence or absence							GPR relations for each organism - gap fills are represented by "Open_problem" for reactions and "Transporters_added_without_gene_assignment" for transporters
id	direction	compartment	gpr	name	enzyme	pathway	reference	equation							P. acidipropionici 4875	P. acidipropionici 55737	P. shermanii	P. avidum	P. propionicum	P. acnes		P. acidipropionici 4875	P. acidipropionici 55737	P. shermanii	P. avidum	P. propionicum	P. acnes
rxn12008_c0	<-	c0		rxn12008_c0	Undetermined	Proteorhodopsin|Polyprenyl_Diphosphate_Biosynthesis	None	(1) cpd02557[c0] + (1) cpd00012[c0] <- (1) cpd00113[c0] + (1) cpd02590[c0]	|PPi| + |Farnesylfarnesylgeraniol| <= |Isopentenyldiphosphate| + |all-trans-Heptaprenyl diphosphate|						PRES	PRES	PRES	PRES	PRES	PRES		CDS.2567	Propionibacterium_acidipropionici_55737.CDS.1304	Propionibacterium_freudenreichii_subsp._shermanii_CIRM-BIA1.CDS.567	Propionibacterium_avidum_44067.CDS.297	Propionibacterium_propionicum_F0230a.CDS.2440	Propionibacterium_acnes_6609.CDS.2058
rxn00541_c0	<->	c0		L-Threonine acetaldehyde-lyase_c0	4.1.2.5	Threonine_degradation|Glycine_Biosynthesis	None	(1) cpd00161[c0] <-> (1) cpd00071[c0] + (1) cpd00033[c0]	|L-Threonine| <=> |Glycine| + |Acetaldehyde|						PRES	PRES	ABSENT	ABSENT	ABSENT	ABSENT		CDS.1688	Propionibacterium_acidipropionici_55737.CDS.551
rxn01199_c0	<->	c0		ATP:D-xylulose 5-phosphotransferase_c0	2.7.1.17	Xylose_utilization|Ribitol,_Xylitol,_Arabitol,_Mannitol_and_Sorbitol_utilization|Sugar_utilization_in_Thermotogales	None	(1) cpd00002[c0] + (1) cpd00259[c0] <-> (1) cpd00198[c0] + (1) cpd00008[c0]	|ATP| + |D-Lyxulose| <=> |ADP| + |D-Xylulose5-phosphate|						PRES	PRES	PRES	ABSENT	PRES	ABSENT		(CDS.350) or (CDS.94) or (CDS.3088)	Propionibacterium_acidipropionici_55737.CDS.2192	Propionibacterium_freudenreichii_subsp._shermanii_CIRM-BIA1.CDS.86		(Propionibacterium_propionicum_F0230a.CDS.249) or (Propionibacterium_propionicum_F0230a.CDS.632)
rxn10215_c0	->	c0		anteisoheptadecanoyl-1-acylglycerol-3-phosphate O-acyltransferase_c0	2.3.1.51	Phosphate_metabolism|Glycerolipid_and_Glycerophospholipid_Metabolism_in_Bacteria	None	(1) cpd15672[c0] + (1) cpd11434[c0] -> (1) cpd15678[c0] + (1) cpd00010[c0]	|fa12coa| + |1-anteisoheptadecanoyl-sn-glycerol 3-phosphate| => |CoA| + |1,2-dianteisoheptadecanoyl-sn-glycerol 3-phosphate|						PRES	PRES	PRES	PRES	PRES	PRES		(CDS.1233) or (CDS.2015) or (CDS.3175) or (CDS.1232)	(Propionibacterium_acidipropionici_55737.CDS.1914) or (Propionibacterium_acidipropionici_55737.CDS.3381) or (Propionibacterium_acidipropionici_55737.CDS.273) or (Propionibacterium_acidipropionici_55737.CDS.3380)	(Propionibacterium_freudenreichii_subsp._shermanii_CIRM-BIA1.CDS.1578) or (Propionibacterium_freudenreichii_subsp._shermanii_CIRM-BIA1.CDS.1351) or (Propionibacterium_freudenreichii_subsp._shermanii_CIRM-BIA1.CDS.74) or (Propionibacterium_freudenreichii_subsp._shermanii_CIRM-BIA1.CDS.1577)	(Propionibacterium_avidum_44067.CDS.2372) or (Propionibacterium_avidum_44067.CDS.772) or (Propionibacterium_avidum_44067.CDS.1533) or (Propionibacterium_avidum_44067.CDS.913)	(Propionibacterium_propionicum_F0230a.CDS.2115) or (Propionibacterium_propionicum_F0230a.CDS.1689) or (Propionibacterium_propionicum_F0230a.CDS.1390) or (Propionibacterium_propionicum_F0230a.CDS.298)	(Propionibacterium_acnes_6609.CDS.2394) or (Propionibacterium_acnes_6609.CDS.1469) or (Propionibacterium_acnes_6609.CDS.782)
rxn02483_c0	->	c0		4-Carboxymuconolactone carboxy-lyase_c0	4.1.1.44	Protocatechuate_branch_of_beta-ketoadipate_pathway	None	(1) cpd00067[c0] + (1) cpd00938[c0] -> (1) cpd02255[c0] + (1) cpd00011[c0]	|H+| + |4-Carboxymuconolactone| => |CO2| + |3-oxoadipate-enol-lactone|						PRES	PRES	PRES	ABSENT	PRES	ABSENT		CDS.2111	Propionibacterium_acidipropionici_55737.CDS.875	(Propionibacterium_freudenreichii_subsp._shermanii_CIRM-BIA1.CDS.1967) or (Propionibacterium_freudenreichii_subsp._shermanii_CIRM-BIA1.CDS.740)		(Propionibacterium_propionicum_F0230a.CDS.77) or (Propionibacterium_propionicum_F0230a.CDS.76)
rxn03638_c0	->	c0		Acetyl-CoA:D-glucosamine-1-phosphate N-acetyltransferase_c0	2.3.1.157,2.3.1.4	Peptidoglycan_Biosynthesis|UDP-N-acetylmuramate_from_Fructose-6-phosphate_Biosynthesis|Sialic_Acid_Metabolism	None	(1) cpd03671[c0] + (1) cpd00022[c0] -> (1) cpd00067[c0] + (1) cpd02611[c0] + (1) cpd00010[c0]	|Acetyl-CoA| + |D-Glucosamine1-phosphate| => |CoA| + |H+| + |N-Acetyl-D-glucosamine1-phosphate|						PRES	PRES	PRES	PRES	PRES	PRES		(CDS.1400) or (CDS.994)	(Propionibacterium_acidipropionici_55737.CDS.3160) or (Propionibacterium_acidipropionici_55737.CDS.198)	(Propionibacterium_freudenreichii_subsp._shermanii_CIRM-BIA1.CDS.1745)	(Propionibacterium_avidum_44067.CDS.1732) or (Propionibacterium_avidum_44067.CDS.1376)	(Propionibacterium_propionicum_F0230a.CDS.590)	(Propionibacterium_acnes_6609.CDS.567) or (Propionibacterium_acnes_6609.CDS.989)
rxn08851_c0	<->	c0		Lysophospholipase L2 (2-acylglycerophosphoglycerol, n-C18:1)_c0	3.1.1.5	Triacylglycerol_metabolism	None	(1) cpd00001[c0] + (1) cpd15349[c0] <-> (1) cpd15269[c0] + (1) cpd00067[c0] + (1) cpd02090[c0]	|H2O| + |2-Acyl-sn-glycero-3-phosphoglycerol octadec-11-enoyl| <=> |H+| + |Glycerophosphoglycerol| + |octadecenoate|						PRES	PRES	PRES	PRES	PRES	PRES		(CDS.1108) or (CDS.2647) or (CDS.3243)	(Propionibacterium_acidipropionici_55737.CDS.1985) or (Propionibacterium_acidipropionici_55737.CDS.1380) or (Propionibacterium_acidipropionici_55737.CDS.3257)	(Propionibacterium_freudenreichii_subsp._shermanii_CIRM-BIA1.CDS.520) or (Propionibacterium_freudenreichii_subsp._shermanii_CIRM-BIA1.CDS.2299)	((Propionibacterium_avidum_44067.CDS.852) or (Propionibacterium_avidum_44067.CDS.37)) or ((Propionibacterium_avidum_44067.CDS.256) or (Propionibacterium_avidum_44067.CDS.1650) or (Propionibacterium_avidum_44067.CDS.1396))	(Propionibacterium_propionicum_F0230a.CDS.2893) or (Propionibacterium_propionicum_F0230a.CDS.2597)	((Propionibacterium_acnes_6609.CDS.1539) or (Propionibacterium_acnes_6609.CDS.2290)) or ((Propionibacterium_acnes_6609.CDS.2103) or (Propionibacterium_acnes_6609.CDS.640))
rxn01675_c0	->	c0		dTTP:alpha-D-glucose-1-phosphate thymidylyltransferase_c0	2.7.7.24,2.7.7.33	dTDP-rhamnose_synthesis|Rhamnose_containing_glycans|linker_unit-arabinogalactan_synthesis	None	(1) cpd00357[c0] + (1) cpd00089[c0] <-> (1) cpd00626[c0] + (1) cpd00012[c0]	|Glucose-1-phosphate| + |TTP| <=> |PPi| + |dTDPglucose|						PRES	PRES	PRES	PRES	ABSENT	PRES		CDS.581	Propionibacterium_acidipropionici_55737.CDS.2657	Propionibacterium_freudenreichii_subsp._shermanii_CIRM-BIA1.CDS.54	Propionibacterium_avidum_44067.CDS.2057		Propionibacterium_acnes_6609.CDS.2449
rxn12636_c0	<->	c0		aminopeptidase_c0	Undetermined	Dehydrogenase_complexes|Protein_degradation	None	(1) cpd00067[c0] + (1) cpd00001[c0] + (1) cpd11590[c0] <-> (1) cpd00060[c0] + (1) cpd00035[c0]	|H2O| + |H+| + |met-L-ala-L| <=> |L-Alanine| + |L-Methionine|						PRES	PRES	PRES	PRES	PRES	PRES		(CDS.2098) or ((CDS.1181) or (CDS.2488)) or ((CDS.2662) or (CDS.2267))	(Propionibacterium_acidipropionici_55737.CDS.861) or ((Propionibacterium_acidipropionici_55737.CDS.1224) or (Propionibacterium_acidipropionici_55737.CDS.3329)) or ((Propionibacterium_acidipropionici_55737.CDS.1395) or (Propionibacterium_acidipropionici_55737.CDS.1010))	(Propionibacterium_freudenreichii_subsp._shermanii_CIRM-BIA1.CDS.1113) or ((Propionibacterium_freudenreichii_subsp._shermanii_CIRM-BIA1.CDS.1609) or (Propionibacterium_freudenreichii_subsp._shermanii_CIRM-BIA1.CDS.635)) or (Propionibacterium_freudenreichii_subsp._shermanii_CIRM-BIA1.CDS.847)	((Propionibacterium_avidum_44067.CDS.1592) or (Propionibacterium_avidum_44067.CDS.391)) or (Propionibacterium_avidum_44067.CDS.1561) or (Propionibacterium_avidum_44067.CDS.115) or (Propionibacterium_avidum_44067.CDS.115)	((Propionibacterium_propionicum_F0230a.CDS.2274) or (Propionibacterium_propionicum_F0230a.CDS.1237)) or (Propionibacterium_propionicum_F0230a.CDS.2135) or (Propionibacterium_propionicum_F0230a.CDS.1908)	((Propionibacterium_acnes_6609.CDS.1971) or (Propionibacterium_acnes_6609.CDS.715)) or (Propionibacterium_acnes_6609.CDS.751) or (Propionibacterium_acnes_6609.CDS.2257) or (Propionibacterium_acnes_6609.CDS.2257)
rxn12644_c0	<->	c0		aminopeptidase_c0	Undetermined	Recycling_of_Peptidoglycan_Amino_Acids|Protein_degradation	None	(1) cpd00001[c0] + (1) cpd11582[c0] <-> (1) cpd00161[c0] + (1) cpd00035[c0]	|H2O| + |ala-L-Thr-L| <=> |L-Alanine| + |L-Threonine|						PRES	PRES	PRES	PRES	PRES	PRES		(CDS.2098) or ((CDS.2662) or (CDS.2267)) or ((CDS.1181) or (CDS.2488))	(Propionibacterium_acidipropionici_55737.CDS.861) or ((Propionibacterium_acidipropionici_55737.CDS.1395) or (Propionibacterium_acidipropionici_55737.CDS.1010)) or ((Propionibacterium_acidipropionici_55737.CDS.1224) or (Propionibacterium_acidipropionici_55737.CDS.3329))	(Propionibacterium_freudenreichii_subsp._shermanii_CIRM-BIA1.CDS.1113) or (Propionibacterium_freudenreichii_subsp._shermanii_CIRM-BIA1.CDS.847) or ((Propionibacterium_freudenreichii_subsp._shermanii_CIRM-BIA1.CDS.1609) or (Propionibacterium_freudenreichii_subsp._shermanii_CIRM-BIA1.CDS.635))	(Propionibacterium_avidum_44067.CDS.115) or (Propionibacterium_avidum_44067.CDS.115) or ((Propionibacterium_avidum_44067.CDS.1592) or (Propionibacterium_avidum_44067.CDS.391)) or (Propionibacterium_avidum_44067.CDS.1561)	(Propionibacterium_propionicum_F0230a.CDS.1908) or ((Propionibacterium_propionicum_F0230a.CDS.2274) or (Propionibacterium_propionicum_F0230a.CDS.1237)) or (Propionibacterium_propionicum_F0230a.CDS.2135)	(Propionibacterium_acnes_6609.CDS.2257) or (Propionibacterium_acnes_6609.CDS.2257) or ((Propionibacterium_acnes_6609.CDS.1971) or (Propionibacterium_acnes_6609.CDS.715)) or (Propionibacterium_acnes_6609.CDS.751)
rxn05536_c0	->	c0		Dipeptide transport via ABC system (met-ala)_c0	TC-3.A.1.5,3.A.1.5	ABC_transporter_dipeptide_(TC_3.A.1.5.2)	None	(1) cpd00002[c0] + (1) cpd00001[c0] + (1) cpd11590[e0] -> (1) cpd00067[c0] + (1) cpd00009[c0] + (1) cpd00008[c0] + (1) cpd11590[c0]	|H2O| + |ATP| + |met-L-ala-L[e]| => |ADP| + |Phosphate| + |H+| + |met-L-ala-L|						PRES	PRES	PRES	PRES	PRES	PRES		((CDS.226) or (CDS.2806) or (CDS.2492) or (CDS.251) or (CDS.1963)) and ((CDS.675) or CDS.2867) or (CDS.2805) or (CDS.1962) or (CDS.254) or (CDS.2495) or (CDS.230)) and ((CDS.676) or (CDS.253) or (CDS.2804) or (CDS.1961) or (CDS.2868) or (CDS.2494) or (CDS.229)) and (CDS.2869) and (CDS.2870)	((Propionibacterium_acidipropionici_55737.CDS.2369) or (Propionibacterium_acidipropionici_55737.CDS.327) or (Propionibacterium_acidipropionici_55737.CDS.2332) or (Propionibacterium_acidipropionici_55737.CDS.1602) or (Propionibacterium_acidipropionici_55737.CDS.1228) or (Propionibacterium_acidipropionici_55737.CDS.1541)) and ((Propionibacterium_acidipropionici_55737.CDS.2769) or (Propionibacterium…	((Propionibacterium_freudenreichii_subsp._shermanii_CIRM-BIA1.CDS.629) or (Propionibacterium_freudenreichii_subsp._shermanii_CIRM-BIA1.CDS.1037)) and ((Propionibacterium_freudenreichii_subsp._shermanii_CIRM-BIA1.CDS.1038) or (Propionibacterium_freudenreichii_subsp._shermanii_CIRM-BIA1.CDS.632)) and ((Propionibacterium_freudenreichii_subsp._shermanii_CIRM-BIA1.CDS.1039) or (Propionibacterium_freud…	((Propionibacterium_avidum_44067.CDS.978) or (Propionibacterium_avidum_44067.CDS.385) or (Propionibacterium_avidum_44067.CDS.386)) and ((Propionibacterium_avidum_44067.CDS.25) or (Propionibacterium_avidum_44067.CDS.979) or (Propionibacterium_avidum_44067.CDS.1597) or (Propionibacterium_avidum_44067.CDS.382)) and ((Propionibacterium_avidum_44067.CDS.980) or (Propionibacterium_avidum_44067.CDS.24) …	((Propionibacterium_propionicum_F0230a.CDS.2198) or (Propionibacterium_propionicum_F0230a.CDS.1419) or (Propionibacterium_propionicum_F0230a.CDS.2231) or (Propionibacterium_propionicum_F0230a.CDS.1330) or (Propionibacterium_propionicum_F0230a.CDS.18) or (Propionibacterium_propionicum_F0230a.CDS.2933) or (Propionibacterium_propionicum_F0230a.CDS.2482)) and ((Propionibacterium_propionicum_F0230a.CD…	((Propionibacterium_acnes_6609.CDS.1978) or (Propionibacterium_acnes_6609.CDS.1366) or (Propionibacterium_acnes_6609.CDS.2204)) and ((Propionibacterium_acnes_6609.CDS.2205) or (Propionibacterium_acnes_6609.CDS.2301) or (Propionibacterium_acnes_6609.CDS.1365)) and ((Propionibacterium_acnes_6609.CDS.2206) or (Propionibacterium_acnes_6609.CDS.2303)) and ((Propionibacterium_acnes_6609.CDS.2303) or (P…
rxn08800_c0	<->	c0		Lysophospholipase L1 (2-acylglycerophosphotidate, n-C16:1) (periplasm)_c0	3.1.1.5	Triacylglycerol_metabolism	None	(1) cpd00001[c0] + (1) cpd15326[c0] <-> (1) cpd00067[c0] + (1) cpd15237[c0] + (1) cpd00080[c0]	|H2O| + |1-hexadec-9-enoyl-sn-glycerol 3-phosphate| <=> |H+| + |Glycerol-3-phosphate| + |hexadecenoate|						PRES	PRES	PRES	PRES	PRES	PRES		(CDS.1108) or (CDS.2647) or (CDS.3243)	(Propionibacterium_acidipropionici_55737.CDS.1985) or (Propionibacterium_acidipropionici_55737.CDS.1380) or (Propionibacterium_acidipropionici_55737.CDS.3257)	(Propionibacterium_freudenreichii_subsp._shermanii_CIRM-BIA1.CDS.520) or (Propionibacterium_freudenreichii_subsp._shermanii_CIRM-BIA1.CDS.2299)	((Propionibacterium_avidum_44067.CDS.852) or (Propionibacterium_avidum_44067.CDS.37)) or ((Propionibacterium_avidum_44067.CDS.256) or (Propionibacterium_avidum_44067.CDS.1650) or (Propionibacterium_avidum_44067.CDS.1396))	(Propionibacterium_propionicum_F0230a.CDS.2893) or (Propionibacterium_propionicum_F0230a.CDS.2597)	((Propionibacterium_acnes_6609.CDS.1539) or (Propionibacterium_acnes_6609.CDS.2290)) or ((Propionibacterium_acnes_6609.CDS.2103) or (Propionibacterium_acnes_6609.CDS.640))
rxn01387_c0	<->	c0		Isocitrate:NADP+ oxidoreductase (decarboxylating)_c0	1.1.1.42	TCA_Cycle	None	(1) cpd00006[c0] + (1) cpd00260[c0] <-> (1) cpd00067[c0] + (1) cpd03187[c0] + (1) cpd00005[c0]	|NADP| + |Isocitrate| <=> |NADPH| + |H+| + |Oxalosuccinate|						PRES	PRES	PRES	PRES	PRES	PRES		CDS.2404	Propionibacterium_acidipropionici_55737.CDS.1135	Propionibacterium_freudenreichii_subsp._shermanii_CIRM-BIA1.CDS.726	Propionibacterium_avidum_44067.CDS.483	Propionibacterium_propionicum_F0230a.CDS.2599	Propionibacterium_acnes_6609.CDS.1870
rxn00124_c0	<->	c0		ATP:pyridoxal 5'-phosphotransferase_c0	2.7.1.35	Pyridoxin_(Vitamin_B6)_Biosynthesis	None	(1) cpd00215[c0] + (1) cpd00002[c0] <-> (1) cpd00016[c0] + (1) cpd00008[c0]	|ATP| + |Pyridoxal| <=> |ADP| + |Pyridoxal phosphate|						PRES	PRES	PRES	ABSENT	PRES	ABSENT		CDS.1662	Propionibacterium_acidipropionici_55737.CDS.574	Propionibacterium_freudenreichii_subsp._shermanii_CIRM-BIA1.CDS.1124		Propionibacterium_propionicum_F0230a.CDS.1615
rxn08823_c0	<->	c0		Lysophospholipase L2 (2-acylglycerophosphotidate, n-C18:1)_c0	3.1.1.5	Triacylglycerol_metabolism	None	(1) cpd15357[c0] + (1) cpd00001[c0] <-> (1) cpd15269[c0] + (1) cpd00067[c0] + (1) cpd00080[c0]	|H2O| + |2-octadec-11-enoyl-sn-glycerol 3-phosphate| <=> |H+| + |Glycerol-3-phosphate| + |octadecenoate|						PRES	PRES	PRES	PRES	PRES	PRES		(CDS.1108) or (CDS.2647) or (CDS.3243)	(Propionibacterium_acidipropionici_55737.CDS.1985) or (Propionibacterium_acidipropionici_55737.CDS.1380) or (Propionibacterium_acidipropionici_55737.CDS.3257)	(Propionibacterium_freudenreichii_subsp._shermanii_CIRM-BIA1.CDS.520) or (Propionibacterium_freudenreichii_subsp._shermanii_CIRM-BIA1.CDS.2299)	((Propionibacterium_avidum_44067.CDS.852) or (Propionibacterium_avidum_44067.CDS.37)) or ((Propionibacterium_avidum_44067.CDS.256) or (Propionibacterium_avidum_44067.CDS.1650) or (Propionibacterium_avidum_44067.CDS.1396))	(Propionibacterium_propionicum_F0230a.CDS.2893) or (Propionibacterium_propionicum_F0230a.CDS.2597)	((Propionibacterium_acnes_6609.CDS.1539) or (Propionibacterium_acnes_6609.CDS.2290)) or ((Propionibacterium_acnes_6609.CDS.2103) or (Propionibacterium_acnes_6609.CDS.640))
rxn05168_c0	->	c0		L-Valine-ABC transport_c0	Undetermined	ABC_transporter_branched-chain_amino_acid_(TC_3.A.1.4.1)	None	(1) cpd00002[c0] + (1) cpd00001[c0] + (1) cpd00156[e0] -> (1) cpd00067[c0] + (1) cpd00009[c0] + (1) cpd00008[c0] + (1) cpd00156[c0]	|H2O| + |ATP| + |L-Valine[e]| => |ADP| + |Phosphate| + |H+| + |L-Valine|						PRES	PRES	PRES	ABSENT	PRES	ABSENT		(CDS.2639) and (CDS.2642) and (CDS.2640) and (CDS.2643) and (CDS.2641)	(Propionibacterium_acidipropionici_55737.CDS.1371) and (Propionibacterium_acidipropionici_55737.CDS.1374) and (Propionibacterium_acidipropionici_55737.CDS.1372) and (Propionibacterium_acidipropionici_55737.CDS.1375) and (Propionibacterium_acidipropionici_55737.CDS.1373)	(Propionibacterium_freudenreichii_subsp._shermanii_CIRM-BIA1.CDS.1120) and (Propionibacterium_freudenreichii_subsp._shermanii_CIRM-BIA1.CDS.1118) and (Propionibacterium_freudenreichii_subsp._shermanii_CIRM-BIA1.CDS.1116) and (Propionibacterium_freudenreichii_subsp._shermanii_CIRM-BIA1.CDS.1119) and (Propionibacterium_freudenreichii_subsp._shermanii_CIRM-BIA1.CDS.1117)		((Propionibacterium_propionicum_F0230a.CDS.24) or (Propionibacterium_propionicum_F0230a.CDS.864)) and (Propionibacterium_propionicum_F0230a.CDS.866) and (Propionibacterium_propionicum_F0230a.CDS.864) and (Propionibacterium_propionicum_F0230a.CDS.865)
rxn00744_c0	<->	c0		ATP:glycerone phosphotransferase_c0	2.7.1.29	Dihydroxyacetone_kinases	None	(1) cpd00002[c0] + (1) cpd00157[c0] <-> (1) cpd00008[c0] + (1) cpd00095[c0]	|ATP| + |Glycerone| <=> |ADP| + |Glycerone-phosphate|						PRES	PRES	PRES	PRES	PRES	PRES		(CDS.2965) or (CDS.1130)	(Propionibacterium_acidipropionici_55737.CDS.3279) or (Propionibacterium_acidipropionici_55737.CDS.1715)	Propionibacterium_freudenreichii_subsp._shermanii_CIRM-BIA1.CDS.2223	Propionibacterium_avidum_44067.CDS.1635	Propionibacterium_propionicum_F0230a.CDS.679	Propionibacterium_acnes_6609.CDS.669
rxn01737_c0	->	c0		Raffinose fructohydrolase_c0	3.2.1.26	Fructooligosaccharides(FOS)_and_Raffinose_Utilization|Sucrose_utilization|Sucrose-specific_PTS|Sucrose_Metabolism	None	(1) cpd00001[c0] + (1) cpd00382[c0] -> (1) cpd03198[c0] + (1) cpd00082[c0]	|H2O| + |Melitose| => |D-Fructose| + |Melibiose|						PRES	PRES	ABSENT	ABSENT	PRES	ABSENT		(CDS.3227)	(Propionibacterium_acidipropionici_55737.CDS.1973)			(Propionibacterium_propionicum_F0230a.CDS.3011) or (Propionibacterium_propionicum_F0230a.CDS.3017)
rxn05544_c0	->	c0		Dipeptide transport via ABC system (ala-leu)_c0	TC-3.A.1.5,3.A.1.5	ABC_transporter_dipeptide_(TC_3.A.1.5.2)	None	(1) cpd00002[c0] + (1) cpd00001[c0] + (1) cpd11583[e0] -> (1) cpd00067[c0] + (1) cpd00009[c0] + (1) cpd00008[c0] + (1) cpd11583[c0]	|H2O| + |ATP| + |Ala-Leu[e]| => |ADP| + |Phosphate| + |H+| + |Ala-Leu|						PRES	PRES	PRES	PRES	PRES	PRES		((CDS.226) or (CDS.2806) or (CDS.2492) or (CDS.251) or (CDS.1963)) and ((CDS.675) or CDS.2867) or (CDS.2805) or (CDS.1962) or (CDS.254) or (CDS.2495) or (CDS.230)) and ((CDS.676) or (CDS.253) or (CDS.2804) or (CDS.1961) or (CDS.2868) or (CDS.2494) or (CDS.229)) and (CDS.2869) and (CDS.2870)	((Propionibacterium_acidipropionici_55737.CDS.2369) or (Propionibacterium_acidipropionici_55737.CDS.327) or (Propionibacterium_acidipropionici_55737.CDS.2332) or (Propionibacterium_acidipropionici_55737.CDS.1602) or (Propionibacterium_acidipropionici_55737.CDS.1228) or (Propionibacterium_acidipropionici_55737.CDS.1541)) and ((Propionibacterium_acidipropionici_55737.CDS.2769) or (Propionibacterium…	((Propionibacterium_freudenreichii_subsp._shermanii_CIRM-BIA1.CDS.629) or (Propionibacterium_freudenreichii_subsp._shermanii_CIRM-BIA1.CDS.1037)) and ((Propionibacterium_freudenreichii_subsp._shermanii_CIRM-BIA1.CDS.1038) or (Propionibacterium_freudenreichii_subsp._shermanii_CIRM-BIA1.CDS.632)) and ((Propionibacterium_freudenreichii_subsp._shermanii_CIRM-BIA1.CDS.1039) or (Propionibacterium_freud…	((Propionibacterium_avidum_44067.CDS.978) or (Propionibacterium_avidum_44067.CDS.385) or (Propionibacterium_avidum_44067.CDS.386)) and ((Propionibacterium_avidum_44067.CDS.25) or (Propionibacterium_avidum_44067.CDS.979) or (Propionibacterium_avidum_44067.CDS.1597) or (Propionibacterium_avidum_44067.CDS.382)) and ((Propionibacterium_avidum_44067.CDS.980) or (Propionibacterium_avidum_44067.CDS.24) …	((Propionibacterium_propionicum_F0230a.CDS.2198) or (Propionibacterium_propionicum_F0230a.CDS.1419) or (Propionibacterium_propionicum_F0230a.CDS.2231) or (Propionibacterium_propionicum_F0230a.CDS.1330) or (Propionibacterium_propionicum_F0230a.CDS.18) or (Propionibacterium_propionicum_F0230a.CDS.2933) or (Propionibacterium_propionicum_F0230a.CDS.2482)) and ((Propionibacterium_propionicum_F0230a.CD…	((Propionibacterium_acnes_6609.CDS.1978) or (Propionibacterium_acnes_6609.CDS.1366) or (Propionibacterium_acnes_6609.CDS.2204)) and ((Propionibacterium_acnes_6609.CDS.2205) or (Propionibacterium_acnes_6609.CDS.2301) or (Propionibacterium_acnes_6609.CDS.1365)) and ((Propionibacterium_acnes_6609.CDS.2206) or (Propionibacterium_acnes_6609.CDS.2303)) and ((Propionibacterium_acnes_6609.CDS.2303) or (P…
rxn05549_c0	->	c0		Deoxyribose transport via ABC system_c0	Undetermined	D-ribose_utilization	None	(1) cpd00002[c0] + (1) cpd00001[c0] + (1) cpd01242[e0] -> (1) cpd00067[c0] + (1) cpd00009[c0] + (1) cpd01242[c0] + (1) cpd00008[c0]	|H2O| + |ATP| + |Thyminose[e]| => |ADP| + |Phosphate| + |H+| + |Thyminose|						PRES	PRES	PRES	PRES	PRES	PRES		((CDS.17) or (CDS.291)) and (CDS.289) and ((CDS.287) or (CDS.2559) or (CDS.16)) and (CDS.19)	((Propionibacterium_acidipropionici_55737.CDS.2406) or (Propionibacterium_acidipropionici_55737.CDS.2407) or (Propionibacterium_acidipropionici_55737.CDS.2154)) and () and ((Propionibacterium_acidipropionici_55737.CDS.1296) or (Propionibacterium_acidipropionici_55737.CDS.2153)) and (Propionibacterium_acidipropionici_55737.CDS.2156)	() and () and (Propionibacterium_freudenreichii_subsp._shermanii_CIRM-BIA1.CDS.704) and ()	(Propionibacterium_avidum_44067.CDS.2226) and (Propionibacterium_avidum_44067.CDS.2228) and (Propionibacterium_avidum_44067.CDS.2227) and (Propionibacterium_avidum_44067.CDS.2224)	() and ((Propionibacterium_propionicum_F0230a.CDS.167) or (Propionibacterium_propionicum_F0230a.CDS.950) or (Propionibacterium_propionicum_F0230a.CDS.828) or (Propionibacterium_propionicum_F0230a.CDS.181)) and ((Propionibacterium_propionicum_F0230a.CDS.829) or (Propionibacterium_propionicum_F0230a.CDS.168) or (Propionibacterium_propionicum_F0230a.CDS.951) or (Propionibacterium_propionicum_F0230a.…	(Propionibacterium_acnes_6609.CDS.20) and (Propionibacterium_acnes_6609.CDS.18) and (Propionibacterium_acnes_6609.CDS.19) and (Propionibacterium_acnes_6609.CDS.22)
rxn03910_c0	<->	c0		2-Phospho-4-(cytidine 5'-diphospho)-2-C-methyl-D-erythritol_c0	4.6.1.12	polyprenyl_synthesis|Nonmevalonate_Branch_of_Isoprenoid_Biosynthesis|Isoprenoid_Biosynthesis	None	(1) cpd08288[c0] <-> (1) cpd08301[c0] + (1) cpd00046[c0]	|2-phospho-4--cytidine5-diphospho-2-C-methyl-D-erythritol| <=> |CMP| + |2-C-methyl-D-erythritol2-4-cyclodiphosphate|						PRES	PRES	PRES	PRES	PRES	PRES		CDS.835	Propionibacterium_acidipropionici_55737.CDS.2913	Propionibacterium_freudenreichii_subsp._shermanii_CIRM-BIA1.CDS.1852	Propionibacterium_avidum_44067.CDS.1873	Propionibacterium_propionicum_F0230a.CDS.709	Open_problem
rxn05616_c0	<->	c0		magnesium transport in/out via permease (no H+)_c0	TC-1.A.35,1.A.35	Campylobacter_Iron_Metabolism	None	(1) cpd00254[c0] <-> (1) cpd00254[e0]	|Mg| <=> |Mg[e]|						PRES	PRES	ABSENT	PRES	ABSENT	PRES		CDS.1180	Propionibacterium_acidipropionici_55737.CDS.3328		(Propionibacterium_avidum_44067.CDS.509) or (Propionibacterium_avidum_44067.CDS.1741)		Propionibacterium_acnes_6609.CDS.1846
rxn00816_c0	<->	c0		Lactose galactohydrolase_c0	3.2.1.108,3.2.1.23	Lactose_and_Galactose_Uptake_and_Utilization|Galactosylceramide_and_Sulfatide_metabolism	None	(1) cpd00001[c0] + (1) cpd00208[c0] <-> (1) cpd00027[c0] + (1) cpd00108[c0]	|H2O| + |LACT| <=> |D-Glucose| + |Galactose|						PRES	PRES	PRES	PRES	PRES	PRES		(CDS.2511) or (CDS.396) or (CDS.542) or (CDS.611) or (CDS.286) or (CDS.36)	(Propionibacterium_acidipropionici_55737.CDS.2842) or (Propionibacterium_acidipropionici_55737.CDS.2705) or (Propionibacterium_acidipropionici_55737.CDS.2619) or (Propionibacterium_acidipropionici_55737.CDS.2841) or (Propionibacterium_acidipropionici_55737.CDS.2403) or (Propionibacterium_acidipropionici_55737.CDS.1248) or (Propionibacterium_acidipropionici_55737.CDS.2174)	(Propionibacterium_freudenreichii_subsp._shermanii_CIRM-BIA1.CDS.1932) or (Propionibacterium_freudenreichii_subsp._shermanii_CIRM-BIA1.CDS.259)	Propionibacterium_avidum_44067.CDS.524	(Propionibacterium_propionicum_F0230a.CDS.2869) or (Propionibacterium_propionicum_F0230a.CDS.830)	(Propionibacterium_acnes_6609.CDS.1829) or (Propionibacterium_acnes_6609.CDS.1957)
rxn12848_c0	->	c0		Gly-Cys ABC transporters_c0	3.A.1.5	ABC_transporter_dipeptide_(TC_3.A.1.5.2)	None	(1) cpd00002[c0] + (1) cpd15603[e0] + (1) cpd00001[c0] -> (1) cpd15603[c0] + (1) cpd00009[c0] + (1) cpd00008[c0] + (1) cpd00067[c0]	|H2O| + |ATP| + |Gly-Cys[e]| => |ADP| + |Phosphate| + |Gly-Cys| + |H+|						PRES	PRES	PRES	PRES	PRES	PRES		((CDS.226) or (CDS.2806) or (CDS.2492) or (CDS.251) or (CDS.1963)) and ((CDS.675) or CDS.2867) or (CDS.2805) or (CDS.1962) or (CDS.254) or (CDS.2495) or (CDS.230)) and ((CDS.676) or (CDS.253) or (CDS.2804) or (CDS.1961) or (CDS.2868) or (CDS.2494) or (CDS.229)) and (CDS.2869) and (CDS.2870)	((Propionibacterium_acidipropionici_55737.CDS.2369) or (Propionibacterium_acidipropionici_55737.CDS.327) or (Propionibacterium_acidipropionici_55737.CDS.2332) or (Propionibacterium_acidipropionici_55737.CDS.1602) or (Propionibacterium_acidipropionici_55737.CDS.1228) or (Propionibacterium_acidipropionici_55737.CDS.1541)) and ((Propionibacterium_acidipropionici_55737.CDS.2769) or (Propionibacterium…	((Propionibacterium_freudenreichii_subsp._shermanii_CIRM-BIA1.CDS.629) or (Propionibacterium_freudenreichii_subsp._shermanii_CIRM-BIA1.CDS.1037)) and ((Propionibacterium_freudenreichii_subsp._shermanii_CIRM-BIA1.CDS.1038) or (Propionibacterium_freudenreichii_subsp._shermanii_CIRM-BIA1.CDS.632)) and ((Propionibacterium_freudenreichii_subsp._shermanii_CIRM-BIA1.CDS.1039) or (Propionibacterium_freud…	((Propionibacterium_avidum_44067.CDS.978) or (Propionibacterium_avidum_44067.CDS.385) or (Propionibacterium_avidum_44067.CDS.386)) and ((Propionibacterium_avidum_44067.CDS.25) or (Propionibacterium_avidum_44067.CDS.979) or (Propionibacterium_avidum_44067.CDS.1597) or (Propionibacterium_avidum_44067.CDS.382)) and ((Propionibacterium_avidum_44067.CDS.980) or (Propionibacterium_avidum_44067.CDS.24) …	((Propionibacterium_propionicum_F0230a.CDS.2198) or (Propionibacterium_propionicum_F0230a.CDS.1419) or (Propionibacterium_propionicum_F0230a.CDS.2231) or (Propionibacterium_propionicum_F0230a.CDS.1330) or (Propionibacterium_propionicum_F0230a.CDS.18) or (Propionibacterium_propionicum_F0230a.CDS.2933) or (Propionibacterium_propionicum_F0230a.CDS.2482)) and ((Propionibacterium_propionicum_F0230a.CD…	((Propionibacterium_acnes_6609.CDS.1978) or (Propionibacterium_acnes_6609.CDS.1366) or (Propionibacterium_acnes_6609.CDS.2204)) and ((Propionibacterium_acnes_6609.CDS.2205) or (Propionibacterium_acnes_6609.CDS.2301) or (Propionibacterium_acnes_6609.CDS.1365)) and ((Propionibacterium_acnes_6609.CDS.2206) or (Propionibacterium_acnes_6609.CDS.2303)) and ((Propionibacterium_acnes_6609.CDS.2303) or (P…
rxn02212_c0	->	c0		2-Dehydro-3-deoxy-D-arabino-heptonate 7-phosphate phosphate-lyase_c0	4.2.3.4,4.6.1.3	Common_Pathway_For_Synthesis_of_Aromatic_Compounds_(DAHP_synthase_to_chorismate)|Chorismate_Synthesis	None	(1) cpd02857[c0] -> (1) cpd00067[c0] + (1) cpd00699[c0] + (1) cpd00009[c0]	|DAHP| => |Phosphate| + |H+| + |5-Dehydroquinate|						PRES	PRES	PRES	PRES	PRES	PRES		CDS.1742	Propionibacterium_acidipropionici_55737.CDS.483	Propionibacterium_freudenreichii_subsp._shermanii_CIRM-BIA1.CDS.1181	Propionibacterium_avidum_44067.CDS.1082	(Propionibacterium_propionicum_F0230a.CDS.2011) or (Propionibacterium_propionicum_F0230a.CDS.1660)	Propionibacterium_acnes_6609.CDS.1269
rxn03419_c0	<->	c0		Formamidopyrimidine nucleoside triphosphate 7,8-8,9-dihydrolase_c0	3.5.4.16	Pterin_metabolism|Methanopterin_biosynthesis2|tRNA_modification_Archaea_Henri|Folate_Biosynthesis|Queuosine-Archaeosine_Biosynthesis|Folate_Biosynthesis_(Phoenix_Copy)|Zinc_regulated_enzymes|Pterin_metabolism_3	None	(1) cpd00001[c0] + (1) cpd03518[c0] <-> (1) cpd00067[c0] + (1) cpd03519[c0] + (1) cpd00047[c0]	|H2O| + |Formamidopyrimidine nucleoside triphosphate| <=> |Formate| + |H+| + |2,5-Diaminopyrimidine nucleoside triphosphate|						PRES	PRES	PRES	PRES	PRES	PRES		CDS.2784	Propionibacterium_acidipropionici_55737.CDS.1519	Propionibacterium_freudenreichii_subsp._shermanii_CIRM-BIA1.CDS.2006	Propionibacterium_avidum_44067.CDS.1960	Propionibacterium_propionicum_F0230a.CDS.430	Propionibacterium_acnes_6609.CDS.282
rxn05408_c0	<->	c0		2-methylpropionyl-CoA:[acyl-carrier-protein] transferase_c0	2.3.1.0	mycolic_acid_synthesis|Fatty_Acid_Biosynthesis_FASII	None	(1) cpd11493[c0] + (1) cpd00481[c0] <-> (1) cpd00010[c0] + (1) cpd11545[c0]	|Isobutyryl-CoA| + |ACP| <=> |CoA| + |isobutyryl-ACP|						PRES	PRES	PRES	PRES	PRES	PRES		CDS.1475	Propionibacterium_acidipropionici_55737.CDS.768	Propionibacterium_freudenreichii_subsp._shermanii_CIRM-BIA1.CDS.981	Propionibacterium_avidum_44067.CDS.1305	(Propionibacterium_propionicum_F0230a.CDS.1061) or (Propionibacterium_propionicum_F0230a.CDS.1063) or (Propionibacterium_propionicum_F0230a.CDS.1062) or (Propionibacterium_propionicum_F0230a.CDS.1059) or (Propionibacterium_propionicum_F0230a.CDS.1521) or (Propionibacterium_propionicum_F0230a.CDS.1052) or (Propionibacterium_propionicum_F0230a.CDS.1057) or (Propionibacterium_propionicum_F0230a.CDS.…	Propionibacterium_acnes_6609.CDS.1059
rxn05614_c0	->	c0		L-methionine R-oxide transport via ABC system_c0	Undetermined	Staphylococcal_pathogenicity_islands_SaPI|Methionine_Biosynthesis|Methionine_Degradation	None	(1) cpd00002[c0] + (1) cpd00001[c0] + (1) cpd11576[e0] -> (1) cpd00067[c0] + (1) cpd00009[c0] + (1) cpd11576[c0] + (1) cpd00008[c0]	|H2O| + |ATP| + |L-methionine R-oxide[e]| => |ADP| + |Phosphate| + |H+| + |L-methionine R-oxide|						PRES	PRES	PRES	PRES	PRES	PRES		(CDS.2423) and (CDS.2425) and (CDS.2424)	(Propionibacterium_acidipropionici_55737.CDS.1157) and (Propionibacterium_acidipropionici_55737.CDS.1159) and (Propionibacterium_acidipropionici_55737.CDS.1158)	(Propionibacterium_freudenreichii_subsp._shermanii_CIRM-BIA1.CDS.362) and (Propionibacterium_freudenreichii_subsp._shermanii_CIRM-BIA1.CDS.364) and (Propionibacterium_freudenreichii_subsp._shermanii_CIRM-BIA1.CDS.363)	(Propionibacterium_avidum_44067.CDS.464) and (Propionibacterium_avidum_44067.CDS.462) and (Propionibacterium_avidum_44067.CDS.463)	(Propionibacterium_propionicum_F0230a.CDS.2581) and (Propionibacterium_propionicum_F0230a.CDS.2582) and (Propionibacterium_propionicum_F0230a.CDS.2583)	(Propionibacterium_acnes_6609.CDS.1894) and (Propionibacterium_acnes_6609.CDS.1896) and (Propionibacterium_acnes_6609.CDS.1895)
rxn05557_c0	->	c0		iron (III) dicitrate transport via ABC system_c0	Undetermined	None	None	(1) cpd10516[e0] + (2) cpd00137[e0] + (1) cpd00002[c0] + (1) cpd00001[c0] -> (1) cpd10516[c0] + (1) cpd00067[c0] + (2) cpd00137[c0] + (1) cpd00009[c0] + (1) cpd00008[c0]	|H2O| + |ATP| + (2) |Citrate[e]| + |fe3[e]| => |ADP| + |Phosphate| + |H+| + (2) |Citrate| + |fe3|						PRES	ABSENT	PRES	PRES	PRES	PRES		CDS.80		Propionibacterium_freudenreichii_subsp._shermanii_CIRM-BIA1.CDS.2385	Propionibacterium_avidum_44067.CDS.1605	Propionibacterium_propionicum_F0230a.CDS.840	(Propionibacterium_acnes_6609.CDS.708) or (Propionibacterium_acnes_6609.CDS.1918)
rxn00248_c0	<->	c0		(S)-malate:NAD+ oxidoreductase_c0	1.1.1.37	Glyoxylate_bypass	None	(1) cpd00130[c0] + (1) cpd00003[c0] <-> (1) cpd00067[c0] + (1) cpd00032[c0] + (1) cpd00004[c0]	|NAD| + |L-Malate| <=> |NADH| + |Oxaloacetate| + |H+|						PRES	PRES	PRES	PRES	PRES	PRES		CDS.2406	Propionibacterium_acidipropionici_55737.CDS.1137	Propionibacterium_freudenreichii_subsp._shermanii_CIRM-BIA1.CDS.725	Propionibacterium_avidum_44067.CDS.482	(Propionibacterium_propionicum_F0230a.CDS.2144) or (Propionibacterium_propionicum_F0230a.CDS.3066)	Propionibacterium_acnes_6609.CDS.1874
rxn05734_c0	<->	c0		aldehyde dehydrogenase (glyoxylate, NAD)_c0	Undetermined	Methylglyoxal_Metabolism|Glycerolipid_and_Glycerophospholipid_Metabolism_in_Bacteria|Entner-Doudoroff_Pathway|Pyruvate_metabolism_II:_acetyl-CoA,_acetogenesis_from_pyruvate	None	(1) cpd00001[c0] + (1) cpd00040[c0] + (1) cpd00003[c0] <-> (2) cpd00067[c0] + (1) cpd00180[c0] + (1) cpd00004[c0]	|H2O| + |NAD| + |Glyoxalate| <=> |NADH| + (2) |H+| + |Oxalate|						PRES	PRES	ABSENT	ABSENT	ABSENT	ABSENT		(CDS.299) or (CDS.3291)	(Propionibacterium_acidipropionici_55737.CDS.2415) or (Propionibacterium_acidipropionici_55737.CDS.2031)
rxn01302_c0	<-	c0		L-Homoserine:NADP+ oxidoreductase_c0	1.1.1.3	Threonine_and_Homoserine_Biosynthesis|Methionine_Biosynthesis	None	(1) cpd00006[c0] + (1) cpd00227[c0] <-> (1) cpd00067[c0] + (1) cpd00346[c0] + (1) cpd00005[c0]	|NADP| + |L-Homoserine| <=> |NADPH| + |H+| + |L-Aspartate4-semialdehyde|						PRES	PRES	PRES	PRES	PRES	PRES		CDS.1941	Propionibacterium_acidipropionici_55737.CDS.350	Propionibacterium_freudenreichii_subsp._shermanii_CIRM-BIA1.CDS.1064	Propionibacterium_avidum_44067.CDS.1000	Propionibacterium_propionicum_F0230a.CDS.1438	Propionibacterium_acnes_6609.CDS.1345
rxn05422_c0	<->	c0		10-methyl-3-oxo-undecanoyl-ACP:NADP+ oxidoreductase_c0	1.1.1.0	mycolic_acid_synthesis|Fatty_Acid_Biosynthesis_FASII	None	(1) cpd00067[c0] + (1) cpd11558[c0] + (1) cpd00005[c0] <-> (1) cpd00006[c0] + (1) cpd11559[c0]	|NADPH| + |H+| + |10-methyl-3-oxo-undecanoyl-ACP| <=> |NADP| + |10-methyl-3-hydroxy-undecanoyl-ACP|						PRES	PRES	PRES	PRES	PRES	PRES		(CDS.2902) or (CDS.2196) or (CDS.2193) or (CDS.24)	(Propionibacterium_acidipropionici_55737.CDS.955) or (Propionibacterium_acidipropionici_55737.CDS.2161) or (Propionibacterium_acidipropionici_55737.CDS.1640) or (Propionibacterium_acidipropionici_55737.CDS.958)	(Propionibacterium_freudenreichii_subsp._shermanii_CIRM-BIA1.CDS.1491) or (Propionibacterium_freudenreichii_subsp._shermanii_CIRM-BIA1.CDS.1492)	(Propionibacterium_avidum_44067.CDS.2114) or (Propionibacterium_avidum_44067.CDS.710)	(Propionibacterium_propionicum_F0230a.CDS.458) or (Propionibacterium_propionicum_F0230a.CDS.1130) or (Propionibacterium_propionicum_F0230a.CDS.1067)	(Propionibacterium_acnes_6609.CDS.1653) or (Propionibacterium_acnes_6609.CDS.151) or (Propionibacterium_acnes_6609.CDS.1953) or (Propionibacterium_acnes_6609.CDS.391)
rxn00979_c0	->	c0		glycolaldehyde:NAD+ oxidoreductase_c0	1.2.1.21	Glycolate,_glyoxylate_interconversions	None	(1) cpd00001[c0] + (1) cpd00003[c0] + (1) cpd00229[c0] -> (2) cpd00067[c0] + (1) cpd00004[c0] + (1) cpd00139[c0]	|H2O| + |NAD| + |Glycolaldehyde| => |NADH| + (2) |H+| + |Glycolate|						PRES	PRES	ABSENT	ABSENT	ABSENT	ABSENT		CDS.659	Propionibacterium_acidipropionici_55737.CDS.2750
rxn05448_c0	->	c0		10-methyl-trans-undec-2-enoyl-ACP:NAD+ oxidoreductase (A-specific)_c0	1.3.1.0	mycolic_acid_synthesis|Fatty_Acid_Biosynthesis_FASII	None	(1) cpd00067[c0] + (1) cpd00004[c0] + (1) cpd11560[c0] -> (1) cpd00003[c0] + (1) cpd11561[c0]	|NADH| + |H+| + |10-methyl-trans-undec-2-enoyl-ACP| => |NAD| + |10-methyl-undecanoyl-ACP|						PRES	PRES	PRES	PRES	PRES	PRES		CDS.2192	Propionibacterium_acidipropionici_55737.CDS.954	Propionibacterium_freudenreichii_subsp._shermanii_CIRM-BIA1.CDS.1490	Propionibacterium_avidum_44067.CDS.711	Propionibacterium_propionicum_F0230a.CDS.1131	Propionibacterium_acnes_6609.CDS.1652
rxn00048_c0	->	c0		6,7-Dimethyl-8-(1-D-ribityl)lumazine:6,7-dimethyl-8-(1-D-ribityl)_c0	2.5.1.9	riboflavin_to_FAD|Riboflavin,_FMN_and_FAD_metabolism	None	(2) cpd02656[c0] -> (1) cpd02882[c0] + (1) cpd00220[c0]	(2) |6-7-Dimethyl-8--1-D-ribityllumazine| => |Riboflavin| + |4--1-D-Ribitylamino-5-aminouracil|						PRES	PRES	PRES	PRES	ABSENT	PRES		CDS.2415	Propionibacterium_acidipropionici_55737.CDS.1147	Propionibacterium_freudenreichii_subsp._shermanii_CIRM-BIA1.CDS.2121	Propionibacterium_avidum_44067.CDS.471		Propionibacterium_acnes_6609.CDS.1886
rxn07584_c0	->	c0		ATP:lipoate adenylyltransferase_c0	2.7.7.63	Dehydrogenase_complexes|Glycine_cleavage_system|Lipoic_acid_metabolism	None	(1) cpd00067[c0] + (1) cpd00002[c0] + (1) cpd00541[c0] <-> (1) cpd14955[c0] + (1) cpd00012[c0]	|ATP| + |H+| + |Lipoate| <=> |PPi| + |Lipoyl-AMP|						PRES	PRES	PRES	ABSENT	PRES	ABSENT		CDS.102	Propionibacterium_acidipropionici_55737.CDS.2200	Propionibacterium_freudenreichii_subsp._shermanii_CIRM-BIA1.CDS.1083		Propionibacterium_propionicum_F0230a.CDS.635
rxn00879_c0	<->	c0		myo-Inositol:NAD+ 2-oxidoreductase_c0	1.1.1.18	Inositol_catabolism	None	(1) cpd00121[c0] + (1) cpd00003[c0] <-> (1) cpd00067[c0] + (1) cpd00524[c0] + (1) cpd00004[c0]	|NAD| + |L-Inositol| <=> |NADH| + |H+| + |2-Inosose|						PRES	PRES	PRES	ABSENT	PRES	PRES		(CDS.422) or (CDS.3337) or (CDS.942) or (CDS.940) or (CDS.3343) or (CDS.3329)	(Propionibacterium_acidipropionici_55737.CDS.2102) or (Propionibacterium_acidipropionici_55737.CDS.2117) or (Propionibacterium_acidipropionici_55737.CDS.2478) or (Propionibacterium_acidipropionici_55737.CDS.2110) or (Propionibacterium_acidipropionici_55737.CDS.3093) or (Propionibacterium_acidipropionici_55737.CDS.3091)	(Propionibacterium_freudenreichii_subsp._shermanii_CIRM-BIA1.CDS.2304) or (Propionibacterium_freudenreichii_subsp._shermanii_CIRM-BIA1.CDS.2296) or (Propionibacterium_freudenreichii_subsp._shermanii_CIRM-BIA1.CDS.2295) or (Propionibacterium_freudenreichii_subsp._shermanii_CIRM-BIA1.CDS.1880) or (Propionibacterium_freudenreichii_subsp._shermanii_CIRM-BIA1.CDS.30)		(Propionibacterium_propionicum_F0230a.CDS.244) or (Propionibacterium_propionicum_F0230a.CDS.227) or (Propionibacterium_propionicum_F0230a.CDS.1757) or (Propionibacterium_propionicum_F0230a.CDS.179) or (Propionibacterium_propionicum_F0230a.CDS.165) or (Propionibacterium_propionicum_F0230a.CDS.123)	(Propionibacterium_acnes_6609.CDS.499) or (Propionibacterium_acnes_6609.CDS.494) or (Propionibacterium_acnes_6609.CDS.491)
rxn01258_c0	<->	c0		Chorismate hydroxymutase_c0	5.4.4.2,5.4.99.6	Menaquinone_and_Phylloquinone_Biosynthesis|Siderophore_enterobactin_biosynthesis_and_ferric_enterbactin_transport	None	(1) cpd00216[c0] <-> (1) cpd00658[c0]	|Chorismate| <=> |Isochorismate|						PRES	PRES	PRES	PRES	PRES	PRES		(CDS.1375) or (CDS.2583)	(Propionibacterium_acidipropionici_55737.CDS.172) or (Propionibacterium_acidipropionici_55737.CDS.1320)	(Propionibacterium_freudenreichii_subsp._shermanii_CIRM-BIA1.CDS.792) or (Propionibacterium_freudenreichii_subsp._shermanii_CIRM-BIA1.CDS.551)	(Propionibacterium_avidum_44067.CDS.1395) or (Propionibacterium_avidum_44067.CDS.281)	(Propionibacterium_propionicum_F0230a.CDS.2457)	(Propionibacterium_acnes_6609.CDS.970) or (Propionibacterium_acnes_6609.CDS.2075)
rxn05229_c0	->	c0		NCAIR synthetase and NCAIR mutase_c0	Undetermined	De_Novo_Purine_Biosynthesis	None	(1) cpd00002[c0] + (1) cpd02140[c0] + (1) cpd00242[c0] -> (1) cpd02893[c0] + (1) cpd00067[c0] + (1) cpd00009[c0] + (1) cpd00008[c0]	|ATP| + |H2CO3| + |AIR| => |ADP| + |Phosphate| + |H+| + |5'-Phosphoribosyl-4-carboxy-5-aminoimidazole|						PRES	PRES	PRES	PRES	PRES	PRES		(CDS.2364) and (CDS.2365)	(Propionibacterium_acidipropionici_55737.CDS.1094) and (Propionibacterium_acidipropionici_55737.CDS.1095)	(Propionibacterium_freudenreichii_subsp._shermanii_CIRM-BIA1.CDS.769) and (Propionibacterium_freudenreichii_subsp._shermanii_CIRM-BIA1.CDS.768)	(Propionibacterium_avidum_44067.CDS.523) and (Propionibacterium_avidum_44067.CDS.522)	(Propionibacterium_propionicum_F0230a.CDS.980) and (Propionibacterium_propionicum_F0230a.CDS.979)	(Propionibacterium_acnes_6609.CDS.1830) and (Propionibacterium_acnes_6609.CDS.1831)
rxn12637_c0	<->	c0		aminopeptidase_c0	Undetermined	Recycling_of_Peptidoglycan_Amino_Acids|Protein_degradation	None	(1) cpd11589[c0] + (1) cpd00001[c0] <-> (1) cpd00041[c0] + (1) cpd00033[c0]	|H2O| + |gly-asp-L| <=> |Glycine| + |L-Aspartate|						PRES	PRES	PRES	PRES	PRES	PRES		(CDS.2098) or ((CDS.2662) or (CDS.2267)) or ((CDS.1181) or (CDS.2488))	(Propionibacterium_acidipropionici_55737.CDS.861) or ((Propionibacterium_acidipropionici_55737.CDS.1395) or (Propionibacterium_acidipropionici_55737.CDS.1010)) or ((Propionibacterium_acidipropionici_55737.CDS.1224) or (Propionibacterium_acidipropionici_55737.CDS.3329))	(Propionibacterium_freudenreichii_subsp._shermanii_CIRM-BIA1.CDS.1113) or (Propionibacterium_freudenreichii_subsp._shermanii_CIRM-BIA1.CDS.847) or ((Propionibacterium_freudenreichii_subsp._shermanii_CIRM-BIA1.CDS.1609) or (Propionibacterium_freudenreichii_subsp._shermanii_CIRM-BIA1.CDS.635))	(Propionibacterium_avidum_44067.CDS.115) or (Propionibacterium_avidum_44067.CDS.115) or ((Propionibacterium_avidum_44067.CDS.1592) or (Propionibacterium_avidum_44067.CDS.391)) or (Propionibacterium_avidum_44067.CDS.1561)	(Propionibacterium_propionicum_F0230a.CDS.1908) or ((Propionibacterium_propionicum_F0230a.CDS.2274) or (Propionibacterium_propionicum_F0230a.CDS.1237)) or (Propionibacterium_propionicum_F0230a.CDS.2135)	(Propionibacterium_acnes_6609.CDS.2257) or (Propionibacterium_acnes_6609.CDS.2257) or ((Propionibacterium_acnes_6609.CDS.1971) or (Propionibacterium_acnes_6609.CDS.715)) or (Propionibacterium_acnes_6609.CDS.751)
rxn08934_c0	->	c0		Maltodextrin glucosidase (maltopentaose)_c0	Undetermined	Maltose_and_Maltodextrin_Utilization	None	(1) cpd00001[c0] + (1) cpd15495[c0] <-> (1) cpd00027[c0] + (1) cpd01399[c0]	|H2O| + |Maltopentaose| <=> |D-Glucose| + |Maltotetraose|						PRES	PRES	ABSENT	ABSENT	ABSENT	ABSENT		CDS.3111	Propionibacterium_acidipropionici_55737.CDS.1851
rxn01618_c0	<->	c0		(S)-Lactaldehyde:NADP+ oxidoreductase_c0	1.2.1.49	Methylglyoxal_Metabolism	None	(1) cpd00334[c0] + (1) cpd00006[c0] <-> (1) cpd00067[c0] + (1) cpd00428[c0] + (1) cpd00005[c0]	|NADP| + |L-Lactaldehyde| <=> |NADPH| + |H+| + |2-Oxopropanal|						PRES	PRES	ABSENT	ABSENT	ABSENT	ABSENT		CDS.2288	Propionibacterium_acidipropionici_55737.CDS.1031
rxn08807_c0	<->	c0		Lysophospholipase L1 (2-acylglycerophosphoethanolamine, n-C16:1) (periplasm)_c0	3.1.1.5	Triacylglycerol_metabolism	None	(1) cpd00001[c0] + (1) cpd15317[c0] <-> (1) cpd00067[c0] + (1) cpd15237[c0] + (1) cpd00908[c0]	|H2O| + |1-Acyl-sn-glycero-3-phosphoethanolamine hexadec-9-enoyl| <=> |H+| + |Glycerophosphoethanolamine| + |hexadecenoate|						PRES	PRES	PRES	PRES	PRES	PRES		(CDS.1108) or (CDS.2647) or (CDS.3243)	(Propionibacterium_acidipropionici_55737.CDS.1985) or (Propionibacterium_acidipropionici_55737.CDS.1380) or (Propionibacterium_acidipropionici_55737.CDS.3257)	(Propionibacterium_freudenreichii_subsp._shermanii_CIRM-BIA1.CDS.520) or (Propionibacterium_freudenreichii_subsp._shermanii_CIRM-BIA1.CDS.2299)	((Propionibacterium_avidum_44067.CDS.852) or (Propionibacterium_avidum_44067.CDS.37)) or ((Propionibacterium_avidum_44067.CDS.256) or (Propionibacterium_avidum_44067.CDS.1650) or (Propionibacterium_avidum_44067.CDS.1396))	(Propionibacterium_propionicum_F0230a.CDS.2893) or (Propionibacterium_propionicum_F0230a.CDS.2597)	((Propionibacterium_acnes_6609.CDS.1539) or (Propionibacterium_acnes_6609.CDS.2290)) or ((Propionibacterium_acnes_6609.CDS.2103) or (Propionibacterium_acnes_6609.CDS.640))
rxn08809_c0	<->	c0		Lysophospholipase L1 (2-acylglycerophosphoethanolamine, n-C18:1) (periplasm)_c0	3.1.1.5	Triacylglycerol_metabolism	None	(1) cpd00001[c0] + (1) cpd12547[c0] <-> (1) cpd15269[c0] + (1) cpd00067[c0] + (1) cpd00908[c0]	|H2O| + |L-2-Lysophosphatidylethanolamine| <=> |H+| + |Glycerophosphoethanolamine| + |octadecenoate|						PRES	PRES	PRES	PRES	PRES	PRES		(CDS.1108) or (CDS.2647) or (CDS.3243)	(Propionibacterium_acidipropionici_55737.CDS.1985) or (Propionibacterium_acidipropionici_55737.CDS.1380) or (Propionibacterium_acidipropionici_55737.CDS.3257)	(Propionibacterium_freudenreichii_subsp._shermanii_CIRM-BIA1.CDS.520) or (Propionibacterium_freudenreichii_subsp._shermanii_CIRM-BIA1.CDS.2299)	((Propionibacterium_avidum_44067.CDS.852) or (Propionibacterium_avidum_44067.CDS.37)) or ((Propionibacterium_avidum_44067.CDS.256) or (Propionibacterium_avidum_44067.CDS.1650) or (Propionibacterium_avidum_44067.CDS.1396))	(Propionibacterium_propionicum_F0230a.CDS.2893) or (Propionibacterium_propionicum_F0230a.CDS.2597)	((Propionibacterium_acnes_6609.CDS.1539) or (Propionibacterium_acnes_6609.CDS.2290)) or ((Propionibacterium_acnes_6609.CDS.2103) or (Propionibacterium_acnes_6609.CDS.640))
rxn03909_c0	->	c0		1-Deoxy-D-xylulose-5-phosphate pyruvate-lyase (carboxylating)_c0	2.2.1.7	Nonmevalonate_Branch_of_Isoprenoid_Biosynthesis|Pyridoxin_(Vitamin_B6)_Biosynthesis|Isoprenoid_Biosynthesis	None	(1) cpd00102[c0] + (1) cpd00067[c0] + (1) cpd00020[c0] -> (1) cpd08289[c0] + (1) cpd00011[c0]	|Pyruvate| + |H+| + |Glyceraldehyde3-phosphate| => |CO2| + |1-deoxy-D-xylulose5-phosphate|						PRES	PRES	PRES	PRES	PRES	PRES		CDS.1609	Propionibacterium_acidipropionici_55737.CDS.626	Propionibacterium_freudenreichii_subsp._shermanii_CIRM-BIA1.CDS.1278	Propionibacterium_avidum_44067.CDS.1214	Propionibacterium_propionicum_F0230a.CDS.1584	Propionibacterium_acnes_6609.CDS.1141
rxn05328_c0	<-	c0		Hexadecanoyl-[acyl-carrier protein]:malonyl-CoA_c0	1.3.1.9,2.3.1.86	mycolic_acid_synthesis|Fatty_Acid_Biosynthesis_FASII	None	(1) cpd11476[c0] + (1) cpd00003[c0] <- (1) cpd00067[c0] + (1) cpd00004[c0] + (1) cpd11477[c0]	|NAD| + |hexadecanoyl-acp| <= |NADH| + |H+| + |(2E)-Hexadecenoyl-[acp]|						PRES	PRES	PRES	PRES	PRES	PRES		CDS.2192	Propionibacterium_acidipropionici_55737.CDS.954	Propionibacterium_freudenreichii_subsp._shermanii_CIRM-BIA1.CDS.1490	Propionibacterium_avidum_44067.CDS.711	Propionibacterium_propionicum_F0230a.CDS.1131	Propionibacterium_acnes_6609.CDS.1652
rxn02853_c0	->	c0		Imidazole acetaldehyde:NAD+ oxidoreductase_c0	1.2.1.3	Methylglyoxal_Metabolism|Glycerolipid_and_Glycerophospholipid_Metabolism_in_Bacteria|Entner-Doudoroff_Pathway|Pyruvate_metabolism_II:_acetyl-CoA,_acetogenesis_from_pyruvate	None	(1) cpd03052[c0] + (1) cpd00001[c0] + (1) cpd00003[c0] -> (2) cpd00067[c0] + (1) cpd00004[c0] + (1) cpd01831[c0]	|H2O| + |NAD| + |Imidazole acetaldehyde| => |NADH| + (2) |H+| + |4-Imidazoleacetate|						PRES	PRES	ABSENT	ABSENT	ABSENT	ABSENT		(CDS.299) or (CDS.3291)	(Propionibacterium_acidipropionici_55737.CDS.2415) or (Propionibacterium_acidipropionici_55737.CDS.2031)
rxn05372_c0	<->	c0		10-methyl-3-oxo-dodecanoyl-ACP:NADP+ oxidoreductase_c0	1.1.1.0	mycolic_acid_synthesis|Fatty_Acid_Biosynthesis_FASII	None	(1) cpd00067[c0] + (1) cpd11508[c0] + (1) cpd00005[c0] <-> (1) cpd11509[c0] + (1) cpd00006[c0]	|NADPH| + |H+| + |10-methyl-3-oxo-dodecanoyl-ACP| <=> |NADP| + |10-methyl-3-hydroxy-dodecanoyl-ACP|						PRES	PRES	PRES	PRES	PRES	PRES		(CDS.2902) or (CDS.2196) or (CDS.2193) or (CDS.24)	(Propionibacterium_acidipropionici_55737.CDS.955) or (Propionibacterium_acidipropionici_55737.CDS.2161) or (Propionibacterium_acidipropionici_55737.CDS.1640) or (Propionibacterium_acidipropionici_55737.CDS.958)	(Propionibacterium_freudenreichii_subsp._shermanii_CIRM-BIA1.CDS.1491) or (Propionibacterium_freudenreichii_subsp._shermanii_CIRM-BIA1.CDS.1492)	(Propionibacterium_avidum_44067.CDS.2114) or (Propionibacterium_avidum_44067.CDS.710)	(Propionibacterium_propionicum_F0230a.CDS.458) or (Propionibacterium_propionicum_F0230a.CDS.1130) or (Propionibacterium_propionicum_F0230a.CDS.1067)	(Propionibacterium_acnes_6609.CDS.1653) or (Propionibacterium_acnes_6609.CDS.151) or (Propionibacterium_acnes_6609.CDS.1953) or (Propionibacterium_acnes_6609.CDS.391)
rxn00459_c0	<->	c0		2-Phospho-D-glycerate hydro-lyase_c0	4.2.1.11	Dehydrogenase_complexes|Glycolysis_and_Gluconeogenesis,_including_Archaeal_enzymes|Glycolysis_and_Gluconeogenesis|Entner-Doudoroff_Pathway|Serine-glyoxylate_cycle	None	(1) cpd00482[c0] <-> (1) cpd00001[c0] + (1) cpd00061[c0]	|2-Phospho-D-glycerate| <=> |H2O| + |Phosphoenolpyruvate|						PRES	PRES	PRES	PRES	PRES	PRES		(CDS.103) or (CDS.1001)	(Propionibacterium_acidipropionici_55737.CDS.2201) or (Propionibacterium_acidipropionici_55737.CDS.3167)	(Propionibacterium_freudenreichii_subsp._shermanii_CIRM-BIA1.CDS.1734) or (Propionibacterium_freudenreichii_subsp._shermanii_CIRM-BIA1.CDS.1728)	Propionibacterium_avidum_44067.CDS.1719	Propionibacterium_propionicum_F0230a.CDS.616	Propionibacterium_acnes_6609.CDS.583
rxn10225_c0	->	c0		isohexadecanoyl-phosphatidate cytidylyltransferase_c0	2.7.7.41	Glycerolipid_and_Glycerophospholipid_Metabolism_in_Bacteria	None	(1) cpd15682[c0] + (1) cpd00052[c0] <-> (1) cpd15688[c0] + (1) cpd00012[c0]	|CTP| + |1,2-diisohexadecanoyl-sn-glycerol 3-phosphate| <=> |PPi| + |CDP-1,2-diisohexadecanoylglycerol|						PRES	PRES	PRES	PRES	PRES	PRES		CDS.2164	Propionibacterium_acidipropionici_55737.CDS.927	Propionibacterium_freudenreichii_subsp._shermanii_CIRM-BIA1.CDS.1476	Propionibacterium_avidum_44067.CDS.731	Propionibacterium_propionicum_F0230a.CDS.1148	Propionibacterium_acnes_6609.CDS.1636
rxn10259_c0	<->	c0		isoheptadecanoyl-CDPdiacylglycerol:sn-glycerol-3-phosphate 3-phosphatidyltransferase_c0	2.7.8.5	Glycerolipid_and_Glycerophospholipid_Metabolism_in_Bacteria	None	(1) cpd15683[c0] + (1) cpd00080[c0] <-> (1) cpd15716[c0] + (1) cpd00046[c0]	|Glycerol-3-phosphate| + |CDP-1,2-diisoheptadecanoylglycerol| <=> |CMP| + |Diisoheptadecanoylphosphatidylglycerophosphate|						PRES	PRES	PRES	PRES	PRES	PRES		(CDS.1625) or (CDS.1497) or (CDS.1628)	(Propionibacterium_acidipropionici_55737.CDS.745) or (Propionibacterium_acidipropionici_55737.CDS.612) or (Propionibacterium_acidipropionici_55737.CDS.609)	(Propionibacterium_freudenreichii_subsp._shermanii_CIRM-BIA1.CDS.1344) or (Propionibacterium_freudenreichii_subsp._shermanii_CIRM-BIA1.CDS.1266) or (Propionibacterium_freudenreichii_subsp._shermanii_CIRM-BIA1.CDS.1269)	(Propionibacterium_avidum_44067.CDS.1284) or (Propionibacterium_avidum_44067.CDS.1199) or (Propionibacterium_avidum_44067.CDS.1198)	(Propionibacterium_propionicum_F0230a.CDS.1593) or (Propionibacterium_propionicum_F0230a.CDS.1402)	(Propionibacterium_acnes_6609.CDS.1160) or (Propionibacterium_acnes_6609.CDS.1159) or (Propionibacterium_acnes_6609.CDS.1082)
rxn08311_c0	->	c0		CDP-diacylglycerol synthetase (n-C18:0)_c0	2.7.7.41	Glycerolipid_and_Glycerophospholipid_Metabolism_in_Bacteria	None	(1) cpd15526[c0] + (1) cpd00052[c0] <-> (1) cpd15421[c0] + (1) cpd00012[c0]	|CTP| + |1,2-dioctadecanoyl-sn-glycerol 3-phosphate| <=> |PPi| + |CDP-1,2-dioctadecanoylglycerol|						PRES	PRES	PRES	PRES	PRES	PRES		CDS.2164	Propionibacterium_acidipropionici_55737.CDS.927	Propionibacterium_freudenreichii_subsp._shermanii_CIRM-BIA1.CDS.1476	Propionibacterium_avidum_44067.CDS.731	Propionibacterium_propionicum_F0230a.CDS.1148	Propionibacterium_acnes_6609.CDS.1636
rxn05746_c0	<->	c0		Maltodextrin glucosidase (maltotriose)_c0	Undetermined	Maltose_and_Maltodextrin_Utilization	None	(1) cpd00001[c0] + (1) cpd01262[c0] <-> (1) cpd00027[c0] + (1) cpd00179[c0]	|H2O| + |Amylotriose| <=> |D-Glucose| + |Maltose|						PRES	PRES	ABSENT	ABSENT	ABSENT	ABSENT		CDS.3111	Propionibacterium_acidipropionici_55737.CDS.1851
rxn01492_c0	<->	c0		ATP:D-fructose-1-phosphate 6-phosphotransferase_c0	2.7.1.56	Fructose_utilization	None	(1) cpd00802[c0] + (1) cpd00002[c0] <-> (1) cpd00008[c0] + (1) cpd00290[c0]	|ATP| + |D-fructose-1-phosphate| <=> |ADP| + |D-fructose-1,6-bisphosphate|						PRES	PRES	ABSENT	PRES	PRES	PRES		(CDS.482)	(Propionibacterium_acidipropionici_55737.CDS.2536)		(Propionibacterium_avidum_44067.CDS.2111)	(Propionibacterium_propionicum_F0230a.CDS.1250)	(Propionibacterium_acnes_6609.CDS.154)
rxn08844_c0	<->	c0		Lysophospholipase L2 (2-acylglycerophosphoethanolamine, n-C18:1)_c0	3.1.1.5	Triacylglycerol_metabolism	None	(1) cpd00001[c0] + (1) cpd15342[c0] <-> (1) cpd15269[c0] + (1) cpd00067[c0] + (1) cpd00908[c0]	|H2O| + |2-Acyl-sn-glycero-3-phosphoethanolamine octadec-11-enoyl| <=> |H+| + |Glycerophosphoethanolamine| + |octadecenoate|						PRES	PRES	PRES	PRES	PRES	PRES		(CDS.1108) or (CDS.2647) or (CDS.3243)	(Propionibacterium_acidipropionici_55737.CDS.1985) or (Propionibacterium_acidipropionici_55737.CDS.1380) or (Propionibacterium_acidipropionici_55737.CDS.3257)	(Propionibacterium_freudenreichii_subsp._shermanii_CIRM-BIA1.CDS.520) or (Propionibacterium_freudenreichii_subsp._shermanii_CIRM-BIA1.CDS.2299)	((Propionibacterium_avidum_44067.CDS.852) or (Propionibacterium_avidum_44067.CDS.37)) or ((Propionibacterium_avidum_44067.CDS.256) or (Propionibacterium_avidum_44067.CDS.1650) or (Propionibacterium_avidum_44067.CDS.1396))	(Propionibacterium_propionicum_F0230a.CDS.2893) or (Propionibacterium_propionicum_F0230a.CDS.2597)	((Propionibacterium_acnes_6609.CDS.1539) or (Propionibacterium_acnes_6609.CDS.2290)) or ((Propionibacterium_acnes_6609.CDS.2103) or (Propionibacterium_acnes_6609.CDS.640))
rxn00302_c0	->	c0		GTP 7,8-8,9-dihydrolase_c0	3.5.4.16	Pterin_metabolism|Methanopterin_biosynthesis2|tRNA_modification_Archaea_Henri|Folate_Biosynthesis|Queuosine-Archaeosine_Biosynthesis|Folate_Biosynthesis_(Phoenix_Copy)|Zinc_regulated_enzymes|Pterin_metabolism_3	None	(1) cpd00001[c0] + (1) cpd00038[c0] -> (1) cpd03518[c0]	|H2O| + |GTP| => |Formamidopyrimidine nucleoside triphosphate|						PRES	PRES	PRES	PRES	PRES	PRES		CDS.2784	Propionibacterium_acidipropionici_55737.CDS.1519	Propionibacterium_freudenreichii_subsp._shermanii_CIRM-BIA1.CDS.2006	Propionibacterium_avidum_44067.CDS.1960	Propionibacterium_propionicum_F0230a.CDS.430	Propionibacterium_acnes_6609.CDS.282
rxn05621_c0	->	c0		methanesulfonate transport via ABC system_c0	Undetermined	Alkanesulfonate_assimilation|Alkanesulfonates_Utilization	None	(1) cpd00002[c0] + (1) cpd00001[c0] + (1) cpd08023[e0] -> (1) cpd00067[c0] + (1) cpd00009[c0] + (1) cpd00008[c0] + (1) cpd08023[c0]	|H2O| + |ATP| + |methanesulfonate[e]| => |ADP| + |Phosphate| + |H+| + |methanesulfonate|						PRES	PRES	ABSENT	ABSENT	ABSENT	ABSENT		() and (CDS.1247) and ()	() and (Propionibacterium_acidipropionici_55737.CDS.3396) and ()
rxn05315_c0	<->	c0		ZN2t4_c0	Undetermined	Cobalt-zinc-cadmium_resistance	None	(1) cpd00067[e0] + (1) cpd00205[e0] + (1) cpd00034[c0] <-> (1) cpd00067[c0] + (1) cpd00205[c0] + (1) cpd00034[e0]	|Zn2+| + |H+[e]| + |K+[e]| <=> |Zn2+[e]| + |H+| + |K+|						PRES	PRES	PRES	PRES	PRES	PRES		CDS.3154	Propionibacterium_acidipropionici_55737.CDS.1895	Propionibacterium_freudenreichii_subsp._shermanii_CIRM-BIA1.CDS.375	Propionibacterium_avidum_44067.CDS.973	Propionibacterium_propionicum_F0230a.CDS.2808	Propionibacterium_acnes_6609.CDS.1314
rxn05145_c0	->	c0		Orthophosphate-ABC transport_c0	TC-3.A.1.7,3.A.1.7	High_affinity_phosphate_transporter_and_control_of_PHO_regulon|P_uptake_(cyanobacteria)|Phosphate_metabolism	None	(1) cpd00002[c0] + (1) cpd00001[c0] + (1) cpd00009[e0] <-> (1) cpd00067[c0] + (2) cpd00009[c0] + (1) cpd00008[c0]	|H2O| + |ATP| + |Phosphate[e]| <=> |ADP| + (2) |Phosphate| + |H+|						PRES	PRES	PRES	PRES	PRES	PRES		(CDS.2701) and (CDS.2699) and (CDS.2700) and (CDS.2698)	(Propionibacterium_acidipropionici_55737.CDS.1435) and (Propionibacterium_acidipropionici_55737.CDS.1433) and (Propionibacterium_acidipropionici_55737.CDS.1434) and (Propionibacterium_acidipropionici_55737.CDS.1432)	(Propionibacterium_freudenreichii_subsp._shermanii_CIRM-BIA1.CDS.1975) and (Propionibacterium_freudenreichii_subsp._shermanii_CIRM-BIA1.CDS.1973) and (Propionibacterium_freudenreichii_subsp._shermanii_CIRM-BIA1.CDS.1974) and (Propionibacterium_freudenreichii_subsp._shermanii_CIRM-BIA1.CDS.1972)	(Propionibacterium_avidum_44067.CDS.1889) and (Propionibacterium_avidum_44067.CDS.1887) and (Propionibacterium_avidum_44067.CDS.1888) and (Propionibacterium_avidum_44067.CDS.1886)	(Propionibacterium_propionicum_F0230a.CDS.463) and (Propionibacterium_propionicum_F0230a.CDS.465) and (Propionibacterium_propionicum_F0230a.CDS.464) and (Propionibacterium_propionicum_F0230a.CDS.466)	(Propionibacterium_acnes_6609.CDS.357) and (Propionibacterium_acnes_6609.CDS.359) and (Propionibacterium_acnes_6609.CDS.358) and (Propionibacterium_acnes_6609.CDS.360)
rxn05341_c0	<->	c0		(3R)-3-Hydroxyoctanoyl-[acyl-carrier-protein]:NADP+ oxidoreductase_c0	1.1.1.100,2.3.1.85,2.3.1.86	mycolic_acid_synthesis|Fatty_Acid_Biosynthesis_FASII	None	(1) cpd11483[c0] + (1) cpd00006[c0] <-> (1) cpd00067[c0] + (1) cpd11490[c0] + (1) cpd00005[c0]	|NADP| + |(R)-3-Hydroxyoctanoyl-[acyl-carrier protein]| <=> |NADPH| + |H+| + |3-oxooctanoyl-acp|						PRES	PRES	PRES	PRES	PRES	PRES		(CDS.2902) or (CDS.2196) or (CDS.2193) or (CDS.24)	(Propionibacterium_acidipropionici_55737.CDS.955) or (Propionibacterium_acidipropionici_55737.CDS.2161) or (Propionibacterium_acidipropionici_55737.CDS.1640) or (Propionibacterium_acidipropionici_55737.CDS.958)	(Propionibacterium_freudenreichii_subsp._shermanii_CIRM-BIA1.CDS.1491) or (Propionibacterium_freudenreichii_subsp._shermanii_CIRM-BIA1.CDS.1492)	(Propionibacterium_avidum_44067.CDS.2114) or (Propionibacterium_avidum_44067.CDS.710)	(Propionibacterium_propionicum_F0230a.CDS.458) or (Propionibacterium_propionicum_F0230a.CDS.1130) or (Propionibacterium_propionicum_F0230a.CDS.1067)	(Propionibacterium_acnes_6609.CDS.1653) or (Propionibacterium_acnes_6609.CDS.151) or (Propionibacterium_acnes_6609.CDS.1953) or (Propionibacterium_acnes_6609.CDS.391)
rxn02988_c0	<-	c0		quinolinate synthase_c0	Undetermined	Quinolinic_acid_and_its_derivatives|YgfZ|Cobalt-zinc-cadmium_resistance|NAD_and_NADP_cofactor_biosynthesis_global|NAD_regulation	None	(1) cpd02333[c0] + (1) cpd00067[c0] + (2) cpd00001[c0] + (1) cpd00009[c0] <- (1) cpd03470[c0] + (1) cpd00095[c0]	(2) |H2O| + |Phosphate| + |H+| + |Quinolinate| <= |Glycerone-phosphate| + |Iminoaspartate|						PRES	PRES	PRES	PRES	ABSENT	ABSENT		CDS.1805	Propionibacterium_acidipropionici_55737.CDS.810	Propionibacterium_freudenreichii_subsp._shermanii_CIRM-BIA1.CDS.958	Propionibacterium_avidum_44067.CDS.1343
rxn05460_c0	->	c0		3-Oxooctodecanoyl-ACP:malonyl-[acyl-carrier-protein] C-acyltransferase (decarboxylating)_c0	2.3.1.0	Fatty_Acid_Biosynthesis_FASII	None	(1) cpd00067[c0] + (1) cpd11476[c0] + (1) cpd11492[c0] -> (1) cpd11493[c0] + (1) cpd00011[c0] + (1) cpd11570[c0]	|H+| + |hexadecanoyl-acp| + |Malonyl-acyl-carrierprotein-| => |CO2| + |ACP| + |3-Oxooctodecanoyl-ACP|						PRES	PRES	PRES	PRES	PRES	PRES		(CDS.1474) and ((CDS.1472) or (CDS.967))	(Propionibacterium_acidipropionici_55737.CDS.769) and ((Propionibacterium_acidipropionici_55737.CDS.771) or (Propionibacterium_acidipropionici_55737.CDS.3132))	(Propionibacterium_freudenreichii_subsp._shermanii_CIRM-BIA1.CDS.980) and (Propionibacterium_freudenreichii_subsp._shermanii_CIRM-BIA1.CDS.978)	(Propionibacterium_avidum_44067.CDS.1306) and (Propionibacterium_avidum_44067.CDS.1308)	(Propionibacterium_propionicum_F0230a.CDS.1520) and ((Propionibacterium_propionicum_F0230a.CDS.1518) or (Propionibacterium_propionicum_F0230a.CDS.1053))	(Propionibacterium_acnes_6609.CDS.1058) and (Propionibacterium_acnes_6609.CDS.1056)
rxn10199_c0	<->	c0		Peptidoglycan subunit synthesis_c0	Undetermined	Peptidoglycan_Biosynthesis|Type_IV_pilus|Peptidoglycan_Biosynthesis_2	None	(1) cpd15666[c0] + (1) cpd03495[c0] <-> (1) cpd02229[c0] + (1) cpd15665[c0]	|Undecaprenyl-diphospho-N-acetylmuramoyl--N-acetylglucosamine-L-ala-D-glu-meso-2-6-diaminopimeloyl-D-ala-D-ala| + |Peptidoglycan polymer (n-1 subunits)| <=> |Bactoprenyl diphosphate| + |Peptidoglycan polymer (n subunits)|						PRES	PRES	PRES	PRES	PRES	PRES		(CDS.196) or (CDS.2854) or (CDS.461)	(Propionibacterium_acidipropionici_55737.CDS.2303) or (Propionibacterium_acidipropionici_55737.CDS.1589) or (Propionibacterium_acidipropionici_55737.CDS.2518)	(Propionibacterium_freudenreichii_subsp._shermanii_CIRM-BIA1.CDS.1918) or (Propionibacterium_freudenreichii_subsp._shermanii_CIRM-BIA1.CDS.2348)	(Propionibacterium_avidum_44067.CDS.2128) or (Propionibacterium_avidum_44067.CDS.30)	(Propionibacterium_propionicum_F0230a.CDS.319) or (Propionibacterium_propionicum_F0230a.CDS.3159) or (Propionibacterium_propionicum_F0230a.CDS.3202)	(Propionibacterium_acnes_6609.CDS.2297) or (Propionibacterium_acnes_6609.CDS.136)
rxn02937_c0	<->	c0		2-(Formamido)-N1-(5-phosphoribosyl)acetamidine cyclo-ligase_c0	6.3.3.1	YgfZ|De_Novo_Purine_Biosynthesis	None	(1) cpd00002[c0] + (1) cpd02826[c0] <-> (1) cpd00067[c0] + (1) cpd00009[c0] + (1) cpd00008[c0] + (1) cpd02140[c0]	|ATP| + |5'-Phosphoribosylformylglycinamidine| <=> |ADP| + |Phosphate| + |H+| + |AIR|						PRES	PRES	PRES	PRES	PRES	PRES		CDS.2649	Propionibacterium_acidipropionici_55737.CDS.1382	Propionibacterium_freudenreichii_subsp._shermanii_CIRM-BIA1.CDS.518	Propionibacterium_avidum_44067.CDS.254	Propionibacterium_propionicum_F0230a.CDS.2600	Propionibacterium_acnes_6609.CDS.2105
rxn00640_c0	<->	c0		GDP:D-mannose-1-phosphate guanylyltransferase_c0	2.7.7.22	Alginate_metabolism|Mannose_Metabolism|Perosamine_Synthesis_Vibrio	None	(1) cpd00485[c0] + (1) cpd00031[c0] <-> (1) cpd00067[c0] + (1) cpd00009[c0] + (1) cpd00083[c0]	|GDP| + |D-Mannose1-phosphate| <=> |Phosphate| + |H+| + |GDP-mannose|						PRES	PRES	PRES	PRES	PRES	PRES		CDS.2360	Propionibacterium_acidipropionici_55737.CDS.1090	Propionibacterium_freudenreichii_subsp._shermanii_CIRM-BIA1.CDS.771	Propionibacterium_avidum_44067.CDS.529	Propionibacterium_propionicum_F0230a.CDS.987	Propionibacterium_acnes_6609.CDS.1824
rxn05507_c0	<->	c0		arsenite transporter via uniport_c0	Undetermined	Arsenic_resistance	None	(1) cpd04098[c0] <-> (1) cpd04098[e0]	|Arsenite| <=> |Arsenite[e]|						PRES	PRES	ABSENT	PRES	ABSENT	ABSENT		CDS.631	Propionibacterium_acidipropionici_55737.CDS.2723		(Propionibacterium_avidum_44067.CDS.1319) or (Propionibacterium_avidum_44067.CDS.1320)
rxn01763_c0	<->	c0		ATP:L-ribulose 5-phosphotransferase_c0	2.7.1.16	L-Arabinose_utilization	None	(1) cpd00002[c0] + (1) cpd00397[c0] <-> (1) cpd00808[c0] + (1) cpd00008[c0]	|ATP| + |L-Ribulose| <=> |ADP| + |L-ribulose-5-phosphate|						PRES	PRES	PRES	PRES	PRES	PRES		(CDS.1138) or (CDS.1136) or (CDS.2083) or (CDS.2876) or (CDS.2960)	(Propionibacterium_acidipropionici_55737.CDS.845) or (Propionibacterium_acidipropionici_55737.CDS.3285) or (Propionibacterium_acidipropionici_55737.CDS.3287) or (Propionibacterium_acidipropionici_55737.CDS.1613) or (Propionibacterium_acidipropionici_55737.CDS.1709)	(Propionibacterium_freudenreichii_subsp._shermanii_CIRM-BIA1.CDS.696) or (Propionibacterium_freudenreichii_subsp._shermanii_CIRM-BIA1.CDS.2216) or (Propionibacterium_freudenreichii_subsp._shermanii_CIRM-BIA1.CDS.2214) or (Propionibacterium_freudenreichii_subsp._shermanii_CIRM-BIA1.CDS.695)	(Propionibacterium_avidum_44067.CDS.2276) or (Propionibacterium_avidum_44067.CDS.2278) or (Propionibacterium_avidum_44067.CDS.68)	(Propionibacterium_propionicum_F0230a.CDS.1893) or (Propionibacterium_propionicum_F0230a.CDS.1895)	(Propionibacterium_acnes_6609.CDS.2485) or (Propionibacterium_acnes_6609.CDS.2483)
rxn12851_c0	->	c0		Gly-Try ABC transporters_c0	3.A.1.5	ABC_transporter_dipeptide_(TC_3.A.1.5.2)	None	(1) cpd00002[c0] + (1) cpd00001[c0] + (1) cpd15606[e0] -> (1) cpd00009[c0] + (1) cpd00008[c0] + (1) cpd15606[c0] + (1) cpd00067[c0]	|H2O| + |ATP| + |Gly-Tyr[e]| => |ADP| + |Phosphate| + |Gly-Tyr| + |H+|						PRES	PRES	PRES	PRES	PRES	PRES		((CDS.226) or (CDS.2806) or (CDS.2492) or (CDS.251) or (CDS.1963)) and ((CDS.675) or CDS.2867) or (CDS.2805) or (CDS.1962) or (CDS.254) or (CDS.2495) or (CDS.230)) and ((CDS.676) or (CDS.253) or (CDS.2804) or (CDS.1961) or (CDS.2868) or (CDS.2494) or (CDS.229)) and (CDS.2869) and (CDS.2870)	((Propionibacterium_acidipropionici_55737.CDS.2369) or (Propionibacterium_acidipropionici_55737.CDS.327) or (Propionibacterium_acidipropionici_55737.CDS.2332) or (Propionibacterium_acidipropionici_55737.CDS.1602) or (Propionibacterium_acidipropionici_55737.CDS.1228) or (Propionibacterium_acidipropionici_55737.CDS.1541)) and ((Propionibacterium_acidipropionici_55737.CDS.2769) or (Propionibacterium…	((Propionibacterium_freudenreichii_subsp._shermanii_CIRM-BIA1.CDS.629) or (Propionibacterium_freudenreichii_subsp._shermanii_CIRM-BIA1.CDS.1037)) and ((Propionibacterium_freudenreichii_subsp._shermanii_CIRM-BIA1.CDS.1038) or (Propionibacterium_freudenreichii_subsp._shermanii_CIRM-BIA1.CDS.632)) and ((Propionibacterium_freudenreichii_subsp._shermanii_CIRM-BIA1.CDS.1039) or (Propionibacterium_freud…	((Propionibacterium_avidum_44067.CDS.978) or (Propionibacterium_avidum_44067.CDS.385) or (Propionibacterium_avidum_44067.CDS.386)) and ((Propionibacterium_avidum_44067.CDS.25) or (Propionibacterium_avidum_44067.CDS.979) or (Propionibacterium_avidum_44067.CDS.1597) or (Propionibacterium_avidum_44067.CDS.382)) and ((Propionibacterium_avidum_44067.CDS.980) or (Propionibacterium_avidum_44067.CDS.24) …	((Propionibacterium_propionicum_F0230a.CDS.2198) or (Propionibacterium_propionicum_F0230a.CDS.1419) or (Propionibacterium_propionicum_F0230a.CDS.2231) or (Propionibacterium_propionicum_F0230a.CDS.1330) or (Propionibacterium_propionicum_F0230a.CDS.18) or (Propionibacterium_propionicum_F0230a.CDS.2933) or (Propionibacterium_propionicum_F0230a.CDS.2482)) and ((Propionibacterium_propionicum_F0230a.CD…	((Propionibacterium_acnes_6609.CDS.1978) or (Propionibacterium_acnes_6609.CDS.1366) or (Propionibacterium_acnes_6609.CDS.2204)) and ((Propionibacterium_acnes_6609.CDS.2205) or (Propionibacterium_acnes_6609.CDS.2301) or (Propionibacterium_acnes_6609.CDS.1365)) and ((Propionibacterium_acnes_6609.CDS.2206) or (Propionibacterium_acnes_6609.CDS.2303)) and ((Propionibacterium_acnes_6609.CDS.2303) or (P…
rxn05153_c0	->	c0		Sulfate-ABC transport_c0	Undetermined	Inorganic_Sulfur_Assimilation|Cysteine_Biosynthesis	None	(1) cpd00002[c0] + (1) cpd00048[e0] + (1) cpd00001[c0] -> (1) cpd00067[c0] + (1) cpd00048[c0] + (1) cpd00009[c0] + (1) cpd00008[c0]	|H2O| + |ATP| + |Sulfate[e]| => |ADP| + |Phosphate| + |Sulfate| + |H+|						ABSENT	ABSENT	PRES	ABSENT	ABSENT	ABSENT				(Propionibacterium_freudenreichii_subsp._shermanii_CIRM-BIA1.CDS.2136) and (Propionibacterium_freudenreichii_subsp._shermanii_CIRM-BIA1.CDS.2134) and (Propionibacterium_freudenreichii_subsp._shermanii_CIRM-BIA1.CDS.2137) and (Propionibacterium_freudenreichii_subsp._shermanii_CIRM-BIA1.CDS.2135)
rxn05651_c0	->	c0		sulfate transport in via proton symport_c0	Unknown	Unknown	None	(1) cpd00067[e0] + (1) cpd00048[e0] <-> (1) cpd00067[c0] + (1) cpd00048[c0]	|Sulfate[e]| + |H+[e]| => |Sulfate| + |H+|						PRES	PRES	PRES	PRES	PRES	PRES		CDS.173	Propionibacterium_acidipropionici_55737.CDS.2274	Transporters_added_without_gene_assignment	Transporters_added_without_gene_assignment	Transporters_added_without_gene_assignment	Transporters_added_without_gene_assignment
rxn10604_c0	->	c0		sulfate transport exchange via proton symport_c0	Unknown	Unknown	None	(1) cpd00067[e0] + (1) cpd00081[e0] <-> (1) cpd00067[c0] + (1) cpd00081[c0]	|H+[e]| + |Sulfite[e]| => |H+| + |Sulfite|						PRES	PRES	ABSENT	ABSENT	ABSENT	ABSENT		CDS.174	Propionibacterium_acidipropionici_55737.CDS.2275
rxn09690_c0	->	c0		L-cysteine reversible transport via proton symport_c0	Unknown	Unknown	None	(1) cpd00067[e0] + (1) cpd00084[e0] <-> (1) cpd00067[c0] + (1) cpd00084[c0]	|H+[e]| + |L-Cysteine[e]| <=> |H+| + |L-Cysteine|						PRES	PRES	ABSENT	ABSENT	ABSENT	ABSENT		CDS.175	Propionibacterium_acidipropionici_55737.CDS.2276
rxn01446_c0	<->	c0		Deoxyguanosine:orthophosphate ribosyltransferase_c0	2.4.2.1,2.4.2.4	Xanthosine_utilization_(xap_region)	None	(1) cpd00067[c0] + (1) cpd00009[c0] + (1) cpd00277[c0] <-> (1) cpd00207[c0] + (1) cpd00509[c0]	|Phosphate| + |H+| + |Deoxyguanosine| <=> |Guanine| + |deoxyribose-1-phosphate|						PRES	PRES	ABSENT	PRES	PRES	PRES		CDS.2381	Propionibacterium_acidipropionici_55737.CDS.1111		Propionibacterium_avidum_44067.CDS.503	(Propionibacterium_propionicum_F0230a.CDS.2419) or (Propionibacterium_propionicum_F0230a.CDS.1177)	Propionibacterium_acnes_6609.CDS.1852
rxn05346_c0	->	c0		butyryl-[acyl-carrier protein]:malonyl-[acyl-carrier-protein]_c0	2.3.1.41,2.3.1.85,2.3.1.86,2.3.1.179,2.3.1.180	Fatty_Acid_Biosynthesis_FASII	None	(1) cpd11464[c0] + (1) cpd00067[c0] + (1) cpd11492[c0] -> (1) cpd11493[c0] + (1) cpd00011[c0] + (1) cpd11486[c0]	|H+| + |Butyryl-ACP| + |Malonyl-acyl-carrierprotein-| => |CO2| + |3-Oxohexanoyl-[acp]| + |ACP|						PRES	PRES	PRES	PRES	PRES	PRES		(CDS.1474) and ((CDS.1472) or (CDS.967))	(Propionibacterium_acidipropionici_55737.CDS.769) and ((Propionibacterium_acidipropionici_55737.CDS.771) or (Propionibacterium_acidipropionici_55737.CDS.3132))	(Propionibacterium_freudenreichii_subsp._shermanii_CIRM-BIA1.CDS.980) and (Propionibacterium_freudenreichii_subsp._shermanii_CIRM-BIA1.CDS.978)	(Propionibacterium_avidum_44067.CDS.1306) and (Propionibacterium_avidum_44067.CDS.1308)	(Propionibacterium_propionicum_F0230a.CDS.1520) and ((Propionibacterium_propionicum_F0230a.CDS.1518) or (Propionibacterium_propionicum_F0230a.CDS.1053))	(Propionibacterium_acnes_6609.CDS.1058) and (Propionibacterium_acnes_6609.CDS.1056)
rxn00671_c0	<->	c0		2-Methyl-3-oxopropanoate:NAD+ oxidoreductase (CoA-propanoylating)_c0	1.2.1.27	Inositol_catabolism|Isobutyryl-CoA_to_Propionyl-CoA_Module|Branched_chain_amino_acid_degradation_regulons|Valine_degradation	None	(1) cpd00287[c0] + (1) cpd00003[c0] + (1) cpd00010[c0] <-> (1) cpd00086[c0] + (1) cpd00011[c0] + (1) cpd00004[c0]	|NAD| + |CoA| + |3-Oxo-2-methylpropanoate| <=> |NADH| + |CO2| + |Propionyl-CoA|						PRES	PRES	PRES	ABSENT	PRES	PRES		(CDS.3345) or (CDS.130)	(Propionibacterium_acidipropionici_55737.CDS.2228) or (Propionibacterium_acidipropionici_55737.CDS.2119)	Propionibacterium_freudenreichii_subsp._shermanii_CIRM-BIA1.CDS.1887		Propionibacterium_propionicum_F0230a.CDS.202	Propionibacterium_acnes_6609.CDS.489
rxn00558_c0	<->	c0		D-Glucose-6-phosphate ketol-isomerase_c0	5.3.1.9	Glycolysis_and_Gluconeogenesis,_including_Archaeal_enzymes|Formaldehyde_assimilation:_Ribulose_monophosphate_pathway|Glycolysis_and_Gluconeogenesis|Sucrose_Metabolism	None	(1) cpd00079[c0] <-> (1) cpd00072[c0]	|D-glucose-6-phosphate| <=> |D-fructose-6-phosphate|						PRES	PRES	PRES	PRES	PRES	PRES		CDS.645	Propionibacterium_acidipropionici_55737.CDS.2736	Propionibacterium_freudenreichii_subsp._shermanii_CIRM-BIA1.CDS.467	Propionibacterium_avidum_44067.CDS.93	Propionibacterium_propionicum_F0230a.CDS.2593	Propionibacterium_acnes_6609.CDS.2279
rxn10340_c0	<->	c0		isopentadecanoyl-cardiolipin synthase_c0	Undetermined	Glycerolipid_and_Glycerophospholipid_Metabolism_in_Bacteria	None	(2) cpd15725[c0] <-> (1) cpd15797[c0] + (1) cpd00100[c0]	(2) |Diisopentadecanoylphosphatidylglycerol| <=> |Glycerol| + |Isopentadecanoylcardiolipin (B. subtilis)|						PRES	PRES	PRES	ABSENT	PRES	ABSENT		CDS.2426	Propionibacterium_acidipropionici_55737.CDS.1160	Propionibacterium_freudenreichii_subsp._shermanii_CIRM-BIA1.CDS.717		Propionibacterium_propionicum_F0230a.CDS.2155
rxn05305_c0	->	c0		LYSt3r_c0	Undetermined	None	None	(1) cpd00067[e0] + (1) cpd00039[c0] <-> (1) cpd00067[c0] + (1) cpd00039[e0]	|L-Lysine| + |H+[e]| <=> |L-Lysine[e]| + |H+|						PRES	PRES	PRES	PRES	ABSENT	PRES		CDS.1829	Propionibacterium_acidipropionici_55737.CDS.787	Propionibacterium_freudenreichii_subsp._shermanii_CIRM-BIA1.CDS.1877	Propionibacterium_avidum_44067.CDS.1657		Propionibacterium_acnes_6609.CDS.636
rxn09674_c0	<->	c0		L-lysine reversible transport via proton symport_c0	Undetermined	None	None	(1) cpd00067[e0] + (1) cpd00039[e0] <-> (1) cpd00067[c0] + (1) cpd00039[c0]	|L-Lysine[e]| + |H+[e]| <=> |L-Lysine| + |H+|						PRES	PRES	PRES	PRES	PRES	PRES		CDS.1105	Propionibacterium_acidipropionici_55737.CDS.3254	Transporters_added_without_gene_assignment	Propionibacterium_avidum_44067.CDS.1657	Transporters_added_without_gene_assignment	Propionibacterium_acnes_6609.CDS.636
rxn01200_c0	<->	c0		Sedoheptulose-7-phosphate:D-glyceraldehyde-3-phosphate_c0	2.2.1.1	Calvin-Benson_cycle|Pentose_phosphate_pathway	None	(1) cpd00238[c0] + (1) cpd00102[c0] <-> (1) cpd00198[c0] + (1) cpd00101[c0]	|Glyceraldehyde3-phosphate| + |Sedoheptulose7-phosphate| <=> |ribose-5-phosphate| + |D-Xylulose5-phosphate|						PRES	PRES	PRES	PRES	PRES	PRES		(CDS.436) or (CDS.1139)	(Propionibacterium_acidipropionici_55737.CDS.3288) or (Propionibacterium_acidipropionici_55737.CDS.2493)	Propionibacterium_freudenreichii_subsp._shermanii_CIRM-BIA1.CDS.2213	Propionibacterium_avidum_44067.CDS.2279	Propionibacterium_propionicum_F0230a.CDS.1199	Propionibacterium_acnes_6609.CDS.2482
rxn05232_c0	->	c0		Ribonucleotide reductase: ATP_c0	1.17.4.2	Ribonucleotide_reduction	None	(1) cpd00002[c0] + (1) cpd11421[c0] -> (1) cpd11420[c0] + (1) cpd00001[c0] + (1) cpd00115[c0]	|ATP| + |trdrd| => |H2O| + |dATP| + |trdox|						PRES	PRES	PRES	PRES	ABSENT	PRES		CDS.45	Open_problem	Open_problem	Propionibacterium_avidum_44067.CDS.88		Propionibacterium_acnes_6609.CDS.2285
rxn03841_c0	->	c0		4-amino-4-deoxychorismate pyruvate-lyase_c0	4.1.3.38	Folate_Biosynthesis|Folate_Biosynthesis_(Phoenix_Copy)|Chorismate:_Intermediate_for_synthesis_of_PAPA_antibiotics,_PABA,_anthranilate,_3-hydroxyanthranilate_and_more.|Tryptophan_synthesis	None	(1) cpd08210[c0] -> (1) cpd00067[c0] + (1) cpd00020[c0] + (1) cpd00443[c0]	|ADC| => |Pyruvate| + |H+| + |ABEE|						PRES	PRES	PRES	PRES	ABSENT	PRES		(CDS.2807) or (CDS.3212) or (CDS.2837) or (CDS.307)	(Propionibacterium_acidipropionici_55737.CDS.2423) or (Propionibacterium_acidipropionici_55737.CDS.1542) or (Propionibacterium_acidipropionici_55737.CDS.1572) or (Propionibacterium_acidipropionici_55737.CDS.1959)	(Propionibacterium_freudenreichii_subsp._shermanii_CIRM-BIA1.CDS.152) or (Propionibacterium_freudenreichii_subsp._shermanii_CIRM-BIA1.CDS.605)	Propionibacterium_avidum_44067.CDS.2346		Propionibacterium_acnes_6609.CDS.2417
rxn03481_c0	->	c0		Arbutin 6-phosphate glucohydrolase_c0	3.2.1.86	Beta-Glucoside_Metabolism	None	(1) cpd00001[c0] + (1) cpd03697[c0] -> (1) cpd00863[c0] + (1) cpd00415[c0]	|H2O| + |Arbutin-6P| => |Quinol| + |beta-D-Glucose 6-phosphate|						PRES	PRES	ABSENT	PRES	ABSENT	PRES		CDS.746	Propionibacterium_acidipropionici_55737.CDS.2834		Propionibacterium_avidum_44067.CDS.2180		(Propionibacterium_acnes_6609.CDS.63) or (Propionibacterium_acnes_6609.CDS.1230)
rxn01103_c0	->	c0		3-Phospho-D-glyceroyl phosphate phosphohydrolase_c0	3.6.1.7	Pyruvate_metabolism_II:_acetyl-CoA,_acetogenesis_from_pyruvate	None	(1) cpd00001[c0] + (1) cpd00203[c0] -> (2) cpd00067[c0] + (1) cpd00009[c0] + (1) cpd00169[c0]	|H2O| + |1,3-Bisphospho-D-glycerate| => |Phosphate| + (2) |H+| + |3-Phosphoglycerate|						PRES	PRES	PRES	ABSENT	ABSENT	ABSENT		CDS.211	Propionibacterium_acidipropionici_55737.CDS.2317	Propionibacterium_freudenreichii_subsp._shermanii_CIRM-BIA1.CDS.46
rxn01073_c0	->	c0		sn-Glycero-3-phosphoethanolamine glycerophosphohydrolase_c0	3.1.4.2,3.1.4.46	Glycerol_and_Glycerol-3-phosphate_Uptake_and_Utilization	None	(1) cpd00001[c0] + (1) cpd00908[c0] -> (1) cpd00162[c0] + (1) cpd00080[c0]	|H2O| + |Glycerophosphoethanolamine| => |Glycerol-3-phosphate| + |Aminoethanol|						PRES	PRES	PRES	PRES	PRES	PRES		(CDS.3006) or (CDS.315) or (CDS.2933) or (CDS.1663)	(Propionibacterium_acidipropionici_55737.CDS.2431) or (Propionibacterium_acidipropionici_55737.CDS.1755) or (Propionibacterium_acidipropionici_55737.CDS.573)	(Propionibacterium_freudenreichii_subsp._shermanii_CIRM-BIA1.CDS.1126) or (Propionibacterium_freudenreichii_subsp._shermanii_CIRM-BIA1.CDS.174) or (Propionibacterium_freudenreichii_subsp._shermanii_CIRM-BIA1.CDS.2300)	(Propionibacterium_avidum_44067.CDS.2419) or (Propionibacterium_avidum_44067.CDS.1043)	(Propionibacterium_propionicum_F0230a.CDS.3023) or (Propionibacterium_propionicum_F0230a.CDS.1616) or (Propionibacterium_propionicum_F0230a.CDS.1179)	(Propionibacterium_acnes_6609.CDS.1310) or (Propionibacterium_acnes_6609.CDS.1977)
rxn00604_c0	<->	c0		D-Glucose-6-phosphate:NADP+ 1-oxoreductase_c0	1.1.1.49	Fermentations:_Lactate|Pentose_phosphate_pathway|Sugar_utilization_in_Thermotoga|Formaldehyde_assimilation:_Ribulose_monophosphate_pathway|Glycolysis_and_Gluconeogenesis|Entner-Doudoroff_Pathway	None	(1) cpd00006[c0] + (1) cpd00079[c0] <-> (1) cpd00067[c0] + (1) cpd00911[c0] + (1) cpd00005[c0]	|NADP| + |D-glucose-6-phosphate| <=> |NADPH| + |H+| + |6-phospho-D-glucono-1-5-lactone|						PRES	PRES	PRES	PRES	PRES	PRES		CDS.2229	Propionibacterium_acidipropionici_55737.CDS.987	Propionibacterium_freudenreichii_subsp._shermanii_CIRM-BIA1.CDS.1511	Propionibacterium_avidum_44067.CDS.681	Propionibacterium_propionicum_F0230a.CDS.1112	Propionibacterium_acnes_6609.CDS.1682
rxn12844_c0	<->	c0		Gly-Cys aminopeptidase_c0	3.4.11.2	Recycling_of_Peptidoglycan_Amino_Acids|Protein_degradation	None	(1) cpd15603[c0] + (1) cpd00001[c0] <-> (1) cpd00084[c0] + (1) cpd00033[c0]	|H2O| + |Gly-Cys| <=> |Glycine| + |L-Cysteine|						PRES	PRES	PRES	PRES	PRES	PRES		(CDS.2098) or ((CDS.2662) or (CDS.2267)) or ((CDS.1181) or (CDS.2488))	(Propionibacterium_acidipropionici_55737.CDS.861) or ((Propionibacterium_acidipropionici_55737.CDS.1395) or (Propionibacterium_acidipropionici_55737.CDS.1010)) or ((Propionibacterium_acidipropionici_55737.CDS.1224) or (Propionibacterium_acidipropionici_55737.CDS.3329))	(Propionibacterium_freudenreichii_subsp._shermanii_CIRM-BIA1.CDS.1113) or (Propionibacterium_freudenreichii_subsp._shermanii_CIRM-BIA1.CDS.847) or ((Propionibacterium_freudenreichii_subsp._shermanii_CIRM-BIA1.CDS.1609) or (Propionibacterium_freudenreichii_subsp._shermanii_CIRM-BIA1.CDS.635))	(Propionibacterium_avidum_44067.CDS.115) or (Propionibacterium_avidum_44067.CDS.115) or ((Propionibacterium_avidum_44067.CDS.1592) or (Propionibacterium_avidum_44067.CDS.391)) or (Propionibacterium_avidum_44067.CDS.1561)	(Propionibacterium_propionicum_F0230a.CDS.1908) or ((Propionibacterium_propionicum_F0230a.CDS.2274) or (Propionibacterium_propionicum_F0230a.CDS.1237)) or (Propionibacterium_propionicum_F0230a.CDS.2135)	(Propionibacterium_acnes_6609.CDS.2257) or (Propionibacterium_acnes_6609.CDS.2257) or ((Propionibacterium_acnes_6609.CDS.1971) or (Propionibacterium_acnes_6609.CDS.715)) or (Propionibacterium_acnes_6609.CDS.751)
rxn01678_c0	<->	c0		ATP:nucleoside-diphosphate phosphatransferase_c0	2.7.4.6	Purine_conversions|pyrimidine_conversions	None	(1) cpd00002[c0] + (1) cpd00978[c0] <-> (1) cpd00358[c0] + (1) cpd00008[c0]	|ATP| + |dUDP| <=> |ADP| + |dUTP|						PRES	PRES	PRES	PRES	ABSENT	PRES		CDS.1313	Propionibacterium_acidipropionici_55737.CDS.3463	Propionibacterium_freudenreichii_subsp._shermanii_CIRM-BIA1.CDS.873	Propionibacterium_avidum_44067.CDS.1447		Propionibacterium_acnes_6609.CDS.886
rxn08814_c0	<->	c0		Lysophospholipase L1 (2-acylglycerophosphoglycerol, n-C16:1) (periplasm)_c0	3.1.1.5	Triacylglycerol_metabolism	None	(1) cpd15322[c0] + (1) cpd00001[c0] <-> (1) cpd00067[c0] + (1) cpd15237[c0] + (1) cpd02090[c0]	|H2O| + |1-Acyl-sn-glycero-3-phosphoglycerol hexadec-9-enoyl| <=> |H+| + |Glycerophosphoglycerol| + |hexadecenoate|						PRES	PRES	PRES	PRES	PRES	PRES		(CDS.1108) or (CDS.2647) or (CDS.3243)	(Propionibacterium_acidipropionici_55737.CDS.1985) or (Propionibacterium_acidipropionici_55737.CDS.1380) or (Propionibacterium_acidipropionici_55737.CDS.3257)	(Propionibacterium_freudenreichii_subsp._shermanii_CIRM-BIA1.CDS.520) or (Propionibacterium_freudenreichii_subsp._shermanii_CIRM-BIA1.CDS.2299)	((Propionibacterium_avidum_44067.CDS.852) or (Propionibacterium_avidum_44067.CDS.37)) or ((Propionibacterium_avidum_44067.CDS.256) or (Propionibacterium_avidum_44067.CDS.1650) or (Propionibacterium_avidum_44067.CDS.1396))	(Propionibacterium_propionicum_F0230a.CDS.2893) or (Propionibacterium_propionicum_F0230a.CDS.2597)	((Propionibacterium_acnes_6609.CDS.1539) or (Propionibacterium_acnes_6609.CDS.2290)) or ((Propionibacterium_acnes_6609.CDS.2103) or (Propionibacterium_acnes_6609.CDS.640))
rxn01332_c0	->	c0		Phosphoenolpyruvate:D-erythrose-4-phosphate_c0	2.5.1.54,4.1.2.15	Common_Pathway_For_Synthesis_of_Aromatic_Compounds_(DAHP_synthase_to_chorismate)|Chorismate_Synthesis	None	(1) cpd00236[c0] + (1) cpd00001[c0] + (1) cpd00061[c0] -> (1) cpd02857[c0] + (1) cpd00067[c0] + (1) cpd00009[c0]	|H2O| + |Phosphoenolpyruvate| + |D-Erythrose4-phosphate| => |Phosphate| + |H+| + |DAHP|						PRES	PRES	PRES	PRES	PRES	PRES		(CDS.1236)	(Propionibacterium_acidipropionici_55737.CDS.3385)	(Propionibacterium_freudenreichii_subsp._shermanii_CIRM-BIA1.CDS.1576)	(Propionibacterium_avidum_44067.CDS.1531)	(Propionibacterium_propionicum_F0230a.CDS.2112)	(Propionibacterium_acnes_6609.CDS.784)
rxn01858_c0	->	c0		Deoxyadenosine aminohydrolase_c0	3.5.4.4	Purine_conversions|Menaquinone_Biosynthesis_via_Futalosine	None	(1) cpd00438[c0] + (1) cpd00067[c0] + (1) cpd00001[c0] -> (1) cpd00013[c0] + (1) cpd03279[c0]	|H2O| + |H+| + |Deoxyadenosine| => |NH3| + |Deoxyinosine|						PRES	PRES	PRES	PRES	PRES	PRES		CDS.3255	Propionibacterium_acidipropionici_55737.CDS.1998	Propionibacterium_freudenreichii_subsp._shermanii_CIRM-BIA1.CDS.477	Propionibacterium_avidum_44067.CDS.2331	Propionibacterium_propionicum_F0230a.CDS.1167	Propionibacterium_acnes_6609.CDS.2433
rxn08816_c0	<->	c0		Lysophospholipase L1 (2-acylglycerophosphoglycerol, n-C18:1) (periplasm)_c0	3.1.1.5	Triacylglycerol_metabolism	None	(1) cpd15324[c0] + (1) cpd00001[c0] <-> (1) cpd15269[c0] + (1) cpd00067[c0] + (1) cpd02090[c0]	|H2O| + |1-Acyl-sn-glycero-3-phosphoglycerol octadec-11-enoyl| <=> |H+| + |Glycerophosphoglycerol| + |octadecenoate|						PRES	PRES	PRES	PRES	PRES	PRES		(CDS.1108) or (CDS.2647) or (CDS.3243)	(Propionibacterium_acidipropionici_55737.CDS.1985) or (Propionibacterium_acidipropionici_55737.CDS.1380) or (Propionibacterium_acidipropionici_55737.CDS.3257)	(Propionibacterium_freudenreichii_subsp._shermanii_CIRM-BIA1.CDS.520) or (Propionibacterium_freudenreichii_subsp._shermanii_CIRM-BIA1.CDS.2299)	((Propionibacterium_avidum_44067.CDS.852) or (Propionibacterium_avidum_44067.CDS.37)) or ((Propionibacterium_avidum_44067.CDS.256) or (Propionibacterium_avidum_44067.CDS.1650) or (Propionibacterium_avidum_44067.CDS.1396))	(Propionibacterium_propionicum_F0230a.CDS.2893) or (Propionibacterium_propionicum_F0230a.CDS.2597)	((Propionibacterium_acnes_6609.CDS.1539) or (Propionibacterium_acnes_6609.CDS.2290)) or ((Propionibacterium_acnes_6609.CDS.2103) or (Propionibacterium_acnes_6609.CDS.640))
rxn01457_c0	<->	c0		D-Galacturonate ketol-isomerase_c0	5.3.1.12	D-Galacturonate_Utilization|Sugar_utilization_in_Thermotoga|Entner-Doudoroff_Pathway	None	(1) cpd00280[c0] <-> (1) cpd00437[c0]	|D-Galacturonate| <=> |D-Tagaturonate|						PRES	PRES	ABSENT	PRES	ABSENT	PRES		(CDS.375) or (CDS.302) or (CDS.382)	(Propionibacterium_acidipropionici_55737.CDS.2452) or (Propionibacterium_acidipropionici_55737.CDS.2418)		Propionibacterium_avidum_44067.CDS.2266		Propionibacterium_acnes_6609.CDS.2494
rxn05567_c0	<->	c0		Galactitol transport via PEP:Pyr PTS_c0	Undetermined	D-Tagatose_and_Galactitol_Utilization	None	(1) cpd01171[e0] + (1) cpd00061[c0] <-> (1) cpd00020[c0] + (1) cpd03752[c0]	|Phosphoenolpyruvate| + |Dulcose[e]| <=> |Pyruvate| + |Galactitol 1-phosphate|						PRES	PRES	ABSENT	PRES	ABSENT	PRES		((CDS.808) or (CDS.480)) and (CDS.807) and ((CDS.92) or (CDS.816)) and ((CDS.90) or (CDS.819)) and ((CDS.91) or (CDS.818))	((Propionibacterium_acidipropionici_55737.CDS.2897) or (Propionibacterium_acidipropionici_55737.CDS.2534)) and (Propionibacterium_acidipropionici_55737.CDS.2899) and ((Propionibacterium_acidipropionici_55737.CDS.2191) or (Propionibacterium_acidipropionici_55737.CDS.2905)) and ((Propionibacterium_acidipropionici_55737.CDS.2189) or (Propionibacterium_acidipropionici_55737.CDS.2908)) and ((Propionib…		((Propionibacterium_avidum_44067.CDS.1875) or (Propionibacterium_avidum_44067.CDS.2113)) and (Propionibacterium_avidum_44067.CDS.1876) and ((Propionibacterium_avidum_44067.CDS.1862) or (Propionibacterium_avidum_44067.CDS.1872)) and ((Propionibacterium_avidum_44067.CDS.1861) or (Propionibacterium_avidum_44067.CDS.1871)) and ()		((Propionibacterium_acnes_6609.CDS.371) or (Propionibacterium_acnes_6609.CDS.152)) and (Propionibacterium_acnes_6609.CDS.370) and (Propionibacterium_acnes_6609.CDS.24) and (Propionibacterium_acnes_6609.CDS.26) and (Propionibacterium_acnes_6609.CDS.25)
rxn01807_c0	<->	c0		ATP:pyridoxal 5'-phosphotransferase_c0	2.7.1.35	Pyridoxin_(Vitamin_B6)_Biosynthesis	None	(1) cpd00002[c0] + (1) cpd00419[c0] <-> (1) cpd00493[c0] + (1) cpd00008[c0]	|ATP| + |PM| <=> |ADP| + |Pyridoxamine phosphate|						PRES	PRES	PRES	ABSENT	PRES	ABSENT		CDS.1662	Propionibacterium_acidipropionici_55737.CDS.574	Propionibacterium_freudenreichii_subsp._shermanii_CIRM-BIA1.CDS.1124		Propionibacterium_propionicum_F0230a.CDS.1615
rxn10060_c0	<->	c0		NAD kinase (dTTP)_c0	2.7.1.23	NAD_and_NADP_cofactor_biosynthesis_global	None	(1) cpd00357[c0] + (1) cpd00003[c0] <-> (1) cpd00006[c0] + (1) cpd00297[c0]	|NAD| + |TTP| <=> |NADP| + |dTDP|						PRES	PRES	PRES	PRES	PRES	PRES		CDS.2050	Propionibacterium_acidipropionici_55737.CDS.238	Propionibacterium_freudenreichii_subsp._shermanii_CIRM-BIA1.CDS.1391	Propionibacterium_avidum_44067.CDS.882	Propionibacterium_propionicum_F0230a.CDS.2053	Propionibacterium_acnes_6609.CDS.1506
rxn05149_c0	->	c0		Manganese-ABC transport_c0	3.A.1.15	Transport_of_Manganese	None	(1) cpd00002[c0] + (1) cpd00001[c0] + (1) cpd00030[e0] -> (1) cpd00067[c0] + (1) cpd00009[c0] + (1) cpd00008[c0] + (1) cpd00030[c0]	|H2O| + |ATP| + |Mn2+[e]| => |ADP| + |Phosphate| + |Mn2+| + |H+|						PRES	PRES	ABSENT	PRES	PRES	ABSENT		() and () and () and (CDS.2713)	() and () and () and (Propionibacterium_acidipropionici_55737.CDS.1445)		((Propionibacterium_avidum_44067.CDS.2394) or (Propionibacterium_avidum_44067.CDS.321)) and (Propionibacterium_avidum_44067.CDS.2393) and ((Propionibacterium_avidum_44067.CDS.322) or (Propionibacterium_avidum_44067.CDS.2395)) and ((Propionibacterium_avidum_44067.CDS.2392) or (Propionibacterium_avidum_44067.CDS.320))	(Propionibacterium_propionicum_F0230a.CDS.25) and () and (Propionibacterium_propionicum_F0230a.CDS.26) and (Propionibacterium_propionicum_F0230a.CDS.23)
rxn00100_c0	->	c0		ATP:dephospho-CoA 3'-phosphotransferase_c0	2.7.1.24	Coenzyme_A_Biosynthesis	None	(1) cpd00655[c0] + (1) cpd00002[c0] -> (1) cpd00010[c0] + (1) cpd00008[c0]	|ATP| + |Dephospho-CoA| => |ADP| + |CoA|						PRES	PRES	PRES	PRES	PRES	PRES		CDS.1293	Propionibacterium_acidipropionici_55737.CDS.3442	Propionibacterium_freudenreichii_subsp._shermanii_CIRM-BIA1.CDS.1538	Propionibacterium_avidum_44067.CDS.1468	Propionibacterium_propionicum_F0230a.CDS.1938	Propionibacterium_acnes_6609.CDS.847
rxn01018_c0	->	c0		Carbamoyl-phosphate:L-aspartate carbamoyltransferase_c0	2.1.3.2	De_Novo_Pyrimidine_Synthesis	None	(1) cpd00041[c0] + (1) cpd00146[c0] -> (2) cpd00067[c0] + (1) cpd00009[c0] + (1) cpd00343[c0]	|L-Aspartate| + |Carbamoylphosphate| => |Phosphate| + (2) |H+| + |N-Carbamoyl-L-aspartate|						PRES	PRES	PRES	PRES	PRES	PRES		CDS.3284	Propionibacterium_acidipropionici_55737.CDS.2024	Propionibacterium_freudenreichii_subsp._shermanii_CIRM-BIA1.CDS.1746	Propionibacterium_avidum_44067.CDS.1294	Propionibacterium_propionicum_F0230a.CDS.1909	Propionibacterium_acnes_6609.CDS.1072
rxn05656_c0	->	c0		sulfoacetate transport via ABC system_c0	Undetermined	Alkanesulfonate_assimilation|Alkanesulfonates_Utilization	None	(1) cpd00002[c0] + (1) cpd09878[e0] + (1) cpd00001[c0] -> (1) cpd00067[c0] + (1) cpd09878[c0] + (1) cpd00009[c0] + (1) cpd00008[c0]	|H2O| + |ATP| + |Sulfoacetate[e]| => |ADP| + |Phosphate| + |H+| + |Sulfoacetate|						PRES	PRES	ABSENT	ABSENT	ABSENT	ABSENT		() and (CDS.1247) and ()	() and (Propionibacterium_acidipropionici_55737.CDS.3396) and ()
rxn01053_c0	<->	c0		(S)-lactaldehyde:NAD+ oxidoreductase_c0	1.2.1.21,1.2.1.22	L-rhamnose_utilization	None	(1) cpd00334[c0] + (1) cpd00001[c0] + (1) cpd00003[c0] <-> (2) cpd00067[c0] + (1) cpd00159[c0] + (1) cpd00004[c0]	|H2O| + |NAD| + |L-Lactaldehyde| <=> |NADH| + (2) |H+| + |L-Lactate|						PRES	PRES	ABSENT	ABSENT	ABSENT	ABSENT		CDS.659	Propionibacterium_acidipropionici_55737.CDS.2750
rxn02341_c0	->	c0		N-[(R)-4'-Phosphopantothenoyl]-L-cysteine carboxy-lyase_c0	4.1.1.36	Coenzyme_A_Biosynthesis	None	(1) cpd00067[c0] + (1) cpd02666[c0] -> (1) cpd00011[c0] + (1) cpd00834[c0]	|H+| + |(R)-4'-Phosphopantothenoyl-L-cysteine| => |CO2| + |Phosphopantetheine|						PRES	PRES	PRES	PRES	PRES	PRES		(CDS.1735)	(Propionibacterium_acidipropionici_55737.CDS.490)	(Propionibacterium_freudenreichii_subsp._shermanii_CIRM-BIA1.CDS.131)	(Propionibacterium_avidum_44067.CDS.1071)	(Propionibacterium_propionicum_F0230a.CDS.2494)	(Propionibacterium_acnes_6609.CDS.1278)
rxn09310_c0	->	c0		thiazole phosphate synthesis_c0	Undetermined	Alanine_biosynthesis|YgfZ|tRNA_modification_Bacteria|mcm5s2U_biosynthesis_in_tRNA|Flavohaemoglobin|mnm5U34_biosynthesis_bacteria|Fe-S_cluster_assembly|tRNA_modification_yeast_cytoplasmic|tRNA_modification_Archaea	None	(1) cpd00002[c0] + (1) cpd08289[c0] + (1) cpd00069[c0] + (1) cpd00084[c0] -> (1) cpd15378[c0] + (1) cpd00018[c0] + (1) cpd02654[c0] + (1) cpd00035[c0] + (1) cpd00001[c0] + (1) cpd00011[c0] + (1) cpd00012[c0]	|ATP| + |L-Tyrosine| + |L-Cysteine| + |1-deoxy-D-xylulose5-phosphate| => |H2O| + |CO2| + |PPi| + |AMP| + |L-Alanine| + |4-Methyl-5--2-phosphoethyl-thiazole| + |4-Hydroxy-benzylalcohol|						PRES	PRES	PRES	ABSENT	ABSENT	PRES		(CDS.187) and (CDS.186) and ((CDS.1879) or (CDS.2210))and (CDS.185)	(Propionibacterium_acidipropionici_55737.CDS.2291) and (Propionibacterium_acidipropionici_55737.CDS.2290) and ((Propionibacterium_acidipropionici_55737.CDS.411) or (Propionibacterium_acidipropionici_55737.CDS.971)) and ((Propionibacterium_acidipropionici_55737.CDS.2289))	((Propionibacterium_freudenreichii_subsp._shermanii_CIRM-BIA1.CDS.2155) or (Propionibacterium_freudenreichii_subsp._shermanii_CIRM-BIA1.CDS.1658)) and (Propionibacterium_freudenreichii_subsp._shermanii_CIRM-BIA1.CDS.1660) and (Propionibacterium_freudenreichii_subsp._shermanii_CIRM-BIA1.CDS.1498) and (Propionibacterium_freudenreichii_subsp._shermanii_CIRM-BIA1.CDS.1659)			(Propionibacterium_acnes_6609.CDS.553) and (Propionibacterium_acnes_6609.CDS.554) and (Propionibacterium_acnes_6609.CDS.555) and ((Propionibacterium_acnes_6609.CDS.1200) or (Propionibacterium_acnes_6609.CDS.1665))
rxn00829_c0	->	c0		ATP:(R)-5-diphosphomevalonate carboxy-lyase (dehydrating)_c0	4.1.1.33	Archaeal_lipids|Mevalonate_Branch_of_Isoprenoid_Biosynthesis|Isoprenoid_Biosynthesis	None	(1) cpd00002[c0] + (1) cpd00841[c0] -> (1) cpd00113[c0] + (1) cpd00011[c0] + (1) cpd00009[c0] + (1) cpd00008[c0]	|ATP| + |5-diphosphomevalonate| => |ADP| + |Phosphate| + |CO2| + |Isopentenyldiphosphate|						PRES	PRES	ABSENT	ABSENT	PRES	PRES		CDS.2611	Propionibacterium_acidipropionici_55737.CDS.1346			Propionibacterium_propionicum_F0230a.CDS.804	Propionibacterium_acnes_6609.CDS.683
rxn10945_c0	<-	c0		EX_pro_L_e_c0	Undetermined	Proline,_4-hydroxyproline_uptake_and_utilization	None	(1) cpd00129[e0] <-> (1) cpd00129[c0]	|L-Proline[e]| <=> |L-Proline|						PRES	PRES	PRES	ABSENT	ABSENT	PRES		(CDS.2935) or (CDS.1096) or (CDS.3096) or (CDS.3049) or (CDS.1095)	(Propionibacterium_acidipropionici_55737.CDS.3244) or (Propionibacterium_acidipropionici_55737.CDS.1838) or (Propionibacterium_acidipropionici_55737.CDS.1798) or (Propionibacterium_acidipropionici_55737.CDS.3245)	(Propionibacterium_freudenreichii_subsp._shermanii_CIRM-BIA1.CDS.36) or (Propionibacterium_freudenreichii_subsp._shermanii_CIRM-BIA1.CDS.1282) or (Propionibacterium_freudenreichii_subsp._shermanii_CIRM-BIA1.CDS.1766)			Propionibacterium_acnes_6609.CDS.683
rxn05500_c0	<->	c0		L-arabinose transport via proton symport_c0	Undetermined	L-Arabinose_utilization	None	(1) cpd00067[e0] + (1) cpd00224[e0] <-> (1) cpd00067[c0] + (1) cpd00224[c0]	|H+[e]| + |L-Arabinose[e]| <=> |H+| + |L-Arabinose|						PRES	PRES	ABSENT	PRES	ABSENT	ABSENT		CDS.2071	Propionibacterium_acidipropionici_55737.CDS.832		Propionibacterium_avidum_44067.CDS.75
rxn05649_c0	<->	c0		D-serine transport in/out via proton symport_c0	TC-2.A.3.1,2.A.3.1	Glycine_and_Serine_Utilization|Pyruvate_Alanine_Serine_Interconversions	None	(1) cpd00067[e0] + (1) cpd00550[e0] <-> (1) cpd00067[c0] + (1) cpd00550[c0]	|H+[e]| + |D-Serine[e]| <=> |H+| + |D-Serine|						PRES	PRES	PRES	PRES	PRES	PRES		CDS.2311	Propionibacterium_acidipropionici_55737.CDS.1042	(Propionibacterium_freudenreichii_subsp._shermanii_CIRM-BIA1.CDS.2021) or (Propionibacterium_freudenreichii_subsp._shermanii_CIRM-BIA1.CDS.43)	(Propionibacterium_avidum_44067.CDS.2321) or (Propionibacterium_avidum_44067.CDS.2323) or (Propionibacterium_avidum_44067.CDS.594)	(Propionibacterium_propionicum_F0230a.CDS.1582) or (Propionibacterium_propionicum_F0230a.CDS.928)	(Propionibacterium_acnes_6609.CDS.2444) or (Propionibacterium_acnes_6609.CDS.1768) or (Propionibacterium_acnes_6609.CDS.2445) or (Propionibacterium_acnes_6609.CDS.2426)
rxn10219_c0	->	c0		isohexadecanoyl-1-acylglycerol-3-phosphate O-acyltransferase_c0	2.3.1.51	Phosphate_metabolism|Glycerolipid_and_Glycerophospholipid_Metabolism_in_Bacteria	None	(1) cpd15676[c0] + (1) cpd11441[c0] -> (1) cpd15682[c0] + (1) cpd00010[c0]	|fa6coa| + |1-isohexadecanoyl-sn-glycerol 3-phosphate| => |CoA| + |1,2-diisohexadecanoyl-sn-glycerol 3-phosphate|						PRES	PRES	PRES	PRES	PRES	PRES		(CDS.1233) or (CDS.2015) or (CDS.3175) or (CDS.1232)	(Propionibacterium_acidipropionici_55737.CDS.1914) or (Propionibacterium_acidipropionici_55737.CDS.3381) or (Propionibacterium_acidipropionici_55737.CDS.273) or (Propionibacterium_acidipropionici_55737.CDS.3380)	(Propionibacterium_freudenreichii_subsp._shermanii_CIRM-BIA1.CDS.1578) or (Propionibacterium_freudenreichii_subsp._shermanii_CIRM-BIA1.CDS.1351) or (Propionibacterium_freudenreichii_subsp._shermanii_CIRM-BIA1.CDS.74) or (Propionibacterium_freudenreichii_subsp._shermanii_CIRM-BIA1.CDS.1577)	(Propionibacterium_avidum_44067.CDS.2372) or (Propionibacterium_avidum_44067.CDS.772) or (Propionibacterium_avidum_44067.CDS.1533) or (Propionibacterium_avidum_44067.CDS.913)	(Propionibacterium_propionicum_F0230a.CDS.2115) or (Propionibacterium_propionicum_F0230a.CDS.1689) or (Propionibacterium_propionicum_F0230a.CDS.1390) or (Propionibacterium_propionicum_F0230a.CDS.298)	(Propionibacterium_acnes_6609.CDS.2394) or (Propionibacterium_acnes_6609.CDS.1469) or (Propionibacterium_acnes_6609.CDS.782)
rxn00786_c0	<->	c0		D-Fructose-1,6-bisphosphate D-glyceraldehyde-3-phosphate-lyase_c0	4.1.2.13	Hexitol_degradation|Calvin-Benson_cycle|Formaldehyde_assimilation:_Ribulose_monophosphate_pathway|Glycolysis_and_Gluconeogenesis	None	(1) cpd00290[c0] <-> (1) cpd00102[c0] + (1) cpd00095[c0]	|D-fructose-1,6-bisphosphate| <=> |Glycerone-phosphate| + |Glyceraldehyde3-phosphate|						PRES	PRES	PRES	PRES	PRES	PRES		((CDS.831) or (CDS.801)) or (CDS.732)	((Propionibacterium_acidipropionici_55737.CDS.75) or (Propionibacterium_acidipropionici_55737.CDS.2891)) or (Propionibacterium_acidipropionici_55737.CDS.2820)	(Propionibacterium_freudenreichii_subsp._shermanii_CIRM-BIA1.CDS.1892) or (Propionibacterium_freudenreichii_subsp._shermanii_CIRM-BIA1.CDS.2374)	(Propionibacterium_avidum_44067.CDS.208) or (Propionibacterium_avidum_44067.CDS.195)	(Propionibacterium_propionicum_F0230a.CDS.949) or (Propionibacterium_propionicum_F0230a.CDS.3131)	(Propionibacterium_acnes_6609.CDS.2150) or (Propionibacterium_acnes_6609.CDS.2163)
rxn05158_c0	->	c0		sn-Glycerol ABC transport_c0	Undetermined	Glycerol_and_Glycerol-3-phosphate_Uptake_and_Utilization	None	(1) cpd00002[c0] + (1) cpd00080[e0] + (1) cpd00001[c0] -> (1) cpd00067[c0] + (1) cpd00080[c0] + (1) cpd00009[c0] + (1) cpd00008[c0]	|H2O| + |ATP| + |Glycerol-3-phosphate[e]| => |ADP| + |Phosphate| + |H+| + |Glycerol-3-phosphate|						PRES	PRES	PRES	PRES	PRES	PRES		((CDS.737) or (CDS.3122)) and ((CDS.739) or (CDS.3120)) and (CDS.860)	((Propionibacterium_acidipropionici_55737.CDS.2434) or (Propionibacterium_acidipropionici_55737.CDS.2825) or (Propionibacterium_acidipropionici_55737.CDS.1861)) and ((Propionibacterium_acidipropionici_55737.CDS.2432) or (Propionibacterium_acidipropionici_55737.CDS.2827) or (Propionibacterium_acidipropionici_55737.CDS.1859)) and (Propionibacterium_acidipropionici_55737.CDS.2935)	(Propionibacterium_freudenreichii_subsp._shermanii_CIRM-BIA1.CDS.2322) and ((Propionibacterium_freudenreichii_subsp._shermanii_CIRM-BIA1.CDS.2324) or (Propionibacterium_freudenreichii_subsp._shermanii_CIRM-BIA1.CDS.1824) or (Propionibacterium_freudenreichii_subsp._shermanii_CIRM-BIA1.CDS.1610)) and (Propionibacterium_freudenreichii_subsp._shermanii_CIRM-BIA1.CDS.2099)	(Propionibacterium_avidum_44067.CDS.197) or (Propionibacterium_avidum_44067.CDS.199) or ((Propionibacterium_avidum_44067.CDS.563) or (Propionibacterium_avidum_44067.CDS.1841))	Propionibacterium_propionicum_F0230a.CDS.746	Propionibacterium_acnes_6609.CDS.416
rxn00379_c0	->	c0		ATP:sulfate adenylyltransferase_c0	2.7.7.4	Inorganic_Sulfur_Assimilation|Sulfate_assimilation	None	(1) cpd00067[c0] + (1) cpd00002[c0] + (1) cpd00048[c0] <-> (1) cpd00193[c0] + (1) cpd00012[c0]	|ATP| + |Sulfate| + |H+| <=> |PPi| + |APS|						PRES	PRES	PRES	ABSENT	ABSENT	ABSENT		(CDS.171) and (CDS.172)	(Propionibacterium_acidipropionici_55737.CDS.2272) and (Propionibacterium_acidipropionici_55737.CDS.2273)	(Propionibacterium_freudenreichii_subsp._shermanii_CIRM-BIA1.CDS.2143) and (Propionibacterium_freudenreichii_subsp._shermanii_CIRM-BIA1.CDS.2144)
rxn08803_c0	<->	c0		Lysophospholipase L1 (2-acylglycerophosphoethanolamine, n-C12:0) (periplasm)_c0	3.1.1.5	Triacylglycerol_metabolism	None	(1) cpd15313[c0] + (1) cpd00001[c0] <-> (1) cpd00067[c0] + (1) cpd01741[c0] + (1) cpd00908[c0]	|H2O| + |1-Acyl-sn-glycero-3-phosphoethanolamine dodecanoyl| <=> |H+| + |Glycerophosphoethanolamine| + |ddca|						PRES	PRES	PRES	PRES	PRES	PRES		(CDS.1108) or (CDS.2647) or (CDS.3243)	(Propionibacterium_acidipropionici_55737.CDS.1985) or (Propionibacterium_acidipropionici_55737.CDS.1380) or (Propionibacterium_acidipropionici_55737.CDS.3257)	(Propionibacterium_freudenreichii_subsp._shermanii_CIRM-BIA1.CDS.520) or (Propionibacterium_freudenreichii_subsp._shermanii_CIRM-BIA1.CDS.2299)	((Propionibacterium_avidum_44067.CDS.852) or (Propionibacterium_avidum_44067.CDS.37)) or ((Propionibacterium_avidum_44067.CDS.256) or (Propionibacterium_avidum_44067.CDS.1650) or (Propionibacterium_avidum_44067.CDS.1396))	(Propionibacterium_propionicum_F0230a.CDS.2893) or (Propionibacterium_propionicum_F0230a.CDS.2597)	((Propionibacterium_acnes_6609.CDS.1539) or (Propionibacterium_acnes_6609.CDS.2290)) or ((Propionibacterium_acnes_6609.CDS.2103) or (Propionibacterium_acnes_6609.CDS.640))
rxn00689_c0	->	c0		Tetrahydrofolate:L-glutamate gamma-ligase (ADP-forming)_c0	6.3.2.17	Folate_Biosynthesis|Folate_Biosynthesis_(Phoenix_Copy)	None	(1) cpd00002[c0] + (1) cpd00087[c0] + (1) cpd00023[c0] -> (1) cpd00067[c0] + (1) cpd00009[c0] + (1) cpd06227[c0] + (1) cpd00008[c0]	|ATP| + |L-Glutamate| + |Tetrahydrofolate| => |ADP| + |Phosphate| + |H+| + |THF-L-glutamate|						PRES	PRES	PRES	PRES	PRES	PRES		(CDS.1311)	(Propionibacterium_acidipropionici_55737.CDS.3461)	(Propionibacterium_freudenreichii_subsp._shermanii_CIRM-BIA1.CDS.872)	(Propionibacterium_avidum_44067.CDS.1449)	(Propionibacterium_propionicum_F0230a.CDS.1870)	(Propionibacterium_acnes_6609.CDS.884)
rxn09944_c0	<->	c0		methylmalonate-semialdehyde dehydrogenase (propanol)_c0	1.2.1.27	Propanediol_utilization|Fermentations:_Lactate|Fermentations:_Mixed_acid	None	(1) cpd00371[c0] + (1) cpd00003[c0] + (1) cpd00010[c0] <-> (1) cpd00086[c0] + (1) cpd00067[c0] + (1) cpd00004[c0]	|NAD| + |CoA| + |Propanal| <=> |NADH| + |H+| + |Propionyl-CoA|						PRES	PRES	PRES	PRES	PRES	PRES		CDS.2407	Propionibacterium_acidipropionici_55737.CDS.1139	Propionibacterium_freudenreichii_subsp._shermanii_CIRM-BIA1.CDS.949	Propionibacterium_avidum_44067.CDS.481	Propionibacterium_propionicum_F0230a.CDS.3065	Propionibacterium_acnes_6609.CDS.1875
rxn12640_c0	<->	c0		aminopeptidase_c0	Undetermined	Recycling_of_Peptidoglycan_Amino_Acids|Protein_degradation	None	(1) cpd00001[c0] + (1) cpd11586[c0] <-> (1) cpd00023[c0] + (1) cpd00035[c0]	|H2O| + |ala-L-glu-L| <=> |L-Glutamate| + |L-Alanine|						PRES	PRES	PRES	PRES	PRES	PRES		(CDS.2098) or ((CDS.2662) or (CDS.2267)) or ((CDS.1181) or (CDS.2488))	(Propionibacterium_acidipropionici_55737.CDS.861) or ((Propionibacterium_acidipropionici_55737.CDS.1395) or (Propionibacterium_acidipropionici_55737.CDS.1010)) or ((Propionibacterium_acidipropionici_55737.CDS.1224) or (Propionibacterium_acidipropionici_55737.CDS.3329))	(Propionibacterium_freudenreichii_subsp._shermanii_CIRM-BIA1.CDS.1113) or (Propionibacterium_freudenreichii_subsp._shermanii_CIRM-BIA1.CDS.847) or ((Propionibacterium_freudenreichii_subsp._shermanii_CIRM-BIA1.CDS.1609) or (Propionibacterium_freudenreichii_subsp._shermanii_CIRM-BIA1.CDS.635))	(Propionibacterium_avidum_44067.CDS.115) or (Propionibacterium_avidum_44067.CDS.115) or ((Propionibacterium_avidum_44067.CDS.1592) or (Propionibacterium_avidum_44067.CDS.391)) or (Propionibacterium_avidum_44067.CDS.1561)	(Propionibacterium_propionicum_F0230a.CDS.1908) or ((Propionibacterium_propionicum_F0230a.CDS.2274) or (Propionibacterium_propionicum_F0230a.CDS.1237)) or (Propionibacterium_propionicum_F0230a.CDS.2135)	(Propionibacterium_acnes_6609.CDS.2257) or (Propionibacterium_acnes_6609.CDS.2257) or ((Propionibacterium_acnes_6609.CDS.1971) or (Propionibacterium_acnes_6609.CDS.715)) or (Propionibacterium_acnes_6609.CDS.751)
rxn05376_c0	<->	c0		12-methyl-3-oxo-tetra-decanoyl-ACP:NADP+ oxidoreductase_c0	1.1.1.0	mycolic_acid_synthesis|Fatty_Acid_Biosynthesis_FASII	None	(1) cpd00067[c0] + (1) cpd11512[c0] + (1) cpd00005[c0] <-> (1) cpd11513[c0] + (1) cpd00006[c0]	|NADPH| + |H+| + |12-methyl-3-oxo-tetra-decanoyl-ACP| <=> |NADP| + |12-methyl-3-hydroxy-tetra-decanoyl-ACP|						PRES	PRES	PRES	PRES	PRES	PRES		(CDS.2902) or (CDS.2196) or (CDS.2193) or (CDS.24)	(Propionibacterium_acidipropionici_55737.CDS.955) or (Propionibacterium_acidipropionici_55737.CDS.2161) or (Propionibacterium_acidipropionici_55737.CDS.1640) or (Propionibacterium_acidipropionici_55737.CDS.958)	(Propionibacterium_freudenreichii_subsp._shermanii_CIRM-BIA1.CDS.1491) or (Propionibacterium_freudenreichii_subsp._shermanii_CIRM-BIA1.CDS.1492)	(Propionibacterium_avidum_44067.CDS.2114) or (Propionibacterium_avidum_44067.CDS.710)	(Propionibacterium_propionicum_F0230a.CDS.458) or (Propionibacterium_propionicum_F0230a.CDS.1130) or (Propionibacterium_propionicum_F0230a.CDS.1067)	(Propionibacterium_acnes_6609.CDS.1653) or (Propionibacterium_acnes_6609.CDS.151) or (Propionibacterium_acnes_6609.CDS.1953) or (Propionibacterium_acnes_6609.CDS.391)
rxn05342_c0	<->	c0		(3R)-3-Hydroxytetradecanoyl-[acyl-carrier-protein]:NADP+_c0	1.1.1.100,2.3.1.85,2.3.1.86	mycolic_acid_synthesis|Fatty_Acid_Biosynthesis_FASII	None	(1) cpd11484[c0] + (1) cpd00006[c0] <-> (1) cpd00067[c0] + (1) cpd11491[c0] + (1) cpd00005[c0]	|NADP| + |HMA| <=> |NADPH| + |H+| + |3-oxotetradecanoyl-acp|						PRES	PRES	PRES	PRES	PRES	PRES		(CDS.2902) or (CDS.2196) or (CDS.2193) or (CDS.24)	(Propionibacterium_acidipropionici_55737.CDS.955) or (Propionibacterium_acidipropionici_55737.CDS.2161) or (Propionibacterium_acidipropionici_55737.CDS.1640) or (Propionibacterium_acidipropionici_55737.CDS.958)	(Propionibacterium_freudenreichii_subsp._shermanii_CIRM-BIA1.CDS.1491) or (Propionibacterium_freudenreichii_subsp._shermanii_CIRM-BIA1.CDS.1492)	(Propionibacterium_avidum_44067.CDS.2114) or (Propionibacterium_avidum_44067.CDS.710)	(Propionibacterium_propionicum_F0230a.CDS.458) or (Propionibacterium_propionicum_F0230a.CDS.1130) or (Propionibacterium_propionicum_F0230a.CDS.1067)	(Propionibacterium_acnes_6609.CDS.1653) or (Propionibacterium_acnes_6609.CDS.151) or (Propionibacterium_acnes_6609.CDS.1953) or (Propionibacterium_acnes_6609.CDS.391)
rxn05596_c0	<->	c0		potassium transport out via proton antiport_c0	TC-2.A.37,2.A.37	Hyperosmotic_potassium_uptake|Potassium_homeostasis	None	(1) cpd00067[e0] + (1) cpd00205[c0] <-> (1) cpd00067[c0] + (1) cpd00205[e0]	|H+[e]| + |K+| <=> |H+| + |K+[e]|						PRES	PRES	PRES	PRES	PRES	PRES		(CDS.1603) and (CDS.1604)	(Propionibacterium_acidipropionici_55737.CDS.631) and (Propionibacterium_acidipropionici_55737.CDS.632)	(Propionibacterium_freudenreichii_subsp._shermanii_CIRM-BIA1.CDS.1292) and (Propionibacterium_freudenreichii_subsp._shermanii_CIRM-BIA1.CDS.1291)	(Propionibacterium_avidum_44067.CDS.1226) and (Propionibacterium_avidum_44067.CDS.1227)	(Propionibacterium_propionicum_F0230a.CDS.1575) and (Propionibacterium_propionicum_F0230a.CDS.1576)	(Propionibacterium_acnes_6609.CDS.1134) and (Propionibacterium_acnes_6609.CDS.1135)
rxn05733_c0	->	c0		cysteine synthase (Thiosulfate)_c0	4.2.99.8,2.5.1.47,2.5.1.49	Methionine_Biosynthesis|Cysteine_Biosynthesis	None	(1) cpd00268[c0] + (1) cpd11421[c0] + (1) cpd00722[c0] -> (1) cpd11420[c0] + (1) cpd00084[c0] + (1) cpd00081[c0] + (1) cpd00029[c0]	|H2S2O3| + |O-Acetyl-L-serine| + |trdrd| => |Acetate| + |Sulfite| + |L-Cysteine| + |trdox|						PRES	PRES	PRES	PRES	PRES	PRES		(CDS.1824) or (CDS.401)	(Propionibacterium_acidipropionici_55737.CDS.2458) or (Propionibacterium_acidipropionici_55737.CDS.792)	(Propionibacterium_freudenreichii_subsp._shermanii_CIRM-BIA1.CDS.1284) or (Propionibacterium_freudenreichii_subsp._shermanii_CIRM-BIA1.CDS.1646) or (Propionibacterium_freudenreichii_subsp._shermanii_CIRM-BIA1.CDS.694)	Propionibacterium_avidum_44067.CDS.1328	Propionibacterium_propionicum_F0230a.CDS.2168	Propionibacterium_acnes_6609.CDS.1036
rxn05350_c0	->	c0		hexanoyl-[acyl-carrier protein]:malonyl-[acyl-carrier-protein]_c0	2.3.1.41,2.3.1.85,2.3.1.86,2.3.1.179,2.3.1.180	Fatty_Acid_Biosynthesis_FASII	None	(1) cpd00067[c0] + (1) cpd11472[c0] + (1) cpd11492[c0] -> (1) cpd11493[c0] + (1) cpd00011[c0] + (1) cpd11490[c0]	|H+| + |Hexanoyl-ACP| + |Malonyl-acyl-carrierprotein-| => |CO2| + |3-oxooctanoyl-acp| + |ACP|						PRES	PRES	PRES	PRES	PRES	PRES		(CDS.1474) and ((CDS.1472) or (CDS.967))	(Propionibacterium_acidipropionici_55737.CDS.769) and ((Propionibacterium_acidipropionici_55737.CDS.771) or (Propionibacterium_acidipropionici_55737.CDS.3132))	(Propionibacterium_freudenreichii_subsp._shermanii_CIRM-BIA1.CDS.980) and (Propionibacterium_freudenreichii_subsp._shermanii_CIRM-BIA1.CDS.978)	(Propionibacterium_avidum_44067.CDS.1306) and (Propionibacterium_avidum_44067.CDS.1308)	(Propionibacterium_propionicum_F0230a.CDS.1520) and ((Propionibacterium_propionicum_F0230a.CDS.1518) or (Propionibacterium_propionicum_F0230a.CDS.1053))	(Propionibacterium_acnes_6609.CDS.1058) and (Propionibacterium_acnes_6609.CDS.1056)
rxn00262_c0	->	c0		L-Aspartic acid:oxygen oxidoreductase (deaminating)_c0	1.4.3.2,1.4.3.16	YgfZ|NAD_and_NADP_cofactor_biosynthesis_global|NAD_regulation	None	(1) cpd00041[c0] + (1) cpd00001[c0] + (1) cpd00007[c0] -> (1) cpd00032[c0] + (1) cpd00013[c0] + (1) cpd00025[c0]	|H2O| + |O2| + |L-Aspartate| => |NH3| + |H2O2| + |Oxaloacetate|						PRES	PRES	PRES	PRES	ABSENT	ABSENT		CDS.1804	Propionibacterium_acidipropionici_55737.CDS.811	(Propionibacterium_freudenreichii_subsp._shermanii_CIRM-BIA1.CDS.957) or (Propionibacterium_freudenreichii_subsp._shermanii_CIRM-BIA1.CDS.2148)	Propionibacterium_avidum_44067.CDS.1344
rxn00704_c0	<->	c0		alpha-D-Glucose 1-phosphate 1,6-phosphomutase_c0	5.4.2.2,5.4.2.5	Sucrose_Metabolism	None	(1) cpd00089[c0] <-> (1) cpd00079[c0]	|Glucose-1-phosphate| <=> |D-glucose-6-phosphate|						PRES	PRES	PRES	PRES	PRES	PRES		CDS.1893	Propionibacterium_acidipropionici_55737.CDS.398	Propionibacterium_freudenreichii_subsp._shermanii_CIRM-BIA1.CDS.1092	Propionibacterium_avidum_44067.CDS.1158	Propionibacterium_propionicum_F0230a.CDS.1468	Propionibacterium_acnes_6609.CDS.1187
rxn00710_c0	->	c0		Orotidine-5'-phosphate carboxy-lyase_c0	4.1.1.23	De_Novo_Pyrimidine_Synthesis	None	(1) cpd00067[c0] + (1) cpd00810[c0] -> (1) cpd00091[c0] + (1) cpd00011[c0]	|H+| + |Orotidylic acid| => |CO2| + |UMP|						PRES	PRES	PRES	PRES	PRES	PRES		CDS.1489	Propionibacterium_acidipropionici_55737.CDS.753	Propionibacterium_freudenreichii_subsp._shermanii_CIRM-BIA1.CDS.1175	Propionibacterium_avidum_44067.CDS.1288	Propionibacterium_propionicum_F0230a.CDS.1654	Propionibacterium_acnes_6609.CDS.1078
rxn05539_c0	->	c0		Dipeptide transport via ABC system (cgly)_c0	TC-3.A.1.5,3.A.1.5	ABC_transporter_dipeptide_(TC_3.A.1.5.2)	None	(1) cpd00002[c0] + (1) cpd00001[c0] + (1) cpd01017[e0] -> (1) cpd00067[c0] + (1) cpd00009[c0] + (1) cpd00008[c0] + (1) cpd01017[c0]	|H2O| + |ATP| + |Cys-Gly[e]| => |ADP| + |Phosphate| + |H+| + |Cys-Gly|						PRES	PRES	PRES	PRES	PRES	PRES		((CDS.226) or (CDS.2806) or (CDS.2492) or (CDS.251) or (CDS.1963)) and ((CDS.675) or CDS.2867) or (CDS.2805) or (CDS.1962) or (CDS.254) or (CDS.2495) or (CDS.230)) and ((CDS.676) or (CDS.253) or (CDS.2804) or (CDS.1961) or (CDS.2868) or (CDS.2494) or (CDS.229)) and (CDS.2869) and (CDS.2870)	((Propionibacterium_acidipropionici_55737.CDS.2369) or (Propionibacterium_acidipropionici_55737.CDS.327) or (Propionibacterium_acidipropionici_55737.CDS.2332) or (Propionibacterium_acidipropionici_55737.CDS.1602) or (Propionibacterium_acidipropionici_55737.CDS.1228) or (Propionibacterium_acidipropionici_55737.CDS.1541)) and ((Propionibacterium_acidipropionici_55737.CDS.2769) or (Propionibacterium…	((Propionibacterium_freudenreichii_subsp._shermanii_CIRM-BIA1.CDS.629) or (Propionibacterium_freudenreichii_subsp._shermanii_CIRM-BIA1.CDS.1037)) and ((Propionibacterium_freudenreichii_subsp._shermanii_CIRM-BIA1.CDS.1038) or (Propionibacterium_freudenreichii_subsp._shermanii_CIRM-BIA1.CDS.632)) and ((Propionibacterium_freudenreichii_subsp._shermanii_CIRM-BIA1.CDS.1039) or (Propionibacterium_freud…	((Propionibacterium_avidum_44067.CDS.978) or (Propionibacterium_avidum_44067.CDS.385) or (Propionibacterium_avidum_44067.CDS.386)) and ((Propionibacterium_avidum_44067.CDS.25) or (Propionibacterium_avidum_44067.CDS.979) or (Propionibacterium_avidum_44067.CDS.1597) or (Propionibacterium_avidum_44067.CDS.382)) and ((Propionibacterium_avidum_44067.CDS.980) or (Propionibacterium_avidum_44067.CDS.24) …	((Propionibacterium_propionicum_F0230a.CDS.2198) or (Propionibacterium_propionicum_F0230a.CDS.1419) or (Propionibacterium_propionicum_F0230a.CDS.2231) or (Propionibacterium_propionicum_F0230a.CDS.1330) or (Propionibacterium_propionicum_F0230a.CDS.18) or (Propionibacterium_propionicum_F0230a.CDS.2933) or (Propionibacterium_propionicum_F0230a.CDS.2482)) and ((Propionibacterium_propionicum_F0230a.CD…	((Propionibacterium_acnes_6609.CDS.1978) or (Propionibacterium_acnes_6609.CDS.1366) or (Propionibacterium_acnes_6609.CDS.2204)) and ((Propionibacterium_acnes_6609.CDS.2205) or (Propionibacterium_acnes_6609.CDS.2301) or (Propionibacterium_acnes_6609.CDS.1365)) and ((Propionibacterium_acnes_6609.CDS.2206) or (Propionibacterium_acnes_6609.CDS.2303)) and ((Propionibacterium_acnes_6609.CDS.2303) or (P…
rxn05437_c0	->	c0		12-methyl-trans-tetra-dec-2-enoyl-ACP:NAD+ oxidoreductase (A-specific)_c0	1.3.1.0	mycolic_acid_synthesis|Fatty_Acid_Biosynthesis_FASII	None	(1) cpd00067[c0] + (1) cpd00004[c0] + (1) cpd11514[c0] -> (1) cpd11515[c0] + (1) cpd00003[c0]	|NADH| + |H+| + |12-methyl-trans-tetra-dec-2-enoyl-ACP| => |NAD| + |12-methyl-tetra-decanoyl-ACP|						PRES	PRES	PRES	PRES	PRES	PRES		CDS.2192	Propionibacterium_acidipropionici_55737.CDS.954	Propionibacterium_freudenreichii_subsp._shermanii_CIRM-BIA1.CDS.1490	Propionibacterium_avidum_44067.CDS.711	Propionibacterium_propionicum_F0230a.CDS.1131	Propionibacterium_acnes_6609.CDS.1652
rxn00194_c0	->	c0		L-Glutamate 1-carboxy-lyase_c0	4.1.1.15,4.1.1.19	None	None	(1) cpd00067[c0] + (1) cpd00023[c0] -> (1) cpd00011[c0] + (1) cpd00281[c0]	|L-Glutamate| + |H+| => |CO2| + |GABA|						PRES	PRES	PRES	ABSENT	PRES	ABSENT		CDS.1807	Propionibacterium_acidipropionici_55737.CDS.808	Propionibacterium_freudenreichii_subsp._shermanii_CIRM-BIA1.CDS.2307		Propionibacterium_propionicum_F0230a.CDS.2551
rxn02775_c0	<->	c0		S-Adenosyl-L-methionine:precorrin-4 C20-methyltransferase_c0	2.1.1.130	Cobalamin_synthesis|Transport_of_Nickel_and_Cobalt|Coenzyme_B12_biosynthesis	None	(1) cpd00067[c0] + (1) cpd01620[c0] + (1) cpd00017[c0] <-> (1) cpd00019[c0] + (1) cpd03420[c0]	|S-Adenosyl-L-methionine| + |H+| + |Precorrin 2| <=> |S-Adenosyl-homocysteine| + |Precorrin 3A|						PRES	PRES	PRES	PRES	PRES	PRES		CDS.888	Propionibacterium_acidipropionici_55737.CDS.2963	Propionibacterium_freudenreichii_subsp._shermanii_CIRM-BIA1.CDS.808	Propionibacterium_avidum_44067.CDS.1813	Propionibacterium_propionicum_F0230a.CDS.407	Propionibacterium_acnes_6609.CDS.442
rxn00545_c0	<->	c0		ATP:D-fructose-6-phosphate 1-phosphotransferase_c0	2.7.1.11	Glycolysis_and_Gluconeogenesis,_including_Archaeal_enzymes|Hexitol_degradation|N-Acetyl-Galactosamine_and_Galactosamine_Utilization|Glycolysis_and_Gluconeogenesis|D-Tagatose_and_Galactitol_Utilization	None	(1) cpd00002[c0] + (1) cpd00072[c0] <-> (1) cpd00008[c0] + (1) cpd00290[c0]	|ATP| + |D-fructose-6-phosphate| <=> |ADP| + |D-fructose-1,6-bisphosphate|						PRES	PRES	PRES	PRES	PRES	PRES		CDS.225	Propionibacterium_acidipropionici_55737.CDS.2331	Propionibacterium_freudenreichii_subsp._shermanii_CIRM-BIA1.CDS.866	Propionibacterium_avidum_44067.CDS.2160	Propionibacterium_propionicum_F0230a.CDS.38	Propionibacterium_acnes_6609.CDS.96
rxn10308_c0	<->	c0		myristoyl-lipoteichoic acid synthesis (n-24), linked, N-acetylglucosamine substituted_c0	2.7.8.-	Teichoic_and_lipoteichoic_acids_biosynthesis|Methicillin_resistance_in_Staphylococci|Teichuronic_acid_biosynthesis	None	(1) cpd15747[c0] + (24) cpd00037[c0] <-> (24) cpd00014[c0] + (1) cpd15765[c0]	(24) |UDP-N-acetylglucosamine| + |Myristoyllipoteichoic acid (n=24), linked, unsubstituted| <=> (24) |UDP| + |Myristoyllipoteichoic acid (n=24), linked, N-acetyl-D-glucosamine|						PRES	PRES	PRES	PRES	PRES	PRES		CDS.1934	Propionibacterium_acidipropionici_55737.CDS.357	Propionibacterium_freudenreichii_subsp._shermanii_CIRM-BIA1.CDS.1071	Propionibacterium_avidum_44067.CDS.1010	Propionibacterium_propionicum_F0230a.CDS.1445	Propionibacterium_acnes_6609.CDS.1337
rxn08840_c0	->	c0		Lysophospholipase L2 (2-acylglycerophosphoethanolamine, n-C14:1)_c0	3.1.1.5	Triacylglycerol_metabolism	None	(1) cpd00001[c0] + (1) cpd15338[c0] -> (1) cpd00067[c0] + (1) cpd00908[c0] + (1) cpd15298[c0]	|H2O| + |2-Acyl-sn-glycero-3-phosphoethanolamine tetradec-7-enoyl| => |H+| + |Glycerophosphoethanolamine| + |tetradecenoate|						PRES	PRES	PRES	PRES	PRES	PRES		(CDS.1108) or (CDS.2647) or (CDS.3243)	(Propionibacterium_acidipropionici_55737.CDS.1985) or (Propionibacterium_acidipropionici_55737.CDS.1380) or (Propionibacterium_acidipropionici_55737.CDS.3257)	(Propionibacterium_freudenreichii_subsp._shermanii_CIRM-BIA1.CDS.520) or (Propionibacterium_freudenreichii_subsp._shermanii_CIRM-BIA1.CDS.2299)	((Propionibacterium_avidum_44067.CDS.852) or (Propionibacterium_avidum_44067.CDS.37)) or ((Propionibacterium_avidum_44067.CDS.256) or (Propionibacterium_avidum_44067.CDS.1650) or (Propionibacterium_avidum_44067.CDS.1396))	(Propionibacterium_propionicum_F0230a.CDS.2893) or (Propionibacterium_propionicum_F0230a.CDS.2597)	((Propionibacterium_acnes_6609.CDS.1539) or (Propionibacterium_acnes_6609.CDS.2290)) or ((Propionibacterium_acnes_6609.CDS.2103) or (Propionibacterium_acnes_6609.CDS.640))
rxn05249_c0	->	c0		FACOAL150(ISO)_c0	6.2.1.3	Fatty_acid_degradation_regulons|Unsaturated_Fatty_Acid_Metabolism|Carbonate_Biomineralization|n-Phenylalkanoic_acid_degradation|Biotin_biosynthesis	None	(1) cpd00067[c0] + (1) cpd00002[c0] + (1) cpd00010[c0] + (1) cpd11436[c0] -> (1) cpd00018[c0] + (1) cpd00012[c0] + (1) cpd11437[c0]	|ATP| + |CoA| + |H+| + |fa3| => |PPi| + |AMP| + |fa3coa|						PRES	PRES	PRES	PRES	PRES	PRES		(CDS.2884) or (CDS.2275) or (CDS.1919) or (CDS.2274) or (CDS.3171) or (CDS.2383) or (CDS.558)	(Propionibacterium_acidipropionici_55737.CDS.1018) or (Propionibacterium_acidipropionici_55737.CDS.372) or (Propionibacterium_acidipropionici_55737.CDS.2634) or (Propionibacterium_acidipropionici_55737.CDS.1910) or (Propionibacterium_acidipropionici_55737.CDS.1621) or (Propionibacterium_acidipropionici_55737.CDS.1113) or (Propionibacterium_acidipropionici_55737.CDS.1019)	(Propionibacterium_freudenreichii_subsp._shermanii_CIRM-BIA1.CDS.2361) or (Propionibacterium_freudenreichii_subsp._shermanii_CIRM-BIA1.CDS.2281) or (Propionibacterium_freudenreichii_subsp._shermanii_CIRM-BIA1.CDS.193) or (Propionibacterium_freudenreichii_subsp._shermanii_CIRM-BIA1.CDS.843) or (Propionibacterium_freudenreichii_subsp._shermanii_CIRM-BIA1.CDS.267)	(Propionibacterium_avidum_44067.CDS.2376) or (Propionibacterium_avidum_44067.CDS.644)	(Propionibacterium_propionicum_F0230a.CDS.2888) or (Propionibacterium_propionicum_F0230a.CDS.1921) or (Propionibacterium_propionicum_F0230a.CDS.2415) or (Propionibacterium_propionicum_F0230a.CDS.2899)	(Propionibacterium_acnes_6609.CDS.1754) or (Propionibacterium_acnes_6609.CDS.1383) or (Propionibacterium_acnes_6609.CDS.2391) or (Propionibacterium_acnes_6609.CDS.1854)
rxn02897_c0	<->	c0		Nicotinate-nucleotide:dimethylbenzimidazole_c0	2.4.2.21	Cobalamin_synthesis|Experimental_tye|Coenzyme_B12_biosynthesis|Heme_and_Siroheme_Biosynthesis	None	(1) cpd01997[c0] + (1) cpd00873[c0] <-> (1) cpd00067[c0] + (1) cpd00218[c0] + (1) cpd02904[c0]	|Nicotinate ribonucleotide| + |Dimethylbenzimidazole| <=> |H+| + |Niacin| + |alpha-Ribazole 5'-phosphate|						PRES	PRES	PRES	PRES	PRES	PRES		CDS.903	Propionibacterium_acidipropionici_55737.CDS.2978	Propionibacterium_freudenreichii_subsp._shermanii_CIRM-BIA1.CDS.672	(Propionibacterium_avidum_44067.CDS.1796) or (Propionibacterium_avidum_44067.CDS.1341)	Propionibacterium_propionicum_F0230a.CDS.1153	(Propionibacterium_acnes_6609.CDS.1024) or (Propionibacterium_acnes_6609.CDS.464)
rxn01649_c0	<->	c0		Xanthosine:orthophosphate ribosyltransferase_c0	2.4.2.1	Xanthosine_utilization_(xap_region)	None	(1) cpd00067[c0] + (1) cpd01217[c0] + (1) cpd00009[c0] <-> (1) cpd00475[c0] + (1) cpd00309[c0]	|Phosphate| + |H+| + |Xanthosine| <=> |XAN| + |Ribose 1-phosphate|						PRES	PRES	ABSENT	PRES	PRES	PRES		CDS.2381	Propionibacterium_acidipropionici_55737.CDS.1111		Propionibacterium_avidum_44067.CDS.503	(Propionibacterium_propionicum_F0230a.CDS.2419) or (Propionibacterium_propionicum_F0230a.CDS.1177)	Propionibacterium_acnes_6609.CDS.1852
rxn03409_c0	->	c0		Undecaprenyl-diphospho-N-acetylmuramoyl-(N-acetylglucosamine)-_c0	6.3.1.2	Peptidoglycan_Biosynthesis|Photorespiration_(oxidative_C2_cycle)|Glutamine_synthetases|Peptidoglycan_Biosynthesis_2|Glutamine,_Glutamate,_Aspartate_and_Asparagine_Biosynthesis|Ammonia_assimilation	None	(1) cpd00002[c0] + (1) cpd00013[c0] + (1) cpd03495[c0] -> (1) cpd00067[c0] + (1) cpd00009[c0] + (1) cpd03496[c0] + (1) cpd00008[c0]	|ATP| + |NH3| + |Undecaprenyl-diphospho-N-acetylmuramoyl--N-acetylglucosamine-L-ala-D-glu-meso-2-6-diaminopimeloyl-D-ala-D-ala| => |ADP| + |Phosphate| + |H+| + |Undecaprenyl-diphospho-N-acetylmuramoyl-(N-acetylglucosamine)-L-alanyl-D-glutaminyl-meso-2,6-diaminopimeloyl-D-alanyl-D-alanine|						PRES	PRES	PRES	PRES	PRES	PRES		(CDS.1183) or (CDS.1191)	(Propionibacterium_acidipropionici_55737.CDS.3331) or (Propionibacterium_acidipropionici_55737.CDS.3340)	(Propionibacterium_freudenreichii_subsp._shermanii_CIRM-BIA1.CDS.1606) or (Propionibacterium_freudenreichii_subsp._shermanii_CIRM-BIA1.CDS.1600)	(Propionibacterium_avidum_44067.CDS.1587) or (Propionibacterium_avidum_44067.CDS.1579)	(Propionibacterium_propionicum_F0230a.CDS.2669) or (Propionibacterium_propionicum_F0230a.CDS.1256) or (Propionibacterium_propionicum_F0230a.CDS.1243)	(Propionibacterium_acnes_6609.CDS.717) or (Propionibacterium_acnes_6609.CDS.725)
rxn12147_c0	->	c0		rxn12147_c0	Undetermined	None	None	(1) cpd00001[c0] + (1) cpd02631[c0] -> (1) cpd16540[c0] + (1) cpd00067[c0]	|H2O| + |DKDI| => |H+| + |5-Deoxy glucuronic acid|						PRES	PRES	PRES	ABSENT	PRES	PRES		CDS.937	Propionibacterium_acidipropionici_55737.CDS.3088	Propionibacterium_freudenreichii_subsp._shermanii_CIRM-BIA1.CDS.1886		Propionibacterium_propionicum_F0230a.CDS.141	Propionibacterium_acnes_6609.CDS.487
rxn03931_c0	->	c0		rxn03931_c0	Undetermined		None	(1) cpd00001[c0] + (1) cpd02631[c0] -> (1) cpd00067[c0] + (1) cpd04242[c0]	|H2O| + |DKDI| => |H+| + |DKH|						PRES	PRES	PRES	ABSENT	PRES	PRES		CDS.937	Propionibacterium_acidipropionici_55737.CDS.3088	Propionibacterium_freudenreichii_subsp._shermanii_CIRM-BIA1.CDS.1886		Propionibacterium_propionicum_F0230a.CDS.141	Propionibacterium_acnes_6609.CDS.487
rxn03856_c0	<->	c0		Galactitol-1-phosphate:NAD oxidoreductase_c0	1.1.1.251	D-Tagatose_and_Galactitol_Utilization	None	(1) cpd03752[c0] + (1) cpd00003[c0] <-> (1) cpd00067[c0] + (1) cpd00805[c0] + (1) cpd00004[c0]	|NAD| + |Galactitol 1-phosphate| <=> |NADH| + |H+| + |D-Tagatose 6-phosphate|						PRES	PRES	ABSENT	ABSENT	ABSENT	ABSENT		CDS.2961	Propionibacterium_acidipropionici_55737.CDS.1711
rxn05396_c0	->	c0		9-methyl-decanoyl-ACP:malonyl-[acyl-carrier-protein] C-acyltransferase (decarboxylating)_c0	2.3.1.0	Fatty_Acid_Biosynthesis_FASII	None	(1) cpd11532[c0] + (1) cpd00067[c0] + (1) cpd11492[c0] -> (1) cpd11493[c0] + (1) cpd00011[c0] + (1) cpd11533[c0]	|H+| + |Malonyl-acyl-carrierprotein-| + |9-methyl-decanoyl-ACP| => |CO2| + |ACP| + |11-methyl-3-oxo-dodecanoyl-ACP|						PRES	PRES	PRES	PRES	PRES	PRES		(CDS.1474) and ((CDS.1472) or (CDS.967))	(Propionibacterium_acidipropionici_55737.CDS.769) and ((Propionibacterium_acidipropionici_55737.CDS.771) or (Propionibacterium_acidipropionici_55737.CDS.3132))	(Propionibacterium_freudenreichii_subsp._shermanii_CIRM-BIA1.CDS.980) and (Propionibacterium_freudenreichii_subsp._shermanii_CIRM-BIA1.CDS.978)	(Propionibacterium_avidum_44067.CDS.1306) and (Propionibacterium_avidum_44067.CDS.1308)	(Propionibacterium_propionicum_F0230a.CDS.1520) and ((Propionibacterium_propionicum_F0230a.CDS.1518) or (Propionibacterium_propionicum_F0230a.CDS.1053))	(Propionibacterium_acnes_6609.CDS.1058) and (Propionibacterium_acnes_6609.CDS.1056)
rxn10334_c0	<->	c0		palmitoyl-cardiolipin synthase_c0	Undetermined	Glycerolipid_and_Glycerophospholipid_Metabolism_in_Bacteria	None	(2) cpd15538[c0] <-> (1) cpd15791[c0] + (1) cpd00100[c0]	(2) |Phosphatidylglycerol dihexadecanoyl| <=> |Glycerol| + |Palmitoylcardiolipin (B. subtilis)|						PRES	PRES	PRES	ABSENT	PRES	ABSENT		CDS.2426	Propionibacterium_acidipropionici_55737.CDS.1160	Propionibacterium_freudenreichii_subsp._shermanii_CIRM-BIA1.CDS.717		Propionibacterium_propionicum_F0230a.CDS.2155
rxn03407_c0	->	c0		Undecaprenyl-diphospho-N-acetylmuramoyl-(N-acetylglucosamine)-_c0	6.3.1.2	Peptidoglycan_Biosynthesis|Photorespiration_(oxidative_C2_cycle)|Glutamine_synthetases|Peptidoglycan_Biosynthesis_2|Glutamine,_Glutamate,_Aspartate_and_Asparagine_Biosynthesis|Ammonia_assimilation	None	(1) cpd00002[c0] + (1) cpd00013[c0] + (1) cpd03491[c0] -> (1) cpd00067[c0] + (1) cpd00009[c0] + (1) cpd03492[c0] + (1) cpd00008[c0]	|ATP| + |NH3| + |Undecaprenyl-diphospho-N-acetylmuramoyl-(N-acetylglucosamine)-L-alanyl-gamma-D-glutamyl-L-lysyl-D-alanyl-D-alanine| => |ADP| + |Phosphate| + |H+| + |Undecaprenyl-diphospho-N-acetylmuramoyl-(N-acetylglucosamine)-L-alanyl-D-isoglutaminyl-L-lysyl-D-alanyl-D-alanine|						PRES	PRES	PRES	PRES	PRES	PRES		(CDS.1183) or (CDS.1191)	(Propionibacterium_acidipropionici_55737.CDS.3331) or (Propionibacterium_acidipropionici_55737.CDS.3340)	(Propionibacterium_freudenreichii_subsp._shermanii_CIRM-BIA1.CDS.1606) or (Propionibacterium_freudenreichii_subsp._shermanii_CIRM-BIA1.CDS.1600)	(Propionibacterium_avidum_44067.CDS.1587) or (Propionibacterium_avidum_44067.CDS.1579)	(Propionibacterium_propionicum_F0230a.CDS.2669) or (Propionibacterium_propionicum_F0230a.CDS.1256) or (Propionibacterium_propionicum_F0230a.CDS.1243)	(Propionibacterium_acnes_6609.CDS.717) or (Propionibacterium_acnes_6609.CDS.725)
rxn02286_c0	->	c0		UDP-N-acetylmuramate:L-alanine ligase (ADP-forming)_c0	6.3.2.8	Peptidoglycan_Biosynthesis|Peptidoglycan_Biosynthesis_2	None	(1) cpd00773[c0] + (1) cpd00002[c0] + (1) cpd00035[c0] -> (1) cpd00890[c0] + (1) cpd00067[c0] + (1) cpd00009[c0] + (1) cpd00008[c0]	|ATP| + |L-Alanine| + |UDP-MurNAc| => |ADP| + |Phosphate| + |H+| + |UDP-N-acetylmuramoyl-L-alanine|						PRES	PRES	PRES	PRES	PRES	PRES		CDS.1275	Propionibacterium_acidipropionici_55737.CDS.3424	Propionibacterium_freudenreichii_subsp._shermanii_CIRM-BIA1.CDS.1555	Propionibacterium_avidum_44067.CDS.1498	Propionibacterium_propionicum_F0230a.CDS.1957	Propionibacterium_acnes_6609.CDS.820
rxn05363_c0	->	c0		4-methyl-hexanoyl-ACP:malonyl-[acyl-carrier-protein] C-acyltransferase (decarboxylating)_c0	2.3.1.0	Fatty_Acid_Biosynthesis_FASII	None	(1) cpd00067[c0] + (1) cpd11492[c0] + (1) cpd11499[c0] -> (1) cpd11493[c0] + (1) cpd00011[c0] + (1) cpd11500[c0]	|H+| + |Malonyl-acyl-carrierprotein-| + |4-methyl-hexanoyl-ACP| => |CO2| + |ACP| + |6-methyl-3-oxo-octanoyl-ACP|						PRES	PRES	PRES	PRES	PRES	PRES		(CDS.1474) and ((CDS.1472) or (CDS.967))	(Propionibacterium_acidipropionici_55737.CDS.769) and ((Propionibacterium_acidipropionici_55737.CDS.771) or (Propionibacterium_acidipropionici_55737.CDS.3132))	(Propionibacterium_freudenreichii_subsp._shermanii_CIRM-BIA1.CDS.980) and (Propionibacterium_freudenreichii_subsp._shermanii_CIRM-BIA1.CDS.978)	(Propionibacterium_avidum_44067.CDS.1306) and (Propionibacterium_avidum_44067.CDS.1308)	(Propionibacterium_propionicum_F0230a.CDS.1520) and ((Propionibacterium_propionicum_F0230a.CDS.1518) or (Propionibacterium_propionicum_F0230a.CDS.1053))	(Propionibacterium_acnes_6609.CDS.1058) and (Propionibacterium_acnes_6609.CDS.1056)
rxn01682_c0	<->	c0		(1S,2R)-1-C-(indol-3-yl)glycerol 3-phosphate_c0	4.1.2.8,4.2.1.20	Auxin_biosynthesis|Tryptophan_synthesis	None	(1) cpd02210[c0] <-> (1) cpd00102[c0] + (1) cpd00359[c0]	|Indoleglycerol phosphate| <=> |Glyceraldehyde3-phosphate| + |indol|						PRES	PRES	PRES	PRES	PRES	PRES		(CDS.1791) and (CDS.1792)	(Propionibacterium_acidipropionici_55737.CDS.433) and (Propionibacterium_acidipropionici_55737.CDS.432)	(Propionibacterium_freudenreichii_subsp._shermanii_CIRM-BIA1.CDS.1218) and (Propionibacterium_freudenreichii_subsp._shermanii_CIRM-BIA1.CDS.1219)	(Propionibacterium_avidum_44067.CDS.1130) and (Propionibacterium_avidum_44067.CDS.1131)	(Propionibacterium_propionicum_F0230a.CDS.1714) and ((Propionibacterium_propionicum_F0230a.CDS.572) or (Propionibacterium_propionicum_F0230a.CDS.1715))	(Propionibacterium_acnes_6609.CDS.1216) and (Propionibacterium_acnes_6609.CDS.1215)
rxn02474_c0	<->	c0		5-amino-6-(5-phosphoribitylamino)uracil:NADP+ 1'-oxidoreductase_c0	1.1.1.193	Riboflavin,_FMN_and_FAD_metabolism	None	(1) cpd02720[c0] + (1) cpd00006[c0] <-> (1) cpd00067[c0] + (1) cpd00931[c0] + (1) cpd00005[c0]	|NADP| + |5-Amino-6--5-phosphoribitylaminouracil| <=> |NADPH| + |H+| + |5-Amino-6--5-phosphoribosylaminouracil|						PRES	PRES	PRES	PRES	ABSENT	PRES		CDS.2416	Propionibacterium_acidipropionici_55737.CDS.1148	Propionibacterium_freudenreichii_subsp._shermanii_CIRM-BIA1.CDS.2122	Propionibacterium_avidum_44067.CDS.470		Propionibacterium_acnes_6609.CDS.1887
rxn05324_c0	<-	c0		Dodecanoyl-[acyl-carrier protein]:malonyl-CoA_c0	1.3.1.9,2.3.1.86	mycolic_acid_synthesis|Fatty_Acid_Biosynthesis_FASII	None	(1) cpd11468[c0] + (1) cpd00003[c0] <- (1) cpd00067[c0] + (1) cpd11469[c0] + (1) cpd00004[c0]	|NAD| + |Dodecanoyl-ACP| <= |NADH| + |H+| + |(2E)-Dodecenoyl-[acp]|						PRES	PRES	PRES	PRES	PRES	PRES		CDS.2192	Propionibacterium_acidipropionici_55737.CDS.954	Propionibacterium_freudenreichii_subsp._shermanii_CIRM-BIA1.CDS.1490	Propionibacterium_avidum_44067.CDS.711	Propionibacterium_propionicum_F0230a.CDS.1131	Propionibacterium_acnes_6609.CDS.1652
rxn01292_c0	<->	c0		L-Arabinose ketol-isomerase_c0	5.3.1.4	L-Arabinose_utilization	None	(1) cpd00224[c0] <-> (1) cpd00397[c0]	|L-Arabinose| <=> |L-Ribulose|						PRES	PRES	PRES	PRES	PRES	PRES		CDS.2069	Propionibacterium_acidipropionici_55737.CDS.829	Propionibacterium_freudenreichii_subsp._shermanii_CIRM-BIA1.CDS.698	Propionibacterium_avidum_44067.CDS.78	Propionibacterium_propionicum_F0230a.CDS.953	Propionibacterium_acnes_6609.CDS.655
rxn10311_c0	<->	c0		anteisoheptadecanoyl-lipoteichoic acid synthesis (n-24), linked, N-acetylglucosamine substituted_c0	2.7.8.-	Teichoic_and_lipoteichoic_acids_biosynthesis|Methicillin_resistance_in_Staphylococci|Teichuronic_acid_biosynthesis	None	(24) cpd00037[c0] + (1) cpd15750[c0] <-> (24) cpd00014[c0] + (1) cpd15768[c0]	(24) |UDP-N-acetylglucosamine| + |Anteisoheptadecanoyllipoteichoic acid (n=24), linked, unsubstituted| <=> (24) |UDP| + |Anteisoheptadecanoyllipoteichoic acid (n=24), linked, N-acetyl-D-glucosamine|						PRES	PRES	PRES	PRES	PRES	PRES		CDS.1934	Propionibacterium_acidipropionici_55737.CDS.357	Propionibacterium_freudenreichii_subsp._shermanii_CIRM-BIA1.CDS.1071	Propionibacterium_avidum_44067.CDS.1010	Propionibacterium_propionicum_F0230a.CDS.1445	Propionibacterium_acnes_6609.CDS.1337
rxn01486_c0	->	c0		trans,trans-Farnesyl-diphosphate:isopentenyl-diphosphate_c0	2.5.1.29	Archaeal_lipids|Carotenoids|Polyprenyl_Diphosphate_Biosynthesis	None	(1) cpd00113[c0] + (1) cpd00350[c0] -> (1) cpd00289[c0] + (1) cpd00012[c0]	|Isopentenyldiphosphate| + |Farnesyldiphosphate| => |PPi| + |Geranylgeranyl diphosphate|						PRES	PRES	PRES	PRES	PRES	PRES		(CDS.2567) or (CDS.1242)	(Propionibacterium_acidipropionici_55737.CDS.1304) or (Propionibacterium_acidipropionici_55737.CDS.3391)	(Propionibacterium_freudenreichii_subsp._shermanii_CIRM-BIA1.CDS.567) or (Propionibacterium_freudenreichii_subsp._shermanii_CIRM-BIA1.CDS.1572)	(Propionibacterium_avidum_44067.CDS.297) or (Propionibacterium_avidum_44067.CDS.1525)	(Propionibacterium_propionicum_F0230a.CDS.2440) or (Propionibacterium_propionicum_F0230a.CDS.2099)	(Propionibacterium_acnes_6609.CDS.2058) or (Propionibacterium_acnes_6609.CDS.791)
rxn05464_c0	->	c0		trans-Octodec-2-enoyl-ACP:NAD+ oxidoreductase (A-specific)_c0	1.3.1.0	mycolic_acid_synthesis|Fatty_Acid_Biosynthesis_FASII	None	(1) cpd00067[c0] + (1) cpd00004[c0] + (1) cpd11572[c0] -> (1) cpd11573[c0] + (1) cpd00003[c0]	|NADH| + |H+| + |trans-Octodec-2-enoyl-ACP| => |NAD| + |Octodecanoyl-ACP|						PRES	PRES	PRES	PRES	PRES	PRES		CDS.2192	Propionibacterium_acidipropionici_55737.CDS.954	Propionibacterium_freudenreichii_subsp._shermanii_CIRM-BIA1.CDS.1490	Propionibacterium_avidum_44067.CDS.711	Propionibacterium_propionicum_F0230a.CDS.1131	Propionibacterium_acnes_6609.CDS.1652
rxn08822_c0	<->	c0		Lysophospholipase L2 (2-acylglycerophosphotidate, n-C18:0)_c0	3.1.1.5	Triacylglycerol_metabolism	None	(1) cpd15358[c0] + (1) cpd00001[c0] <-> (1) cpd01080[c0] + (1) cpd00067[c0] + (1) cpd00080[c0]	|H2O| + |2-octadecanoyl-sn-glycerol 3-phosphate| <=> |H+| + |Glycerol-3-phosphate| + |ocdca|						PRES	PRES	PRES	PRES	PRES	PRES		(CDS.1108) or (CDS.2647) or (CDS.3243)	(Propionibacterium_acidipropionici_55737.CDS.1985) or (Propionibacterium_acidipropionici_55737.CDS.1380) or (Propionibacterium_acidipropionici_55737.CDS.3257)	(Propionibacterium_freudenreichii_subsp._shermanii_CIRM-BIA1.CDS.520) or (Propionibacterium_freudenreichii_subsp._shermanii_CIRM-BIA1.CDS.2299)	((Propionibacterium_avidum_44067.CDS.852) or (Propionibacterium_avidum_44067.CDS.37)) or ((Propionibacterium_avidum_44067.CDS.256) or (Propionibacterium_avidum_44067.CDS.1650) or (Propionibacterium_avidum_44067.CDS.1396))	(Propionibacterium_propionicum_F0230a.CDS.2893) or (Propionibacterium_propionicum_F0230a.CDS.2597)	((Propionibacterium_acnes_6609.CDS.1539) or (Propionibacterium_acnes_6609.CDS.2290)) or ((Propionibacterium_acnes_6609.CDS.2103) or (Propionibacterium_acnes_6609.CDS.640))
rxn05359_c0	->	c0		4-methyl-3-oxo-hexanoyl-ACP:malonyl-[acyl-carrier-protein] C-acyltransferase (decarboxylating)_c0	2.3.1.0	Fatty_Acid_Biosynthesis_FASII	None	(1) cpd00067[c0] + (1) cpd11495[c0] + (1) cpd11492[c0] -> (1) cpd11496[c0] + (1) cpd11493[c0] + (1) cpd00011[c0]	|H+| + |Malonyl-acyl-carrierprotein-| + |2-methylbutyryl-ACP| => |CO2| + |ACP| + |4-methyl-3-oxo-hexanoyl-ACP|						PRES	PRES	PRES	PRES	PRES	PRES		(CDS.1474) and ((CDS.1472) or (CDS.967))	(Propionibacterium_acidipropionici_55737.CDS.769) and ((Propionibacterium_acidipropionici_55737.CDS.771) or (Propionibacterium_acidipropionici_55737.CDS.3132))	(Propionibacterium_freudenreichii_subsp._shermanii_CIRM-BIA1.CDS.980) and (Propionibacterium_freudenreichii_subsp._shermanii_CIRM-BIA1.CDS.978)	(Propionibacterium_avidum_44067.CDS.1306) and (Propionibacterium_avidum_44067.CDS.1308)	(Propionibacterium_propionicum_F0230a.CDS.1520) and ((Propionibacterium_propionicum_F0230a.CDS.1518) or (Propionibacterium_propionicum_F0230a.CDS.1053))	(Propionibacterium_acnes_6609.CDS.1058) and (Propionibacterium_acnes_6609.CDS.1056)
rxn01069_c0	->	c0		O-Phospho-L-homoserine phospho-lyase (adding water)_c0	4.2.3.1,4.2.99.2	Threonine_and_Homoserine_Biosynthesis	None	(1) cpd00001[c0] + (1) cpd00809[c0] -> (1) cpd00161[c0] + (1) cpd00067[c0] + (1) cpd00009[c0]	|H2O| + |O-Phospho-L-homoserine| => |Phosphate| + |H+| + |L-Threonine|						PRES	PRES	PRES	PRES	PRES	PRES		CDS.1763	Propionibacterium_acidipropionici_55737.CDS.462	Propionibacterium_freudenreichii_subsp._shermanii_CIRM-BIA1.CDS.865	Propionibacterium_avidum_44067.CDS.1001	Propionibacterium_propionicum_F0230a.CDS.2874	Propionibacterium_acnes_6609.CDS.1344
rxn05322_c0	<-	c0		Butyryl-[acyl-carrier protein]:malonyl-CoA_c0	1.3.1.9,2.3.1.86	mycolic_acid_synthesis|Fatty_Acid_Biosynthesis_FASII	None	(1) cpd11464[c0] + (1) cpd00003[c0] <- (1) cpd00067[c0] + (1) cpd00004[c0] + (1) cpd11465[c0]	|NAD| + |Butyryl-ACP| <= |NADH| + |H+| + |But-2-enoyl-[acyl-carrier protein]|						PRES	PRES	PRES	PRES	PRES	PRES		CDS.2192	Propionibacterium_acidipropionici_55737.CDS.954	Propionibacterium_freudenreichii_subsp._shermanii_CIRM-BIA1.CDS.1490	Propionibacterium_avidum_44067.CDS.711	Propionibacterium_propionicum_F0230a.CDS.1131	Propionibacterium_acnes_6609.CDS.1652
rxn02113_c0	->	c0		2-Acetolactate carboxy-lyase_c0	4.1.1.5	Alpha-acetolactate_operon|Murein_hydrolase_regulation_and_cell_death|Acetoin,_butanediol_metabolism	None	(1) cpd00067[c0] + (1) cpd00668[c0] -> (1) cpd00011[c0] + (1) cpd00361[c0]	|H+| + |ALCTT| => |CO2| + |ACTN|						PRES	PRES	PRES	ABSENT	PRES	ABSENT		CDS.719	Propionibacterium_acidipropionici_55737.CDS.2809	Propionibacterium_freudenreichii_subsp._shermanii_CIRM-BIA1.CDS.1191		Propionibacterium_propionicum_F0230a.CDS.3233
rxn00117_c0	<->	c0		ATP:nucleoside-diphosphate phosphatransferase_c0	2.7.4.6	Purine_conversions|pyrimidine_conversions	None	(1) cpd00002[c0] + (1) cpd00014[c0] <-> (1) cpd00062[c0] + (1) cpd00008[c0]	|ATP| + |UDP| <=> |ADP| + |UTP|						PRES	PRES	PRES	PRES	ABSENT	PRES		CDS.1313	Propionibacterium_acidipropionici_55737.CDS.3463	Propionibacterium_freudenreichii_subsp._shermanii_CIRM-BIA1.CDS.873	Propionibacterium_avidum_44067.CDS.1447		Propionibacterium_acnes_6609.CDS.886
rxn01396_c0	<->	c0		ATP:pyridoxal 5'-phosphotransferase_c0	2.7.1.35	Pyridoxin_(Vitamin_B6)_Biosynthesis	None	(1) cpd00002[c0] + (1) cpd00263[c0] <-> (1) cpd00008[c0] + (1) cpd00478[c0]	|ATP| + |Pyridoxol| <=> |ADP| + |Pyridoxine phosphate|						PRES	PRES	PRES	ABSENT	PRES	ABSENT		CDS.1662	Propionibacterium_acidipropionici_55737.CDS.574	Propionibacterium_freudenreichii_subsp._shermanii_CIRM-BIA1.CDS.1124		Propionibacterium_propionicum_F0230a.CDS.1615
rxn01997_c0	->	c0		dTDPglucose 4,6-hydro-lyase_c0	4.2.1.46	dTDP-rhamnose_synthesis|Rhamnose_containing_glycans|linker_unit-arabinogalactan_synthesis	None	(1) cpd00626[c0] -> (1) cpd00521[c0] + (1) cpd00001[c0]	|dTDPglucose| => |H2O| + |dTDP-4-oxo-6-deoxy-D-glucose|						PRES	PRES	PRES	PRES	ABSENT	ABSENT		CDS.580	Propionibacterium_acidipropionici_55737.CDS.2656	Propionibacterium_freudenreichii_subsp._shermanii_CIRM-BIA1.CDS.63	Propionibacterium_avidum_44067.CDS.2059
rxn05458_c0	<->	c0		hexadecanoyl-ACP:[acyl-carrier-protein] transferase_c0	2.3.1.2	mycolic_acid_synthesis|Fatty_Acid_Biosynthesis_FASII	None	(1) cpd11476[c0] + (1) cpd00010[c0] <-> (1) cpd00134[c0] + (1) cpd11493[c0]	|CoA| + |hexadecanoyl-acp| <=> |Palmitoyl-CoA| + |ACP|						PRES	PRES	PRES	PRES	PRES	PRES		CDS.1475	Propionibacterium_acidipropionici_55737.CDS.768	Propionibacterium_freudenreichii_subsp._shermanii_CIRM-BIA1.CDS.981	Propionibacterium_avidum_44067.CDS.1305	(Propionibacterium_propionicum_F0230a.CDS.1061) or (Propionibacterium_propionicum_F0230a.CDS.1063) or (Propionibacterium_propionicum_F0230a.CDS.1062) or (Propionibacterium_propionicum_F0230a.CDS.1059) or (Propionibacterium_propionicum_F0230a.CDS.1521) or (Propionibacterium_propionicum_F0230a.CDS.1052) or (Propionibacterium_propionicum_F0230a.CDS.1057) or (Propionibacterium_propionicum_F0230a.CDS.…	Propionibacterium_acnes_6609.CDS.1059
rxn05453_c0	<->	c0		13-methyl-tetra-decanoyl-ACP:[acyl-carrier-protein] transferase_c0	2.3.1.0	mycolic_acid_synthesis|Fatty_Acid_Biosynthesis_FASII	None	(1) cpd11540[c0] + (1) cpd00010[c0] <-> (1) cpd11493[c0] + (1) cpd11437[c0]	|CoA| + |13-methyl-tetra-decanoyl-ACP| <=> |fa3coa| + |ACP|						PRES	PRES	PRES	PRES	PRES	PRES		CDS.1475	Propionibacterium_acidipropionici_55737.CDS.768	Propionibacterium_freudenreichii_subsp._shermanii_CIRM-BIA1.CDS.981	Propionibacterium_avidum_44067.CDS.1305	(Propionibacterium_propionicum_F0230a.CDS.1061) or (Propionibacterium_propionicum_F0230a.CDS.1063) or (Propionibacterium_propionicum_F0230a.CDS.1062) or (Propionibacterium_propionicum_F0230a.CDS.1059) or (Propionibacterium_propionicum_F0230a.CDS.1521) or (Propionibacterium_propionicum_F0230a.CDS.1052) or (Propionibacterium_propionicum_F0230a.CDS.1057) or (Propionibacterium_propionicum_F0230a.CDS.…	Propionibacterium_acnes_6609.CDS.1059
rxn00555_c0	<->	c0		L-Glutamine:D-fructose-6-phosphate aminotransferase (hexose_c0	2.6.1.16	UDP-N-acetylmuramate_from_Fructose-6-phosphate_Biosynthesis|Formaldehyde_assimilation:_Ribulose_monophosphate_pathway|Sialic_Acid_Metabolism	None	(1) cpd00072[c0] + (1) cpd00053[c0] <-> (1) cpd00023[c0] + (1) cpd00288[c0]	|L-Glutamine| + |D-fructose-6-phosphate| <=> |L-Glutamate| + |D-Glucosamine phosphate|						PRES	PRES	PRES	PRES	PRES	PRES		CDS.2456	Propionibacterium_acidipropionici_55737.CDS.1191	Propionibacterium_freudenreichii_subsp._shermanii_CIRM-BIA1.CDS.663	Propionibacterium_avidum_44067.CDS.429	Propionibacterium_propionicum_F0230a.CDS.2212	Propionibacterium_acnes_6609.CDS.1932
rxn05541_c0	->	c0		Dipeptide transport via ABC system (ala-glu)_c0	TC-3.A.1.5,3.A.1.5	ABC_transporter_dipeptide_(TC_3.A.1.5.2)	None	(1) cpd00002[c0] + (1) cpd00001[c0] + (1) cpd11586[e0] -> (1) cpd00067[c0] + (1) cpd00009[c0] + (1) cpd00008[c0] + (1) cpd11586[c0]	|H2O| + |ATP| + |ala-L-glu-L[e]| => |ADP| + |Phosphate| + |H+| + |ala-L-glu-L|						PRES	PRES	PRES	PRES	PRES	PRES		((CDS.226) or (CDS.2806) or (CDS.2492) or (CDS.251) or (CDS.1963)) and ((CDS.675) or CDS.2867) or (CDS.2805) or (CDS.1962) or (CDS.254) or (CDS.2495) or (CDS.230)) and ((CDS.676) or (CDS.253) or (CDS.2804) or (CDS.1961) or (CDS.2868) or (CDS.2494) or (CDS.229)) and (CDS.2869) and (CDS.2870)	((Propionibacterium_acidipropionici_55737.CDS.2369) or (Propionibacterium_acidipropionici_55737.CDS.327) or (Propionibacterium_acidipropionici_55737.CDS.2332) or (Propionibacterium_acidipropionici_55737.CDS.1602) or (Propionibacterium_acidipropionici_55737.CDS.1228) or (Propionibacterium_acidipropionici_55737.CDS.1541)) and ((Propionibacterium_acidipropionici_55737.CDS.2769) or (Propionibacterium…	((Propionibacterium_freudenreichii_subsp._shermanii_CIRM-BIA1.CDS.629) or (Propionibacterium_freudenreichii_subsp._shermanii_CIRM-BIA1.CDS.1037)) and ((Propionibacterium_freudenreichii_subsp._shermanii_CIRM-BIA1.CDS.1038) or (Propionibacterium_freudenreichii_subsp._shermanii_CIRM-BIA1.CDS.632)) and ((Propionibacterium_freudenreichii_subsp._shermanii_CIRM-BIA1.CDS.1039) or (Propionibacterium_freud…	((Propionibacterium_avidum_44067.CDS.978) or (Propionibacterium_avidum_44067.CDS.385) or (Propionibacterium_avidum_44067.CDS.386)) and ((Propionibacterium_avidum_44067.CDS.25) or (Propionibacterium_avidum_44067.CDS.979) or (Propionibacterium_avidum_44067.CDS.1597) or (Propionibacterium_avidum_44067.CDS.382)) and ((Propionibacterium_avidum_44067.CDS.980) or (Propionibacterium_avidum_44067.CDS.24) …	((Propionibacterium_propionicum_F0230a.CDS.2198) or (Propionibacterium_propionicum_F0230a.CDS.1419) or (Propionibacterium_propionicum_F0230a.CDS.2231) or (Propionibacterium_propionicum_F0230a.CDS.1330) or (Propionibacterium_propionicum_F0230a.CDS.18) or (Propionibacterium_propionicum_F0230a.CDS.2933) or (Propionibacterium_propionicum_F0230a.CDS.2482)) and ((Propionibacterium_propionicum_F0230a.CD…	((Propionibacterium_acnes_6609.CDS.1978) or (Propionibacterium_acnes_6609.CDS.1366) or (Propionibacterium_acnes_6609.CDS.2204)) and ((Propionibacterium_acnes_6609.CDS.2205) or (Propionibacterium_acnes_6609.CDS.2301) or (Propionibacterium_acnes_6609.CDS.1365)) and ((Propionibacterium_acnes_6609.CDS.2206) or (Propionibacterium_acnes_6609.CDS.2303)) and ((Propionibacterium_acnes_6609.CDS.2303) or (P…
rxn05219_c0	->	c0		L-Methionine ABC transport_c0	Undetermined	Staphylococcal_pathogenicity_islands_SaPI|Methionine_Biosynthesis|Methionine_Degradation	None	(1) cpd00060[e0] + (1) cpd00002[c0] + (1) cpd00001[c0] -> (1) cpd00067[c0] + (1) cpd00060[c0] + (1) cpd00009[c0] + (1) cpd00008[c0]	|H2O| + |ATP| + |L-Methionine[e]| => |ADP| + |Phosphate| + |L-Methionine| + |H+|						PRES	PRES	PRES	PRES	PRES	PRES		(CDS.2423) and (CDS.2425) and (CDS.2424)	(Propionibacterium_acidipropionici_55737.CDS.1157) and (Propionibacterium_acidipropionici_55737.CDS.1159) and (Propionibacterium_acidipropionici_55737.CDS.1158)	(Propionibacterium_freudenreichii_subsp._shermanii_CIRM-BIA1.CDS.362) and (Propionibacterium_freudenreichii_subsp._shermanii_CIRM-BIA1.CDS.364) and (Propionibacterium_freudenreichii_subsp._shermanii_CIRM-BIA1.CDS.363)	(Propionibacterium_avidum_44067.CDS.464) and (Propionibacterium_avidum_44067.CDS.462) and (Propionibacterium_avidum_44067.CDS.463)	(Propionibacterium_propionicum_F0230a.CDS.2581) and (Propionibacterium_propionicum_F0230a.CDS.2582) and (Propionibacterium_propionicum_F0230a.CDS.2583)	(Propionibacterium_acnes_6609.CDS.1894) and (Propionibacterium_acnes_6609.CDS.1896) and (Propionibacterium_acnes_6609.CDS.1895)
rxn03885_c0	->	c0		D-mannonate hydro-lyase_c0	4.2.1.8	D-Galacturonate_Utilization|Sugar_utilization_in_Thermotoga|Entner-Doudoroff_Pathway	None	(1) cpd00403[c0] -> (1) cpd00176[c0] + (1) cpd00001[c0]	|D-Mannonate| => |H2O| + |2-keto-3-deoxygluconate|						PRES	PRES	ABSENT	PRES	ABSENT	PRES		CDS.304	Propionibacterium_acidipropionici_55737.CDS.2420		(Propionibacterium_avidum_44067.CDS.2270) or (Propionibacterium_avidum_44067.CDS.2269)		Propionibacterium_acnes_6609.CDS.2492
rxn02484_c0	<->	c0		ATP:4-amino-5-hydroxymethyl-2-methylpyrimidine 5-phosphotransferase_c0	2.7.1.49	Thiamin_biosynthesis	None	(1) cpd00002[c0] + (1) cpd00939[c0] <-> (1) cpd02775[c0] + (1) cpd00008[c0]	|ATP| + |Toxopyrimidine| <=> |ADP| + |4-Amino-5-phosphomethyl-2-methylpyrimidine|						PRES	PRES	PRES	PRES	PRES	PRES		(CDS.2376) or (CDS.281)	(Propionibacterium_acidipropionici_55737.CDS.1106) or (Propionibacterium_acidipropionici_55737.CDS.2399)	Propionibacterium_freudenreichii_subsp._shermanii_CIRM-BIA1.CDS.371	Propionibacterium_avidum_44067.CDS.2143	Propionibacterium_propionicum_F0230a.CDS.903	Propionibacterium_acnes_6609.CDS.117
rxn05337_c0	<->	c0		(3R)-3-Hydroxyhexanoyl-[acyl-carrier-protein]:NADP+ oxidoreductase_c0	1.1.1.100,2.3.1.85,2.3.1.86	mycolic_acid_synthesis|Fatty_Acid_Biosynthesis_FASII	None	(1) cpd00006[c0] + (1) cpd11479[c0] <-> (1) cpd00067[c0] + (1) cpd11486[c0] + (1) cpd00005[c0]	|NADP| + |D-3-Hydroxyhexanoyl-[acp]| <=> |NADPH| + |H+| + |3-Oxohexanoyl-[acp]|						PRES	PRES	PRES	PRES	PRES	PRES		(CDS.2902) or (CDS.2196) or (CDS.2193) or (CDS.24)	(Propionibacterium_acidipropionici_55737.CDS.955) or (Propionibacterium_acidipropionici_55737.CDS.2161) or (Propionibacterium_acidipropionici_55737.CDS.1640) or (Propionibacterium_acidipropionici_55737.CDS.958)	(Propionibacterium_freudenreichii_subsp._shermanii_CIRM-BIA1.CDS.1491) or (Propionibacterium_freudenreichii_subsp._shermanii_CIRM-BIA1.CDS.1492)	(Propionibacterium_avidum_44067.CDS.2114) or (Propionibacterium_avidum_44067.CDS.710)	(Propionibacterium_propionicum_F0230a.CDS.458) or (Propionibacterium_propionicum_F0230a.CDS.1130) or (Propionibacterium_propionicum_F0230a.CDS.1067)	(Propionibacterium_acnes_6609.CDS.1653) or (Propionibacterium_acnes_6609.CDS.151) or (Propionibacterium_acnes_6609.CDS.1953) or (Propionibacterium_acnes_6609.CDS.391)
rxn03137_c0	<->	c0		10-Formyltetrahydrofolate:5'-phosphoribosyl-5-amino-4-_c0	2.1.2.3	De_Novo_Purine_Biosynthesis	None	(1) cpd00201[c0] + (1) cpd02851[c0] <-> (1) cpd00087[c0] + (1) cpd02884[c0]	|10-Formyltetrahydrofolate| + |AICAR| <=> |Tetrahydrofolate| + |FAICAR|						PRES	PRES	PRES	PRES	PRES	PRES		(CDS.2411)	(Propionibacterium_acidipropionici_55737.CDS.1143)	(Propionibacterium_freudenreichii_subsp._shermanii_CIRM-BIA1.CDS.721)	(Propionibacterium_avidum_44067.CDS.475)	(Propionibacterium_propionicum_F0230a.CDS.2147)	(Propionibacterium_acnes_6609.CDS.1882)
rxn00690_c0	<->	c0		Formate:tetrahydrofolate ligase (ADP-forming)_c0	3.5.4.9,6.3.4.3	Folate_Biosynthesis|Folate_Biosynthesis_(Phoenix_Copy)|5-FCL-like_protein|One-carbon_metabolism_by_tetrahydropterines|Serine-glyoxylate_cycle	None	(1) cpd00002[c0] + (1) cpd00087[c0] + (1) cpd00047[c0] <-> (1) cpd00201[c0] + (1) cpd00009[c0] + (1) cpd00008[c0]	|ATP| + |Formate| + |Tetrahydrofolate| <=> |ADP| + |Phosphate| + |10-Formyltetrahydrofolate|						PRES	PRES	PRES	PRES	ABSENT	PRES		CDS.139	Propionibacterium_acidipropionici_55737.CDS.2236	Propionibacterium_freudenreichii_subsp._shermanii_CIRM-BIA1.CDS.512	Propionibacterium_avidum_44067.CDS.2199		Propionibacterium_acnes_6609.CDS.51
rxn01114_c0	<->	c0		ATP:D-ribulose 5-phosphotransferase_c0	2.7.1.16,2.7.1.47	L-Arabinose_utilization	None	(1) cpd00002[c0] + (1) cpd00258[c0] <-> (1) cpd00171[c0] + (1) cpd00008[c0]	|ATP| + |D-Ribulose| <=> |ADP| + |D-Ribulose5-phosphate|						PRES	PRES	PRES	PRES	PRES	PRES		(CDS.1138) or (CDS.1136) or (CDS.2083) or (CDS.2876) or (CDS.2960)	(Propionibacterium_acidipropionici_55737.CDS.845) or (Propionibacterium_acidipropionici_55737.CDS.3285) or (Propionibacterium_acidipropionici_55737.CDS.3287) or (Propionibacterium_acidipropionici_55737.CDS.1613) or (Propionibacterium_acidipropionici_55737.CDS.1709)	(Propionibacterium_freudenreichii_subsp._shermanii_CIRM-BIA1.CDS.696) or (Propionibacterium_freudenreichii_subsp._shermanii_CIRM-BIA1.CDS.2216) or (Propionibacterium_freudenreichii_subsp._shermanii_CIRM-BIA1.CDS.2214) or (Propionibacterium_freudenreichii_subsp._shermanii_CIRM-BIA1.CDS.695)	(Propionibacterium_avidum_44067.CDS.2276) or (Propionibacterium_avidum_44067.CDS.2278) or (Propionibacterium_avidum_44067.CDS.68)	(Propionibacterium_propionicum_F0230a.CDS.1893) or (Propionibacterium_propionicum_F0230a.CDS.1895)	(Propionibacterium_acnes_6609.CDS.2485) or (Propionibacterium_acnes_6609.CDS.2483)
rxn05367_c0	->	c0		6-methyl-octanoyl-ACP:malonyl-[acyl-carrier-protein] C-acyltransferase (decarboxylating)_c0	2.3.1.0	Fatty_Acid_Biosynthesis_FASII	None	(1) cpd00067[c0] + (1) cpd11503[c0] + (1) cpd11492[c0] -> (1) cpd11493[c0] + (1) cpd00011[c0] + (1) cpd11504[c0]	|H+| + |Malonyl-acyl-carrierprotein-| + |6-methyl-octanoyl-ACP| => |CO2| + |ACP| + |8-methyl-3-oxo-decanoyl-ACP|						PRES	PRES	PRES	PRES	PRES	PRES		(CDS.1474) and ((CDS.1472) or (CDS.967))	(Propionibacterium_acidipropionici_55737.CDS.769) and ((Propionibacterium_acidipropionici_55737.CDS.771) or (Propionibacterium_acidipropionici_55737.CDS.3132))	(Propionibacterium_freudenreichii_subsp._shermanii_CIRM-BIA1.CDS.980) and (Propionibacterium_freudenreichii_subsp._shermanii_CIRM-BIA1.CDS.978)	(Propionibacterium_avidum_44067.CDS.1306) and (Propionibacterium_avidum_44067.CDS.1308)	(Propionibacterium_propionicum_F0230a.CDS.1520) and ((Propionibacterium_propionicum_F0230a.CDS.1518) or (Propionibacterium_propionicum_F0230a.CDS.1053))	(Propionibacterium_acnes_6609.CDS.1058) and (Propionibacterium_acnes_6609.CDS.1056)
rxn00527_c0	<->	c0		L-Tyrosine:2-oxoglutarate aminotransferase_c0	2.6.1.1,2.6.1.1 or 2.6.1.9,2.6.1.5,2.6.1.57,2.6.1.9	Aminotransferases:Aromatic_Pathway_and_More,_A_work_in_progress|Histidine_Biosynthesis|Homogentisate_pathway_of_aromatic_compound_degradation	None	(1) cpd00024[c0] + (1) cpd00069[c0] <-> (1) cpd00868[c0] + (1) cpd00023[c0]	|2-Oxoglutarate| + |L-Tyrosine| <=> |L-Glutamate| + |p-hydroxyphenylpyruvate|						PRES	PRES	PRES	PRES	PRES	PRES		(CDS.1777) and (CDS.107)	(Propionibacterium_acidipropionici_55737.CDS.447) and (Propionibacterium_acidipropionici_55737.CDS.2205)	(Propionibacterium_freudenreichii_subsp._shermanii_CIRM-BIA1.CDS.1208) and ()	(Propionibacterium_avidum_44067.CDS.1114) and (Propionibacterium_avidum_44067.CDS.2216)	(Propionibacterium_propionicum_F0230a.CDS.1697) and ()	(Propionibacterium_acnes_6609.CDS.1238) and (Propionibacterium_acnes_6609.CDS.36)
rxn05171_c0	->	c0		Nitrate-ABC transport_c0	Undetermined	Alkanesulfonate_assimilation	None	(1) cpd00002[c0] + (1) cpd00001[c0] + (1) cpd00209[e0] -> (1) cpd00067[c0] + (1) cpd00009[c0] + (1) cpd00209[c0] + (1) cpd00008[c0]	|H2O| + |ATP| + |Nitrate[e]| => |ADP| + |Phosphate| + |H+| + |Nitrate|						PRES	PRES	ABSENT	ABSENT	ABSENT	ABSENT		CDS.1246	Propionibacterium_acidipropionici_55737.CDS.3395
rxn08126_c0	->	c0		Amylomaltase (maltotriose)_c0	2.4.1.25	Glycogen_metabolism|Maltose_and_Maltodextrin_Utilization	None	(1) cpd00179[c0] + (1) cpd01262[c0] <-> (1) cpd00027[c0] + (1) cpd01399[c0]	|Maltose| + |Amylotriose| <=> |D-Glucose| + |Maltotetraose|						PRES	PRES	PRES	PRES	PRES	PRES		CDS.2345	Propionibacterium_acidipropionici_55737.CDS.1075	(Propionibacterium_freudenreichii_subsp._shermanii_CIRM-BIA1.CDS.2125) or (Propionibacterium_freudenreichii_subsp._shermanii_CIRM-BIA1.CDS.786)	Propionibacterium_avidum_44067.CDS.542	Propionibacterium_propionicum_F0230a.CDS.1003	Propionibacterium_acnes_6609.CDS.1811
rxn01390_c0	<->	c0		ATP:L-rhamnulose 1-phosphotransferase_c0	2.7.1.5	L-rhamnose_utilization	None	(1) cpd00002[c0] + (1) cpd00261[c0] <-> (1) cpd00008[c0] + (1) cpd03861[c0]	|ATP| + |L-Lyxulose| <=> |ADP| + |L-Xylulose 1-phosphate|						PRES	PRES	ABSENT	ABSENT	PRES	ABSENT		CDS.661	Propionibacterium_acidipropionici_55737.CDS.2752			Propionibacterium_propionicum_F0230a.CDS.955
rxn09111_c0	<->	c0		Phosphatidylglycerol synthase (n-C16:0)_c0	2.7.8.5	Glycerolipid_and_Glycerophospholipid_Metabolism_in_Bacteria	None	(1) cpd00080[c0] + (1) cpd15419[c0] <-> (1) cpd15545[c0] + (1) cpd00046[c0]	|Glycerol-3-phosphate| + |CDP-1,2-dihexadecanoylglycerol| <=> |CMP| + |Phosphatidylglycerophosphate dihexadecanoyl|						PRES	PRES	PRES	PRES	PRES	PRES		(CDS.1625) or (CDS.1497) or (CDS.1628)	(Propionibacterium_acidipropionici_55737.CDS.745) or (Propionibacterium_acidipropionici_55737.CDS.612) or (Propionibacterium_acidipropionici_55737.CDS.609)	(Propionibacterium_freudenreichii_subsp._shermanii_CIRM-BIA1.CDS.1344) or (Propionibacterium_freudenreichii_subsp._shermanii_CIRM-BIA1.CDS.1266) or (Propionibacterium_freudenreichii_subsp._shermanii_CIRM-BIA1.CDS.1269)	(Propionibacterium_avidum_44067.CDS.1284) or (Propionibacterium_avidum_44067.CDS.1199) or (Propionibacterium_avidum_44067.CDS.1198)	(Propionibacterium_propionicum_F0230a.CDS.1593) or (Propionibacterium_propionicum_F0230a.CDS.1402)	(Propionibacterium_acnes_6609.CDS.1160) or (Propionibacterium_acnes_6609.CDS.1159) or (Propionibacterium_acnes_6609.CDS.1082)
rxn08847_c0	->	c0		Lysophospholipase L2 (2-acylglycerophosphoglycerol, n-C14:1)_c0	3.1.1.5	Triacylglycerol_metabolism	None	(1) cpd00001[c0] + (1) cpd15345[c0] -> (1) cpd00067[c0] + (1) cpd15298[c0] + (1) cpd02090[c0]	|H2O| + |2-Acyl-sn-glycero-3-phosphoglycerol tetradec-7-enoyl| => |H+| + |Glycerophosphoglycerol| + |tetradecenoate|						PRES	PRES	PRES	PRES	PRES	PRES		(CDS.1108) or (CDS.2647) or (CDS.3243)	(Propionibacterium_acidipropionici_55737.CDS.1985) or (Propionibacterium_acidipropionici_55737.CDS.1380) or (Propionibacterium_acidipropionici_55737.CDS.3257)	(Propionibacterium_freudenreichii_subsp._shermanii_CIRM-BIA1.CDS.520) or (Propionibacterium_freudenreichii_subsp._shermanii_CIRM-BIA1.CDS.2299)	((Propionibacterium_avidum_44067.CDS.852) or (Propionibacterium_avidum_44067.CDS.37)) or ((Propionibacterium_avidum_44067.CDS.256) or (Propionibacterium_avidum_44067.CDS.1650) or (Propionibacterium_avidum_44067.CDS.1396))	(Propionibacterium_propionicum_F0230a.CDS.2893) or (Propionibacterium_propionicum_F0230a.CDS.2597)	((Propionibacterium_acnes_6609.CDS.1539) or (Propionibacterium_acnes_6609.CDS.2290)) or ((Propionibacterium_acnes_6609.CDS.2103) or (Propionibacterium_acnes_6609.CDS.640))
rxn01274_c0	->	c0		S-(2-Hydroxyacyl)glutathione hydrolase_c0	3.1.2.6	Methylglyoxal_Metabolism|Glutathione-regulated_potassium-efflux_system_and_associated_functions|Cobalt-zinc-cadmium_resistance|Glutathione:_Non-redox_reactions	None	(1) cpd00001[c0] + (1) cpd02182[c0] -> (1) cpd00067[c0] + (1) cpd00042[c0] + (1) cpd00221[c0]	|H2O| + |(R)-S-Lactoylglutathione| => |GSH| + |H+| + |D-Lactate|						PRES	PRES	PRES	PRES	PRES	PRES		CDS.1761	Propionibacterium_acidipropionici_55737.CDS.463	Propionibacterium_freudenreichii_subsp._shermanii_CIRM-BIA1.CDS.1193	Propionibacterium_avidum_44067.CDS.1099	Propionibacterium_propionicum_F0230a.CDS.1674	Propionibacterium_acnes_6609.CDS.1253
rxn12645_c0	<->	c0		aminopeptidase_c0	Undetermined	Recycling_of_Peptidoglycan_Amino_Acids|Protein_degradation	None	(1) cpd11581[c0] + (1) cpd00001[c0] <-> (1) cpd00132[c0] + (1) cpd00033[c0]	|H2O| + |gly-asn-L| <=> |Glycine| + |L-Asparagine|						PRES	PRES	PRES	PRES	PRES	PRES		(CDS.2098) or ((CDS.2662) or (CDS.2267)) or ((CDS.1181) or (CDS.2488))	(Propionibacterium_acidipropionici_55737.CDS.861) or ((Propionibacterium_acidipropionici_55737.CDS.1395) or (Propionibacterium_acidipropionici_55737.CDS.1010)) or ((Propionibacterium_acidipropionici_55737.CDS.1224) or (Propionibacterium_acidipropionici_55737.CDS.3329))	(Propionibacterium_freudenreichii_subsp._shermanii_CIRM-BIA1.CDS.1113) or (Propionibacterium_freudenreichii_subsp._shermanii_CIRM-BIA1.CDS.847) or ((Propionibacterium_freudenreichii_subsp._shermanii_CIRM-BIA1.CDS.1609) or (Propionibacterium_freudenreichii_subsp._shermanii_CIRM-BIA1.CDS.635))	(Propionibacterium_avidum_44067.CDS.115) or (Propionibacterium_avidum_44067.CDS.115) or ((Propionibacterium_avidum_44067.CDS.1592) or (Propionibacterium_avidum_44067.CDS.391)) or (Propionibacterium_avidum_44067.CDS.1561)	(Propionibacterium_propionicum_F0230a.CDS.1908) or ((Propionibacterium_propionicum_F0230a.CDS.2274) or (Propionibacterium_propionicum_F0230a.CDS.1237)) or (Propionibacterium_propionicum_F0230a.CDS.2135)	(Propionibacterium_acnes_6609.CDS.2257) or (Propionibacterium_acnes_6609.CDS.2257) or ((Propionibacterium_acnes_6609.CDS.1971) or (Propionibacterium_acnes_6609.CDS.715)) or (Propionibacterium_acnes_6609.CDS.751)
rxn02008_c0	->	c0		UDP-N-acetylmuramoyl-L-alanine:D-glutamate ligase(ADP-forming)_c0	6.3.2.9	Peptidoglycan_Biosynthesis|Peptidoglycan_Biosynthesis_2	None	(1) cpd00890[c0] + (1) cpd00186[c0] + (1) cpd00002[c0] -> (1) cpd00067[c0] + (1) cpd00009[c0] + (1) cpd00525[c0] + (1) cpd00008[c0]	|ATP| + |D-Glutamate| + |UDP-N-acetylmuramoyl-L-alanine| => |ADP| + |Phosphate| + |H+| + |UDP-N-acetylmuramoyl-L-alanyl-D-glutamate|						PRES	PRES	PRES	PRES	PRES	PRES		CDS.1272	Propionibacterium_acidipropionici_55737.CDS.3421	Propionibacterium_freudenreichii_subsp._shermanii_CIRM-BIA1.CDS.1558	Propionibacterium_avidum_44067.CDS.1501	Propionibacterium_propionicum_F0230a.CDS.1960	Propionibacterium_acnes_6609.CDS.817
rxn03534_c0	<->	c0		Precorrin 5 <-> Precorrin 6X_c0	2.1.1.152	Coenzyme_B12_biosynthesis	None	(1) cpd00001[c0] + (1) cpd00017[c0] + (1) cpd03839[c0] <-> (1) cpd03761[c0] + (2) cpd00067[c0] + (1) cpd00019[c0] + (1) cpd00029[c0]	|H2O| + |S-Adenosyl-L-methionine| + |Precorrin 5| <=> |S-Adenosyl-homocysteine| + |Acetate| + (2) |H+| + |Precorrin 6A|						PRES	PRES	ABSENT	PRES	ABSENT	PRES		CDS.1288	Propionibacterium_acidipropionici_55737.CDS.3437		Propionibacterium_avidum_44067.CDS.298		Propionibacterium_acnes_6609.CDS.2057
rxn05385_c0	<->	c0		5-methyl-3-oxo-hexanoyl-ACP:NADP+ oxidoreductase_c0	1.1.1.0	mycolic_acid_synthesis|Fatty_Acid_Biosynthesis_FASII	None	(1) cpd11521[c0] + (1) cpd00067[c0] + (1) cpd00005[c0] <-> (1) cpd00006[c0] + (1) cpd11522[c0]	|NADPH| + |H+| + |5-methyl-3-oxo-hexanoyl-ACP| <=> |NADP| + |5-methyl-3-hydroxy-hexanoyl-ACP|						PRES	PRES	PRES	PRES	PRES	PRES		(CDS.2902) or (CDS.2196) or (CDS.2193) or (CDS.24)	(Propionibacterium_acidipropionici_55737.CDS.955) or (Propionibacterium_acidipropionici_55737.CDS.2161) or (Propionibacterium_acidipropionici_55737.CDS.1640) or (Propionibacterium_acidipropionici_55737.CDS.958)	(Propionibacterium_freudenreichii_subsp._shermanii_CIRM-BIA1.CDS.1491) or (Propionibacterium_freudenreichii_subsp._shermanii_CIRM-BIA1.CDS.1492)	(Propionibacterium_avidum_44067.CDS.2114) or (Propionibacterium_avidum_44067.CDS.710)	(Propionibacterium_propionicum_F0230a.CDS.458) or (Propionibacterium_propionicum_F0230a.CDS.1130) or (Propionibacterium_propionicum_F0230a.CDS.1067)	(Propionibacterium_acnes_6609.CDS.1653) or (Propionibacterium_acnes_6609.CDS.151) or (Propionibacterium_acnes_6609.CDS.1953) or (Propionibacterium_acnes_6609.CDS.391)
rxn05443_c0	->	c0		13-methyl-trans-tetra-dec-2-enoyl-ACP:NAD+ oxidoreductase (A-specific)_c0	1.3.1.0	mycolic_acid_synthesis|Fatty_Acid_Biosynthesis_FASII	None	(1) cpd00067[c0] + (1) cpd00004[c0] + (1) cpd11539[c0] -> (1) cpd11540[c0] + (1) cpd00003[c0]	|NADH| + |H+| + |13-methyl-trans-tetra-dec-2-enoyl-ACP| => |NAD| + |13-methyl-tetra-decanoyl-ACP|						PRES	PRES	PRES	PRES	PRES	PRES		CDS.2192	Propionibacterium_acidipropionici_55737.CDS.954	Propionibacterium_freudenreichii_subsp._shermanii_CIRM-BIA1.CDS.1490	Propionibacterium_avidum_44067.CDS.711	Propionibacterium_propionicum_F0230a.CDS.1131	Propionibacterium_acnes_6609.CDS.1652
rxn02155_c0	->	c0		ATP:nicotinamide-nucleotide adenylyltransferase_c0	2.7.7.1,2.7.7.18	NAD_and_NADP_cofactor_biosynthesis_global|NAD_regulation	None	(1) cpd00002[c0] + (1) cpd00873[c0] <-> (1) cpd00012[c0] + (1) cpd00638[c0]	|ATP| + |Nicotinate ribonucleotide| <=> |PPi| + |Deamido-NAD|						PRES	PRES	PRES	PRES	PRES	PRES		CDS.1325	Propionibacterium_acidipropionici_55737.CDS.3475	Propionibacterium_freudenreichii_subsp._shermanii_CIRM-BIA1.CDS.887	Propionibacterium_avidum_44067.CDS.1434	Propionibacterium_propionicum_F0230a.CDS.1858	Propionibacterium_acnes_6609.CDS.899
rxn00915_c0	<-	c0		GMP:pyrophosphate phosphoribosyltransferase_c0	2.4.2.7,2.4.2.8,2.4.2.22	Purine_conversions	None	(1) cpd00126[c0] + (1) cpd00012[c0] <- (1) cpd00207[c0] + (1) cpd00103[c0]	|PPi| + |GMP| <= |PRPP| + |Guanine|						PRES	PRES	PRES	PRES	PRES	PRES		(CDS.2786) or (CDS.1131)	(Propionibacterium_acidipropionici_55737.CDS.1521) or (Propionibacterium_acidipropionici_55737.CDS.3280)	(Propionibacterium_freudenreichii_subsp._shermanii_CIRM-BIA1.CDS.2008) or (Propionibacterium_freudenreichii_subsp._shermanii_CIRM-BIA1.CDS.1642)	(Propionibacterium_avidum_44067.CDS.1964) or (Propionibacterium_avidum_44067.CDS.1634)	(Propionibacterium_propionicum_F0230a.CDS.425) or (Propionibacterium_propionicum_F0230a.CDS.1197)	(Propionibacterium_acnes_6609.CDS.280) or (Propionibacterium_acnes_6609.CDS.670)
rxn00299_c0	->	c0		GTP 7,8-8,9-dihydrolase_c0	3.5.4.16	Pterin_metabolism|Methanopterin_biosynthesis2|tRNA_modification_Archaea_Henri|Folate_Biosynthesis|Queuosine-Archaeosine_Biosynthesis|Folate_Biosynthesis_(Phoenix_Copy)|Zinc_regulated_enzymes|Pterin_metabolism_3	None	(1) cpd00001[c0] + (1) cpd00038[c0] -> (1) cpd00067[c0] + (1) cpd02978[c0] + (1) cpd00047[c0]	|H2O| + |GTP| => |Formate| + |H+| + |7,8-Dihydroneopterin 3'-triphosphate|						PRES	PRES	PRES	PRES	PRES	PRES		CDS.2784	Propionibacterium_acidipropionici_55737.CDS.1519	Propionibacterium_freudenreichii_subsp._shermanii_CIRM-BIA1.CDS.2006	Propionibacterium_avidum_44067.CDS.1960	Propionibacterium_propionicum_F0230a.CDS.430	Propionibacterium_acnes_6609.CDS.282
rxn00839_c0	<->	c0		ATP:nucleoside-diphosphate phosphatransferase_c0	2.7.4.6	Purine_conversions|pyrimidine_conversions	None	(1) cpd00002[c0] + (1) cpd00177[c0] <-> (1) cpd00115[c0] + (1) cpd00008[c0]	|ATP| + |dADP| <=> |ADP| + |dATP|						PRES	PRES	PRES	PRES	ABSENT	PRES		CDS.1313	Propionibacterium_acidipropionici_55737.CDS.3463	Propionibacterium_freudenreichii_subsp._shermanii_CIRM-BIA1.CDS.873	Propionibacterium_avidum_44067.CDS.1447		Propionibacterium_acnes_6609.CDS.886
rxn00461_c0	<->	c0		Phosphoenolpyruvate:UDP-N-acetyl-D-glucosamine_c0	2.5.1.7	Peptidoglycan_Biosynthesis|UDP-N-acetylmuramate_from_Fructose-6-phosphate_Biosynthesis|Peptidoglycan_Biosynthesis_2	None	(1) cpd00061[c0] + (1) cpd00037[c0] <-> (1) cpd02820[c0] + (1) cpd00067[c0] + (1) cpd00009[c0]	|UDP-N-acetylglucosamine| + |Phosphoenolpyruvate| <=> |Phosphate| + |H+| + |UDP-N-acetylglucosamine enolpyruvate|						PRES	PRES	PRES	PRES	PRES	PRES		CDS.1661	Propionibacterium_acidipropionici_55737.CDS.575	Propionibacterium_freudenreichii_subsp._shermanii_CIRM-BIA1.CDS.1123	Propionibacterium_avidum_44067.CDS.1041	Propionibacterium_propionicum_F0230a.CDS.1614	Propionibacterium_acnes_6609.CDS.1311
rxn08089_c0	->	c0		1-octadec-7-enoyl-sn-glycerol 3-phosphate O-acyltransferase (n-C18:1)_c0	2.3.1.51	Phosphate_metabolism|Glycerolipid_and_Glycerophospholipid_Metabolism_in_Bacteria	None	(1) cpd15328[c0] + (1) cpd11825[c0] -> (1) cpd11493[c0] + (1) cpd15527[c0]	|Octadecenoyl-ACP| + |1-octadec-11-enoyl-sn-glycerol 3-phosphate| => |ACP| + |1,2-dioctadec-11-enoyl-sn-glycerol 3-phosphate|						PRES	PRES	PRES	PRES	PRES	PRES		(CDS.1233) or (CDS.2015) or (CDS.3175) or (CDS.1232)	(Propionibacterium_acidipropionici_55737.CDS.1914) or (Propionibacterium_acidipropionici_55737.CDS.3381) or (Propionibacterium_acidipropionici_55737.CDS.273) or (Propionibacterium_acidipropionici_55737.CDS.3380)	(Propionibacterium_freudenreichii_subsp._shermanii_CIRM-BIA1.CDS.1578) or (Propionibacterium_freudenreichii_subsp._shermanii_CIRM-BIA1.CDS.1351) or (Propionibacterium_freudenreichii_subsp._shermanii_CIRM-BIA1.CDS.74) or (Propionibacterium_freudenreichii_subsp._shermanii_CIRM-BIA1.CDS.1577)	(Propionibacterium_avidum_44067.CDS.2372) or (Propionibacterium_avidum_44067.CDS.772) or (Propionibacterium_avidum_44067.CDS.1533) or (Propionibacterium_avidum_44067.CDS.913)	(Propionibacterium_propionicum_F0230a.CDS.2115) or (Propionibacterium_propionicum_F0230a.CDS.1689) or (Propionibacterium_propionicum_F0230a.CDS.1390) or (Propionibacterium_propionicum_F0230a.CDS.298)	(Propionibacterium_acnes_6609.CDS.2394) or (Propionibacterium_acnes_6609.CDS.1469) or (Propionibacterium_acnes_6609.CDS.782)
rxn05434_c0	->	c0		6-methyl-trans-oct-2-enoyl-ACP:NAD+ oxidoreductase (A-specific)_c0	1.3.1.0	mycolic_acid_synthesis|Fatty_Acid_Biosynthesis_FASII	None	(1) cpd00067[c0] + (1) cpd00004[c0] + (1) cpd11502[c0] -> (1) cpd11503[c0] + (1) cpd00003[c0]	|NADH| + |H+| + |6-methyl-trans-oct-2-enoyl-ACP| => |NAD| + |6-methyl-octanoyl-ACP|						PRES	PRES	PRES	PRES	PRES	PRES		CDS.2192	Propionibacterium_acidipropionici_55737.CDS.954	Propionibacterium_freudenreichii_subsp._shermanii_CIRM-BIA1.CDS.1490	Propionibacterium_avidum_44067.CDS.711	Propionibacterium_propionicum_F0230a.CDS.1131	Propionibacterium_acnes_6609.CDS.1652
rxn10212_c0	->	c0		myristoyl-1-acylglycerol-3-phosphate O-acyltransferase_c0	2.3.1.51	Phosphate_metabolism|Glycerolipid_and_Glycerophospholipid_Metabolism_in_Bacteria	None	(1) cpd15331[c0] + (1) cpd01695[c0] -> (1) cpd15522[c0] + (1) cpd00010[c0]	|Myristoyl-CoA| + |1-tetradecanoyl-sn-glycerol 3-phosphate| => |CoA| + |1,2-ditetradecanoyl-sn-glycerol 3-phosphate|						PRES	PRES	PRES	PRES	PRES	PRES		(CDS.1233) or (CDS.2015) or (CDS.3175) or (CDS.1232)	(Propionibacterium_acidipropionici_55737.CDS.1914) or (Propionibacterium_acidipropionici_55737.CDS.3381) or (Propionibacterium_acidipropionici_55737.CDS.273) or (Propionibacterium_acidipropionici_55737.CDS.3380)	(Propionibacterium_freudenreichii_subsp._shermanii_CIRM-BIA1.CDS.1578) or (Propionibacterium_freudenreichii_subsp._shermanii_CIRM-BIA1.CDS.1351) or (Propionibacterium_freudenreichii_subsp._shermanii_CIRM-BIA1.CDS.74) or (Propionibacterium_freudenreichii_subsp._shermanii_CIRM-BIA1.CDS.1577)	(Propionibacterium_avidum_44067.CDS.2372) or (Propionibacterium_avidum_44067.CDS.772) or (Propionibacterium_avidum_44067.CDS.1533) or (Propionibacterium_avidum_44067.CDS.913)	(Propionibacterium_propionicum_F0230a.CDS.2115) or (Propionibacterium_propionicum_F0230a.CDS.1689) or (Propionibacterium_propionicum_F0230a.CDS.1390) or (Propionibacterium_propionicum_F0230a.CDS.298)	(Propionibacterium_acnes_6609.CDS.2394) or (Propionibacterium_acnes_6609.CDS.1469) or (Propionibacterium_acnes_6609.CDS.782)
rxn10337_c0	<->	c0		isoheptadecanoyl-cardiolipin synthase_c0	Undetermined	Glycerolipid_and_Glycerophospholipid_Metabolism_in_Bacteria	None	(2) cpd15722[c0] <-> (1) cpd15794[c0] + (1) cpd00100[c0]	(2) |Diisoheptadecanoylphosphatidylglycerol| <=> |Glycerol| + |Isoheptadecanoylcardiolipin (B. subtilis)|						PRES	PRES	PRES	PRES	PRES	PRES		CDS.2426	Propionibacterium_acidipropionici_55737.CDS.1160	Propionibacterium_freudenreichii_subsp._shermanii_CIRM-BIA1.CDS.717	Propionibacterium_avidum_44067.CDS.461	Propionibacterium_propionicum_F0230a.CDS.2155	Propionibacterium_acnes_6609.CDS.1897
rxn08812_c0	<->	c0		Lysophospholipase L1 (2-acylglycerophosphoglycerol, n-C14:1) (periplasm)_c0	3.1.1.5	Triacylglycerol_metabolism	None	(1) cpd00001[c0] + (1) cpd15320[c0] <-> (1) cpd00067[c0] + (1) cpd15298[c0] + (1) cpd02090[c0]	|H2O| + |1-Acyl-sn-glycero-3-phosphoglycerol tetradec-7-enoyl| <=> |H+| + |Glycerophosphoglycerol| + |tetradecenoate|						PRES	PRES	PRES	PRES	PRES	PRES		(CDS.1108) or (CDS.2647) or (CDS.3243)	(Propionibacterium_acidipropionici_55737.CDS.1985) or (Propionibacterium_acidipropionici_55737.CDS.1380) or (Propionibacterium_acidipropionici_55737.CDS.3257)	(Propionibacterium_freudenreichii_subsp._shermanii_CIRM-BIA1.CDS.520) or (Propionibacterium_freudenreichii_subsp._shermanii_CIRM-BIA1.CDS.2299)	((Propionibacterium_avidum_44067.CDS.852) or (Propionibacterium_avidum_44067.CDS.37)) or ((Propionibacterium_avidum_44067.CDS.256) or (Propionibacterium_avidum_44067.CDS.1650) or (Propionibacterium_avidum_44067.CDS.1396))	(Propionibacterium_propionicum_F0230a.CDS.2893) or (Propionibacterium_propionicum_F0230a.CDS.2597)	((Propionibacterium_acnes_6609.CDS.1539) or (Propionibacterium_acnes_6609.CDS.2290)) or ((Propionibacterium_acnes_6609.CDS.2103) or (Propionibacterium_acnes_6609.CDS.640))
rxn05417_c0	->	c0		6-methyl-heptanoyl-ACP:malonyl-[acyl-carrier-protein] C-acyltransferase (decarboxylating)_c0	2.3.1.0	Fatty_Acid_Biosynthesis_FASII	None	(1) cpd00067[c0] + (1) cpd11492[c0] + (1) cpd11553[c0] -> (1) cpd11554[c0] + (1) cpd11493[c0] + (1) cpd00011[c0]	|H+| + |Malonyl-acyl-carrierprotein-| + |6-methyl-heptanoyl-ACP| => |CO2| + |ACP| + |8-methyl-3-oxo-nonanoyl-ACP|						PRES	PRES	PRES	PRES	PRES	PRES		(CDS.1474) and ((CDS.1472) or (CDS.967))	(Propionibacterium_acidipropionici_55737.CDS.769) and ((Propionibacterium_acidipropionici_55737.CDS.771) or (Propionibacterium_acidipropionici_55737.CDS.3132))	(Propionibacterium_freudenreichii_subsp._shermanii_CIRM-BIA1.CDS.980) and (Propionibacterium_freudenreichii_subsp._shermanii_CIRM-BIA1.CDS.978)	(Propionibacterium_avidum_44067.CDS.1306) and (Propionibacterium_avidum_44067.CDS.1308)	(Propionibacterium_propionicum_F0230a.CDS.1520) and ((Propionibacterium_propionicum_F0230a.CDS.1518) or (Propionibacterium_propionicum_F0230a.CDS.1053))	(Propionibacterium_acnes_6609.CDS.1058) and (Propionibacterium_acnes_6609.CDS.1056)
rxn00938_c0	->	c0		Nicotinamide amidohydrolase_c0	3.5.1.19	cAMP_signaling_in_bacteria|Redox-dependent_regulation_of_nucleus_processes|NAD_and_NADP_cofactor_biosynthesis_global|NAD_regulation	None	(1) cpd00133[c0] + (1) cpd00001[c0] -> (1) cpd00013[c0] + (1) cpd00218[c0]	|H2O| + |Nicotinamide| => |NH3| + |Niacin|						PRES	PRES	PRES	ABSENT	PRES	PRES		CDS.1089	Propionibacterium_acidipropionici_55737.CDS.3238	Propionibacterium_freudenreichii_subsp._shermanii_CIRM-BIA1.CDS.2277		Propionibacterium_propionicum_F0230a.CDS.2051	Propionibacterium_acnes_6609.CDS.1069
rxn10221_c0	->	c0		anteisoheptadecanoyl-phosphatidate cytidylyltransferase_c0	2.7.7.41	Glycerolipid_and_Glycerophospholipid_Metabolism_in_Bacteria	None	(1) cpd15678[c0] + (1) cpd00052[c0] <-> (1) cpd15684[c0] + (1) cpd00012[c0]	|CTP| + |1,2-dianteisoheptadecanoyl-sn-glycerol 3-phosphate| <=> |PPi| + |CDP-1,2-dianteisoheptadecanoylglycerol|						PRES	PRES	PRES	PRES	PRES	PRES		CDS.2164	Propionibacterium_acidipropionici_55737.CDS.927	Propionibacterium_freudenreichii_subsp._shermanii_CIRM-BIA1.CDS.1476	Propionibacterium_avidum_44067.CDS.731	Propionibacterium_propionicum_F0230a.CDS.1148	Propionibacterium_acnes_6609.CDS.1636
rxn09177_c0	->	c0		phosphopantothenate-cysteine ligase_c0	6.3.2.5	Coenzyme_A_Biosynthesis	None	(1) cpd00084[c0] + (1) cpd02201[c0] + (1) cpd00052[c0] -> (1) cpd00012[c0] + (1) cpd02666[c0] + (1) cpd00046[c0]	|CTP| + |L-Cysteine| + |4-phosphopantothenate| => |PPi| + |CMP| + |(R)-4'-Phosphopantothenoyl-L-cysteine|						PRES	PRES	PRES	PRES	PRES	PRES		CDS.1735	Propionibacterium_acidipropionici_55737.CDS.490	Propionibacterium_freudenreichii_subsp._shermanii_CIRM-BIA1.CDS.131	Propionibacterium_avidum_44067.CDS.1071	Propionibacterium_propionicum_F0230a.CDS.2494	Propionibacterium_acnes_6609.CDS.1278
rxn05193_c0	->	c0		Butyro-betaine ABC transport_c0	Undetermined	Choline_and_Betaine_Uptake_and_Betaine_Biosynthesis	None	(1) cpd00002[c0] + (1) cpd00001[c0] + (1) cpd08306[e0] -> (1) cpd00067[c0] + (1) cpd00009[c0] + (1) cpd08306[c0] + (1) cpd00008[c0]	|H2O| + |ATP| + |Butyro-betaine[e]| => |ADP| + |Phosphate| + |H+| + |Butyro-betaine|						PRES	PRES	ABSENT	ABSENT	ABSENT	ABSENT		((CDS.363) or (CDS.647)) and () and ()	((Propionibacterium_acidipropionici_55737.CDS.2440) or (Propionibacterium_acidipropionici_55737.CDS.2738)) and () and ()
rxn08083_c0	->	c0		1-tetradecanoyl-sn-glycerol 3-phosphate O-acyltransferase (n-C12:0)_c0	2.3.1.51	Phosphate_metabolism|Glycerolipid_and_Glycerophospholipid_Metabolism_in_Bacteria	None	(1) cpd15325[c0] + (1) cpd11468[c0] -> (1) cpd15521[c0] + (1) cpd11493[c0]	|Dodecanoyl-ACP| + |1-dodecanoyl-sn-glycerol 3-phosphate| => |ACP| + |1,2-didodecanoyl-sn-glycerol 3-phosphate|						PRES	PRES	PRES	PRES	PRES	PRES		(CDS.1233) or (CDS.2015) or (CDS.3175) or (CDS.1232)	(Propionibacterium_acidipropionici_55737.CDS.1914) or (Propionibacterium_acidipropionici_55737.CDS.3381) or (Propionibacterium_acidipropionici_55737.CDS.273) or (Propionibacterium_acidipropionici_55737.CDS.3380)	(Propionibacterium_freudenreichii_subsp._shermanii_CIRM-BIA1.CDS.1578) or (Propionibacterium_freudenreichii_subsp._shermanii_CIRM-BIA1.CDS.1351) or (Propionibacterium_freudenreichii_subsp._shermanii_CIRM-BIA1.CDS.74) or (Propionibacterium_freudenreichii_subsp._shermanii_CIRM-BIA1.CDS.1577)	(Propionibacterium_avidum_44067.CDS.2372) or (Propionibacterium_avidum_44067.CDS.772) or (Propionibacterium_avidum_44067.CDS.1533) or (Propionibacterium_avidum_44067.CDS.913)	(Propionibacterium_propionicum_F0230a.CDS.2115) or (Propionibacterium_propionicum_F0230a.CDS.1689) or (Propionibacterium_propionicum_F0230a.CDS.1390) or (Propionibacterium_propionicum_F0230a.CDS.298)	(Propionibacterium_acnes_6609.CDS.2394) or (Propionibacterium_acnes_6609.CDS.1469) or (Propionibacterium_acnes_6609.CDS.782)
rxn08808_c0	->	c0		Lysophospholipase L1 (2-acylglycerophosphoethanolamine, n-C18:0) (periplasm)_c0	3.1.1.5	Triacylglycerol_metabolism	None	(1) cpd00067[c0] + (1) cpd00001[c0] + (1) cpd12547[c0] -> (1) cpd01080[c0] + (1) cpd00908[c0]	|H2O| + |H+| + |L-2-Lysophosphatidylethanolamine| => |Glycerophosphoethanolamine| + |ocdca|						PRES	PRES	PRES	PRES	PRES	PRES		(CDS.1108) or (CDS.2647) or (CDS.3243)	(Propionibacterium_acidipropionici_55737.CDS.1985) or (Propionibacterium_acidipropionici_55737.CDS.1380) or (Propionibacterium_acidipropionici_55737.CDS.3257)	(Propionibacterium_freudenreichii_subsp._shermanii_CIRM-BIA1.CDS.520) or (Propionibacterium_freudenreichii_subsp._shermanii_CIRM-BIA1.CDS.2299)	((Propionibacterium_avidum_44067.CDS.852) or (Propionibacterium_avidum_44067.CDS.37)) or ((Propionibacterium_avidum_44067.CDS.256) or (Propionibacterium_avidum_44067.CDS.1650) or (Propionibacterium_avidum_44067.CDS.1396))	(Propionibacterium_propionicum_F0230a.CDS.2893) or (Propionibacterium_propionicum_F0230a.CDS.2597)	((Propionibacterium_acnes_6609.CDS.1539) or (Propionibacterium_acnes_6609.CDS.2290)) or ((Propionibacterium_acnes_6609.CDS.2103) or (Propionibacterium_acnes_6609.CDS.640))
rxn03901_c0	->	c0		Undecaprenyl-diphosphate phosphohydrolase_c0	3.6.1.27	Teichoic_and_lipoteichoic_acids_biosynthesis	None	(1) cpd02229[c0] + (1) cpd00001[c0] -> (1) cpd00067[c0] + (1) cpd00009[c0] + (1) cpd00286[c0]	|H2O| + |Bactoprenyl diphosphate| => |Phosphate| + |H+| + |Undecaprenylphosphate|						PRES	PRES	PRES	PRES	PRES	PRES		(CDS.2943) or (CDS.3160)	(Propionibacterium_acidipropionici_55737.CDS.1706) or (Propionibacterium_acidipropionici_55737.CDS.1900)	Propionibacterium_freudenreichii_subsp._shermanii_CIRM-BIA1.CDS.1422	Propionibacterium_avidum_44067.CDS.2390	Propionibacterium_propionicum_F0230a.CDS.2770	Propionibacterium_acnes_6609.CDS.2378
rxn03933_c0	<->	c0		UDP-N-acetylglucosamine-N-acetylmuramyl-(pentapeptide)pyrophosphoryl-undecaprenol N-acetylglucosamine transferase_c0	2.4.1.227	Peptidoglycan_Biosynthesis|Peptidoglycan_Biosynthesis_2	None	(1) cpd02948[c0] + (1) cpd00037[c0] <-> (1) cpd00014[c0] + (1) cpd03491[c0]	|UDP-N-acetylglucosamine| + |MurAc(oyl-L-Ala-D-gamma-Glu-L-Lys-D-Ala-D-Ala)-diphospho- undecaprenol| <=> |UDP| + |Undecaprenyl-diphospho-N-acetylmuramoyl-(N-acetylglucosamine)-L-alanyl-gamma-D-glutamyl-L-lysyl-D-alanyl-D-alanine|						PRES	PRES	PRES	PRES	PRES	PRES		CDS.1274	Propionibacterium_acidipropionici_55737.CDS.3423	Propionibacterium_freudenreichii_subsp._shermanii_CIRM-BIA1.CDS.1556	Propionibacterium_avidum_44067.CDS.1499	Propionibacterium_propionicum_F0230a.CDS.1958	Propionibacterium_acnes_6609.CDS.819
rxn05226_c0	<->	c0		Glucose-phosphotransferase (PTS) system_c0	Undetermined	Trehalose_Uptake_and_Utilization	None	(1) cpd00027[e0] + (1) cpd00061[c0] <-> (1) cpd00020[c0] + (1) cpd00079[c0]	|D-Glucose[e]| + |Phosphoenolpyruvate| <=> |Pyruvate| + |D-glucose-6-phosphate|						PRES	PRES	PRES	PRES	PRES	PRES		((CDS.808) or (CDS.480)) and (CDS.807) and ((CDS.481) or (CDS.1888))	((Propionibacterium_acidipropionici_55737.CDS.2897) or (Propionibacterium_acidipropionici_55737.CDS.2534)) and (Propionibacterium_acidipropionici_55737.CDS.2899) and ((Propionibacterium_acidipropionici_55737.CDS.2535) or (Propionibacterium_acidipropionici_55737.CDS.403))	(Propionibacterium_freudenreichii_subsp._shermanii_CIRM-BIA1.CDS.1926) and (Propionibacterium_freudenreichii_subsp._shermanii_CIRM-BIA1.CDS.1925) and (Propionibacterium_freudenreichii_subsp._shermanii_CIRM-BIA1.CDS.158)	((Propionibacterium_avidum_44067.CDS.1875) or (Propionibacterium_avidum_44067.CDS.2113)) and (Propionibacterium_avidum_44067.CDS.1876) and ((Propionibacterium_avidum_44067.CDS.1574) or (Propionibacterium_avidum_44067.CDS.1154) or ((Propionibacterium_avidum_44067.CDS.1933) and (Propionibacterium_avidum_44067.CDS.1934))	((Propionibacterium_propionicum_F0230a.CDS.1249) or (Propionibacterium_propionicum_F0230a.CDS.897)) and ((Propionibacterium_propionicum_F0230a.CDS.1248) or (Propionibacterium_propionicum_F0230a.CDS.504)) and (Propionibacterium_propionicum_F0230a.CDS.898)	((Propionibacterium_acnes_6609.CDS.371) or (Propionibacterium_acnes_6609.CDS.152)) and (Propionibacterium_acnes_6609.CDS.370) and ((Propionibacterium_acnes_6609.CDS.739) or (Propionibacterium_acnes_6609.CDS.730) or (Propionibacterium_acnes_6609.CDS.1192) or ((Propionibacterium_acnes_6609.CDS.314) and (Propionibacterium_acnes_6609.CDS.313))
rxn05537_c0	->	c0		Dipeptide transport via ABC system (gly-asp)_c0	TC-3.A.1.5,3.A.1.5	ABC_transporter_dipeptide_(TC_3.A.1.5.2)	None	(1) cpd11589[e0] + (1) cpd00002[c0] + (1) cpd00001[c0] -> (1) cpd00067[c0] + (1) cpd11589[c0] + (1) cpd00009[c0] + (1) cpd00008[c0]	|H2O| + |ATP| + |gly-asp-L[e]| => |ADP| + |Phosphate| + |H+| + |gly-asp-L|						PRES	PRES	PRES	PRES	PRES	PRES		((CDS.226) or (CDS.2806) or (CDS.2492) or (CDS.251) or (CDS.1963)) and ((CDS.675) or CDS.2867) or (CDS.2805) or (CDS.1962) or (CDS.254) or (CDS.2495) or (CDS.230)) and ((CDS.676) or (CDS.253) or (CDS.2804) or (CDS.1961) or (CDS.2868) or (CDS.2494) or (CDS.229)) and (CDS.2869) and (CDS.2870)	((Propionibacterium_acidipropionici_55737.CDS.2369) or (Propionibacterium_acidipropionici_55737.CDS.327) or (Propionibacterium_acidipropionici_55737.CDS.2332) or (Propionibacterium_acidipropionici_55737.CDS.1602) or (Propionibacterium_acidipropionici_55737.CDS.1228) or (Propionibacterium_acidipropionici_55737.CDS.1541)) and ((Propionibacterium_acidipropionici_55737.CDS.2769) or (Propionibacterium…	((Propionibacterium_freudenreichii_subsp._shermanii_CIRM-BIA1.CDS.629) or (Propionibacterium_freudenreichii_subsp._shermanii_CIRM-BIA1.CDS.1037)) and ((Propionibacterium_freudenreichii_subsp._shermanii_CIRM-BIA1.CDS.1038) or (Propionibacterium_freudenreichii_subsp._shermanii_CIRM-BIA1.CDS.632)) and ((Propionibacterium_freudenreichii_subsp._shermanii_CIRM-BIA1.CDS.1039) or (Propionibacterium_freud…	((Propionibacterium_avidum_44067.CDS.978) or (Propionibacterium_avidum_44067.CDS.385) or (Propionibacterium_avidum_44067.CDS.386)) and ((Propionibacterium_avidum_44067.CDS.25) or (Propionibacterium_avidum_44067.CDS.979) or (Propionibacterium_avidum_44067.CDS.1597) or (Propionibacterium_avidum_44067.CDS.382)) and ((Propionibacterium_avidum_44067.CDS.980) or (Propionibacterium_avidum_44067.CDS.24) …	((Propionibacterium_propionicum_F0230a.CDS.2198) or (Propionibacterium_propionicum_F0230a.CDS.1419) or (Propionibacterium_propionicum_F0230a.CDS.2231) or (Propionibacterium_propionicum_F0230a.CDS.1330) or (Propionibacterium_propionicum_F0230a.CDS.18) or (Propionibacterium_propionicum_F0230a.CDS.2933) or (Propionibacterium_propionicum_F0230a.CDS.2482)) and ((Propionibacterium_propionicum_F0230a.CD…	((Propionibacterium_acnes_6609.CDS.1978) or (Propionibacterium_acnes_6609.CDS.1366) or (Propionibacterium_acnes_6609.CDS.2204)) and ((Propionibacterium_acnes_6609.CDS.2205) or (Propionibacterium_acnes_6609.CDS.2301) or (Propionibacterium_acnes_6609.CDS.1365)) and ((Propionibacterium_acnes_6609.CDS.2206) or (Propionibacterium_acnes_6609.CDS.2303)) and ((Propionibacterium_acnes_6609.CDS.2303) or (P…
rxn08935_c0	->	c0		Maltodextrin glucosidase (maltohexaose)_c0	Undetermined	Maltose_and_Maltodextrin_Utilization	None	(1) cpd00001[c0] + (1) cpd01329[c0] <-> (1) cpd00027[c0] + (1) cpd15495[c0]	|H2O| + |Maltohexaose| <=> |D-Glucose| + |Maltopentaose|						PRES	PRES	ABSENT	ABSENT	ABSENT	ABSENT		CDS.3111	Propionibacterium_acidipropionici_55737.CDS.1851
rxn08806_c0	<->	c0		Lysophospholipase L1 (2-acylglycerophosphoethanolamine, n-C16:0) (periplasm)_c0	3.1.1.5	Triacylglycerol_metabolism	None	(1) cpd00001[c0] + (1) cpd15316[c0] <-> (1) cpd00067[c0] + (1) cpd00214[c0] + (1) cpd00908[c0]	|H2O| + |1-Acyl-sn-glycero-3-phosphoethanolamine hexadecanoyl| <=> |H+| + |Palmitate| + |Glycerophosphoethanolamine|						PRES	PRES	PRES	PRES	PRES	PRES		(CDS.1108) or (CDS.2647) or (CDS.3243)	(Propionibacterium_acidipropionici_55737.CDS.1985) or (Propionibacterium_acidipropionici_55737.CDS.1380) or (Propionibacterium_acidipropionici_55737.CDS.3257)	(Propionibacterium_freudenreichii_subsp._shermanii_CIRM-BIA1.CDS.520) or (Propionibacterium_freudenreichii_subsp._shermanii_CIRM-BIA1.CDS.2299)	((Propionibacterium_avidum_44067.CDS.852) or (Propionibacterium_avidum_44067.CDS.37)) or ((Propionibacterium_avidum_44067.CDS.256) or (Propionibacterium_avidum_44067.CDS.1650) or (Propionibacterium_avidum_44067.CDS.1396))	(Propionibacterium_propionicum_F0230a.CDS.2893) or (Propionibacterium_propionicum_F0230a.CDS.2597)	((Propionibacterium_acnes_6609.CDS.1539) or (Propionibacterium_acnes_6609.CDS.2290)) or ((Propionibacterium_acnes_6609.CDS.2103) or (Propionibacterium_acnes_6609.CDS.640))
rxn05560_c0	<->	c0		D-fructose transport via PEP:Pyr PTS_c0	Undetermined	Fructose_utilization	None	(1) cpd00061[c0] + (1) cpd00082[e0] <-> (1) cpd00802[c0] + (1) cpd00020[c0]	|Phosphoenolpyruvate| + |D-Fructose[e]| <=> |Pyruvate| + |D-fructose-1-phosphate|						PRES	PRES	ABSENT	PRES	PRES	PRES		((CDS.808) or (CDS.480)) and (CDS.807) and ((CDS.481) or (((CDS.2138) or (CDS.825)) and ((CDS.2137) or (CDS.824)) and ((CDS.2136) or (CDS.823)))	((Propionibacterium_acidipropionici_55737.CDS.2897) or (Propionibacterium_acidipropionici_55737.CDS.2534)) and (Propionibacterium_acidipropionici_55737.CDS.2899) and ((Propionibacterium_acidipropionici_55737.CDS.2535) or ((Propionibacterium_acidipropionici_55737.CDS.902) and (Propionibacterium_acidipropionici_55737.CDS.901) and (Propionibacterium_acidipropionici_55737.CDS.900)))		((Propionibacterium_avidum_44067.CDS.1875) or (Propionibacterium_avidum_44067.CDS.2113)) and (Propionibacterium_avidum_44067.CDS.1876) and ((Propionibacterium_avidum_44067.CDS.1574) or (Propionibacterium_avidum_44067.CDS.2379))	((Propionibacterium_propionicum_F0230a.CDS.1249) or (Propionibacterium_propionicum_F0230a.CDS.897)) and ((Propionibacterium_propionicum_F0230a.CDS.1248) or (Propionibacterium_propionicum_F0230a.CDS.504)) and (Propionibacterium_propionicum_F0230a.CDS.2371) and (Propionibacterium_propionicum_F0230a.CDS.2370) and (Propionibacterium_propionicum_F0230a.CDS.2369)	((Propionibacterium_acnes_6609.CDS.371) or (Propionibacterium_acnes_6609.CDS.152)) and (Propionibacterium_acnes_6609.CDS.370) and ((Propionibacterium_acnes_6609.CDS.739) or (Propionibacterium_acnes_6609.CDS.2389) or ((Propionibacterium_acnes_6609.CDS.1602) and (Propionibacterium_acnes_6609.CDS.1601) and (Propionibacterium_acnes_6609.CDS.1600)))
rxn02161_c0	<->	c0		ATP:L-rhamnulose 1-phosphotransferase_c0	2.7.1.5	L-rhamnose_utilization	None	(1) cpd00002[c0] + (1) cpd00642[c0] <-> (1) cpd00831[c0] + (1) cpd00008[c0]	|ATP| + |L-Rhamnulose| <=> |ADP| + |L-Rhamnulose 1-phosphate|						PRES	PRES	ABSENT	ABSENT	PRES	ABSENT		CDS.661	Propionibacterium_acidipropionici_55737.CDS.2752			Propionibacterium_propionicum_F0230a.CDS.955
rxn00714_c0	->	c0		P1,P4-Bis(5'-nucleosyl)-tetraphosphate nucleotidohydrolase_c0	3.6.1.17	pyrimidine_conversions	None	(1) cpd00001[c0] + (1) cpd03706[c0] -> (1) cpd00091[c0] + (1) cpd00062[c0]	|H2O| + |UppppU| => |UTP| + |UMP|						PRES	PRES	ABSENT	PRES	ABSENT	PRES		CDS.2032	Propionibacterium_acidipropionici_55737.CDS.256		Propionibacterium_avidum_44067.CDS.900		Propionibacterium_acnes_6609.CDS.1485
rxn00303_c0	<->	c0		ATP:GTP 3'-pyrophosphotransferase_c0	2.7.6.5	Stringent_Response,_(p)ppGpp_metabolism	None	(1) cpd00002[c0] + (1) cpd00038[c0] <-> (1) cpd00018[c0] + (1) cpd02740[c0]	|ATP| + |GTP| <=> |AMP| + |Guanosine 5'-triphosphate,3'-diphosphate|						PRES	PRES	PRES	PRES	PRES	PRES		CDS.1764	Propionibacterium_acidipropionici_55737.CDS.461	Propionibacterium_freudenreichii_subsp._shermanii_CIRM-BIA1.CDS.1195	Propionibacterium_avidum_44067.CDS.1101	Propionibacterium_propionicum_F0230a.CDS.1678	Propionibacterium_acnes_6609.CDS.1251
rxn00122_c0	->	c0		ATP:FMN adenylyltransferase_c0	2.7.7.2	riboflavin_to_FAD|Riboflavin,_FMN_and_FAD_metabolism	None	(1) cpd00002[c0] + (1) cpd00050[c0] -> (1) cpd00015[c0] + (1) cpd00012[c0]	|ATP| + |FMN| => |PPi| + |FAD|						PRES	PRES	PRES	PRES	PRES	PRES		(CDS.2130)	(Propionibacterium_acidipropionici_55737.CDS.894)	(Propionibacterium_freudenreichii_subsp._shermanii_CIRM-BIA1.CDS.1462)	(Propionibacterium_avidum_44067.CDS.765)	(Propionibacterium_propionicum_F0230a.CDS.1316)	(Propionibacterium_acnes_6609.CDS.1591)
rxn01116_c0	<->	c0		D-Ribulose-5-phosphate 3-epimerase_c0	5.1.3.1	Calvin-Benson_cycle|2-phosphoglycolate_salvage|Pentose_phosphate_pathway	None	(1) cpd00171[c0] <-> (1) cpd00198[c0]	|D-Ribulose5-phosphate| <=> |D-Xylulose5-phosphate|						PRES	PRES	PRES	PRES	PRES	PRES		CDS.1724	Propionibacterium_acidipropionici_55737.CDS.501	Propionibacterium_freudenreichii_subsp._shermanii_CIRM-BIA1.CDS.1167	Propionibacterium_avidum_44067.CDS.1064	Propionibacterium_propionicum_F0230a.CDS.1646	Propionibacterium_acnes_6609.CDS.1285
rxn05585_c0	->	c0		hexanesulfonate transport via ABC system_c0	Undetermined	Alkanesulfonate_assimilation|Alkanesulfonates_Utilization	None	(1) cpd00002[c0] + (1) cpd00001[c0] + (1) cpd11578[e0] -> (1) cpd00067[c0] + (1) cpd00009[c0] + (1) cpd11578[c0] + (1) cpd00008[c0]	|H2O| + |ATP| + |hexanesulfonate[e]| => |ADP| + |Phosphate| + |H+| + |hexanesulfonate|						PRES	PRES	ABSENT	ABSENT	ABSENT	ABSENT		() and (CDS.1247) and ()	() and (Propionibacterium_acidipropionici_55737.CDS.3396) and ()
rxn03908_c0	<->	c0		ATP: 4-(Cytidine 5'-diphospho)-2-C-methyl-D-erythritol_c0	2.7.1.148	polyprenyl_synthesis|Nonmevalonate_Branch_of_Isoprenoid_Biosynthesis|Isoprenoid_Biosynthesis	None	(1) cpd08287[c0] + (1) cpd00002[c0] <-> (1) cpd08288[c0] + (1) cpd00008[c0]	|ATP| + |4--cytidine5-diphospho-2-C-methyl-D-erythritol| <=> |ADP| + |2-phospho-4--cytidine5-diphospho-2-C-methyl-D-erythritol|						PRES	PRES	PRES	PRES	PRES	PRES		CDS.991	Propionibacterium_acidipropionici_55737.CDS.3157	Propionibacterium_freudenreichii_subsp._shermanii_CIRM-BIA1.CDS.1748	Propionibacterium_avidum_44067.CDS.1735	Propionibacterium_propionicum_F0230a.CDS.580	Propionibacterium_acnes_6609.CDS.563
rxn05436_c0	->	c0		10-methyl-trans-dodec-2-enoyl-ACP:NAD+ oxidoreductase (A-specific)_c0	1.3.1.0	mycolic_acid_synthesis|Fatty_Acid_Biosynthesis_FASII	None	(1) cpd00067[c0] + (1) cpd00004[c0] + (1) cpd11510[c0] -> (1) cpd11511[c0] + (1) cpd00003[c0]	|NADH| + |H+| + |10-methyl-trans-dodec-2-enoyl-ACP| => |NAD| + |10-methyl-dodecanoyl-ACP|						PRES	PRES	PRES	PRES	PRES	PRES		CDS.2192	Propionibacterium_acidipropionici_55737.CDS.954	Propionibacterium_freudenreichii_subsp._shermanii_CIRM-BIA1.CDS.1490	Propionibacterium_avidum_44067.CDS.711	Propionibacterium_propionicum_F0230a.CDS.1131	Propionibacterium_acnes_6609.CDS.1652
rxn08308_c0	->	c0		CDP-diacylglycerol synthetase (n-C14:1)_c0	2.7.7.41	Glycerolipid_and_Glycerophospholipid_Metabolism_in_Bacteria	None	(1) cpd15523[c0] + (1) cpd00052[c0] <-> (1) cpd00012[c0] + (1) cpd15422[c0]	|CTP| + |1,2-ditetradec-7-enoyl-sn-glycerol 3-phosphate| <=> |PPi| + |CDP-1,2-ditetradec-7-enoylglycerol|						PRES	PRES	PRES	PRES	PRES	PRES		CDS.2164	Propionibacterium_acidipropionici_55737.CDS.927	Propionibacterium_freudenreichii_subsp._shermanii_CIRM-BIA1.CDS.1476	Propionibacterium_avidum_44067.CDS.731	Propionibacterium_propionicum_F0230a.CDS.1148	Propionibacterium_acnes_6609.CDS.1636
rxn00409_c0	<->	c0		ATP:nucleoside-diphosphate phosphatransferase_c0	2.7.4.6	Purine_conversions|pyrimidine_conversions	None	(1) cpd00002[c0] + (1) cpd00096[c0] <-> (1) cpd00008[c0] + (1) cpd00052[c0]	|ATP| + |CDP| <=> |ADP| + |CTP|						PRES	PRES	PRES	PRES	ABSENT	PRES		CDS.1313	Propionibacterium_acidipropionici_55737.CDS.3463	Propionibacterium_freudenreichii_subsp._shermanii_CIRM-BIA1.CDS.873	Propionibacterium_avidum_44067.CDS.1447		Propionibacterium_acnes_6609.CDS.886
rxn08841_c0	<->	c0		Lysophospholipase L2 (2-acylglycerophosphoethanolamine, n-C16:0)_c0	3.1.1.5	Triacylglycerol_metabolism	None	(1) cpd15339[c0] + (1) cpd00001[c0] <-> (1) cpd00067[c0] + (1) cpd00214[c0] + (1) cpd00908[c0]	|H2O| + |2-Acyl-sn-glycero-3-phosphoethanolamine (n-C16:0)| <=> |H+| + |Palmitate| + |Glycerophosphoethanolamine|						PRES	PRES	PRES	PRES	PRES	PRES		(CDS.1108) or (CDS.2647) or (CDS.3243)	(Propionibacterium_acidipropionici_55737.CDS.1985) or (Propionibacterium_acidipropionici_55737.CDS.1380) or (Propionibacterium_acidipropionici_55737.CDS.3257)	(Propionibacterium_freudenreichii_subsp._shermanii_CIRM-BIA1.CDS.520) or (Propionibacterium_freudenreichii_subsp._shermanii_CIRM-BIA1.CDS.2299)	((Propionibacterium_avidum_44067.CDS.852) or (Propionibacterium_avidum_44067.CDS.37)) or ((Propionibacterium_avidum_44067.CDS.256) or (Propionibacterium_avidum_44067.CDS.1650) or (Propionibacterium_avidum_44067.CDS.1396))	(Propionibacterium_propionicum_F0230a.CDS.2893) or (Propionibacterium_propionicum_F0230a.CDS.2597)	((Propionibacterium_acnes_6609.CDS.1539) or (Propionibacterium_acnes_6609.CDS.2290)) or ((Propionibacterium_acnes_6609.CDS.2103) or (Propionibacterium_acnes_6609.CDS.640))
rxn02213_c0	->	c0		3-Dehydroquinate hydro-lyase_c0	4.2.1.10	Common_Pathway_For_Synthesis_of_Aromatic_Compounds_(DAHP_synthase_to_chorismate)|Chorismate_Synthesis|Quinate_degradation	None	(1) cpd00699[c0] -> (1) cpd00001[c0] + (1) cpd01716[c0]	|5-Dehydroquinate| => |H2O| + |3-Dehydroshikimate|						PRES	PRES	PRES	PRES	PRES	PRES		CDS.2349	Propionibacterium_acidipropionici_55737.CDS.1079	Propionibacterium_freudenreichii_subsp._shermanii_CIRM-BIA1.CDS.1997	Propionibacterium_avidum_44067.CDS.539	Propionibacterium_propionicum_F0230a.CDS.2000	Propionibacterium_acnes_6609.CDS.1814
rxn08669_c0	->	c0		Glycerophosphodiester phosphodiesterase (Glycerophosphoglycerol)_c0	3.1.4.46	Glycerol_and_Glycerol-3-phosphate_Uptake_and_Utilization	None	(1) cpd00001[c0] + (1) cpd02090[c0] -> (1) cpd00080[c0] + (1) cpd00100[c0]	|H2O| + |Glycerophosphoglycerol| => |Glycerol-3-phosphate| + |Glycerol|						PRES	PRES	PRES	PRES	PRES	PRES		(CDS.3006) or (CDS.315) or (CDS.2933) or (CDS.1663)	(Propionibacterium_acidipropionici_55737.CDS.2431) or (Propionibacterium_acidipropionici_55737.CDS.1755) or (Propionibacterium_acidipropionici_55737.CDS.573)	(Propionibacterium_freudenreichii_subsp._shermanii_CIRM-BIA1.CDS.1126) or (Propionibacterium_freudenreichii_subsp._shermanii_CIRM-BIA1.CDS.174) or (Propionibacterium_freudenreichii_subsp._shermanii_CIRM-BIA1.CDS.2300)	(Propionibacterium_avidum_44067.CDS.2419) or (Propionibacterium_avidum_44067.CDS.1043)	(Propionibacterium_propionicum_F0230a.CDS.3023) or (Propionibacterium_propionicum_F0230a.CDS.1616) or (Propionibacterium_propionicum_F0230a.CDS.1179)	(Propionibacterium_acnes_6609.CDS.1310) or (Propionibacterium_acnes_6609.CDS.1977)
rxn02200_c0	<->	c0		2-Amino-4-hydroxy-6-hydroxymethyl-7,8-dihydropteridine:4-_c0	2.5.1.15	Folate_Biosynthesis|Folate_Biosynthesis_(Phoenix_Copy)|YgfZ	None	(1) cpd00954[c0] + (1) cpd00443[c0] <-> (1) cpd00683[c0] + (1) cpd00001[c0]	|ABEE| + |6-hydroxymethyl dihydropterin| <=> |H2O| + |Dihydropteroate|						PRES	PRES	PRES	PRES	PRES	PRES		CDS.2783	Propionibacterium_acidipropionici_55737.CDS.1518	Propionibacterium_freudenreichii_subsp._shermanii_CIRM-BIA1.CDS.2004	Propionibacterium_avidum_44067.CDS.1953	Propionibacterium_propionicum_F0230a.CDS.431	Propionibacterium_acnes_6609.CDS.291
rxn05397_c0	<->	c0		11-methyl-3-oxo-dodecanoyl-ACP:NADP+ oxidoreductase_c0	1.1.1.0	mycolic_acid_synthesis|Fatty_Acid_Biosynthesis_FASII	None	(1) cpd00067[c0] + (1) cpd11533[c0] + (1) cpd00005[c0] <-> (1) cpd11534[c0] + (1) cpd00006[c0]	|NADPH| + |H+| + |11-methyl-3-oxo-dodecanoyl-ACP| <=> |NADP| + |11-methyl-3-hydroxy-dodecanoyl-ACP|						PRES	PRES	PRES	PRES	PRES	PRES		(CDS.2902) or (CDS.2196) or (CDS.2193) or (CDS.24)	(Propionibacterium_acidipropionici_55737.CDS.955) or (Propionibacterium_acidipropionici_55737.CDS.2161) or (Propionibacterium_acidipropionici_55737.CDS.1640) or (Propionibacterium_acidipropionici_55737.CDS.958)	(Propionibacterium_freudenreichii_subsp._shermanii_CIRM-BIA1.CDS.1491) or (Propionibacterium_freudenreichii_subsp._shermanii_CIRM-BIA1.CDS.1492)	(Propionibacterium_avidum_44067.CDS.2114) or (Propionibacterium_avidum_44067.CDS.710)	(Propionibacterium_propionicum_F0230a.CDS.458) or (Propionibacterium_propionicum_F0230a.CDS.1130) or (Propionibacterium_propionicum_F0230a.CDS.1067)	(Propionibacterium_acnes_6609.CDS.1653) or (Propionibacterium_acnes_6609.CDS.151) or (Propionibacterium_acnes_6609.CDS.1953) or (Propionibacterium_acnes_6609.CDS.391)
rxn00506_c0	->	c0		Acetaldehyde:NAD+ oxidoreductase_c0	1.2.1.3,1.2.1.5	Methylglyoxal_Metabolism|Glycerolipid_and_Glycerophospholipid_Metabolism_in_Bacteria|Entner-Doudoroff_Pathway|Pyruvate_metabolism_II:_acetyl-CoA,_acetogenesis_from_pyruvate	None	(1) cpd00001[c0] + (1) cpd00003[c0] + (1) cpd00071[c0] -> (2) cpd00067[c0] + (1) cpd00004[c0] + (1) cpd00029[c0]	|H2O| + |NAD| + |Acetaldehyde| => |NADH| + |Acetate| + (2) |H+|						PRES	PRES	ABSENT	ABSENT	ABSENT	ABSENT		(CDS.299) or (CDS.3291)	(Propionibacterium_acidipropionici_55737.CDS.2415) or (Propionibacterium_acidipropionici_55737.CDS.2031)
rxn01388_c0	<->	c0		isocitrate hydro-lyase_c0	4.2.1.3	Biogenesis_of_c-type_cytochromes|YgfZ|TCA_Cycle|Glyoxylate_bypass|Homogentisate_pathway_of_aromatic_compound_degradation|Glyoxylate_Synthesis|Propionate-CoA_to_Succinate_Module|Serine-glyoxylate_cycle	None	(1) cpd00260[c0] <-> (1) cpd00331[c0] + (1) cpd00001[c0]	|Isocitrate| <=> |H2O| + |cis-Aconitate|						PRES	PRES	PRES	PRES	PRES	PRES		(CDS.1608)	(Propionibacterium_acidipropionici_55737.CDS.627)	(Propionibacterium_freudenreichii_subsp._shermanii_CIRM-BIA1.CDS.1281)	(Propionibacterium_avidum_44067.CDS.1216)	(Propionibacterium_propionicum_F0230a.CDS.1579)	(Propionibacterium_acnes_6609.CDS.1140)
rxn05421_c0	->	c0		8-methyl-nonanoyl-ACP:malonyl-[acyl-carrier-protein] C-acyltransferase (decarboxylating)_c0	2.3.1.0	Fatty_Acid_Biosynthesis_FASII	None	(1) cpd11557[c0] + (1) cpd00067[c0] + (1) cpd11492[c0] -> (1) cpd11493[c0] + (1) cpd11558[c0] + (1) cpd00011[c0]	|H+| + |Malonyl-acyl-carrierprotein-| + |8-methyl-nonanoyl-ACP| => |CO2| + |ACP| + |10-methyl-3-oxo-undecanoyl-ACP|						PRES	PRES	PRES	PRES	PRES	PRES		(CDS.1474) and ((CDS.1472) or (CDS.967))	(Propionibacterium_acidipropionici_55737.CDS.769) and ((Propionibacterium_acidipropionici_55737.CDS.771) or (Propionibacterium_acidipropionici_55737.CDS.3132))	(Propionibacterium_freudenreichii_subsp._shermanii_CIRM-BIA1.CDS.980) and (Propionibacterium_freudenreichii_subsp._shermanii_CIRM-BIA1.CDS.978)	(Propionibacterium_avidum_44067.CDS.1306) and (Propionibacterium_avidum_44067.CDS.1308)	(Propionibacterium_propionicum_F0230a.CDS.1520) and ((Propionibacterium_propionicum_F0230a.CDS.1518) or (Propionibacterium_propionicum_F0230a.CDS.1053))	(Propionibacterium_acnes_6609.CDS.1058) and (Propionibacterium_acnes_6609.CDS.1056)
rxn01775_c0	<->	c0		D-Mannonate:NAD+ 5-oxidoreductase_c0	1.1.1.57	D-Galacturonate_Utilization|Sugar_utilization_in_Thermotoga|Entner-Doudoroff_Pathway	None	(1) cpd00403[c0] + (1) cpd00003[c0] <-> (1) cpd00067[c0] + (1) cpd00672[c0] + (1) cpd00004[c0]	|NAD| + |D-Mannonate| <=> |NADH| + |H+| + |D-Fructuronate|						PRES	PRES	ABSENT	PRES	ABSENT	PRES		CDS.303	Propionibacterium_acidipropionici_55737.CDS.2419		(Propionibacterium_avidum_44067.CDS.2267) or (Propionibacterium_avidum_44067.CDS.2268)		Propionibacterium_acnes_6609.CDS.2493
rxn10214_c0	->	c0		isoheptadecanoyl-1-acylglycerol-3-phosphate O-acyltransferase_c0	2.3.1.51	Phosphate_metabolism|Glycerolipid_and_Glycerophospholipid_Metabolism_in_Bacteria	None	(1) cpd11432[c0] + (1) cpd15671[c0] -> (1) cpd15677[c0] + (1) cpd00010[c0]	|fa11coa| + |1-isoheptadecanoyl-sn-glycerol 3-phosphate| => |CoA| + |1,2-diisoheptadecanoyl-sn-glycerol 3-phosphate|						PRES	PRES	PRES	PRES	PRES	PRES		(CDS.1233) or (CDS.2015) or (CDS.3175) or (CDS.1232)	(Propionibacterium_acidipropionici_55737.CDS.1914) or (Propionibacterium_acidipropionici_55737.CDS.3381) or (Propionibacterium_acidipropionici_55737.CDS.273) or (Propionibacterium_acidipropionici_55737.CDS.3380)	(Propionibacterium_freudenreichii_subsp._shermanii_CIRM-BIA1.CDS.1578) or (Propionibacterium_freudenreichii_subsp._shermanii_CIRM-BIA1.CDS.1351) or (Propionibacterium_freudenreichii_subsp._shermanii_CIRM-BIA1.CDS.74) or (Propionibacterium_freudenreichii_subsp._shermanii_CIRM-BIA1.CDS.1577)	(Propionibacterium_avidum_44067.CDS.2372) or (Propionibacterium_avidum_44067.CDS.772) or (Propionibacterium_avidum_44067.CDS.1533) or (Propionibacterium_avidum_44067.CDS.913)	(Propionibacterium_propionicum_F0230a.CDS.2115) or (Propionibacterium_propionicum_F0230a.CDS.1689) or (Propionibacterium_propionicum_F0230a.CDS.1390) or (Propionibacterium_propionicum_F0230a.CDS.298)	(Propionibacterium_acnes_6609.CDS.2394) or (Propionibacterium_acnes_6609.CDS.1469) or (Propionibacterium_acnes_6609.CDS.782)
rxn00222_c0	->	c0		1,4-beta-D-Glucan glucohydrolase_c0	3.2.1.74,3.2.1.21	Beta-Glucoside_Metabolism|Fructooligosaccharides(FOS)_and_Raffinose_Utilization|Sugar_utilization_in_Thermotogales|Sucrose_Metabolism	None	(1) cpd00001[c0] + (1) cpd00158[c0] -> (2) cpd00027[c0]	|H2O| + |CELB| => (2) |D-Glucose|						PRES	PRES	PRES	PRES	PRES	PRES		(CDS.3029) or (CDS.1786) or (CDS.1965) or (CDS.189)	(Propionibacterium_acidipropionici_55737.CDS.1777) or (Propionibacterium_acidipropionici_55737.CDS.2295) or (Propionibacterium_acidipropionici_55737.CDS.1776) or (Propionibacterium_acidipropionici_55737.CDS.2294) or (Propionibacterium_acidipropionici_55737.CDS.2293) or (Propionibacterium_acidipropionici_55737.CDS.325) or (Propionibacterium_acidipropionici_55737.CDS.438)	Propionibacterium_freudenreichii_subsp._shermanii_CIRM-BIA1.CDS.291	Propionibacterium_avidum_44067.CDS.1298	Propionibacterium_propionicum_F0230a.CDS.1609	Propionibacterium_acnes_6609.CDS.1067
rxn00020_c0	->	c0		beta-D-Glucoside glucohydrolase_c0	3.2.1.21	Beta-Glucoside_Metabolism	None	(1) cpd00001[c0] + (1) cpd00158[c0] -> (2) cpd00190[c0]	|H2O| + |CELB| => (2) |beta-D-Glucose|						PRES	PRES	PRES	PRES	PRES	PRES		((CDS.3029) or (CDS.1786) or (CDS.1965) or (CDS.189)) or (CDS.3117)	((Propionibacterium_acidipropionici_55737.CDS.1777) or (Propionibacterium_acidipropionici_55737.CDS.2295) or (Propionibacterium_acidipropionici_55737.CDS.1776) or (Propionibacterium_acidipropionici_55737.CDS.2294) or (Propionibacterium_acidipropionici_55737.CDS.2293) or (Propionibacterium_acidipropionici_55737.CDS.325) or (Propionibacterium_acidipropionici_55737.CDS.438)) or (Propionibacterium_ac…	Propionibacterium_freudenreichii_subsp._shermanii_CIRM-BIA1.CDS.291	Propionibacterium_avidum_44067.CDS.1298	Propionibacterium_propionicum_F0230a.CDS.1609	Propionibacterium_acnes_6609.CDS.1067
rxn05593_c0	<->	c0		inositol transport in via proton symport_c0	Undetermined	Inositol_catabolism	None	(1) cpd00121[e0] + (1) cpd00067[e0] <-> (1) cpd00121[c0] + (1) cpd00067[c0]	|H+[e]| + |L-Inositol[e]| <=> |H+| + |L-Inositol|						PRES	PRES	PRES	ABSENT	ABSENT	PRES		(CDS.3340) or (CDS.941) or (CDS.656) or (CDS.3338)	(Propionibacterium_acidipropionici_55737.CDS.2114) or (Propionibacterium_acidipropionici_55737.CDS.2111) or (Propionibacterium_acidipropionici_55737.CDS.3092) or (Propionibacterium_acidipropionici_55737.CDS.2783) or (Propionibacterium_acidipropionici_55737.CDS.2747)	(Propionibacterium_freudenreichii_subsp._shermanii_CIRM-BIA1.CDS.2280) or (Propionibacterium_freudenreichii_subsp._shermanii_CIRM-BIA1.CDS.1888) or (Propionibacterium_freudenreichii_subsp._shermanii_CIRM-BIA1.CDS.31)			Propionibacterium_acnes_6609.CDS.495
rxn01519_c0	->	c0		dUTP nucleotidohydrolase_c0	3.6.1.19,3.6.1.23	Folate_Biosynthesis|Folate_Biosynthesis_(Phoenix_Copy)|Nucleoside_triphosphate_pyrophosphohydrolase_MazG	None	(1) cpd00358[c0] + (1) cpd00001[c0] -> (1) cpd00012[c0] + (1) cpd00299[c0]	|H2O| + |dUTP| => |PPi| + |dUMP|						PRES	PRES	ABSENT	PRES	PRES	PRES		CDS.1600	Propionibacterium_acidipropionici_55737.CDS.635		Propionibacterium_avidum_44067.CDS.1230	Propionibacterium_propionicum_F0230a.CDS.1572	Propionibacterium_acnes_6609.CDS.1131
rxn01975_c0	<->	c0		beta-D-Glucose-6-phosphate:NADP+ 1-oxoreductase_c0	1.1.1.49	Fermentations:_Lactate|Pentose_phosphate_pathway|Sugar_utilization_in_Thermotoga|Formaldehyde_assimilation:_Ribulose_monophosphate_pathway|Glycolysis_and_Gluconeogenesis|Entner-Doudoroff_Pathway	None	(1) cpd00006[c0] + (1) cpd00863[c0] <-> (1) cpd00067[c0] + (1) cpd00911[c0] + (1) cpd00005[c0]	|NADP| + |beta-D-Glucose 6-phosphate| <=> |NADPH| + |H+| + |6-phospho-D-glucono-1-5-lactone|						PRES	PRES	PRES	PRES	PRES	PRES		CDS.2229	Propionibacterium_acidipropionici_55737.CDS.987	Propionibacterium_freudenreichii_subsp._shermanii_CIRM-BIA1.CDS.1511	Propionibacterium_avidum_44067.CDS.681	Propionibacterium_propionicum_F0230a.CDS.1112	Propionibacterium_acnes_6609.CDS.1682
rxn10338_c0	<->	c0		anteisoheptadecanoyl-cardiolipin synthase_c0	Undetermined	Glycerolipid_and_Glycerophospholipid_Metabolism_in_Bacteria	None	(2) cpd15723[c0] <-> (1) cpd15795[c0] + (1) cpd00100[c0]	(2) |Dianteisoheptadecanoylphosphatidylglycerol| <=> |Glycerol| + |Anteisoheptadecanoylcardiolipin (B. subtilis)|						PRES	PRES	PRES	PRES	PRES	PRES		CDS.2426	Propionibacterium_acidipropionici_55737.CDS.1160	Propionibacterium_freudenreichii_subsp._shermanii_CIRM-BIA1.CDS.717	Propionibacterium_avidum_44067.CDS.461	Propionibacterium_propionicum_F0230a.CDS.2155	Propionibacterium_acnes_6609.CDS.1897
rxn10263_c0	<->	c0		anteisopentadecanoyl-CDPdiacylglycerol:sn-glycerol-3-phosphate 3-phosphatidyltransferase_c0	2.7.8.5	Glycerolipid_and_Glycerophospholipid_Metabolism_in_Bacteria	None	(1) cpd00080[c0] + (1) cpd15687[c0] <-> (1) cpd15720[c0] + (1) cpd00046[c0]	|Glycerol-3-phosphate| + |CDP-1,2-dianteisopentadecanoylglycerol| <=> |CMP| + |Dianteisopentadecanoylphosphatidylglycerophosphate|						PRES	PRES	PRES	PRES	PRES	PRES		(CDS.1625) or (CDS.1497) or (CDS.1628)	(Propionibacterium_acidipropionici_55737.CDS.745) or (Propionibacterium_acidipropionici_55737.CDS.612) or (Propionibacterium_acidipropionici_55737.CDS.609)	(Propionibacterium_freudenreichii_subsp._shermanii_CIRM-BIA1.CDS.1344) or (Propionibacterium_freudenreichii_subsp._shermanii_CIRM-BIA1.CDS.1266) or (Propionibacterium_freudenreichii_subsp._shermanii_CIRM-BIA1.CDS.1269)	(Propionibacterium_avidum_44067.CDS.1284) or (Propionibacterium_avidum_44067.CDS.1199) or (Propionibacterium_avidum_44067.CDS.1198)	(Propionibacterium_propionicum_F0230a.CDS.1593) or (Propionibacterium_propionicum_F0230a.CDS.1402)	(Propionibacterium_acnes_6609.CDS.1160) or (Propionibacterium_acnes_6609.CDS.1159) or (Propionibacterium_acnes_6609.CDS.1082)
rxn05647_c0	<->	c0		salicin transport via PEP:Pyr PTS_c0	Undetermined	Beta-Glucoside_Metabolism	None	(1) cpd01030[e0] + (1) cpd00061[c0] <-> (1) cpd00020[c0] + (1) cpd03698[c0]	|Phosphoenolpyruvate| + |Salicin[e]| <=> |Pyruvate| + |Salicin-6P|						PRES	PRES	PRES	PRES	PRES	PRES		((CDS.808) or (CDS.480)) and (CDS.807) and (CDS.1888)	((Propionibacterium_acidipropionici_55737.CDS.2897) or (Propionibacterium_acidipropionici_55737.CDS.2534)) and (Propionibacterium_acidipropionici_55737.CDS.2899) and (Propionibacterium_acidipropionici_55737.CDS.403)	(Propionibacterium_freudenreichii_subsp._shermanii_CIRM-BIA1.CDS.1926) and (Propionibacterium_freudenreichii_subsp._shermanii_CIRM-BIA1.CDS.1925) and (Propionibacterium_freudenreichii_subsp._shermanii_CIRM-BIA1.CDS.158)	((Propionibacterium_avidum_44067.CDS.1875) or (Propionibacterium_avidum_44067.CDS.2113)) and (Propionibacterium_avidum_44067.CDS.1876) and ((Propionibacterium_avidum_44067.CDS.1154) or (Propionibacterium_avidum_44067.CDS.1934))	((Propionibacterium_propionicum_F0230a.CDS.1249) or (Propionibacterium_propionicum_F0230a.CDS.897)) and ((Propionibacterium_propionicum_F0230a.CDS.1248) or (Propionibacterium_propionicum_F0230a.CDS.504)) and ((Propionibacterium_propionicum_F0230a.CDS.897) or (Propionibacterium_propionicum_F0230a.CDS.898))	((Propionibacterium_acnes_6609.CDS.371) or (Propionibacterium_acnes_6609.CDS.152)) and (Propionibacterium_acnes_6609.CDS.370) and ((Propionibacterium_acnes_6609.CDS.1192) or (Propionibacterium_acnes_6609.CDS.734))
rxn01964_c0	->	c0		L-Serine hydro-lyase (adding indoleglycerol-phosphate)_c0	4.2.1.20	Auxin_biosynthesis|Tryptophan_synthesis	None	(1) cpd02210[c0] + (1) cpd00054[c0] -> (1) cpd00065[c0] + (1) cpd00102[c0] + (1) cpd00001[c0]	|L-Serine| + |Indoleglycerol phosphate| => |H2O| + |L-Tryptophan| + |Glyceraldehyde3-phosphate|						PRES	PRES	PRES	PRES	PRES	PRES		(CDS.1791) and (CDS.1792)	(Propionibacterium_acidipropionici_55737.CDS.433) and (Propionibacterium_acidipropionici_55737.CDS.432)	(Propionibacterium_freudenreichii_subsp._shermanii_CIRM-BIA1.CDS.1218) and (Propionibacterium_freudenreichii_subsp._shermanii_CIRM-BIA1.CDS.1219)	(Propionibacterium_avidum_44067.CDS.1130) and (Propionibacterium_avidum_44067.CDS.1131)	(Propionibacterium_propionicum_F0230a.CDS.1714) and ((Propionibacterium_propionicum_F0230a.CDS.572) or (Propionibacterium_propionicum_F0230a.CDS.1715))	(Propionibacterium_acnes_6609.CDS.1216) and (Propionibacterium_acnes_6609.CDS.1215)
rxn10113_c0	->	c0		cytochrome oxidase bo3 (ubiquinol-8: 2.5 protons)_c0	Undetermined	Succinate_dehydrogenase	None	(2) cpd00067[c0] + (1) cpd15561[c0] + (0.5) cpd00007[c0] -> (2) cpd00067[e0] + (1) cpd00001[c0] + (1) cpd15560[c0]	(0.5) |O2| + (2) |H+| + |Ubiquinol-8| => |H2O| + (2) |H+[e]| + |Ubiquinone-8|						PRES	PRES	PRES	PRES	PRES	PRES		(CDS.532) and (CDS.533)	(Propionibacterium_acidipropionici_55737.CDS.2610) and (Propionibacterium_acidipropionici_55737.CDS.2611)	(Propionibacterium_freudenreichii_subsp._shermanii_CIRM-BIA1.CDS.190) and (Propionibacterium_freudenreichii_subsp._shermanii_CIRM-BIA1.CDS.189)	(Propionibacterium_avidum_44067.CDS.2082) and (Propionibacterium_avidum_44067.CDS.2081)	(Propionibacterium_propionicum_F0230a.CDS.285) and (Propionibacterium_propionicum_F0230a.CDS.286)	(Propionibacterium_acnes_6609.CDS.186) and (Propionibacterium_acnes_6609.CDS.187)
rxn00559_c0	<->	c0		D-Mannose-6-phosphate ketol-isomerase_c0	5.3.1.8	None	None	(1) cpd00235[c0] <-> (1) cpd00072[c0]	|D-mannose-6-phosphate| <=> |D-fructose-6-phosphate|						PRES	PRES	PRES	PRES	PRES	PRES		(CDS.368) or (CDS.908)	(Propionibacterium_acidipropionici_55737.CDS.2445) or (Propionibacterium_acidipropionici_55737.CDS.2984)	Propionibacterium_freudenreichii_subsp._shermanii_CIRM-BIA1.CDS.1829	Propionibacterium_avidum_44067.CDS.1792	Propionibacterium_propionicum_F0230a.CDS.751	Propionibacterium_acnes_6609.CDS.479
rxn10341_c0	<->	c0		anteisopentadecanoyl-cardiolipin synthase_c0	Undetermined	Glycerolipid_and_Glycerophospholipid_Metabolism_in_Bacteria	None	(2) cpd15726[c0] <-> (1) cpd15798[c0] + (1) cpd00100[c0]	(2) |Dianteisopentadecanoylphosphatidylglycerol| <=> |Glycerol| + |Anteisopentadecanoylcardiolipin (B. subtilis)|						PRES	PRES	PRES	ABSENT	PRES	ABSENT		CDS.2426	Propionibacterium_acidipropionici_55737.CDS.1160	Propionibacterium_freudenreichii_subsp._shermanii_CIRM-BIA1.CDS.717		Propionibacterium_propionicum_F0230a.CDS.2155
rxn12510_c0	<->	c0		ATP:pantothenate 4'-phosphotransferase_c0	2.7.1.33	Coenzyme_A_Biosynthesis	None	(1) cpd00002[c0] + (1) cpd00644[c0] <-> (1) cpd02201[c0] + (1) cpd00008[c0]	|ATP| + |PAN| <=> |ADP| + |4-phosphopantothenate|						PRES	PRES	PRES	PRES	PRES	PRES		(CDS.2458) or (CDS.2877)	(Propionibacterium_acidipropionici_55737.CDS.1614) or (Propionibacterium_acidipropionici_55737.CDS.1193)	(Propionibacterium_freudenreichii_subsp._shermanii_CIRM-BIA1.CDS.662) or (Propionibacterium_freudenreichii_subsp._shermanii_CIRM-BIA1.CDS.187)	(Propionibacterium_avidum_44067.CDS.426) or (Propionibacterium_avidum_44067.CDS.15)	Propionibacterium_propionicum_F0230a.CDS.2214	Propionibacterium_acnes_6609.CDS.1937
rxn05392_c0	->	c0		7-methyl-octanoyl-ACP:malonyl-[acyl-carrier-protein] C-acyltransferase (decarboxylating)_c0	2.3.1.0	Fatty_Acid_Biosynthesis_FASII	None	(1) cpd00067[c0] + (1) cpd11492[c0] + (1) cpd11528[c0] -> (1) cpd11529[c0] + (1) cpd11493[c0] + (1) cpd00011[c0]	|H+| + |Malonyl-acyl-carrierprotein-| + |7-methyl-octanoyl-ACP| => |CO2| + |ACP| + |9-methyl-3-oxo-decanoyl-ACP|						PRES	PRES	PRES	PRES	PRES	PRES		(CDS.1474) and ((CDS.1472) or (CDS.967))	(Propionibacterium_acidipropionici_55737.CDS.769) and ((Propionibacterium_acidipropionici_55737.CDS.771) or (Propionibacterium_acidipropionici_55737.CDS.3132))	(Propionibacterium_freudenreichii_subsp._shermanii_CIRM-BIA1.CDS.980) and (Propionibacterium_freudenreichii_subsp._shermanii_CIRM-BIA1.CDS.978)	(Propionibacterium_avidum_44067.CDS.1306) and (Propionibacterium_avidum_44067.CDS.1308)	(Propionibacterium_propionicum_F0230a.CDS.1520) and ((Propionibacterium_propionicum_F0230a.CDS.1518) or (Propionibacterium_propionicum_F0230a.CDS.1053))	(Propionibacterium_acnes_6609.CDS.1058) and (Propionibacterium_acnes_6609.CDS.1056)
rxn01857_c0	<->	c0		D-Altronate:NAD+ 3-oxidoreductase_c0	1.1.1.58	D-Galacturonate_Utilization	None	(1) cpd00003[c0] + (1) cpd00608[c0] <-> (1) cpd00067[c0] + (1) cpd00437[c0] + (1) cpd00004[c0]	|NAD| + |D-Altronate| <=> |NADH| + |H+| + |D-Tagaturonate|						PRES	PRES	ABSENT	ABSENT	ABSENT	ABSENT		(CDS.383) or (CDS.373)	Propionibacterium_acidipropionici_55737.CDS.2450
rxn00808_c0	<->	c0		ATP:D-galactose 1-phosphotransferase_c0	2.7.1.6	Lactose_and_Galactose_Uptake_and_Utilization	None	(1) cpd00002[c0] + (1) cpd00108[c0] <-> (1) cpd00348[c0] + (1) cpd00008[c0]	|ATP| + |Galactose| <=> |ADP| + |D-Galactose 1-phosphate|						PRES	PRES	PRES	PRES	PRES	PRES		(CDS.2600) or (CDS.3011)	(Propionibacterium_acidipropionici_55737.CDS.1760) or (Propionibacterium_acidipropionici_55737.CDS.1337)	(Propionibacterium_freudenreichii_subsp._shermanii_CIRM-BIA1.CDS.1941) or (Propionibacterium_freudenreichii_subsp._shermanii_CIRM-BIA1.CDS.1757)	(Propionibacterium_avidum_44067.CDS.2318) or (Propionibacterium_avidum_44067.CDS.2414)	(Propionibacterium_propionicum_F0230a.CDS.2476) or (Propionibacterium_propionicum_F0230a.CDS.1433)	(Propionibacterium_acnes_6609.CDS.2344) or (Propionibacterium_acnes_6609.CDS.2448)
rxn02380_c0	<->	c0		beta-D-Glucose 6-phosphate ketol-isomerase_c0	5.3.1.9	Glycolysis_and_Gluconeogenesis,_including_Archaeal_enzymes|Formaldehyde_assimilation:_Ribulose_monophosphate_pathway|Glycolysis_and_Gluconeogenesis|Sucrose_Metabolism	None	(1) cpd00863[c0] <-> (1) cpd00072[c0]	|beta-D-Glucose 6-phosphate| <=> |D-fructose-6-phosphate|						PRES	PRES	PRES	PRES	PRES	PRES		CDS.645	Propionibacterium_acidipropionici_55737.CDS.2736	Propionibacterium_freudenreichii_subsp._shermanii_CIRM-BIA1.CDS.467	Propionibacterium_avidum_44067.CDS.93	Propionibacterium_propionicum_F0230a.CDS.2593	Propionibacterium_acnes_6609.CDS.2279
rxn09114_c0	<->	c0		Phosphatidylglycerol synthase (n-C18:1)_c0	2.7.8.5	Glycerolipid_and_Glycerophospholipid_Metabolism_in_Bacteria	None	(1) cpd15420[c0] + (1) cpd00080[c0] <-> (1) cpd15548[c0] + (1) cpd00046[c0]	|Glycerol-3-phosphate| + |CDP-1,2-dioctadec-11-enoylglycerol| <=> |CMP| + |Phosphatidylglycerophosphate dioctadec-11-enoyl|						PRES	PRES	PRES	PRES	PRES	PRES		(CDS.1625) or (CDS.1497) or (CDS.1628)	(Propionibacterium_acidipropionici_55737.CDS.745) or (Propionibacterium_acidipropionici_55737.CDS.612) or (Propionibacterium_acidipropionici_55737.CDS.609)	(Propionibacterium_freudenreichii_subsp._shermanii_CIRM-BIA1.CDS.1344) or (Propionibacterium_freudenreichii_subsp._shermanii_CIRM-BIA1.CDS.1266) or (Propionibacterium_freudenreichii_subsp._shermanii_CIRM-BIA1.CDS.1269)	(Propionibacterium_avidum_44067.CDS.1284) or (Propionibacterium_avidum_44067.CDS.1199) or (Propionibacterium_avidum_44067.CDS.1198)	(Propionibacterium_propionicum_F0230a.CDS.1593) or (Propionibacterium_propionicum_F0230a.CDS.1402)	(Propionibacterium_acnes_6609.CDS.1160) or (Propionibacterium_acnes_6609.CDS.1159) or (Propionibacterium_acnes_6609.CDS.1082)
rxn08815_c0	<->	c0		Lysophospholipase L1 (2-acylglycerophosphoglycerol, n-C18:0) (periplasm)_c0	3.1.1.5	Triacylglycerol_metabolism	None	(1) cpd00001[c0] + (1) cpd15323[c0] <-> (1) cpd01080[c0] + (1) cpd00067[c0] + (1) cpd02090[c0]	|H2O| + |1-Acyl-sn-glycero-3-phosphoglycerol octadecanoyl| <=> |H+| + |ocdca| + |Glycerophosphoglycerol|						PRES	PRES	PRES	PRES	PRES	PRES		(CDS.1108) or (CDS.2647) or (CDS.3243)	(Propionibacterium_acidipropionici_55737.CDS.1985) or (Propionibacterium_acidipropionici_55737.CDS.1380) or (Propionibacterium_acidipropionici_55737.CDS.3257)	(Propionibacterium_freudenreichii_subsp._shermanii_CIRM-BIA1.CDS.520) or (Propionibacterium_freudenreichii_subsp._shermanii_CIRM-BIA1.CDS.2299)	((Propionibacterium_avidum_44067.CDS.852) or (Propionibacterium_avidum_44067.CDS.37)) or ((Propionibacterium_avidum_44067.CDS.256) or (Propionibacterium_avidum_44067.CDS.1650) or (Propionibacterium_avidum_44067.CDS.1396))	(Propionibacterium_propionicum_F0230a.CDS.2893) or (Propionibacterium_propionicum_F0230a.CDS.2597)	((Propionibacterium_acnes_6609.CDS.1539) or (Propionibacterium_acnes_6609.CDS.2290)) or ((Propionibacterium_acnes_6609.CDS.2103) or (Propionibacterium_acnes_6609.CDS.640))
rxn01673_c0	<->	c0		ATP:nucleoside-diphosphate phosphatransferase_c0	2.7.4.6	Purine_conversions|pyrimidine_conversions	None	(1) cpd00002[c0] + (1) cpd00533[c0] <-> (1) cpd00356[c0] + (1) cpd00008[c0]	|ATP| + |dCDP| <=> |ADP| + |dCTP|						PRES	PRES	PRES	PRES	ABSENT	PRES		CDS.1313	Propionibacterium_acidipropionici_55737.CDS.3463	Propionibacterium_freudenreichii_subsp._shermanii_CIRM-BIA1.CDS.873	Propionibacterium_avidum_44067.CDS.1447		Propionibacterium_acnes_6609.CDS.886
rxn12845_c0	<->	c0		Gly-Leu aminopeptidase_c0	3.4.11.2	Recycling_of_Peptidoglycan_Amino_Acids|Protein_degradation	None	(1) cpd15604[c0] + (1) cpd00001[c0] <-> (1) cpd00107[c0] + (1) cpd00033[c0]	|H2O| + |Gly-Leu| <=> |Glycine| + |L-Leucine|						PRES	PRES	PRES	PRES	PRES	PRES		(CDS.2098) or ((CDS.2662) or (CDS.2267)) or ((CDS.1181) or (CDS.2488))	(Propionibacterium_acidipropionici_55737.CDS.861) or ((Propionibacterium_acidipropionici_55737.CDS.1395) or (Propionibacterium_acidipropionici_55737.CDS.1010)) or ((Propionibacterium_acidipropionici_55737.CDS.1224) or (Propionibacterium_acidipropionici_55737.CDS.3329))	(Propionibacterium_freudenreichii_subsp._shermanii_CIRM-BIA1.CDS.1113) or (Propionibacterium_freudenreichii_subsp._shermanii_CIRM-BIA1.CDS.847) or ((Propionibacterium_freudenreichii_subsp._shermanii_CIRM-BIA1.CDS.1609) or (Propionibacterium_freudenreichii_subsp._shermanii_CIRM-BIA1.CDS.635))	(Propionibacterium_avidum_44067.CDS.115) or (Propionibacterium_avidum_44067.CDS.115) or ((Propionibacterium_avidum_44067.CDS.1592) or (Propionibacterium_avidum_44067.CDS.391)) or (Propionibacterium_avidum_44067.CDS.1561)	(Propionibacterium_propionicum_F0230a.CDS.1908) or ((Propionibacterium_propionicum_F0230a.CDS.2274) or (Propionibacterium_propionicum_F0230a.CDS.1237)) or (Propionibacterium_propionicum_F0230a.CDS.2135)	(Propionibacterium_acnes_6609.CDS.2257) or (Propionibacterium_acnes_6609.CDS.2257) or ((Propionibacterium_acnes_6609.CDS.1971) or (Propionibacterium_acnes_6609.CDS.715)) or (Propionibacterium_acnes_6609.CDS.751)
rxn11702_c0	->	c0		2-succinyl-5-enolpyruvyl-6-hydroxy-3-cyclohexene-1-carboxylate_c0	2.2.1.9	Menaquinone_and_Phylloquinone_Biosynthesis	None	(1) cpd00658[c0] + (1) cpd00067[c0] + (1) cpd00024[c0] -> (1) cpd16335[c0] + (1) cpd00011[c0]	|2-Oxoglutarate| + |H+| + |Isochorismate| => |CO2| + |2-Succinyl-5-enolpyruvyl-6-hydroxy-3-cyclohexene-1-carboxylate|						PRES	PRES	PRES	PRES	PRES	PRES		CDS.1374	Propionibacterium_acidipropionici_55737.CDS.171	Propionibacterium_freudenreichii_subsp._shermanii_CIRM-BIA1.CDS.788	Propionibacterium_avidum_44067.CDS.1397	Propionibacterium_propionicum_F0230a.CDS.2469	Propionibacterium_acnes_6609.CDS.968
rxn05340_c0	<->	c0		(3R)-3-Hydroxydodecanoyl-[acyl-carrier-protein]:NADP+ oxidoreductase_c0	1.1.1.100,2.3.1.85,2.3.1.86	mycolic_acid_synthesis|Fatty_Acid_Biosynthesis_FASII	None	(1) cpd00006[c0] + (1) cpd11480[c0] <-> (1) cpd11489[c0] + (1) cpd00067[c0] + (1) cpd00005[c0]	|NADP| + |D-3-Hydroxydodecanoyl-[acp]| <=> |NADPH| + |H+| + |3-oxododecanoyl-acp|						PRES	PRES	PRES	PRES	PRES	PRES		(CDS.2902) or (CDS.2196) or (CDS.2193) or (CDS.24)	(Propionibacterium_acidipropionici_55737.CDS.955) or (Propionibacterium_acidipropionici_55737.CDS.2161) or (Propionibacterium_acidipropionici_55737.CDS.1640) or (Propionibacterium_acidipropionici_55737.CDS.958)	(Propionibacterium_freudenreichii_subsp._shermanii_CIRM-BIA1.CDS.1491) or (Propionibacterium_freudenreichii_subsp._shermanii_CIRM-BIA1.CDS.1492)	(Propionibacterium_avidum_44067.CDS.2114) or (Propionibacterium_avidum_44067.CDS.710)	(Propionibacterium_propionicum_F0230a.CDS.458) or (Propionibacterium_propionicum_F0230a.CDS.1130) or (Propionibacterium_propionicum_F0230a.CDS.1067)	(Propionibacterium_acnes_6609.CDS.1653) or (Propionibacterium_acnes_6609.CDS.151) or (Propionibacterium_acnes_6609.CDS.1953) or (Propionibacterium_acnes_6609.CDS.391)
rxn00832_c0	<->	c0		IMP 1,2-hydrolase (decyclizing)_c0	3.5.4.10	De_Novo_Purine_Biosynthesis	None	(1) cpd00114[c0] + (1) cpd00001[c0] <-> (1) cpd02884[c0]	|H2O| + |IMP| <=> |FAICAR|						PRES	PRES	PRES	PRES	PRES	PRES		(CDS.2411)	(Propionibacterium_acidipropionici_55737.CDS.1143)	(Propionibacterium_freudenreichii_subsp._shermanii_CIRM-BIA1.CDS.721)	(Propionibacterium_avidum_44067.CDS.475)	(Propionibacterium_propionicum_F0230a.CDS.2147)	(Propionibacterium_acnes_6609.CDS.1882)
rxn08817_c0	<->	c0		Lysophospholipase L2 (2-acylglycerophosphotidate, n-C12:0)_c0	3.1.1.5	Triacylglycerol_metabolism	None	(1) cpd00001[c0] + (1) cpd15350[c0] <-> (1) cpd00067[c0] + (1) cpd01741[c0] + (1) cpd00080[c0]	|H2O| + |2-dodecanoyl-sn-glycerol 3-phosphate| <=> |H+| + |Glycerol-3-phosphate| + |ddca|						PRES	PRES	PRES	PRES	PRES	PRES		(CDS.1108) or (CDS.2647) or (CDS.3243)	(Propionibacterium_acidipropionici_55737.CDS.1985) or (Propionibacterium_acidipropionici_55737.CDS.1380) or (Propionibacterium_acidipropionici_55737.CDS.3257)	(Propionibacterium_freudenreichii_subsp._shermanii_CIRM-BIA1.CDS.520) or (Propionibacterium_freudenreichii_subsp._shermanii_CIRM-BIA1.CDS.2299)	((Propionibacterium_avidum_44067.CDS.852) or (Propionibacterium_avidum_44067.CDS.37)) or ((Propionibacterium_avidum_44067.CDS.256) or (Propionibacterium_avidum_44067.CDS.1650) or (Propionibacterium_avidum_44067.CDS.1396))	(Propionibacterium_propionicum_F0230a.CDS.2893) or (Propionibacterium_propionicum_F0230a.CDS.2597)	((Propionibacterium_acnes_6609.CDS.1539) or (Propionibacterium_acnes_6609.CDS.2290)) or ((Propionibacterium_acnes_6609.CDS.2103) or (Propionibacterium_acnes_6609.CDS.640))
rxn00295_c0	<->	c0		UDP-N-acetyl-D-glucosamine 4-epimerase_c0	5.1.3.7	N-linked_Glycosylation_in_Bacteria|Lactose_and_Galactose_Uptake_and_Utilization|Lacto-N-Biose_I_and_Galacto-N-Biose_Metabolic_Pathway|Rhamnose_containing_glycans|linker_unit-arabinogalactan_synthesis	None	(1) cpd00037[c0] <-> (1) cpd00175[c0]	|UDP-N-acetylglucosamine| <=> |UDP-N-acetyl-D-galactosamine|						PRES	PRES	PRES	PRES	PRES	PRES		(CDS.394) or (CDS.168)	Propionibacterium_acidipropionici_55737.CDS.2269	(Propionibacterium_freudenreichii_subsp._shermanii_CIRM-BIA1.CDS.1968) or (Propionibacterium_freudenreichii_subsp._shermanii_CIRM-BIA1.CDS.288) or (Propionibacterium_freudenreichii_subsp._shermanii_CIRM-BIA1.CDS.257)	Propionibacterium_avidum_44067.CDS.2172	(Propionibacterium_propionicum_F0230a.CDS.3077) or (Propionibacterium_propionicum_F0230a.CDS.2531)	Propionibacterium_acnes_6609.CDS.71
rxn01368_c0	->	c0		Cytidine aminohydrolase_c0	3.5.4.5	Murein_hydrolase_regulation_and_cell_death|tRNA_modification_Bacteria|pyrimidine_conversions	None	(1) cpd00367[c0] + (1) cpd00067[c0] + (1) cpd00001[c0] -> (1) cpd00249[c0] + (1) cpd00013[c0]	|H2O| + |H+| + |Cytidine| => |NH3| + |Uridine|						PRES	PRES	ABSENT	PRES	PRES	PRES		CDS.2396	Propionibacterium_acidipropionici_55737.CDS.1127		Propionibacterium_avidum_44067.CDS.492	Propionibacterium_propionicum_F0230a.CDS.1166	Propionibacterium_acnes_6609.CDS.1861
rxn02187_c0	<->	c0		2-Acetolactate methylmutase_c0	5.4.99.3,1.1.1.86	Coenzyme_A_Biosynthesis|Branched-Chain_Amino_Acid_Biosynthesis	None	(1) cpd00668[c0] <-> (1) cpd02569[c0]	|ALCTT| <=> |2-Oxo-3-hydroxyisovalerate|						PRES	PRES	PRES	PRES	PRES	PRES		CDS.2028	Propionibacterium_acidipropionici_55737.CDS.260	Propionibacterium_freudenreichii_subsp._shermanii_CIRM-BIA1.CDS.1362	Propionibacterium_avidum_44067.CDS.903	Propionibacterium_propionicum_F0230a.CDS.1372	Propionibacterium_acnes_6609.CDS.1481
rxn01219_c0	<->	c0		ATP:CMP phosphotransferase_c0	2.7.4.14	pyrimidine_conversions	None	(1) cpd00002[c0] + (1) cpd00206[c0] <-> (1) cpd00533[c0] + (1) cpd00008[c0]	|ATP| + |dCMP| <=> |ADP| + |dCDP|						PRES	PRES	PRES	PRES	PRES	PRES		CDS.1716	Propionibacterium_acidipropionici_55737.CDS.509	Propionibacterium_freudenreichii_subsp._shermanii_CIRM-BIA1.CDS.1157	Propionibacterium_avidum_44067.CDS.1053	Propionibacterium_propionicum_F0230a.CDS.1636	Propionibacterium_acnes_6609.CDS.1296
rxn03514_c0	<->	c0		S-adenosyl-L-methionine:precorrin-4 C11 methyltransferase_c0	2.1.1.133	Cobalamin_synthesis|Coenzyme_B12_biosynthesis	None	(1) cpd03834[c0] + (1) cpd00017[c0] <-> (1) cpd00067[c0] + (1) cpd00019[c0] + (1) cpd03839[c0]	|S-Adenosyl-L-methionine| + |Precorrin 4| <=> |S-Adenosyl-homocysteine| + |H+| + |Precorrin 5|						PRES	PRES	PRES	PRES	PRES	PRES		CDS.889	Propionibacterium_acidipropionici_55737.CDS.2964	Propionibacterium_freudenreichii_subsp._shermanii_CIRM-BIA1.CDS.809	Propionibacterium_avidum_44067.CDS.1812	Propionibacterium_propionicum_F0230a.CDS.406	Propionibacterium_acnes_6609.CDS.443
rxn08799_c0	<->	c0		Lysophospholipase L1 (2-acylglycerophosphotidate, n-C16:0) (periplasm)_c0	3.1.1.5	Triacylglycerol_metabolism	None	(1) cpd00001[c0] + (1) cpd15327[c0] <-> (1) cpd00067[c0] + (1) cpd00080[c0] + (1) cpd00214[c0]	|H2O| + |1-hexadecanoyl-sn-glycerol 3-phosphate| <=> |H+| + |Glycerol-3-phosphate| + |Palmitate|						PRES	PRES	PRES	PRES	PRES	PRES		(CDS.1108) or (CDS.2647) or (CDS.3243)	(Propionibacterium_acidipropionici_55737.CDS.1985) or (Propionibacterium_acidipropionici_55737.CDS.1380) or (Propionibacterium_acidipropionici_55737.CDS.3257)	(Propionibacterium_freudenreichii_subsp._shermanii_CIRM-BIA1.CDS.520) or (Propionibacterium_freudenreichii_subsp._shermanii_CIRM-BIA1.CDS.2299)	((Propionibacterium_avidum_44067.CDS.852) or (Propionibacterium_avidum_44067.CDS.37)) or ((Propionibacterium_avidum_44067.CDS.256) or (Propionibacterium_avidum_44067.CDS.1650) or (Propionibacterium_avidum_44067.CDS.1396))	(Propionibacterium_propionicum_F0230a.CDS.2893) or (Propionibacterium_propionicum_F0230a.CDS.2597)	((Propionibacterium_acnes_6609.CDS.1539) or (Propionibacterium_acnes_6609.CDS.2290)) or ((Propionibacterium_acnes_6609.CDS.2103) or (Propionibacterium_acnes_6609.CDS.640))
rxn01021_c0	<->	c0		Methylthioadenosine methylthioribohydrolase_c0	3.2.2.16,3.2.2.9	Polyamine_Metabolism|Adenosyl_nucleosidases|Methionine_Salvage|Menaquinone_Biosynthesis_via_Futalosine	None	(1) cpd00147[c0] + (1) cpd00001[c0] <-> (1) cpd01981[c0] + (1) cpd00128[c0]	|H2O| + |5-Methylthioadenosine| <=> |Adenine| + |5-Methylthio-D-ribose|						PRES	PRES	ABSENT	PRES	ABSENT	PRES		(CDS.1641)	(Propionibacterium_acidipropionici_55737.CDS.596)		(Propionibacterium_avidum_44067.CDS.2444) or (Propionibacterium_avidum_44067.CDS.1171)		(Propionibacterium_acnes_6609.CDS.1174)
rxn05543_c0	->	c0		Dipeptide transport via ABC system (ala-his)_c0	TC-3.A.1.5,3.A.1.5	ABC_transporter_dipeptide_(TC_3.A.1.5.2)	None	(1) cpd00002[c0] + (1) cpd00001[c0] + (1) cpd11584[e0] -> (1) cpd00067[c0] + (1) cpd00009[c0] + (1) cpd11584[c0] + (1) cpd00008[c0]	|H2O| + |ATP| + |Ala-His[e]| => |ADP| + |Phosphate| + |H+| + |Ala-His|						PRES	PRES	PRES	PRES	PRES	PRES		((CDS.226) or (CDS.2806) or (CDS.2492) or (CDS.251) or (CDS.1963)) and ((CDS.675) or CDS.2867) or (CDS.2805) or (CDS.1962) or (CDS.254) or (CDS.2495) or (CDS.230)) and ((CDS.676) or (CDS.253) or (CDS.2804) or (CDS.1961) or (CDS.2868) or (CDS.2494) or (CDS.229)) and (CDS.2869) and (CDS.2870)	((Propionibacterium_acidipropionici_55737.CDS.2369) or (Propionibacterium_acidipropionici_55737.CDS.327) or (Propionibacterium_acidipropionici_55737.CDS.2332) or (Propionibacterium_acidipropionici_55737.CDS.1602) or (Propionibacterium_acidipropionici_55737.CDS.1228) or (Propionibacterium_acidipropionici_55737.CDS.1541)) and ((Propionibacterium_acidipropionici_55737.CDS.2769) or (Propionibacterium…	((Propionibacterium_freudenreichii_subsp._shermanii_CIRM-BIA1.CDS.629) or (Propionibacterium_freudenreichii_subsp._shermanii_CIRM-BIA1.CDS.1037)) and ((Propionibacterium_freudenreichii_subsp._shermanii_CIRM-BIA1.CDS.1038) or (Propionibacterium_freudenreichii_subsp._shermanii_CIRM-BIA1.CDS.632)) and ((Propionibacterium_freudenreichii_subsp._shermanii_CIRM-BIA1.CDS.1039) or (Propionibacterium_freud…	((Propionibacterium_avidum_44067.CDS.978) or (Propionibacterium_avidum_44067.CDS.385) or (Propionibacterium_avidum_44067.CDS.386)) and ((Propionibacterium_avidum_44067.CDS.25) or (Propionibacterium_avidum_44067.CDS.979) or (Propionibacterium_avidum_44067.CDS.1597) or (Propionibacterium_avidum_44067.CDS.382)) and ((Propionibacterium_avidum_44067.CDS.980) or (Propionibacterium_avidum_44067.CDS.24) …	((Propionibacterium_propionicum_F0230a.CDS.2198) or (Propionibacterium_propionicum_F0230a.CDS.1419) or (Propionibacterium_propionicum_F0230a.CDS.2231) or (Propionibacterium_propionicum_F0230a.CDS.1330) or (Propionibacterium_propionicum_F0230a.CDS.18) or (Propionibacterium_propionicum_F0230a.CDS.2933) or (Propionibacterium_propionicum_F0230a.CDS.2482)) and ((Propionibacterium_propionicum_F0230a.CD…	((Propionibacterium_acnes_6609.CDS.1978) or (Propionibacterium_acnes_6609.CDS.1366) or (Propionibacterium_acnes_6609.CDS.2204)) and ((Propionibacterium_acnes_6609.CDS.2205) or (Propionibacterium_acnes_6609.CDS.2301) or (Propionibacterium_acnes_6609.CDS.1365)) and ((Propionibacterium_acnes_6609.CDS.2206) or (Propionibacterium_acnes_6609.CDS.2303)) and ((Propionibacterium_acnes_6609.CDS.2303) or (P…
rxn01127_c0	<->	c0		ATP:AMP phosphotransferase_c0	2.7.4.11,2.7.4.3	Purine_conversions	None	(1) cpd00294[c0] + (1) cpd00002[c0] <-> (1) cpd00177[c0] + (1) cpd00008[c0]	|ATP| + |dAMP| <=> |ADP| + |dADP|						PRES	PRES	PRES	PRES	PRES	PRES		CDS.2489	Propionibacterium_acidipropionici_55737.CDS.1225	Propionibacterium_freudenreichii_subsp._shermanii_CIRM-BIA1.CDS.634	Propionibacterium_avidum_44067.CDS.390	Propionibacterium_propionicum_F0230a.CDS.2275	Propionibacterium_acnes_6609.CDS.1972
rxn08309_c0	->	c0		CDP-diacylglycerol synthetase (n-C16:0)_c0	2.7.7.41	Glycerolipid_and_Glycerophospholipid_Metabolism_in_Bacteria	None	(1) cpd15524[c0] + (1) cpd00052[c0] <-> (1) cpd00012[c0] + (1) cpd15419[c0]	|CTP| + |1,2-dihexadecanoyl-sn-glycerol 3-phosphate| <=> |PPi| + |CDP-1,2-dihexadecanoylglycerol|						PRES	PRES	PRES	PRES	PRES	PRES		CDS.2164	Propionibacterium_acidipropionici_55737.CDS.927	Propionibacterium_freudenreichii_subsp._shermanii_CIRM-BIA1.CDS.1476	Propionibacterium_avidum_44067.CDS.731	Propionibacterium_propionicum_F0230a.CDS.1148	Propionibacterium_acnes_6609.CDS.1636
rxn03892_c0	->	c0		PPTT_c0	2.5.1.33	Proteorhodopsin|Polyprenyl_Diphosphate_Biosynthesis	None	(1) cpd02591[c0] + (1) cpd00113[c0] -> (1) cpd00906[c0] + (1) cpd00012[c0]	|Isopentenyldiphosphate| + |pendp| => |PPi| + |all-trans-Hexaprenyl diphosphate|						PRES	PRES	PRES	PRES	PRES	PRES		CDS.2567	Propionibacterium_acidipropionici_55737.CDS.1304	Propionibacterium_freudenreichii_subsp._shermanii_CIRM-BIA1.CDS.567	Propionibacterium_avidum_44067.CDS.297	Propionibacterium_propionicum_F0230a.CDS.2440	Propionibacterium_acnes_6609.CDS.2058
rxn05461_c0	<->	c0		3-Hydroxyoctodecanoyl-ACP:NADP+ oxidoreductase_c0	1.1.1.0	mycolic_acid_synthesis|Fatty_Acid_Biosynthesis_FASII	None	(1) cpd00067[c0] + (1) cpd11570[c0] + (1) cpd00005[c0] <-> (1) cpd00006[c0] + (1) cpd11571[c0]	|NADPH| + |H+| + |3-Oxooctodecanoyl-ACP| <=> |NADP| + |3-Hydroxyoctodecanoyl-ACP|						PRES	PRES	PRES	PRES	PRES	PRES		(CDS.2902) or (CDS.2196) or (CDS.2193) or (CDS.24)	(Propionibacterium_acidipropionici_55737.CDS.955) or (Propionibacterium_acidipropionici_55737.CDS.2161) or (Propionibacterium_acidipropionici_55737.CDS.1640) or (Propionibacterium_acidipropionici_55737.CDS.958)	(Propionibacterium_freudenreichii_subsp._shermanii_CIRM-BIA1.CDS.1491) or (Propionibacterium_freudenreichii_subsp._shermanii_CIRM-BIA1.CDS.1492)	(Propionibacterium_avidum_44067.CDS.2114) or (Propionibacterium_avidum_44067.CDS.710)	(Propionibacterium_propionicum_F0230a.CDS.458) or (Propionibacterium_propionicum_F0230a.CDS.1130) or (Propionibacterium_propionicum_F0230a.CDS.1067)	(Propionibacterium_acnes_6609.CDS.1653) or (Propionibacterium_acnes_6609.CDS.151) or (Propionibacterium_acnes_6609.CDS.1953) or (Propionibacterium_acnes_6609.CDS.391)
rxn08312_c0	->	c0		CDP-diacylglycerol synthetase (n-C18:1)_c0	2.7.7.41	Glycerolipid_and_Glycerophospholipid_Metabolism_in_Bacteria	None	(1) cpd15527[c0] + (1) cpd00052[c0] <-> (1) cpd15420[c0] + (1) cpd00012[c0]	|CTP| + |1,2-dioctadec-11-enoyl-sn-glycerol 3-phosphate| <=> |PPi| + |CDP-1,2-dioctadec-11-enoylglycerol|						PRES	PRES	PRES	PRES	PRES	PRES		CDS.2164	Propionibacterium_acidipropionici_55737.CDS.927	Propionibacterium_freudenreichii_subsp._shermanii_CIRM-BIA1.CDS.1476	Propionibacterium_avidum_44067.CDS.731	Propionibacterium_propionicum_F0230a.CDS.1148	Propionibacterium_acnes_6609.CDS.1636
rxn05144_c0	->	c0		rxn05144_c0	Undetermined	Pyridoxin_(Vitamin_B6)_Biosynthesis	None	(1) cpd00171[c0] + (1) cpd00102[c0] + (1) cpd00053[c0] -> (2) cpd00067[c0] + (1) cpd00016[c0] + (1) cpd00009[c0] + (3) cpd00001[c0] + (1) cpd00023[c0]	|L-Glutamine| + |Glyceraldehyde3-phosphate| + |D-Ribulose5-phosphate| => (3) |H2O| + |Phosphate| + |Pyridoxal phosphate| + |L-Glutamate| + (2) |H+|						PRES	PRES	PRES	PRES	ABSENT	PRES		(CDS.1827) and (CDS.1828)	(Propionibacterium_acidipropionici_55737.CDS.789) and (Propionibacterium_acidipropionici_55737.CDS.788)	(Propionibacterium_freudenreichii_subsp._shermanii_CIRM-BIA1.CDS.1508) and (Propionibacterium_freudenreichii_subsp._shermanii_CIRM-BIA1.CDS.1507)	(Propionibacterium_avidum_44067.CDS.1326) and (Propionibacterium_avidum_44067.CDS.1325)		(Propionibacterium_acnes_6609.CDS.1038) and (Propionibacterium_acnes_6609.CDS.1039)
rxn12849_c0	->	c0		Gly-Leu ABC transporters_c0	3.A.1.5	ABC_transporter_dipeptide_(TC_3.A.1.5.2)	None	(1) cpd00002[c0] + (1) cpd15604[e0] + (1) cpd00001[c0] -> (1) cpd15604[c0] + (1) cpd00009[c0] + (1) cpd00008[c0] + (1) cpd00067[c0]	|H2O| + |ATP| + |Gly-Leu[e]| => |ADP| + |Phosphate| + |Gly-Leu| + |H+|						PRES	PRES	PRES	PRES	PRES	PRES		((CDS.226) or (CDS.2806) or (CDS.2492) or (CDS.251) or (CDS.1963)) and ((CDS.675) or CDS.2867) or (CDS.2805) or (CDS.1962) or (CDS.254) or (CDS.2495) or (CDS.230)) and ((CDS.676) or (CDS.253) or (CDS.2804) or (CDS.1961) or (CDS.2868) or (CDS.2494) or (CDS.229)) and (CDS.2869) and (CDS.2870)	((Propionibacterium_acidipropionici_55737.CDS.2369) or (Propionibacterium_acidipropionici_55737.CDS.327) or (Propionibacterium_acidipropionici_55737.CDS.2332) or (Propionibacterium_acidipropionici_55737.CDS.1602) or (Propionibacterium_acidipropionici_55737.CDS.1228) or (Propionibacterium_acidipropionici_55737.CDS.1541)) and ((Propionibacterium_acidipropionici_55737.CDS.2769) or (Propionibacterium…	((Propionibacterium_freudenreichii_subsp._shermanii_CIRM-BIA1.CDS.629) or (Propionibacterium_freudenreichii_subsp._shermanii_CIRM-BIA1.CDS.1037)) and ((Propionibacterium_freudenreichii_subsp._shermanii_CIRM-BIA1.CDS.1038) or (Propionibacterium_freudenreichii_subsp._shermanii_CIRM-BIA1.CDS.632)) and ((Propionibacterium_freudenreichii_subsp._shermanii_CIRM-BIA1.CDS.1039) or (Propionibacterium_freud…	((Propionibacterium_avidum_44067.CDS.978) or (Propionibacterium_avidum_44067.CDS.385) or (Propionibacterium_avidum_44067.CDS.386)) and ((Propionibacterium_avidum_44067.CDS.25) or (Propionibacterium_avidum_44067.CDS.979) or (Propionibacterium_avidum_44067.CDS.1597) or (Propionibacterium_avidum_44067.CDS.382)) and ((Propionibacterium_avidum_44067.CDS.980) or (Propionibacterium_avidum_44067.CDS.24) …	((Propionibacterium_propionicum_F0230a.CDS.2198) or (Propionibacterium_propionicum_F0230a.CDS.1419) or (Propionibacterium_propionicum_F0230a.CDS.2231) or (Propionibacterium_propionicum_F0230a.CDS.1330) or (Propionibacterium_propionicum_F0230a.CDS.18) or (Propionibacterium_propionicum_F0230a.CDS.2933) or (Propionibacterium_propionicum_F0230a.CDS.2482)) and ((Propionibacterium_propionicum_F0230a.CD…	((Propionibacterium_acnes_6609.CDS.1978) or (Propionibacterium_acnes_6609.CDS.1366) or (Propionibacterium_acnes_6609.CDS.2204)) and ((Propionibacterium_acnes_6609.CDS.2205) or (Propionibacterium_acnes_6609.CDS.2301) or (Propionibacterium_acnes_6609.CDS.1365)) and ((Propionibacterium_acnes_6609.CDS.2206) or (Propionibacterium_acnes_6609.CDS.2303)) and ((Propionibacterium_acnes_6609.CDS.2303) or (P…
rxn00772_c0	<->	c0		ATP:D-ribose 5-phosphotransferase_c0	2.7.1.15	Deoxyribose_and_Deoxynucleoside_Catabolism|D-ribose_utilization	None	(1) cpd00105[c0] + (1) cpd00002[c0] <-> (1) cpd00008[c0] + (1) cpd00101[c0]	|ATP| + |D-Ribose| <=> |ADP| + |ribose-5-phosphate|						PRES	PRES	PRES	PRES	PRES	PRES		(CDS.3213) or (CDS.2953) or (CDS.18)	(Propionibacterium_acidipropionici_55737.CDS.2155) or (Propionibacterium_acidipropionici_55737.CDS.1960) or (Propionibacterium_acidipropionici_55737.CDS.1678)	Propionibacterium_freudenreichii_subsp._shermanii_CIRM-BIA1.CDS.358	(Propionibacterium_avidum_44067.CDS.2225) or (Propionibacterium_avidum_44067.CDS.1748)	Propionibacterium_propionicum_F0230a.CDS.486	(Propionibacterium_acnes_6609.CDS.21) or (Propionibacterium_acnes_6609.CDS.1298)
rxn00410_c0	<->	c0		UTP:ammonia ligase(ADP-forming)_c0	6.3.4.2	pyrimidine_conversions	None	(1) cpd00002[c0] + (1) cpd00013[c0] + (1) cpd00062[c0] <-> (2) cpd00067[c0] + (1) cpd00009[c0] + (1) cpd00008[c0] + (1) cpd00052[c0]	|ATP| + |NH3| + |UTP| <=> |ADP| + |Phosphate| + |CTP| + (2) |H+|						PRES	PRES	PRES	PRES	ABSENT	PRES		CDS.2048	Propionibacterium_acidipropionici_55737.CDS.240	Propionibacterium_freudenreichii_subsp._shermanii_CIRM-BIA1.CDS.1389	Propionibacterium_avidum_44067.CDS.884		Propionibacterium_acnes_6609.CDS.1501
rxn05160_c0	->	c0		D-Ribose ABC transport_c0	3.A.1.2	D-ribose_utilization	None	(1) cpd00105[e0] + (1) cpd00002[c0] + (1) cpd00001[c0] -> (1) cpd00067[c0] + (1) cpd00105[c0] + (1) cpd00009[c0] + (1) cpd00008[c0]	|H2O| + |ATP| + |D-Ribose[e]| => |ADP| + |Phosphate| + |H+| + |D-Ribose|						PRES	PRES	PRES	PRES	PRES	PRES		((CDS.17) or (CDS.291)) and (CDS.289) and ((CDS.287) or (CDS.2559) or (CDS.16)) and (CDS.19)	((Propionibacterium_acidipropionici_55737.CDS.2406) or (Propionibacterium_acidipropionici_55737.CDS.2407) or (Propionibacterium_acidipropionici_55737.CDS.2154)) and () and ((Propionibacterium_acidipropionici_55737.CDS.1296) or (Propionibacterium_acidipropionici_55737.CDS.2153)) and (Propionibacterium_acidipropionici_55737.CDS.2156)	() and () and (Propionibacterium_freudenreichii_subsp._shermanii_CIRM-BIA1.CDS.704) and ()	(Propionibacterium_avidum_44067.CDS.2226) and (Propionibacterium_avidum_44067.CDS.2228) and (Propionibacterium_avidum_44067.CDS.2227) and (Propionibacterium_avidum_44067.CDS.2224)	() and ((Propionibacterium_propionicum_F0230a.CDS.167) or (Propionibacterium_propionicum_F0230a.CDS.950) or (Propionibacterium_propionicum_F0230a.CDS.828) or (Propionibacterium_propionicum_F0230a.CDS.181)) and ((Propionibacterium_propionicum_F0230a.CDS.829) or (Propionibacterium_propionicum_F0230a.CDS.168) or (Propionibacterium_propionicum_F0230a.CDS.951) or (Propionibacterium_propionicum_F0230a.…	(Propionibacterium_acnes_6609.CDS.20) and (Propionibacterium_acnes_6609.CDS.18) and (Propionibacterium_acnes_6609.CDS.19) and (Propionibacterium_acnes_6609.CDS.22)
rxn05368_c0	<->	c0		8-methyl-3-oxo-decanoyl-ACP:NADP+ oxidoreductase_c0	1.1.1.0	mycolic_acid_synthesis|Fatty_Acid_Biosynthesis_FASII	None	(1) cpd00067[c0] + (1) cpd11504[c0] + (1) cpd00005[c0] <-> (1) cpd00006[c0] + (1) cpd11505[c0]	|NADPH| + |H+| + |8-methyl-3-oxo-decanoyl-ACP| <=> |NADP| + |8-methyl-3-hydroxy-decanoyl-ACP|						PRES	PRES	PRES	PRES	PRES	PRES		(CDS.2902) or (CDS.2196) or (CDS.2193) or (CDS.24)	(Propionibacterium_acidipropionici_55737.CDS.955) or (Propionibacterium_acidipropionici_55737.CDS.2161) or (Propionibacterium_acidipropionici_55737.CDS.1640) or (Propionibacterium_acidipropionici_55737.CDS.958)	(Propionibacterium_freudenreichii_subsp._shermanii_CIRM-BIA1.CDS.1491) or (Propionibacterium_freudenreichii_subsp._shermanii_CIRM-BIA1.CDS.1492)	(Propionibacterium_avidum_44067.CDS.2114) or (Propionibacterium_avidum_44067.CDS.710)	(Propionibacterium_propionicum_F0230a.CDS.458) or (Propionibacterium_propionicum_F0230a.CDS.1130) or (Propionibacterium_propionicum_F0230a.CDS.1067)	(Propionibacterium_acnes_6609.CDS.1653) or (Propionibacterium_acnes_6609.CDS.151) or (Propionibacterium_acnes_6609.CDS.1953) or (Propionibacterium_acnes_6609.CDS.391)
rxn01607_c0	<->	c0		ATP:(R)-mevalonate 5-phosphotransferase_c0	2.7.1.36	Archaeal_lipids|Mevalonate_Branch_of_Isoprenoid_Biosynthesis|Isoprenoid_Biosynthesis	None	(1) cpd00002[c0] + (1) cpd00332[c0] <-> (1) cpd00812[c0] + (1) cpd00008[c0]	|ATP| + |Mevalonic acid| <=> |ADP| + |5-phosphomevalonate|						PRES	PRES	ABSENT	ABSENT	PRES	ABSENT		CDS.2610	Propionibacterium_acidipropionici_55737.CDS.1345			Propionibacterium_propionicum_F0230a.CDS.805
rxn00675_c0	->	c0		Propinol adenylate:CoA ligase (AMP-forming)_c0	6.2.1.1,6.2.1.17	Protein_Acetylation_and_Deacetylation_in_Bacteria|Methylcitrate_cycle|Ketoisovalerate_oxidoreductase|Pyruvate_metabolism_II:_acetyl-CoA,_acetogenesis_from_pyruvate	None	(1) cpd00010[c0] + (1) cpd03560[c0] -> (1) cpd00086[c0] + (1) cpd00018[c0]	|CoA| + |Propionyladenylate| => |AMP| + |Propionyl-CoA|						PRES	PRES	ABSENT	PRES	ABSENT	ABSENT		(CDS.1380) or (CDS.1379)	(Propionibacterium_acidipropionici_55737.CDS.177) or (Propionibacterium_acidipropionici_55737.CDS.176)		(Propionibacterium_avidum_44067.CDS.1390) or (Propionibacterium_avidum_44067.CDS.1391)
rxn01138_c0	<->	c0		Adenosine:orthophosphate ribosyltransferase_c0	2.4.2.1	Xanthosine_utilization_(xap_region)	None	(1) cpd00067[c0] + (1) cpd00182[c0] + (1) cpd00009[c0] <-> (1) cpd00475[c0] + (1) cpd00128[c0]	|Phosphate| + |H+| + |Adenosine| <=> |Adenine| + |Ribose 1-phosphate|						PRES	PRES	ABSENT	PRES	PRES	PRES		CDS.2381	Propionibacterium_acidipropionici_55737.CDS.1111		Propionibacterium_avidum_44067.CDS.503	(Propionibacterium_propionicum_F0230a.CDS.2419) or (Propionibacterium_propionicum_F0230a.CDS.1177)	Propionibacterium_acnes_6609.CDS.1852
rxn02305_c0	->	c0		2-Methyl-4-amino-5-hydroxymethylpyrimidine-diphosphate:4-methyl-5-_c0	2.5.1.3	Thiamin_biosynthesis	None	(1) cpd00067[c0] + (1) cpd02894[c0] + (1) cpd02654[c0] <-> (1) cpd00793[c0] + (1) cpd00012[c0]	|H+| + |4-Methyl-5--2-phosphoethyl-thiazole| + |4-Amino-2-methyl-5-diphosphomethylpyrimidine| <=> |PPi| + |Thiamine phosphate|						PRES	PRES	PRES	PRES	PRES	PRES		CDS.282	Propionibacterium_acidipropionici_55737.CDS.2400	(Propionibacterium_freudenreichii_subsp._shermanii_CIRM-BIA1.CDS.1662) or (Propionibacterium_freudenreichii_subsp._shermanii_CIRM-BIA1.CDS.372)	(Propionibacterium_avidum_44067.CDS.2140) or (Propionibacterium_avidum_44067.CDS.1414)	Propionibacterium_propionicum_F0230a.CDS.904	(Propionibacterium_acnes_6609.CDS.950) or (Propionibacterium_acnes_6609.CDS.119)
rxn03384_c0	<->	c0		Uroporphyrinogen I carboxy-lyase_c0	4.1.1.37	Experimental_tye|Heme_and_Siroheme_Biosynthesis	None	(4) cpd00067[c0] + (1) cpd03414[c0] <-> (1) cpd03416[c0] + (4) cpd00011[c0]	(4) |H+| + |UroporphyrinogenI| <=> (4) |CO2| + |CoproporphyrinogenI|						PRES	PRES	PRES	PRES	PRES	PRES		CDS.2752	Propionibacterium_acidipropionici_55737.CDS.1486	Propionibacterium_freudenreichii_subsp._shermanii_CIRM-BIA1.CDS.1872	Propionibacterium_avidum_44067.CDS.1924	Propionibacterium_propionicum_F0230a.CDS.1840	Propionibacterium_acnes_6609.CDS.326
rxn05533_c0	->	c0		Dipeptide transport via ABC system (ala-asp)_c0	TC-3.A.1.5,3.A.1.5	ABC_transporter_dipeptide_(TC_3.A.1.5.2)	None	(1) cpd00002[c0] + (1) cpd00001[c0] + (1) cpd11593[e0] -> (1) cpd00067[c0] + (1) cpd00009[c0] + (1) cpd00008[c0] + (1) cpd11593[c0]	|H2O| + |ATP| + |ala-L-asp-L[e]| => |ADP| + |Phosphate| + |H+| + |ala-L-asp-L|						PRES	PRES	PRES	PRES	PRES	PRES		((CDS.226) or (CDS.2806) or (CDS.2492) or (CDS.251) or (CDS.1963)) and ((CDS.675) or CDS.2867) or (CDS.2805) or (CDS.1962) or (CDS.254) or (CDS.2495) or (CDS.230)) and ((CDS.676) or (CDS.253) or (CDS.2804) or (CDS.1961) or (CDS.2868) or (CDS.2494) or (CDS.229)) and (CDS.2869) and (CDS.2870)	((Propionibacterium_acidipropionici_55737.CDS.2369) or (Propionibacterium_acidipropionici_55737.CDS.327) or (Propionibacterium_acidipropionici_55737.CDS.2332) or (Propionibacterium_acidipropionici_55737.CDS.1602) or (Propionibacterium_acidipropionici_55737.CDS.1228) or (Propionibacterium_acidipropionici_55737.CDS.1541)) and ((Propionibacterium_acidipropionici_55737.CDS.2769) or (Propionibacterium…	((Propionibacterium_freudenreichii_subsp._shermanii_CIRM-BIA1.CDS.629) or (Propionibacterium_freudenreichii_subsp._shermanii_CIRM-BIA1.CDS.1037)) and ((Propionibacterium_freudenreichii_subsp._shermanii_CIRM-BIA1.CDS.1038) or (Propionibacterium_freudenreichii_subsp._shermanii_CIRM-BIA1.CDS.632)) and ((Propionibacterium_freudenreichii_subsp._shermanii_CIRM-BIA1.CDS.1039) or (Propionibacterium_freud…	((Propionibacterium_avidum_44067.CDS.978) or (Propionibacterium_avidum_44067.CDS.385) or (Propionibacterium_avidum_44067.CDS.386)) and ((Propionibacterium_avidum_44067.CDS.25) or (Propionibacterium_avidum_44067.CDS.979) or (Propionibacterium_avidum_44067.CDS.1597) or (Propionibacterium_avidum_44067.CDS.382)) and ((Propionibacterium_avidum_44067.CDS.980) or (Propionibacterium_avidum_44067.CDS.24) …	((Propionibacterium_propionicum_F0230a.CDS.2198) or (Propionibacterium_propionicum_F0230a.CDS.1419) or (Propionibacterium_propionicum_F0230a.CDS.2231) or (Propionibacterium_propionicum_F0230a.CDS.1330) or (Propionibacterium_propionicum_F0230a.CDS.18) or (Propionibacterium_propionicum_F0230a.CDS.2933) or (Propionibacterium_propionicum_F0230a.CDS.2482)) and ((Propionibacterium_propionicum_F0230a.CD…	((Propionibacterium_acnes_6609.CDS.1978) or (Propionibacterium_acnes_6609.CDS.1366) or (Propionibacterium_acnes_6609.CDS.2204)) and ((Propionibacterium_acnes_6609.CDS.2205) or (Propionibacterium_acnes_6609.CDS.2301) or (Propionibacterium_acnes_6609.CDS.1365)) and ((Propionibacterium_acnes_6609.CDS.2206) or (Propionibacterium_acnes_6609.CDS.2303)) and ((Propionibacterium_acnes_6609.CDS.2303) or (P…
rxn01507_c0	->	c0		2'-Deoxyadenosine 5'-monophosphate phosphohydrolase_c0	3.1.3.5,3.1.3.5)	Purine_conversions|pyrimidine_conversions	None	(1) cpd00294[c0] + (1) cpd00001[c0] -> (1) cpd00438[c0] + (1) cpd00067[c0] + (1) cpd00009[c0]	|H2O| + |dAMP| => |Phosphate| + |H+| + |Deoxyadenosine|						PRES	PRES	ABSENT	PRES	PRES	PRES		CDS.3134	Propionibacterium_acidipropionici_55737.CDS.1873		(Propionibacterium_avidum_44067.CDS.129) or (Propionibacterium_avidum_44067.CDS.739)	(Propionibacterium_propionicum_F0230a.CDS.300) or (Propionibacterium_propionicum_F0230a.CDS.1790) or (Propionibacterium_propionicum_F0230a.CDS.2764)	Propionibacterium_acnes_6609.CDS.2238
rxn10211_c0	->	c0		palmitoyl-1-acylglycerol-3-phosphate O-acyltransferase_c0	2.3.1.51	Phosphate_metabolism|Glycerolipid_and_Glycerophospholipid_Metabolism_in_Bacteria	None	(1) cpd00134[c0] + (1) cpd15327[c0] -> (1) cpd15524[c0] + (1) cpd00010[c0]	|Palmitoyl-CoA| + |1-hexadecanoyl-sn-glycerol 3-phosphate| => |CoA| + |1,2-dihexadecanoyl-sn-glycerol 3-phosphate|						PRES	PRES	PRES	PRES	PRES	PRES		(CDS.1233) or (CDS.2015) or (CDS.3175) or (CDS.1232)	(Propionibacterium_acidipropionici_55737.CDS.1914) or (Propionibacterium_acidipropionici_55737.CDS.3381) or (Propionibacterium_acidipropionici_55737.CDS.273) or (Propionibacterium_acidipropionici_55737.CDS.3380)	(Propionibacterium_freudenreichii_subsp._shermanii_CIRM-BIA1.CDS.1578) or (Propionibacterium_freudenreichii_subsp._shermanii_CIRM-BIA1.CDS.1351) or (Propionibacterium_freudenreichii_subsp._shermanii_CIRM-BIA1.CDS.74) or (Propionibacterium_freudenreichii_subsp._shermanii_CIRM-BIA1.CDS.1577)	(Propionibacterium_avidum_44067.CDS.2372) or (Propionibacterium_avidum_44067.CDS.772) or (Propionibacterium_avidum_44067.CDS.1533) or (Propionibacterium_avidum_44067.CDS.913)	(Propionibacterium_propionicum_F0230a.CDS.2115) or (Propionibacterium_propionicum_F0230a.CDS.1689) or (Propionibacterium_propionicum_F0230a.CDS.1390) or (Propionibacterium_propionicum_F0230a.CDS.298)	(Propionibacterium_acnes_6609.CDS.2394) or (Propionibacterium_acnes_6609.CDS.1469) or (Propionibacterium_acnes_6609.CDS.782)
rxn00227_c0	->	c0		Acetyl phosphate phosphohydrolase_c0	3.6.1.7	Pyruvate_metabolism_II:_acetyl-CoA,_acetogenesis_from_pyruvate	None	(1) cpd00196[c0] + (1) cpd00001[c0] -> (2) cpd00067[c0] + (1) cpd00009[c0] + (1) cpd00029[c0]	|H2O| + |Acetylphosphate| => |Phosphate| + |Acetate| + (2) |H+|						PRES	PRES	PRES	ABSENT	ABSENT	ABSENT		CDS.211	Propionibacterium_acidipropionici_55737.CDS.2317	Propionibacterium_freudenreichii_subsp._shermanii_CIRM-BIA1.CDS.46
rxn03932_c0	<->	c0		ATP:5-dehydro-2-deoxy-D-gluconate 6-phosphotransferase_c0	2.7.1.92	None	None	(1) cpd00002[c0] + (1) cpd04242[c0] <-> (1) cpd02721[c0] + (1) cpd00008[c0]	|ATP| + |DKH| <=> |ADP| + |DKHP|						PRES	PRES	PRES	ABSENT	PRES	PRES		(CDS.TIM5)	(Propionibacterium_acidipropionici_55737.CDS.3085)	(Propionibacterium_freudenreichii_subsp._shermanii_CIRM-BIA1.CDS.1883)		(Propionibacterium_propionicum_F0230a.CDS.139)	(Propionibacterium_acnes_6609.CDS.484)
rxn08838_c0	<->	c0		Lysophospholipase L2 (2-acylglycerophosphoethanolamine, n-C12:0)_c0	3.1.1.5	Triacylglycerol_metabolism	None	(1) cpd15336[c0] + (1) cpd00001[c0] <-> (1) cpd00067[c0] + (1) cpd01741[c0] + (1) cpd00908[c0]	|H2O| + |2-Acyl-sn-glycero-3-phosphoethanolamine dodecanoyl| <=> |H+| + |Glycerophosphoethanolamine| + |ddca|						PRES	PRES	PRES	PRES	PRES	PRES		(CDS.1108) or (CDS.2647) or (CDS.3243)	(Propionibacterium_acidipropionici_55737.CDS.1985) or (Propionibacterium_acidipropionici_55737.CDS.1380) or (Propionibacterium_acidipropionici_55737.CDS.3257)	(Propionibacterium_freudenreichii_subsp._shermanii_CIRM-BIA1.CDS.520) or (Propionibacterium_freudenreichii_subsp._shermanii_CIRM-BIA1.CDS.2299)	((Propionibacterium_avidum_44067.CDS.852) or (Propionibacterium_avidum_44067.CDS.37)) or ((Propionibacterium_avidum_44067.CDS.256) or (Propionibacterium_avidum_44067.CDS.1650) or (Propionibacterium_avidum_44067.CDS.1396))	(Propionibacterium_propionicum_F0230a.CDS.2893) or (Propionibacterium_propionicum_F0230a.CDS.2597)	((Propionibacterium_acnes_6609.CDS.1539) or (Propionibacterium_acnes_6609.CDS.2290)) or ((Propionibacterium_acnes_6609.CDS.2103) or (Propionibacterium_acnes_6609.CDS.640))
rxn12641_c0	<->	c0		aminopeptidase_c0	Undetermined	Recycling_of_Peptidoglycan_Amino_Acids|Protein_degradation	None	(1) cpd00001[c0] + (1) cpd11585[c0] <-> (1) cpd00035[c0] + (1) cpd00033[c0]	|H2O| + |L-alanylglycine| <=> |Glycine| + |L-Alanine|						PRES	PRES	PRES	PRES	PRES	PRES		(CDS.2098) or ((CDS.2662) or (CDS.2267)) or ((CDS.1181) or (CDS.2488))	(Propionibacterium_acidipropionici_55737.CDS.861) or ((Propionibacterium_acidipropionici_55737.CDS.1395) or (Propionibacterium_acidipropionici_55737.CDS.1010)) or ((Propionibacterium_acidipropionici_55737.CDS.1224) or (Propionibacterium_acidipropionici_55737.CDS.3329))	(Propionibacterium_freudenreichii_subsp._shermanii_CIRM-BIA1.CDS.1113) or (Propionibacterium_freudenreichii_subsp._shermanii_CIRM-BIA1.CDS.847) or ((Propionibacterium_freudenreichii_subsp._shermanii_CIRM-BIA1.CDS.1609) or (Propionibacterium_freudenreichii_subsp._shermanii_CIRM-BIA1.CDS.635))	(Propionibacterium_avidum_44067.CDS.115) or (Propionibacterium_avidum_44067.CDS.115) or ((Propionibacterium_avidum_44067.CDS.1592) or (Propionibacterium_avidum_44067.CDS.391)) or (Propionibacterium_avidum_44067.CDS.1561)	(Propionibacterium_propionicum_F0230a.CDS.1908) or ((Propionibacterium_propionicum_F0230a.CDS.2274) or (Propionibacterium_propionicum_F0230a.CDS.1237)) or (Propionibacterium_propionicum_F0230a.CDS.2135)	(Propionibacterium_acnes_6609.CDS.2257) or (Propionibacterium_acnes_6609.CDS.2257) or ((Propionibacterium_acnes_6609.CDS.1971) or (Propionibacterium_acnes_6609.CDS.715)) or (Propionibacterium_acnes_6609.CDS.751)
rxn10315_c0	<->	c0		isohexadecanoyl-lipoteichoic acid synthesis (n-24), linked, N-acetylglucosamine substituted_c0	2.7.8.-	Teichoic_and_lipoteichoic_acids_biosynthesis|Methicillin_resistance_in_Staphylococci|Teichuronic_acid_biosynthesis	None	(1) cpd15754[c0] + (24) cpd00037[c0] <-> (24) cpd00014[c0] + (1) cpd15772[c0]	(24) |UDP-N-acetylglucosamine| + |Isohexadecanoyllipoteichoic acid (n=24), linked, unsubstituted| <=> (24) |UDP| + |Isohexadecanoyllipoteichoic acid (n=24), linked, N-acetyl-D-glucosamine|						PRES	PRES	PRES	PRES	PRES	PRES		CDS.1934	Propionibacterium_acidipropionici_55737.CDS.357	Propionibacterium_freudenreichii_subsp._shermanii_CIRM-BIA1.CDS.1071	Propionibacterium_avidum_44067.CDS.1010	Propionibacterium_propionicum_F0230a.CDS.1445	Propionibacterium_acnes_6609.CDS.1337
rxn08821_c0	<->	c0		Lysophospholipase L2 (2-acylglycerophosphotidate, n-C16:1)_c0	3.1.1.5	Triacylglycerol_metabolism	None	(1) cpd00001[c0] + (1) cpd15354[c0] <-> (1) cpd00067[c0] + (1) cpd15237[c0] + (1) cpd00080[c0]	|H2O| + |2-hexadec-9-enoyl-sn-glycerol 3-phosphate| <=> |H+| + |Glycerol-3-phosphate| + |hexadecenoate|						PRES	PRES	PRES	PRES	PRES	PRES		(CDS.1108) or (CDS.2647) or (CDS.3243)	(Propionibacterium_acidipropionici_55737.CDS.1985) or (Propionibacterium_acidipropionici_55737.CDS.1380) or (Propionibacterium_acidipropionici_55737.CDS.3257)	(Propionibacterium_freudenreichii_subsp._shermanii_CIRM-BIA1.CDS.520) or (Propionibacterium_freudenreichii_subsp._shermanii_CIRM-BIA1.CDS.2299)	((Propionibacterium_avidum_44067.CDS.852) or (Propionibacterium_avidum_44067.CDS.37)) or ((Propionibacterium_avidum_44067.CDS.256) or (Propionibacterium_avidum_44067.CDS.1650) or (Propionibacterium_avidum_44067.CDS.1396))	(Propionibacterium_propionicum_F0230a.CDS.2893) or (Propionibacterium_propionicum_F0230a.CDS.2597)	((Propionibacterium_acnes_6609.CDS.1539) or (Propionibacterium_acnes_6609.CDS.2290)) or ((Propionibacterium_acnes_6609.CDS.2103) or (Propionibacterium_acnes_6609.CDS.640))
rxn00239_c0	<->	c0		ATP:(d)GMP phosphotransferase_c0	2.7.4.8	MLST|Purine_conversions	None	(1) cpd00002[c0] + (1) cpd00126[c0] <-> (1) cpd00008[c0] + (1) cpd00031[c0]	|ATP| + |GMP| <=> |ADP| + |GDP|						PRES	PRES	PRES	PRES	PRES	PRES		CDS.1737	Propionibacterium_acidipropionici_55737.CDS.488	Propionibacterium_freudenreichii_subsp._shermanii_CIRM-BIA1.CDS.1173	Propionibacterium_avidum_44067.CDS.1073	Propionibacterium_propionicum_F0230a.CDS.1652	Propionibacterium_acnes_6609.CDS.1276
rxn00612_c0	<-	c0		sn-Glycerol-3-phosphate:NADP+ 2-oxidoreductase_c0	1.1.1.261,1.1.1.94	Glycerolipid_and_Glycerophospholipid_Metabolism_in_Bacteria|Glutaredoxins|Glycerol_and_Glycerol-3-phosphate_Uptake_and_Utilization	None	(1) cpd00006[c0] + (1) cpd00080[c0] <-> (1) cpd00067[c0] + (1) cpd00095[c0] + (1) cpd00005[c0]	|NADP| + |Glycerol-3-phosphate| <= |NADPH| + |H+| + |Glycerone-phosphate|						PRES	PRES	PRES	PRES	PRES	PRES		(CDS.820) or (CDS.95)	(Propionibacterium_acidipropionici_55737.CDS.2909) or (Propionibacterium_acidipropionici_55737.CDS.2193)	Propionibacterium_freudenreichii_subsp._shermanii_CIRM-BIA1.CDS.87	Propionibacterium_avidum_44067.CDS.2281	(Propionibacterium_propionicum_F0230a.CDS.248) or (Propionibacterium_propionicum_F0230a.CDS.2366)	Propionibacterium_acnes_6609.CDS.2479
rxn05418_c0	<->	c0		8-methyl-3-oxo-nonanoyl-ACP:NADP+ oxidoreductase_c0	1.1.1.0	mycolic_acid_synthesis|Fatty_Acid_Biosynthesis_FASII	None	(1) cpd11554[c0] + (1) cpd00067[c0] + (1) cpd00005[c0] <-> (1) cpd11555[c0] + (1) cpd00006[c0]	|NADPH| + |H+| + |8-methyl-3-oxo-nonanoyl-ACP| <=> |NADP| + |8-methyl-3-hydroxy-nonanoyl-ACP|						PRES	PRES	PRES	PRES	PRES	PRES		(CDS.2902) or (CDS.2196) or (CDS.2193) or (CDS.24)	(Propionibacterium_acidipropionici_55737.CDS.955) or (Propionibacterium_acidipropionici_55737.CDS.2161) or (Propionibacterium_acidipropionici_55737.CDS.1640) or (Propionibacterium_acidipropionici_55737.CDS.958)	(Propionibacterium_freudenreichii_subsp._shermanii_CIRM-BIA1.CDS.1491) or (Propionibacterium_freudenreichii_subsp._shermanii_CIRM-BIA1.CDS.1492)	(Propionibacterium_avidum_44067.CDS.2114) or (Propionibacterium_avidum_44067.CDS.710)	(Propionibacterium_propionicum_F0230a.CDS.458) or (Propionibacterium_propionicum_F0230a.CDS.1130) or (Propionibacterium_propionicum_F0230a.CDS.1067)	(Propionibacterium_acnes_6609.CDS.1653) or (Propionibacterium_acnes_6609.CDS.151) or (Propionibacterium_acnes_6609.CDS.1953) or (Propionibacterium_acnes_6609.CDS.391)
rxn00711_c0	<-	c0		UMP:pyrophosphate phosphoribosyltransferase_c0	2.4.2.9	De_Novo_Pyrimidine_Synthesis|pyrimidine_conversions	None	(1) cpd00091[c0] + (1) cpd00012[c0] <- (1) cpd00092[c0] + (1) cpd00103[c0]	|PPi| + |UMP| <= |Uracil| + |PRPP|						PRES	PRES	ABSENT	PRES	PRES	PRES		(CDS.2998) or (CDS.1483)	(Propionibacterium_acidipropionici_55737.CDS.759) or (Propionibacterium_acidipropionici_55737.CDS.1747)		(Propionibacterium_avidum_44067.CDS.2426) or (Propionibacterium_avidum_44067.CDS.1295)	(Propionibacterium_propionicum_F0230a.CDS.3019) and ()	(Propionibacterium_acnes_6609.CDS.1071) or (Propionibacterium_acnes_6609.CDS.2334)
rxn10309_c0	<->	c0		stearoyl-lipoteichoic acid synthesis (n-24), linked, N-acetylglucosamine substituted_c0	2.7.8.-	Teichoic_and_lipoteichoic_acids_biosynthesis|Methicillin_resistance_in_Staphylococci|Teichuronic_acid_biosynthesis	None	(1) cpd15748[c0] + (24) cpd00037[c0] <-> (24) cpd00014[c0] + (1) cpd15766[c0]	(24) |UDP-N-acetylglucosamine| + |Stearoyllipoteichoic acid (n=24), linked, unsubstituted| <=> (24) |UDP| + |Stearoyllipoteichoic acid (n=24), linked, N-acetyl-D-glucosamine|						PRES	PRES	PRES	PRES	PRES	PRES		CDS.1934	Propionibacterium_acidipropionici_55737.CDS.357	Propionibacterium_freudenreichii_subsp._shermanii_CIRM-BIA1.CDS.1071	Propionibacterium_avidum_44067.CDS.1010	Propionibacterium_propionicum_F0230a.CDS.1445	Propionibacterium_acnes_6609.CDS.1337
rxn12633_c0	<->	c0		aminopeptidase_c0	Undetermined	Recycling_of_Peptidoglycan_Amino_Acids|Protein_degradation	None	(1) cpd00001[c0] + (1) cpd11593[c0] <-> (1) cpd00041[c0] + (1) cpd00035[c0]	|H2O| + |ala-L-asp-L| <=> |L-Alanine| + |L-Aspartate|						PRES	PRES	PRES	PRES	PRES	PRES		(CDS.2098) or ((CDS.2662) or (CDS.2267)) or ((CDS.1181) or (CDS.2488))	(Propionibacterium_acidipropionici_55737.CDS.861) or ((Propionibacterium_acidipropionici_55737.CDS.1395) or (Propionibacterium_acidipropionici_55737.CDS.1010)) or ((Propionibacterium_acidipropionici_55737.CDS.1224) or (Propionibacterium_acidipropionici_55737.CDS.3329))	(Propionibacterium_freudenreichii_subsp._shermanii_CIRM-BIA1.CDS.1113) or (Propionibacterium_freudenreichii_subsp._shermanii_CIRM-BIA1.CDS.847) or ((Propionibacterium_freudenreichii_subsp._shermanii_CIRM-BIA1.CDS.1609) or (Propionibacterium_freudenreichii_subsp._shermanii_CIRM-BIA1.CDS.635))	(Propionibacterium_avidum_44067.CDS.115) or (Propionibacterium_avidum_44067.CDS.115) or ((Propionibacterium_avidum_44067.CDS.1592) or (Propionibacterium_avidum_44067.CDS.391)) or (Propionibacterium_avidum_44067.CDS.1561)	(Propionibacterium_propionicum_F0230a.CDS.1908) or ((Propionibacterium_propionicum_F0230a.CDS.2274) or (Propionibacterium_propionicum_F0230a.CDS.1237)) or (Propionibacterium_propionicum_F0230a.CDS.2135)	(Propionibacterium_acnes_6609.CDS.2257) or (Propionibacterium_acnes_6609.CDS.2257) or ((Propionibacterium_acnes_6609.CDS.1971) or (Propionibacterium_acnes_6609.CDS.715)) or (Propionibacterium_acnes_6609.CDS.751)
rxn05250_c0	->	c0		FACOAL160(ISO)_c0	6.2.1.3	Fatty_acid_degradation_regulons|Unsaturated_Fatty_Acid_Metabolism|Carbonate_Biomineralization|n-Phenylalkanoic_acid_degradation|Biotin_biosynthesis	None	(1) cpd00067[c0] + (1) cpd00002[c0] + (1) cpd11440[c0] + (1) cpd00010[c0] -> (1) cpd00018[c0] + (1) cpd00012[c0] + (1) cpd11441[c0]	|ATP| + |CoA| + |H+| + |fa6| => |PPi| + |AMP| + |fa6coa|						PRES	PRES	PRES	PRES	PRES	PRES		(CDS.2884) or (CDS.2275) or (CDS.1919) or (CDS.2274) or (CDS.3171) or (CDS.2383) or (CDS.558)	(Propionibacterium_acidipropionici_55737.CDS.1018) or (Propionibacterium_acidipropionici_55737.CDS.372) or (Propionibacterium_acidipropionici_55737.CDS.2634) or (Propionibacterium_acidipropionici_55737.CDS.1910) or (Propionibacterium_acidipropionici_55737.CDS.1621) or (Propionibacterium_acidipropionici_55737.CDS.1113) or (Propionibacterium_acidipropionici_55737.CDS.1019)	(Propionibacterium_freudenreichii_subsp._shermanii_CIRM-BIA1.CDS.2361) or (Propionibacterium_freudenreichii_subsp._shermanii_CIRM-BIA1.CDS.2281) or (Propionibacterium_freudenreichii_subsp._shermanii_CIRM-BIA1.CDS.193) or (Propionibacterium_freudenreichii_subsp._shermanii_CIRM-BIA1.CDS.843) or (Propionibacterium_freudenreichii_subsp._shermanii_CIRM-BIA1.CDS.267)	(Propionibacterium_avidum_44067.CDS.2376) or (Propionibacterium_avidum_44067.CDS.644)	(Propionibacterium_propionicum_F0230a.CDS.2888) or (Propionibacterium_propionicum_F0230a.CDS.1921) or (Propionibacterium_propionicum_F0230a.CDS.2415) or (Propionibacterium_propionicum_F0230a.CDS.2899)	(Propionibacterium_acnes_6609.CDS.1754) or (Propionibacterium_acnes_6609.CDS.1383) or (Propionibacterium_acnes_6609.CDS.2391) or (Propionibacterium_acnes_6609.CDS.1854)
rxn06023_c0	<->	c0		CoA:apo-[acyl-carrier-protein] pantetheinephosphotransferase_c0	2.7.8.7	Fatty_Acid_Biosynthesis_FASII	None	(1) cpd12370[c0] + (1) cpd00010[c0] <-> (1) cpd11493[c0] + (1) cpd00045[c0]	|CoA| + |apo-ACP| <=> |Adenosine 3-5-bisphosphate| + |ACP|						PRES	PRES	PRES	PRES	PRES	PRES		CDS.2455	Propionibacterium_acidipropionici_55737.CDS.1190	Propionibacterium_freudenreichii_subsp._shermanii_CIRM-BIA1.CDS.664	Propionibacterium_avidum_44067.CDS.434	Propionibacterium_propionicum_F0230a.CDS.2211	Propionibacterium_acnes_6609.CDS.1931
rxn05024_c0	->	c0		rxn05024_c0	4.1.3.36	Menaquinone_and_Phylloquinone_Biosynthesis	None	(1) cpd00067[c0] + (1) cpd02021[c0] -> (1) cpd00001[c0] + (1) cpd11217[c0]	|H+| + |Succinylbenzoyl-CoA| => |H2O| + |1,4-Dihydroxy-2-naphthoyl-CoA|						PRES	PRES	PRES	PRES	PRES	PRES		CDS.1377	Propionibacterium_acidipropionici_55737.CDS.174	Propionibacterium_freudenreichii_subsp._shermanii_CIRM-BIA1.CDS.794	Propionibacterium_avidum_44067.CDS.1393	Propionibacterium_propionicum_F0230a.CDS.3022	Propionibacterium_acnes_6609.CDS.973
rxn09992_c0	->	c0		Salicin 6-phosphate glucohydrolase_c0	3.2.1.86	Beta-Glucoside_Metabolism	None	(1) cpd00001[c0] + (1) cpd03698[c0] -> (1) cpd00079[c0] + (1) cpd01553[c0]	|H2O| + |Salicin-6P| => |D-glucose-6-phosphate| + |Saligenin|						PRES	PRES	ABSENT	PRES	ABSENT	PRES		CDS.746	Propionibacterium_acidipropionici_55737.CDS.2834		Propionibacterium_avidum_44067.CDS.2180		(Propionibacterium_acnes_6609.CDS.63) or (Propionibacterium_acnes_6609.CDS.1230)
rxn08850_c0	<->	c0		Lysophospholipase L2 (2-acylglycerophosphoglycerol, n-C18:0)_c0	3.1.1.5	Triacylglycerol_metabolism	None	(1) cpd00001[c0] + (1) cpd15348[c0] <-> (1) cpd01080[c0] + (1) cpd00067[c0] + (1) cpd02090[c0]	|H2O| + |2-Acyl-sn-glycero-3-phosphoglycerol octadecanoyl| <=> |H+| + |ocdca| + |Glycerophosphoglycerol|						PRES	PRES	PRES	PRES	PRES	PRES		(CDS.1108) or (CDS.2647) or (CDS.3243)	(Propionibacterium_acidipropionici_55737.CDS.1985) or (Propionibacterium_acidipropionici_55737.CDS.1380) or (Propionibacterium_acidipropionici_55737.CDS.3257)	(Propionibacterium_freudenreichii_subsp._shermanii_CIRM-BIA1.CDS.520) or (Propionibacterium_freudenreichii_subsp._shermanii_CIRM-BIA1.CDS.2299)	((Propionibacterium_avidum_44067.CDS.852) or (Propionibacterium_avidum_44067.CDS.37)) or ((Propionibacterium_avidum_44067.CDS.256) or (Propionibacterium_avidum_44067.CDS.1650) or (Propionibacterium_avidum_44067.CDS.1396))	(Propionibacterium_propionicum_F0230a.CDS.2893) or (Propionibacterium_propionicum_F0230a.CDS.2597)	((Propionibacterium_acnes_6609.CDS.1539) or (Propionibacterium_acnes_6609.CDS.2290)) or ((Propionibacterium_acnes_6609.CDS.2103) or (Propionibacterium_acnes_6609.CDS.640))
rxn03174_c0	<-	c0		2-Amino-4-hydroxy-6-(erythro-1,2,3-trihydroxypropyl)_c0	3.5.4.16	Pterin_metabolism|Methanopterin_biosynthesis2|tRNA_modification_Archaea_Henri|Folate_Biosynthesis|Queuosine-Archaeosine_Biosynthesis|Folate_Biosynthesis_(Phoenix_Copy)|Zinc_regulated_enzymes|Pterin_metabolism_3	None	(1) cpd00001[c0] + (1) cpd02978[c0] <- (1) cpd03666[c0]	|H2O| + |7,8-Dihydroneopterin 3'-triphosphate| <= |2,5-Diamino-6-(5'-triphosphoryl-3',4'-trihydroxy-2'-oxopentyl)- amino-4-oxopyrimidine|						PRES	PRES	PRES	PRES	PRES	PRES		CDS.2784	Propionibacterium_acidipropionici_55737.CDS.1519	Propionibacterium_freudenreichii_subsp._shermanii_CIRM-BIA1.CDS.2006	Propionibacterium_avidum_44067.CDS.1960	Propionibacterium_propionicum_F0230a.CDS.430	Propionibacterium_acnes_6609.CDS.282
rxn00763_c0	<->	c0		Glycerol:NAD+ oxidoreductase_c0	1.1.1.1,1.1.1.2,1.1.1.21,1.1.1.72	Fermentations:_Lactate|Acetone_Butanol_Ethanol_Synthesis|Glycerolipid_and_Glycerophospholipid_Metabolism_in_Bacteria|Fermentations:_Mixed_acid	None	(1) cpd00003[c0] + (1) cpd00100[c0] <-> (1) cpd00067[c0] + (1) cpd00004[c0] + (1) cpd00448[c0]	|NAD| + |Glycerol| <=> |NADH| + |H+| + |D-Glyceraldehyde|						PRES	PRES	PRES	PRES	PRES	PRES		(CDS.679) or (CDS.3327) or (CDS.2993) or (CDS.1622) or (CDS.718) or (CDS.541) or (CDS.298)	(Propionibacterium_acidipropionici_55737.CDS.2808) or (Propionibacterium_acidipropionici_55737.CDS.2618) or (Propionibacterium_acidipropionici_55737.CDS.615) or (Propionibacterium_acidipropionici_55737.CDS.2414) or (Propionibacterium_acidipropionici_55737.CDS.2100) or (Propionibacterium_acidipropionici_55737.CDS.2774)	(Propionibacterium_freudenreichii_subsp._shermanii_CIRM-BIA1.CDS.1890) or (Propionibacterium_freudenreichii_subsp._shermanii_CIRM-BIA1.CDS.743)	(Propionibacterium_avidum_44067.CDS.184) or (Propionibacterium_avidum_44067.CDS.1206) or (Propionibacterium_avidum_44067.CDS.183)	(Propionibacterium_propionicum_F0230a.CDS.3047) or (Propionibacterium_propionicum_F0230a.CDS.2006) or (Propionibacterium_propionicum_F0230a.CDS.245)	(Propionibacterium_acnes_6609.CDS.1152) or (Propionibacterium_acnes_6609.CDS.2174)
rxn10174_c0	->	c0		maltohexaose transport via ABC system_c0	Undetermined	Maltose_and_Maltodextrin_Utilization	None	(1) cpd00002[c0] + (1) cpd00001[c0] + (1) cpd01329[e0] -> (1) cpd00067[c0] + (1) cpd00009[c0] + (1) cpd01329[c0] + (1) cpd00008[c0]	|H2O| + |ATP| + |Maltohexaose[e]| => |ADP| + |Phosphate| + |H+| + |Maltohexaose|						PRES	PRES	ABSENT	PRES	PRES	PRES		(((CDS.3105) or (CDS.2219)) and ((CDS.2218) or (CDS.2073) or (CDS.3107) or (CDS.3106)) and ((CDS.3144) or (CDS.3027) or (CDS.3104) or (CDS.2220) or (CDS.871))) or (((CDS.697) or (CDS.3131)) and (CDS.3129) and ((CDS.696) or (CDS.3130)))	(((Propionibacterium_acidipropionici_55737.CDS.1846) or (Propionibacterium_acidipropionici_55737.CDS.979)) and ((Propionibacterium_acidipropionici_55737.CDS.1848) or (Propionibacterium_acidipropionici_55737.CDS.1847) or (Propionibacterium_acidipropionici_55737.CDS.835) or (Propionibacterium_acidipropionici_55737.CDS.834) or (Propionibacterium_acidipropionici_55737.CDS.978)) and ((Propionibacteriu…		((Propionibacterium_avidum_44067.CDS.580) or (Propionibacterium_avidum_44067.CDS.691)) and ((Propionibacterium_avidum_44067.CDS.581) or (Propionibacterium_avidum_44067.CDS.692)) and ((Propionibacterium_avidum_44067.CDS.1834) or (Propionibacterium_avidum_44067.CDS.690) or (Propionibacterium_avidum_44067.CDS.579))	(Propionibacterium_propionicum_F0230a.CDS.1500) or (((Propionibacterium_propionicum_F0230a.CDS.1498) or (Propionibacterium_propionicum_F0230a.CDS.2605)) and (Propionibacterium_propionicum_F0230a.CDS.2606) and ((Propionibacterium_propionicum_F0230a.CDS.1709) or (Propionibacterium_propionicum_F0230a.CDS.1499) or (Propionibacterium_propionicum_F0230a.CDS.2604))) or (Propionibacterium_propionicum_F02…	((Propionibacterium_acnes_6609.CDS.1783) or (Propionibacterium_acnes_6609.CDS.1672)) and ((Propionibacterium_acnes_6609.CDS.1782) or (Propionibacterium_acnes_6609.CDS.1781) or (Propionibacterium_acnes_6609.CDS.1671)) and ((Propionibacterium_acnes_6609.CDS.1673) or (Propionibacterium_acnes_6609.CDS.423) or (Propionibacterium_acnes_6609.CDS.1784))
rxn05393_c0	<->	c0		9-methyl-3-oxo-decanoyl-ACP:NADP+ oxidoreductase_c0	1.1.1.0	mycolic_acid_synthesis|Fatty_Acid_Biosynthesis_FASII	None	(1) cpd11529[c0] + (1) cpd00067[c0] + (1) cpd00005[c0] <-> (1) cpd00006[c0] + (1) cpd11530[c0]	|NADPH| + |H+| + |9-methyl-3-oxo-decanoyl-ACP| <=> |NADP| + |9-methyl-3-hydroxy-decanoyl-ACP|						PRES	PRES	PRES	PRES	PRES	PRES		(CDS.2902) or (CDS.2196) or (CDS.2193) or (CDS.24)	(Propionibacterium_acidipropionici_55737.CDS.955) or (Propionibacterium_acidipropionici_55737.CDS.2161) or (Propionibacterium_acidipropionici_55737.CDS.1640) or (Propionibacterium_acidipropionici_55737.CDS.958)	(Propionibacterium_freudenreichii_subsp._shermanii_CIRM-BIA1.CDS.1491) or (Propionibacterium_freudenreichii_subsp._shermanii_CIRM-BIA1.CDS.1492)	(Propionibacterium_avidum_44067.CDS.2114) or (Propionibacterium_avidum_44067.CDS.710)	(Propionibacterium_propionicum_F0230a.CDS.458) or (Propionibacterium_propionicum_F0230a.CDS.1130) or (Propionibacterium_propionicum_F0230a.CDS.1067)	(Propionibacterium_acnes_6609.CDS.1653) or (Propionibacterium_acnes_6609.CDS.151) or (Propionibacterium_acnes_6609.CDS.1953) or (Propionibacterium_acnes_6609.CDS.391)
rxn00138_c0	->	c0		Deamino-NAD+:ammonia ligase (AMP-forming)_c0	6.3.1.5	NAD_and_NADP_cofactor_biosynthesis_global|NAD_regulation	None	(1) cpd00002[c0] + (1) cpd00013[c0] + (1) cpd00638[c0] -> (1) cpd00018[c0] + (1) cpd00003[c0] + (1) cpd00012[c0]	|ATP| + |NH3| + |Deamido-NAD| => |NAD| + |PPi| + |AMP|						PRES	PRES	PRES	PRES	PRES	PRES		(CDS.1917) or (CDS.3233)	(Propionibacterium_acidipropionici_55737.CDS.374) or (Propionibacterium_acidipropionici_55737.CDS.1977)	Propionibacterium_freudenreichii_subsp._shermanii_CIRM-BIA1.CDS.2270	Propionibacterium_avidum_44067.CDS.2340	Propionibacterium_propionicum_F0230a.CDS.2213	Propionibacterium_acnes_6609.CDS.2422
rxn00338_c0	->	c0		L-aspartate oxidase_c0	1.4.3.16	YgfZ|NAD_and_NADP_cofactor_biosynthesis_global|NAD_regulation	None	(1) cpd00041[c0] + (1) cpd00007[c0] -> (1) cpd00067[c0] + (1) cpd03470[c0] + (1) cpd00025[c0]	|O2| + |L-Aspartate| => |H2O2| + |H+| + |Iminoaspartate|						PRES	PRES	PRES	PRES	ABSENT	ABSENT		CDS.1804	Propionibacterium_acidipropionici_55737.CDS.811	(Propionibacterium_freudenreichii_subsp._shermanii_CIRM-BIA1.CDS.957) or (Propionibacterium_freudenreichii_subsp._shermanii_CIRM-BIA1.CDS.2148)	Propionibacterium_avidum_44067.CDS.1344
rxn08168_c0	<->	c0		L-aspartate oxidase_c0	Undetermined	None	None	(1) cpd00041[c0] + (1) cpd00106[c0] <-> (1) cpd00067[c0] + (1) cpd00036[c0] + (1) cpd03470[c0]	|L-Aspartate| + |Fumarate| => |Succinate| + |H+| + |Iminoaspartate|						PRES	PRES	PRES	PRES	ABSENT	ABSENT		CDS.1804	Propionibacterium_acidipropionici_55737.CDS.811	(Propionibacterium_freudenreichii_subsp._shermanii_CIRM-BIA1.CDS.957) or (Propionibacterium_freudenreichii_subsp._shermanii_CIRM-BIA1.CDS.2148)	Propionibacterium_avidum_44067.CDS.1344
rxn02831_c0	->	c0		O-Succinylbenzoate:CoA ligase (AMP-forming)_c0	6.2.1.26	Menaquinone_and_Phylloquinone_Biosynthesis	None	(1) cpd01772[c0] + (1) cpd00067[c0] + (1) cpd00002[c0] + (1) cpd00010[c0] -> (1) cpd00018[c0] + (1) cpd02021[c0] + (1) cpd00012[c0]	|ATP| + |CoA| + |H+| + |Succinylbenzoate| => |PPi| + |AMP| + |Succinylbenzoyl-CoA|						PRES	PRES	PRES	PRES	PRES	PRES		CDS.1376	Propionibacterium_acidipropionici_55737.CDS.173	Propionibacterium_freudenreichii_subsp._shermanii_CIRM-BIA1.CDS.793	Propionibacterium_avidum_44067.CDS.1394	Propionibacterium_propionicum_F0230a.CDS.2472	Propionibacterium_acnes_6609.CDS.972
rxn03136_c0	<->	c0		1-(5'-Phosphoribosyl)-5-amino-4-(N-succinocarboxamide)-imidazole_c0	4.3.2.2	De_Novo_Purine_Biosynthesis|Purine_conversions	None	(1) cpd02921[c0] <-> (1) cpd02851[c0] + (1) cpd00106[c0]	|SAICAR| <=> |Fumarate| + |AICAR|						PRES	PRES	PRES	PRES	PRES	PRES		CDS.2669	Propionibacterium_acidipropionici_55737.CDS.1402	Propionibacterium_freudenreichii_subsp._shermanii_CIRM-BIA1.CDS.438	Propionibacterium_avidum_44067.CDS.228	Propionibacterium_propionicum_F0230a.CDS.518	Propionibacterium_acnes_6609.CDS.2131
rxn01137_c0	->	c0		Adenosine aminohydrolase_c0	3.5.4.4	Purine_conversions|Menaquinone_Biosynthesis_via_Futalosine	None	(1) cpd00067[c0] + (1) cpd00001[c0] + (1) cpd00182[c0] -> (1) cpd00246[c0] + (1) cpd00013[c0]	|H2O| + |H+| + |Adenosine| => |NH3| + |Inosine|						PRES	PRES	PRES	PRES	PRES	PRES		CDS.3255	Propionibacterium_acidipropionici_55737.CDS.1998	Propionibacterium_freudenreichii_subsp._shermanii_CIRM-BIA1.CDS.477	Propionibacterium_avidum_44067.CDS.2331	Propionibacterium_propionicum_F0230a.CDS.1167	Propionibacterium_acnes_6609.CDS.2433
rxn05165_c0	->	c0		L-Proline-ABC transport_c0	Undetermined	None	None	(1) cpd00002[c0] + (1) cpd00001[c0] + (1) cpd00129[e0] -> (1) cpd00067[c0] + (1) cpd00009[c0] + (1) cpd00129[c0] + (1) cpd00008[c0]	|H2O| + |ATP| + |L-Proline[e]| => |ADP| + |Phosphate| + |H+| + |L-Proline|						PRES	PRES	PRES	PRES	PRES	PRES		((CDS.2984) or (CDS.765)) and ((CDS.2985) or (CDS.767) or (CDS.768)) and ((CDS.2987) or (CDS.772))	((Propionibacterium_acidipropionici_55737.CDS.1734) or (Propionibacterium_acidipropionici_55737.CDS.2862) or (Propionibacterium_acidipropionici_55737.CDS.2856)) and ((Propionibacterium_acidipropionici_55737.CDS.1737) or (Propionibacterium_acidipropionici_55737.CDS.2860)) and ((Propionibacterium_acidipropionici_55737.CDS.1735) or (Propionibacterium_acidipropionici_55737.CDS.2858))	((Propionibacterium_freudenreichii_subsp._shermanii_CIRM-BIA1.CDS.678) or (Propionibacterium_freudenreichii_subsp._shermanii_CIRM-BIA1.CDS.2313)) and ((Propionibacterium_freudenreichii_subsp._shermanii_CIRM-BIA1.CDS.1649) and (Propionibacterium_freudenreichii_subsp._shermanii_CIRM-BIA1.CDS.680)) and (Propionibacterium_freudenreichii_subsp._shermanii_CIRM-BIA1.CDS.2314)	((Propionibacterium_avidum_44067.CDS.1827) or (Propionibacterium_avidum_44067.CDS.762)) and (Propionibacterium_avidum_44067.CDS.1830) and ((Propionibacterium_avidum_44067.CDS.1828) or (Propionibacterium_avidum_44067.CDS.764))	(Propionibacterium_propionicum_F0230a.CDS.783) and (Propionibacterium_propionicum_F0230a.CDS.784) and (Propionibacterium_propionicum_F0230a.CDS.786)	((Propionibacterium_acnes_6609.CDS.1594) or (Propionibacterium_acnes_6609.CDS.429)) and (Propionibacterium_acnes_6609.CDS.426) and ((Propionibacterium_acnes_6609.CDS.429) or (Propionibacterium_acnes_6609.CDS.1592) or (Propionibacterium_acnes_6609.CDS.2156))
rxn08194_c0	<->	c0		cob(I)alamin adenosyltransferase_c0	2.5.1.17	Coenzyme_B12_biosynthesis	None	(1) cpd00002[c0] + (1) cpd00635[c0] <-> (1) cpd00421[c0] + (1) cpd00166[c0]	|ATP| + |Cbl| <=> |Calomide| + |Triphosphate|						PRES	PRES	PRES	PRES	PRES	PRES		CDS.899	Propionibacterium_acidipropionici_55737.CDS.2974	Propionibacterium_freudenreichii_subsp._shermanii_CIRM-BIA1.CDS.1249	Propionibacterium_avidum_44067.CDS.1800	Propionibacterium_propionicum_F0230a.CDS.1289	Propionibacterium_acnes_6609.CDS.460
rxn05440_c0	->	c0		7-methyl-trans-oct-2-enoyl-ACP:NAD+ oxidoreductase (A-specific)_c0	1.3.1.0	mycolic_acid_synthesis|Fatty_Acid_Biosynthesis_FASII	None	(1) cpd11527[c0] + (1) cpd00067[c0] + (1) cpd00004[c0] -> (1) cpd00003[c0] + (1) cpd11528[c0]	|NADH| + |H+| + |7-methyl-trans-oct-2-enoyl-ACP| => |NAD| + |7-methyl-octanoyl-ACP|						PRES	PRES	PRES	PRES	PRES	PRES		CDS.2192	Propionibacterium_acidipropionici_55737.CDS.954	Propionibacterium_freudenreichii_subsp._shermanii_CIRM-BIA1.CDS.1490	Propionibacterium_avidum_44067.CDS.711	Propionibacterium_propionicum_F0230a.CDS.1131	Propionibacterium_acnes_6609.CDS.1652
rxn00988_c0	->	c0		Acetoacetate:CoA ligase (AMP-forming)_c0	6.2.1.16	Leucine_Degradation_and_HMG-CoA_Metabolism|Branched_chain_amino_acid_degradation_regulons|Polyhydroxybutyrate_metabolism|Pterin_metabolism_3|HMG_CoA_Synthesis	None	(1) cpd00067[c0] + (1) cpd00002[c0] + (1) cpd00142[c0] + (1) cpd00010[c0] -> (1) cpd00018[c0] + (1) cpd00012[c0] + (1) cpd00279[c0]	|ATP| + |CoA| + |H+| + |Acetoacetate| => |PPi| + |AMP| + |Acetoacetyl-CoA|						PRES	PRES	PRES	PRES	PRES	PRES		(CDS.2884) or (CDS.2275) or (CDS.1919) or (CDS.2274) or (CDS.3171) or (CDS.2383) or (CDS.558)	(Propionibacterium_acidipropionici_55737.CDS.1018) or (Propionibacterium_acidipropionici_55737.CDS.372) or (Propionibacterium_acidipropionici_55737.CDS.2634) or (Propionibacterium_acidipropionici_55737.CDS.1910) or (Propionibacterium_acidipropionici_55737.CDS.1621) or (Propionibacterium_acidipropionici_55737.CDS.1113) or (Propionibacterium_acidipropionici_55737.CDS.1019)	(Propionibacterium_freudenreichii_subsp._shermanii_CIRM-BIA1.CDS.2361) or (Propionibacterium_freudenreichii_subsp._shermanii_CIRM-BIA1.CDS.2281) or (Propionibacterium_freudenreichii_subsp._shermanii_CIRM-BIA1.CDS.193) or (Propionibacterium_freudenreichii_subsp._shermanii_CIRM-BIA1.CDS.843) or (Propionibacterium_freudenreichii_subsp._shermanii_CIRM-BIA1.CDS.267)	(Propionibacterium_avidum_44067.CDS.2376) or (Propionibacterium_avidum_44067.CDS.644)	(Propionibacterium_propionicum_F0230a.CDS.2888) or (Propionibacterium_propionicum_F0230a.CDS.1921) or (Propionibacterium_propionicum_F0230a.CDS.2415) or (Propionibacterium_propionicum_F0230a.CDS.2899)	(Propionibacterium_acnes_6609.CDS.1754) or (Propionibacterium_acnes_6609.CDS.1383) or (Propionibacterium_acnes_6609.CDS.2391) or (Propionibacterium_acnes_6609.CDS.1854)
rxn08557_c0	->	c0		glycerol-3-phosphate dehydrogenase (menaquinone-8)_c0	1.1.99.5	Glycerol_and_Glycerol-3-phosphate_Uptake_and_Utilization|Respiratory_dehydrogenases_1	None	(1) cpd00080[c0] + (1) cpd15500[c0] -> (1) cpd15499[c0] + (1) cpd00095[c0]	|Glycerol-3-phosphate| + |Menaquinone 8| => |Glycerone-phosphate| + |Menaquinol 8|						PRES	PRES	PRES	PRES	ABSENT	PRES		(CDS.3197) and (CDS.3198) and (CDS.3199)	(Propionibacterium_acidipropionici_55737.CDS.1927) and (Propionibacterium_acidipropionici_55737.CDS.1928) and (Propionibacterium_acidipropionici_55737.CDS.1929)	(Propionibacterium_freudenreichii_subsp._shermanii_CIRM-BIA1.CDS.1320) and (Propionibacterium_freudenreichii_subsp._shermanii_CIRM-BIA1.CDS.1321) and (Propionibacterium_freudenreichii_subsp._shermanii_CIRM-BIA1.CDS.1322)	(Propionibacterium_avidum_44067.CDS.2359) and (Propionibacterium_avidum_44067.CDS.2358) and (Propionibacterium_avidum_44067.CDS.2357)		(Propionibacterium_acnes_6609.CDS.2405) and (Propionibacterium_acnes_6609.CDS.2406) and (Propionibacterium_acnes_6609.CDS.2407)
rxn04082_c0	<->	c0		L-ribulose-5-phosphate 4-epimerase_c0	5.1.3.4	L-ascorbate_utilization_(and_related_gene_clusters)|L-Arabinose_utilization	None	(1) cpd00808[c0] <-> (1) cpd00198[c0]	|L-ribulose-5-phosphate| <=> |D-Xylulose5-phosphate|						PRES	PRES	PRES	PRES	PRES	PRES		CDS.2070	Propionibacterium_acidipropionici_55737.CDS.830	(Propionibacterium_freudenreichii_subsp._shermanii_CIRM-BIA1.CDS.697) or (Propionibacterium_freudenreichii_subsp._shermanii_CIRM-BIA1.CDS.816)	(Propionibacterium_avidum_44067.CDS.77) or (Propionibacterium_avidum_44067.CDS.1419)	Propionibacterium_propionicum_F0230a.CDS.1191	(Propionibacterium_acnes_6609.CDS.2489) or (Propionibacterium_acnes_6609.CDS.946)
rxn05617_c0	<->	c0		mannitol transport via PEP:Pyr PTS_c0	Undetermined	Mannitol_Utilization	None	(1) cpd00314[e0] + (1) cpd00061[c0] <-> (1) cpd00020[c0] + (1) cpd00491[c0]	|Phosphoenolpyruvate| + |D-Mannitol[e]| <=> |Pyruvate| + |D-mannitol-1-phosphate|						PRES	PRES	ABSENT	ABSENT	PRES	PRES		((CDS.808) or (CDS.480)) and (CDS.807) and (CDS.1397)	((Propionibacterium_acidipropionici_55737.CDS.2897) or (Propionibacterium_acidipropionici_55737.CDS.2534)) and (Propionibacterium_acidipropionici_55737.CDS.2899) and (Propionibacterium_acidipropionici_55737.CDS.195)			((Propionibacterium_propionicum_F0230a.CDS.1249) or (Propionibacterium_propionicum_F0230a.CDS.897)) and ((Propionibacterium_propionicum_F0230a.CDS.1248) or (Propionibacterium_propionicum_F0230a.CDS.504)) and (Propionibacterium_propionicum_F0230a.CDS.1254) and (Propionibacterium_propionicum_F0230a.CDS.1253)	((Propionibacterium_acnes_6609.CDS.371) or (Propionibacterium_acnes_6609.CDS.152)) and (Propionibacterium_acnes_6609.CDS.370) and (Propionibacterium_acnes_6609.CDS.986)
rxn05236_c0	->	c0		Ribonucleotide reductase: UTP_c0	1.17.4.2	Ribonucleotide_reduction	None	(1) cpd00062[c0] + (1) cpd11421[c0] -> (1) cpd00358[c0] + (1) cpd11420[c0] + (1) cpd00001[c0]	|UTP| + |trdrd| => |H2O| + |dUTP| + |trdox|						PRES	ABSENT	ABSENT	PRES	ABSENT	PRES		CDS.45			Propionibacterium_avidum_44067.CDS.88		Propionibacterium_acnes_6609.CDS.2285
rxn00608_c0	->	c0		6-Phospho-beta-D-glucosyl-(1,4)-D-gluxose glucohydrolase_c0	3.2.1.86	Beta-Glucoside_Metabolism	None	(1) cpd00001[c0] + (1) cpd02760[c0] -> (1) cpd00027[c0] + (1) cpd00079[c0]	|H2O| + |cellobiose 6-phoshate| => |D-Glucose| + |D-glucose-6-phosphate|						PRES	PRES	ABSENT	PRES	ABSENT	PRES		CDS.746	Propionibacterium_acidipropionici_55737.CDS.2834		Propionibacterium_avidum_44067.CDS.2180		(Propionibacterium_acnes_6609.CDS.63) or (Propionibacterium_acnes_6609.CDS.1230)
rxn05287_c0	->	c0		GGTT_c0	Undetermined	Proteorhodopsin|Polyprenyl_Diphosphate_Biosynthesis	None	(1) cpd00113[c0] + (1) cpd00289[c0] -> (1) cpd02591[c0] + (1) cpd00012[c0]	|Isopentenyldiphosphate| + |Geranylgeranyl diphosphate| => |PPi| + |pendp|						PRES	PRES	PRES	PRES	PRES	PRES		CDS.2567	Propionibacterium_acidipropionici_55737.CDS.1304	Propionibacterium_freudenreichii_subsp._shermanii_CIRM-BIA1.CDS.567	Propionibacterium_avidum_44067.CDS.297	Propionibacterium_propionicum_F0230a.CDS.2440	Propionibacterium_acnes_6609.CDS.2058
rxn05345_c0	->	c0		dodecanoyl-[acyl-carrier-protein]:malonyl-[acyl-carrier-protein]_c0	2.3.1.41,2.3.1.85,2.3.1.86,2.3.1.179,2.3.1.180	Fatty_Acid_Biosynthesis_FASII	None	(1) cpd00067[c0] + (1) cpd11492[c0] + (1) cpd11468[c0] -> (1) cpd11493[c0] + (1) cpd00011[c0] + (1) cpd11491[c0]	|H+| + |Dodecanoyl-ACP| + |Malonyl-acyl-carrierprotein-| => |CO2| + |3-oxotetradecanoyl-acp| + |ACP|						PRES	PRES	PRES	PRES	PRES	PRES		(CDS.1474) and ((CDS.1472) or (CDS.967))	(Propionibacterium_acidipropionici_55737.CDS.769) and ((Propionibacterium_acidipropionici_55737.CDS.771) or (Propionibacterium_acidipropionici_55737.CDS.3132))	(Propionibacterium_freudenreichii_subsp._shermanii_CIRM-BIA1.CDS.980) and (Propionibacterium_freudenreichii_subsp._shermanii_CIRM-BIA1.CDS.978)	(Propionibacterium_avidum_44067.CDS.1306) and (Propionibacterium_avidum_44067.CDS.1308)	(Propionibacterium_propionicum_F0230a.CDS.1520) and ((Propionibacterium_propionicum_F0230a.CDS.1518) or (Propionibacterium_propionicum_F0230a.CDS.1053))	(Propionibacterium_acnes_6609.CDS.1058) and (Propionibacterium_acnes_6609.CDS.1056)
rxn10218_c0	->	c0		anteisopentadecanoyl-1-acylglycerol-3-phosphate O-acyltransferase_c0	2.3.1.51	Phosphate_metabolism|Glycerolipid_and_Glycerophospholipid_Metabolism_in_Bacteria	None	(1) cpd11439[c0] + (1) cpd15675[c0] -> (1) cpd15681[c0] + (1) cpd00010[c0]	|fa4coa| + |1-anteisopentadecanoyl-sn-glycerol 3-phosphate| => |CoA| + |1,2-dianteisopentadecanoyl-sn-glycerol 3-phosphate|						PRES	PRES	PRES	PRES	PRES	PRES		(CDS.1233) or (CDS.2015) or (CDS.3175) or (CDS.1232)	(Propionibacterium_acidipropionici_55737.CDS.1914) or (Propionibacterium_acidipropionici_55737.CDS.3381) or (Propionibacterium_acidipropionici_55737.CDS.273) or (Propionibacterium_acidipropionici_55737.CDS.3380)	(Propionibacterium_freudenreichii_subsp._shermanii_CIRM-BIA1.CDS.1578) or (Propionibacterium_freudenreichii_subsp._shermanii_CIRM-BIA1.CDS.1351) or (Propionibacterium_freudenreichii_subsp._shermanii_CIRM-BIA1.CDS.74) or (Propionibacterium_freudenreichii_subsp._shermanii_CIRM-BIA1.CDS.1577)	(Propionibacterium_avidum_44067.CDS.2372) or (Propionibacterium_avidum_44067.CDS.772) or (Propionibacterium_avidum_44067.CDS.1533) or (Propionibacterium_avidum_44067.CDS.913)	(Propionibacterium_propionicum_F0230a.CDS.2115) or (Propionibacterium_propionicum_F0230a.CDS.1689) or (Propionibacterium_propionicum_F0230a.CDS.1390) or (Propionibacterium_propionicum_F0230a.CDS.298)	(Propionibacterium_acnes_6609.CDS.2394) or (Propionibacterium_acnes_6609.CDS.1469) or (Propionibacterium_acnes_6609.CDS.782)
rxn03147_c0	->	c0		1-(5-Phosphoribosyl)-5-amino-4-carboxyimidazole:L-aspartate ligase_c0	6.3.2.6	De_Novo_Purine_Biosynthesis	None	(1) cpd02893[c0] + (1) cpd00002[c0] + (1) cpd00041[c0] -> (2) cpd00067[c0] + (1) cpd00009[c0] + (1) cpd00008[c0] + (1) cpd02921[c0]	|ATP| + |L-Aspartate| + |5'-Phosphoribosyl-4-carboxy-5-aminoimidazole| => |ADP| + |Phosphate| + (2) |H+| + |SAICAR|						PRES	PRES	PRES	PRES	PRES	PRES		CDS.2665	Propionibacterium_acidipropionici_55737.CDS.1398	Propionibacterium_freudenreichii_subsp._shermanii_CIRM-BIA1.CDS.440	Propionibacterium_avidum_44067.CDS.232	Propionibacterium_propionicum_F0230a.CDS.530	Propionibacterium_acnes_6609.CDS.2127
rxn01211_c0	<->	c0		5,10-Methenyltetrahydrofolate 5-hydrolase(decyclizing)_c0	3.5.4.9,6.3.4.3	Folate_Biosynthesis|Folate_Biosynthesis_(Phoenix_Copy)|5-FCL-like_protein|One-carbon_metabolism_by_tetrahydropterines|Serine-glyoxylate_cycle	None	(1) cpd00001[c0] + (1) cpd00347[c0] <-> (1) cpd00201[c0] + (1) cpd00067[c0]	|H2O| + |5-10-Methenyltetrahydrofolate| <=> |H+| + |10-Formyltetrahydrofolate|						PRES	PRES	PRES	PRES	PRES	PRES		(CDS.2409) or (CDS.139)	(Propionibacterium_acidipropionici_55737.CDS.1141) or (Propionibacterium_acidipropionici_55737.CDS.2236)	(Propionibacterium_freudenreichii_subsp._shermanii_CIRM-BIA1.CDS.723) or (Propionibacterium_freudenreichii_subsp._shermanii_CIRM-BIA1.CDS.512)	(Propionibacterium_avidum_44067.CDS.479) or (Propionibacterium_avidum_44067.CDS.2199)	(Propionibacterium_propionicum_F0230a.CDS.2146)	((Propionibacterium_acnes_6609.CDS.1877) or (Propionibacterium_acnes_6609.CDS.51)
rxn03884_c0	<->	c0		2-dehydro-3-deoxy-D-gluconate-6-phosphate_c0	4.1.2.14	Proline,_4-hydroxyproline_uptake_and_utilization|Glyoxylate_bypass	None	(1) cpd02711[c0] <-> (1) cpd00102[c0] + (1) cpd00020[c0]	|2-Keto-3-deoxy-6-phosphogluconate| <=> |Pyruvate| + |Glyceraldehyde3-phosphate|						PRES	PRES	PRES	PRES	PRES	PRES		(CDS.644) or (CDS.370)	(Propionibacterium_acidipropionici_55737.CDS.2735) or (Propionibacterium_acidipropionici_55737.CDS.2448)	(Propionibacterium_freudenreichii_subsp._shermanii_CIRM-BIA1.CDS.465)	(Propionibacterium_avidum_44067.CDS.1855) or (Propionibacterium_avidum_44067.CDS.92)	(Propionibacterium_propionicum_F0230a.CDS.2586)	(Propionibacterium_acnes_6609.CDS.2281) or (Propionibacterium_acnes_6609.CDS.390)
rxn08802_c0	<->	c0		Lysophospholipase L1 (2-acylglycerophosphotidate, n-C18:1) (periplasm)_c0	3.1.1.5	Triacylglycerol_metabolism	None	(1) cpd00001[c0] + (1) cpd15328[c0] <-> (1) cpd15269[c0] + (1) cpd00067[c0] + (1) cpd00080[c0]	|H2O| + |1-octadec-11-enoyl-sn-glycerol 3-phosphate| <=> |H+| + |Glycerol-3-phosphate| + |octadecenoate|						PRES	PRES	PRES	PRES	PRES	PRES		(CDS.1108) or (CDS.2647) or (CDS.3243)	(Propionibacterium_acidipropionici_55737.CDS.1985) or (Propionibacterium_acidipropionici_55737.CDS.1380) or (Propionibacterium_acidipropionici_55737.CDS.3257)	(Propionibacterium_freudenreichii_subsp._shermanii_CIRM-BIA1.CDS.520) or (Propionibacterium_freudenreichii_subsp._shermanii_CIRM-BIA1.CDS.2299)	((Propionibacterium_avidum_44067.CDS.852) or (Propionibacterium_avidum_44067.CDS.37)) or ((Propionibacterium_avidum_44067.CDS.256) or (Propionibacterium_avidum_44067.CDS.1650) or (Propionibacterium_avidum_44067.CDS.1396))	(Propionibacterium_propionicum_F0230a.CDS.2893) or (Propionibacterium_propionicum_F0230a.CDS.2597)	((Propionibacterium_acnes_6609.CDS.1539) or (Propionibacterium_acnes_6609.CDS.2290)) or ((Propionibacterium_acnes_6609.CDS.2103) or (Propionibacterium_acnes_6609.CDS.640))
rxn01602_c0	<->	c0		Dihydrofolate:NADP+ oxidoreductase_c0	1.5.1.3	Folate_Biosynthesis|Folate_Biosynthesis_(Phoenix_Copy)	None	(1) cpd00006[c0] + (1) cpd00330[c0] <-> (1) cpd00067[c0] + (1) cpd00393[c0] + (1) cpd00005[c0]	|NADP| + |Dihydrofolate| <=> |NADPH| + |H+| + |Folate|						PRES	PRES	PRES	PRES	PRES	PRES		(CDS.2331) or (CDS.2333) or (CDS.1698) or (CDS.1077) or (CDS.2620) or (CDS.1078) or (CDS.952)	(Propionibacterium_acidipropionici_55737.CDS.1063) or (Propionibacterium_acidipropionici_55737.CDS.3214) or (Propionibacterium_acidipropionici_55737.CDS.541) or (Propionibacterium_acidipropionici_55737.CDS.3226) or (Propionibacterium_acidipropionici_55737.CDS.1061) or (Propionibacterium_acidipropionici_55737.CDS.3227) or (Propionibacterium_acidipropionici_55737.CDS.1354)	Propionibacterium_freudenreichii_subsp._shermanii_CIRM-BIA1.CDS.802	Propionibacterium_avidum_44067.CDS.554	Propionibacterium_propionicum_F0230a.CDS.1017	Propionibacterium_acnes_6609.CDS.1799
rxn10335_c0	<->	c0		myristoyl-cardiolipin synthase_c0	Undetermined	Glycerolipid_and_Glycerophospholipid_Metabolism_in_Bacteria	None	(2) cpd15536[c0] <-> (1) cpd15792[c0] + (1) cpd00100[c0]	(2) |Phosphatidylglycerol ditetradecanoyl| <=> |Glycerol| + |Myristoylcardiolipin (B. subtilis)|						PRES	PRES	PRES	ABSENT	PRES	ABSENT		CDS.2426	Propionibacterium_acidipropionici_55737.CDS.1160	Propionibacterium_freudenreichii_subsp._shermanii_CIRM-BIA1.CDS.717		Propionibacterium_propionicum_F0230a.CDS.2155
rxn00539_c0	->	c0		Ethanolamine ammonia-lyase_c0	4.3.1.7	Ethanolamine_utilization	None	(1) cpd00162[c0] -> (1) cpd00013[c0] + (1) cpd00071[c0]	|Aminoethanol| => |NH3| + |Acetaldehyde|						PRES	PRES	ABSENT	ABSENT	ABSENT	ABSENT		(CDS.2564) and (CDS.2565)	(Propionibacterium_acidipropionici_55737.CDS.1301) and (Propionibacterium_acidipropionici_55737.CDS.1302)
rxn08848_c0	<->	c0		Lysophospholipase L2 (2-acylglycerophosphoglycerol, n-C16:0)_c0	3.1.1.5	Triacylglycerol_metabolism	None	(1) cpd00001[c0] + (1) cpd15346[c0] <-> (1) cpd00067[c0] + (1) cpd00214[c0] + (1) cpd02090[c0]	|H2O| + |2-Acyl-sn-glycero-3-phosphoglycerol hexadecanoyl| <=> |H+| + |Palmitate| + |Glycerophosphoglycerol|						PRES	PRES	PRES	PRES	PRES	PRES		(CDS.1108) or (CDS.2647) or (CDS.3243)	(Propionibacterium_acidipropionici_55737.CDS.1985) or (Propionibacterium_acidipropionici_55737.CDS.1380) or (Propionibacterium_acidipropionici_55737.CDS.3257)	(Propionibacterium_freudenreichii_subsp._shermanii_CIRM-BIA1.CDS.520) or (Propionibacterium_freudenreichii_subsp._shermanii_CIRM-BIA1.CDS.2299)	((Propionibacterium_avidum_44067.CDS.852) or (Propionibacterium_avidum_44067.CDS.37)) or ((Propionibacterium_avidum_44067.CDS.256) or (Propionibacterium_avidum_44067.CDS.1650) or (Propionibacterium_avidum_44067.CDS.1396))	(Propionibacterium_propionicum_F0230a.CDS.2893) or (Propionibacterium_propionicum_F0230a.CDS.2597)	((Propionibacterium_acnes_6609.CDS.1539) or (Propionibacterium_acnes_6609.CDS.2290)) or ((Propionibacterium_acnes_6609.CDS.2103) or (Propionibacterium_acnes_6609.CDS.640))
rxn05444_c0	->	c0		15-methyl-trans-hexa-dec-2-enoyl-ACP:NAD+ oxidoreductase (A-specific)_c0	1.3.1.0	mycolic_acid_synthesis|Fatty_Acid_Biosynthesis_FASII	None	(1) cpd00067[c0] + (1) cpd00004[c0] + (1) cpd11543[c0] -> (1) cpd00003[c0] + (1) cpd11544[c0]	|NADH| + |H+| + |15-methyl-trans-hexa-dec-2-enoyl-ACP| => |NAD| + |15-methyl-hexa-decanoyl-ACP|						PRES	PRES	PRES	PRES	PRES	PRES		CDS.2192	Propionibacterium_acidipropionici_55737.CDS.954	Propionibacterium_freudenreichii_subsp._shermanii_CIRM-BIA1.CDS.1490	Propionibacterium_avidum_44067.CDS.711	Propionibacterium_propionicum_F0230a.CDS.1131	Propionibacterium_acnes_6609.CDS.1652
rxn00650_c0	<->	c0		membrane alanyl aminopeptidase_c0	3.4.11.2,3.4.11.1,3.4.11.23,3.4.13.3	Recycling_of_Peptidoglycan_Amino_Acids|Protein_degradation	None	(1) cpd00001[c0] + (1) cpd01017[c0] <-> (1) cpd00084[c0] + (1) cpd00033[c0]	|H2O| + |Cys-Gly| <=> |Glycine| + |L-Cysteine|						PRES	PRES	PRES	PRES	PRES	PRES		(CDS.2098) or ((CDS.2662) or (CDS.2267)) or ((CDS.1181) or (CDS.2488))	(Propionibacterium_acidipropionici_55737.CDS.861) or ((Propionibacterium_acidipropionici_55737.CDS.1395) or (Propionibacterium_acidipropionici_55737.CDS.1010)) or ((Propionibacterium_acidipropionici_55737.CDS.1224) or (Propionibacterium_acidipropionici_55737.CDS.3329))	(Propionibacterium_freudenreichii_subsp._shermanii_CIRM-BIA1.CDS.1113) or (Propionibacterium_freudenreichii_subsp._shermanii_CIRM-BIA1.CDS.847) or ((Propionibacterium_freudenreichii_subsp._shermanii_CIRM-BIA1.CDS.1609) or (Propionibacterium_freudenreichii_subsp._shermanii_CIRM-BIA1.CDS.635))	(Propionibacterium_avidum_44067.CDS.115) or (Propionibacterium_avidum_44067.CDS.115) or ((Propionibacterium_avidum_44067.CDS.1592) or (Propionibacterium_avidum_44067.CDS.391)) or (Propionibacterium_avidum_44067.CDS.1561)	(Propionibacterium_propionicum_F0230a.CDS.1908) or ((Propionibacterium_propionicum_F0230a.CDS.2274) or (Propionibacterium_propionicum_F0230a.CDS.1237)) or (Propionibacterium_propionicum_F0230a.CDS.2135)	(Propionibacterium_acnes_6609.CDS.2257) or (Propionibacterium_acnes_6609.CDS.2257) or ((Propionibacterium_acnes_6609.CDS.1971) or (Propionibacterium_acnes_6609.CDS.715)) or (Propionibacterium_acnes_6609.CDS.751)
rxn01117_c0	<->	c0		D-Arabinose-5-phosphate ketol-isomerase_c0	5.3.1.13	KDO2-Lipid_A_biosynthesis	None	(1) cpd00817[c0] <-> (1) cpd00171[c0]	|D-Arabinose5-phosphate| <=> |D-Ribulose5-phosphate|						PRES	PRES	ABSENT	ABSENT	ABSENT	ABSENT		CDS.2952	Propionibacterium_acidipropionici_55737.CDS.1677
rxn00836_c0	<-	c0		IMP:pyrophosphate phosphoribosyltransferase_c0	2.4.2.8	Purine_conversions	None	(1) cpd00114[c0] + (1) cpd00012[c0] <- (1) cpd00226[c0] + (1) cpd00103[c0]	|PPi| + |IMP| <= |PRPP| + |HYXN|						PRES	PRES	PRES	PRES	PRES	PRES		CDS.2786	Propionibacterium_acidipropionici_55737.CDS.1521	Propionibacterium_freudenreichii_subsp._shermanii_CIRM-BIA1.CDS.2008	Propionibacterium_avidum_44067.CDS.1964	Propionibacterium_propionicum_F0230a.CDS.425	Propionibacterium_acnes_6609.CDS.280
rxn00776_c0	->	c0		Uracil hydro-lyase (adding D-ribose 5-phosphate)_c0	4.2.1.70	Ribosome_biogenesis_bacterial|tRNA_modification_Bacteria|rRNA_modification_Bacteria	None	(1) cpd00092[c0] + (1) cpd00101[c0] -> (1) cpd00001[c0] + (1) cpd00859[c0]	|Uracil| + |ribose-5-phosphate| => |H2O| + |Pseudouridine 5'-phosphate|						PRES	PRES	PRES	PRES	PRES	PRES		((CDS.2468) and (CDS.2133)) or (() and () and () and (CDS.1284) and () and (CDS.2043))	((Propionibacterium_acidipropionici_55737.CDS.1204) and (Propionibacterium_acidipropionici_55737.CDS.897)) or (() and () and () and (Propionibacterium_acidipropionici_55737.CDS.3433) and () and (Propionibacterium_acidipropionici_55737.CDS.245))	((Propionibacterium_freudenreichii_subsp._shermanii_CIRM-BIA1.CDS.655) and (Propionibacterium_freudenreichii_subsp._shermanii_CIRM-BIA1.CDS.1465)) or (() and () and () and (Propionibacterium_freudenreichii_subsp._shermanii_CIRM-BIA1.CDS.1546) and () and (Propionibacterium_freudenreichii_subsp._shermanii_CIRM-BIA1.CDS.1382))	((Propionibacterium_avidum_44067.CDS.417) and (Propionibacterium_avidum_44067.CDS.760)) or (() and () and () and (Propionibacterium_avidum_44067.CDS.1488) and () and (Propionibacterium_avidum_44067.CDS.889))	((Propionibacterium_propionicum_F0230a.CDS.2227) and (Propionibacterium_propionicum_F0230a.CDS.1305)) or (() and () and () and (Propionibacterium_propionicum_F0230a.CDS.1949) and () and (Propionibacterium_propionicum_F0230a.CDS.2041))	((Propionibacterium_acnes_6609.CDS.1947) and (Propionibacterium_acnes_6609.CDS.1595)) or (() and () and () and (Propionibacterium_acnes_6609.CDS.829) and () and (Propionibacterium_acnes_6609.CDS.1496))
rxn09110_c0	<->	c0		Phosphatidylglycerol synthase (n-C14:1)_c0	2.7.8.5	Glycerolipid_and_Glycerophospholipid_Metabolism_in_Bacteria	None	(1) cpd00080[c0] + (1) cpd15422[c0] <-> (1) cpd15544[c0] + (1) cpd00046[c0]	|Glycerol-3-phosphate| + |CDP-1,2-ditetradec-7-enoylglycerol| <=> |CMP| + |Phosphatidylglycerophosphate ditetradec-7-enoyl|						PRES	PRES	PRES	PRES	PRES	PRES		(CDS.1625) or (CDS.1497) or (CDS.1628)	(Propionibacterium_acidipropionici_55737.CDS.745) or (Propionibacterium_acidipropionici_55737.CDS.612) or (Propionibacterium_acidipropionici_55737.CDS.609)	(Propionibacterium_freudenreichii_subsp._shermanii_CIRM-BIA1.CDS.1344) or (Propionibacterium_freudenreichii_subsp._shermanii_CIRM-BIA1.CDS.1266) or (Propionibacterium_freudenreichii_subsp._shermanii_CIRM-BIA1.CDS.1269)	(Propionibacterium_avidum_44067.CDS.1284) or (Propionibacterium_avidum_44067.CDS.1199) or (Propionibacterium_avidum_44067.CDS.1198)	(Propionibacterium_propionicum_F0230a.CDS.1593) or (Propionibacterium_propionicum_F0230a.CDS.1402)	(Propionibacterium_acnes_6609.CDS.1160) or (Propionibacterium_acnes_6609.CDS.1159) or (Propionibacterium_acnes_6609.CDS.1082)
rxn12646_c0	<->	c0		aminopeptidase_c0	Undetermined	Recycling_of_Peptidoglycan_Amino_Acids|Protein_degradation	None	(1) cpd00001[c0] + (1) cpd11580[c0] <-> (1) cpd00053[c0] + (1) cpd00033[c0]	|H2O| + |Gly-Gln| <=> |Glycine| + |L-Glutamine|						PRES	PRES	PRES	PRES	PRES	PRES		(CDS.2098) or ((CDS.2662) or (CDS.2267)) or ((CDS.1181) or (CDS.2488))	(Propionibacterium_acidipropionici_55737.CDS.861) or ((Propionibacterium_acidipropionici_55737.CDS.1395) or (Propionibacterium_acidipropionici_55737.CDS.1010)) or ((Propionibacterium_acidipropionici_55737.CDS.1224) or (Propionibacterium_acidipropionici_55737.CDS.3329))	(Propionibacterium_freudenreichii_subsp._shermanii_CIRM-BIA1.CDS.1113) or (Propionibacterium_freudenreichii_subsp._shermanii_CIRM-BIA1.CDS.847) or ((Propionibacterium_freudenreichii_subsp._shermanii_CIRM-BIA1.CDS.1609) or (Propionibacterium_freudenreichii_subsp._shermanii_CIRM-BIA1.CDS.635))	(Propionibacterium_avidum_44067.CDS.115) or (Propionibacterium_avidum_44067.CDS.115) or ((Propionibacterium_avidum_44067.CDS.1592) or (Propionibacterium_avidum_44067.CDS.391)) or (Propionibacterium_avidum_44067.CDS.1561)	(Propionibacterium_propionicum_F0230a.CDS.1908) or ((Propionibacterium_propionicum_F0230a.CDS.2274) or (Propionibacterium_propionicum_F0230a.CDS.1237)) or (Propionibacterium_propionicum_F0230a.CDS.2135)	(Propionibacterium_acnes_6609.CDS.2257) or (Propionibacterium_acnes_6609.CDS.2257) or ((Propionibacterium_acnes_6609.CDS.1971) or (Propionibacterium_acnes_6609.CDS.715)) or (Propionibacterium_acnes_6609.CDS.751)
rxn09296_c0	->	c0		hydrogen peroxide reductase (thioredoxin)_c0	Undetermined	Glycine_reductase,_sarcosine_reductase_and_betaine_reductase	None	(1) cpd11421[c0] + (1) cpd00025[c0] -> (1) cpd11420[c0] + (2) cpd00001[c0]	|H2O2| + |trdrd| => (2) |H2O| + |trdox|						PRES	PRES	PRES	PRES	PRES	PRES		(CDS.3319) or (CDS.933) or (CDS.512)	(Propionibacterium_acidipropionici_55737.CDS.2058) or (Propionibacterium_acidipropionici_55737.CDS.2566) or (Propionibacterium_acidipropionici_55737.CDS.3083)	(Propionibacterium_freudenreichii_subsp._shermanii_CIRM-BIA1.CDS.1933) or (Propionibacterium_freudenreichii_subsp._shermanii_CIRM-BIA1.CDS.1806) or (Propionibacterium_freudenreichii_subsp._shermanii_CIRM-BIA1.CDS.72) or (Propionibacterium_freudenreichii_subsp._shermanii_CIRM-BIA1.CDS.2397)	Propionibacterium_avidum_44067.CDS.1770	(Propionibacterium_propionicum_F0230a.CDS.777) or (Propionibacterium_propionicum_F0230a.CDS.3258)	(Propionibacterium_acnes_6609.CDS.2478) or (Propionibacterium_acnes_6609.CDS.518)
rxn01255_c0	->	c0		5-O-(1-Carboxyvinyl)-3-phosphoshikimate phosphate-lyase_c0	4.2.3.5	Common_Pathway_For_Synthesis_of_Aromatic_Compounds_(DAHP_synthase_to_chorismate)|Chorismate_Synthesis|YgfZ	None	(1) cpd00932[c0] -> (1) cpd00067[c0] + (1) cpd00009[c0] + (1) cpd00216[c0]	|5-O--1-Carboxyvinyl-3-phosphoshikimate| => |Phosphate| + |H+| + |Chorismate|						PRES	PRES	PRES	PRES	PRES	PRES		CDS.1744	Propionibacterium_acidipropionici_55737.CDS.481	Propionibacterium_freudenreichii_subsp._shermanii_CIRM-BIA1.CDS.1182	Propionibacterium_avidum_44067.CDS.1084	Propionibacterium_propionicum_F0230a.CDS.1662	Propionibacterium_acnes_6609.CDS.1267
rxn01360_c0	->	c0		(S)-Dihydroorotate:oxygen oxidoreductase_c0	1.3.3.1,1.3.99.11	De_Novo_Pyrimidine_Synthesis|YgfZ	None	(1) cpd00282[c0] + (1) cpd00007[c0] -> (1) cpd00247[c0] + (1) cpd00025[c0]	|O2| + |S-Dihydroorotate| => |H2O2| + |Orotate|						PRES	PRES	PRES	PRES	PRES	PRES		(CDS.1487) and (CDS.1488)	(Propionibacterium_acidipropionici_55737.CDS.756) and (Propionibacterium_acidipropionici_55737.CDS.755)	Propionibacterium_freudenreichii_subsp._shermanii_CIRM-BIA1.CDS.1176	(Propionibacterium_avidum_44067.CDS.1290) and (Propionibacterium_avidum_44067.CDS.1289)	Propionibacterium_propionicum_F0230a.CDS.1655	(Propionibacterium_acnes_6609.CDS.1076) and (Propionibacterium_acnes_6609.CDS.1077)
rxn03958_c0	<->	c0		1-Deoxy-D-xylulose-5-phosphate isomeroreductase_c0	1.1.1.267	polyprenyl_synthesis|Nonmevalonate_Branch_of_Isoprenoid_Biosynthesis|Isoprenoid_Biosynthesis	None	(1) cpd00006[c0] + (1) cpd08286[c0] <-> (1) cpd00067[c0] + (1) cpd08289[c0] + (1) cpd00005[c0]	|NADP| + |2-C-methyl-D-erythritol4-phosphate| <=> |NADPH| + |H+| + |1-deoxy-D-xylulose5-phosphate|						PRES	PRES	PRES	PRES	PRES	PRES		CDS.2188	Propionibacterium_acidipropionici_55737.CDS.950	Propionibacterium_freudenreichii_subsp._shermanii_CIRM-BIA1.CDS.1475	Propionibacterium_avidum_44067.CDS.737	Propionibacterium_propionicum_F0230a.CDS.1151	Propionibacterium_acnes_6609.CDS.1628
rxn05433_c0	->	c0		4-methyl-trans-hex-2-enoyl-ACP:NAD+ oxidoreductase (A-specific)_c0	1.3.1.0	mycolic_acid_synthesis|Fatty_Acid_Biosynthesis_FASII	None	(1) cpd00067[c0] + (1) cpd11498[c0] + (1) cpd00004[c0] -> (1) cpd00003[c0] + (1) cpd11499[c0]	|NADH| + |H+| + |4-methyl-trans-hex-2-enoyl-ACP| => |NAD| + |4-methyl-hexanoyl-ACP|						PRES	PRES	PRES	PRES	PRES	PRES		CDS.2192	Propionibacterium_acidipropionici_55737.CDS.954	Propionibacterium_freudenreichii_subsp._shermanii_CIRM-BIA1.CDS.1490	Propionibacterium_avidum_44067.CDS.711	Propionibacterium_propionicum_F0230a.CDS.1131	Propionibacterium_acnes_6609.CDS.1652
rxn05465_c0	<->	c0		malonyl-ACP:[acyl-carrier-protein] transferase_c0	2.3.1.0,2.3.1.39,2.3.1.85,2.3.1.86	mycolic_acid_synthesis|Fatty_Acid_Biosynthesis_FASII	None	(1) cpd11493[c0] + (1) cpd00070[c0] <-> (1) cpd11492[c0] + (1) cpd00010[c0]	|Malonyl-CoA| + |ACP| <=> |CoA| + |Malonyl-acyl-carrierprotein-|						PRES	PRES	PRES	PRES	PRES	PRES		CDS.1475	Propionibacterium_acidipropionici_55737.CDS.768	Propionibacterium_freudenreichii_subsp._shermanii_CIRM-BIA1.CDS.981	Propionibacterium_avidum_44067.CDS.1305	(Propionibacterium_propionicum_F0230a.CDS.1061) or (Propionibacterium_propionicum_F0230a.CDS.1063) or (Propionibacterium_propionicum_F0230a.CDS.1062) or (Propionibacterium_propionicum_F0230a.CDS.1059) or (Propionibacterium_propionicum_F0230a.CDS.1521) or (Propionibacterium_propionicum_F0230a.CDS.1052) or (Propionibacterium_propionicum_F0230a.CDS.1057) or (Propionibacterium_propionicum_F0230a.CDS.…	Propionibacterium_acnes_6609.CDS.1059
rxn05452_c0	<->	c0		14-methyl-hexa-decanoyl-ACP:[acyl-carrier-protein] transferase_c0	2.3.1.0	mycolic_acid_synthesis|Fatty_Acid_Biosynthesis_FASII	None	(1) cpd11519[c0] + (1) cpd00010[c0] <-> (1) cpd11434[c0] + (1) cpd11493[c0]	|CoA| + |14-methyl-hexa-decanoyl-ACP| <=> |fa12coa| + |ACP|						PRES	PRES	PRES	PRES	PRES	PRES		CDS.1475	Propionibacterium_acidipropionici_55737.CDS.768	Propionibacterium_freudenreichii_subsp._shermanii_CIRM-BIA1.CDS.981	Propionibacterium_avidum_44067.CDS.1305	(Propionibacterium_propionicum_F0230a.CDS.1061) or (Propionibacterium_propionicum_F0230a.CDS.1063) or (Propionibacterium_propionicum_F0230a.CDS.1062) or (Propionibacterium_propionicum_F0230a.CDS.1059) or (Propionibacterium_propionicum_F0230a.CDS.1521) or (Propionibacterium_propionicum_F0230a.CDS.1052) or (Propionibacterium_propionicum_F0230a.CDS.1057) or (Propionibacterium_propionicum_F0230a.CDS.…	Propionibacterium_acnes_6609.CDS.1059
rxn02007_c0	->	c0		2,4,6/3,5-Pentahydroxycyclohexanone hydro-lyase_c0	4.2.1.44	Inositol_catabolism	None	(1) cpd00524[c0] -> (1) cpd00001[c0] + (1) cpd02631[c0]	|2-Inosose| => |H2O| + |DKDI|						PRES	PRES	PRES	ABSENT	PRES	PRES		(CDS.3344)	(Propionibacterium_acidipropionici_55737.CDS.2118) or (Propionibacterium_acidipropionici_55737.CDS.2106)	Propionibacterium_freudenreichii_subsp._shermanii_CIRM-BIA1.CDS.1878		(Propionibacterium_propionicum_F0230a.CDS.180) or (Propionibacterium_propionicum_F0230a.CDS.122)	Propionibacterium_acnes_6609.CDS.498
rxn10222_c0	->	c0		isotetradecanoyl-phosphatidate cytidylyltransferase_c0	2.7.7.41	Glycerolipid_and_Glycerophospholipid_Metabolism_in_Bacteria	None	(1) cpd15679[c0] + (1) cpd00052[c0] <-> (1) cpd15685[c0] + (1) cpd00012[c0]	|CTP| + |1,2-diisotetradecanoyl-sn-glycerol 3-phosphate| <=> |PPi| + |CDP-1,2-diisotetradecanoylglycerol|						PRES	PRES	PRES	PRES	PRES	PRES		CDS.2164	Propionibacterium_acidipropionici_55737.CDS.927	Propionibacterium_freudenreichii_subsp._shermanii_CIRM-BIA1.CDS.1476	Propionibacterium_avidum_44067.CDS.731	Propionibacterium_propionicum_F0230a.CDS.1148	Propionibacterium_acnes_6609.CDS.1636
rxn00392_c0	<->	c0		ATP:riboflavin 5'-phosphotransferase_c0	2.7.1.26	riboflavin_to_FAD|Riboflavin,_FMN_and_FAD_metabolism	None	(1) cpd00002[c0] + (1) cpd00220[c0] <-> (1) cpd00050[c0] + (1) cpd00008[c0]	|ATP| + |Riboflavin| <=> |ADP| + |FMN|						PRES	PRES	PRES	PRES	PRES	PRES		(CDS.2130)	(Propionibacterium_acidipropionici_55737.CDS.894)	(Propionibacterium_freudenreichii_subsp._shermanii_CIRM-BIA1.CDS.1462)	(Propionibacterium_avidum_44067.CDS.765)	(Propionibacterium_propionicum_F0230a.CDS.1316)	(Propionibacterium_acnes_6609.CDS.1591)
rxn02400_c0	->	c0		Nicotinate D-ribonucleotide phosphohydrolase_c0	3.1.3.5	Purine_conversions|pyrimidine_conversions	None	(1) cpd00001[c0] + (1) cpd00873[c0] -> (1) cpd03471[c0] + (1) cpd00067[c0] + (1) cpd00009[c0]	|H2O| + |Nicotinate ribonucleotide| => |Phosphate| + |H+| + |Nicotinate D-ribonucleoside|						PRES	PRES	ABSENT	PRES	PRES	PRES		CDS.3134	Propionibacterium_acidipropionici_55737.CDS.1873		(Propionibacterium_avidum_44067.CDS.129) or (Propionibacterium_avidum_44067.CDS.739)	(Propionibacterium_propionicum_F0230a.CDS.300) or (Propionibacterium_propionicum_F0230a.CDS.1790) or (Propionibacterium_propionicum_F0230a.CDS.2764)	Propionibacterium_acnes_6609.CDS.2238
rxn00758_c0	->	c0		sn-Glycero-3-phosphocholine glycerophosphohydrolase_c0	3.1.4.2,3.1.4.46	Glycerol_and_Glycerol-3-phosphate_Uptake_and_Utilization	None	(1) cpd00507[c0] + (1) cpd00001[c0] -> (1) cpd00080[c0] + (1) cpd00098[c0]	|H2O| + |Glycerophosphocholine| => |Glycerol-3-phosphate| + |Choline|						PRES	PRES	PRES	PRES	PRES	PRES		(CDS.3006) or (CDS.315) or (CDS.2933) or (CDS.1663)	(Propionibacterium_acidipropionici_55737.CDS.2431) or (Propionibacterium_acidipropionici_55737.CDS.1755) or (Propionibacterium_acidipropionici_55737.CDS.573)	(Propionibacterium_freudenreichii_subsp._shermanii_CIRM-BIA1.CDS.1126) or (Propionibacterium_freudenreichii_subsp._shermanii_CIRM-BIA1.CDS.174) or (Propionibacterium_freudenreichii_subsp._shermanii_CIRM-BIA1.CDS.2300)	(Propionibacterium_avidum_44067.CDS.2419) or (Propionibacterium_avidum_44067.CDS.1043)	(Propionibacterium_propionicum_F0230a.CDS.3023) or (Propionibacterium_propionicum_F0230a.CDS.1616) or (Propionibacterium_propionicum_F0230a.CDS.1179)	(Propionibacterium_acnes_6609.CDS.1310) or (Propionibacterium_acnes_6609.CDS.1977)
rxn00328_c0	<->	c0		4-Hydroxy-2-oxoglutarate glyoxylate-lyase_c0	4.1.3.16,4.1.1.3,4.1.2.14	Proline,_4-hydroxyproline_uptake_and_utilization|Glyoxylate_bypass	None	(1) cpd00830[c0] <-> (1) cpd00020[c0] + (1) cpd00040[c0]	|4-Hydroxy-2-oxoglutarate| <=> |Pyruvate| + |Glyoxalate|						PRES	PRES	PRES	PRES	PRES	PRES		(CDS.644) or (CDS.370)	(Propionibacterium_acidipropionici_55737.CDS.2735) or (Propionibacterium_acidipropionici_55737.CDS.2448)	(Propionibacterium_freudenreichii_subsp._shermanii_CIRM-BIA1.CDS.465)	(Propionibacterium_avidum_44067.CDS.1855) or (Propionibacterium_avidum_44067.CDS.92)	(Propionibacterium_propionicum_F0230a.CDS.2586)	(Propionibacterium_acnes_6609.CDS.2281) or (Propionibacterium_acnes_6609.CDS.390)
rxn01670_c0	<->	c0		Nicotinamide ribonucleotide phosphohydrolase_c0	3.1.3.5	Purine_conversions|pyrimidine_conversions	None	(1) cpd00355[c0] + (1) cpd00001[c0] -> (1) cpd00067[c0] + (1) cpd00009[c0] + (1) cpd02016[c0]	|H2O| + |Nicotinamide ribonucleotide| => |Phosphate| + |H+| + |N-Ribosylnicotinamide|						PRES	PRES	ABSENT	PRES	PRES	PRES		CDS.3134	Propionibacterium_acidipropionici_55737.CDS.1873		(Propionibacterium_avidum_44067.CDS.129) or (Propionibacterium_avidum_44067.CDS.739)	(Propionibacterium_propionicum_F0230a.CDS.300) or (Propionibacterium_propionicum_F0230a.CDS.1790) or (Propionibacterium_propionicum_F0230a.CDS.2764)	Propionibacterium_acnes_6609.CDS.2238
rxn05336_c0	<->	c0		(3R)-3-Hydroxypalmitoyl-[acyl-carrier-protein]:NADP+ oxidoreductase_c0	1.1.1.100,2.3.1.85,2.3.1.86	mycolic_acid_synthesis|Fatty_Acid_Biosynthesis_FASII	None	(1) cpd11481[c0] + (1) cpd00006[c0] <-> (1) cpd11485[c0] + (1) cpd00067[c0] + (1) cpd00005[c0]	|NADP| + |R-3-hydroxypalmitoyl-acyl-carrierprotein-| <=> |NADPH| + |H+| + |3-oxohexadecanoyl-acp|						PRES	PRES	PRES	PRES	PRES	PRES		(CDS.2902) or (CDS.2196) or (CDS.2193) or (CDS.24)	(Propionibacterium_acidipropionici_55737.CDS.955) or (Propionibacterium_acidipropionici_55737.CDS.2161) or (Propionibacterium_acidipropionici_55737.CDS.1640) or (Propionibacterium_acidipropionici_55737.CDS.958)	(Propionibacterium_freudenreichii_subsp._shermanii_CIRM-BIA1.CDS.1491) or (Propionibacterium_freudenreichii_subsp._shermanii_CIRM-BIA1.CDS.1492)	(Propionibacterium_avidum_44067.CDS.2114) or (Propionibacterium_avidum_44067.CDS.710)	(Propionibacterium_propionicum_F0230a.CDS.458) or (Propionibacterium_propionicum_F0230a.CDS.1130) or (Propionibacterium_propionicum_F0230a.CDS.1067)	(Propionibacterium_acnes_6609.CDS.1653) or (Propionibacterium_acnes_6609.CDS.151) or (Propionibacterium_acnes_6609.CDS.1953) or (Propionibacterium_acnes_6609.CDS.391)
rxn02475_c0	->	c0		2,5-Diamino-6-hydroxy-4-(5-phosphoribosylamino)-pyrimidine_c0	3.5.4.26	Riboflavin,_FMN_and_FAD_metabolism	None	(1) cpd00957[c0] + (1) cpd00067[c0] + (1) cpd00001[c0] -> (1) cpd00931[c0] + (1) cpd00013[c0]	|H2O| + |H+| + |2,5-Diamino-6-(5'-phosphoribosylamino)-4-pyrimidineone| => |NH3| + |5-Amino-6--5-phosphoribosylaminouracil|						PRES	PRES	PRES	PRES	ABSENT	PRES		(CDS.2416)	(Propionibacterium_acidipropionici_55737.CDS.1148)	(Propionibacterium_freudenreichii_subsp._shermanii_CIRM-BIA1.CDS.2122)	(Propionibacterium_avidum_44067.CDS.470)		(Propionibacterium_acnes_6609.CDS.1887)
rxn05312_c0	<-	c0		PIt6_c0	TC-2.A.20,2.A.20	Phosphate_metabolism	None	(1) cpd00067[e0] + (1) cpd00009[e0] <- (1) cpd00067[c0] + (1) cpd00009[c0]	|Phosphate[e]| + |H+[e]| <= |Phosphate| + |H+|						PRES	PRES	PRES	PRES	PRES	PRES		CDS.712	Propionibacterium_acidipropionici_55737.CDS.2802	Propionibacterium_freudenreichii_subsp._shermanii_CIRM-BIA1.CDS.489	Propionibacterium_avidum_44067.CDS.174	Propionibacterium_propionicum_F0230a.CDS.713	Propionibacterium_acnes_6609.CDS.2181
rxn05671_c0	<->	c0		D-xylose transport in via proton symport_c0	Undetermined	Xylose_utilization	None	(1) cpd00154[e0] + (1) cpd00067[e0] <-> (1) cpd00154[c0] + (1) cpd00067[c0]	|H+[e]| + |Xylose[e]| <=> |H+| + |Xylose|						PRES	PRES	PRES	PRES	PRES	ABSENT		(CDS.351) or (CDS.2071 )or (CDS.395)	Propionibacterium_acidipropionici_55737.CDS.832	Propionibacterium_freudenreichii_subsp._shermanii_CIRM-BIA1.CDS.258	Propionibacterium_avidum_44067.CDS.75	(Propionibacterium_propionicum_F0230a.CDS.2563) or (Propionibacterium_propionicum_F0230a.CDS.2870)
rxn05325_c0	<-	c0		Octanoyl-[acyl-carrier protein]:malonyl-CoA_c0	1.3.1.9,2.3.1.86	mycolic_acid_synthesis|Fatty_Acid_Biosynthesis_FASII	None	(1) cpd11470[c0] + (1) cpd00003[c0] <- (1) cpd11471[c0] + (1) cpd00067[c0] + (1) cpd00004[c0]	|NAD| + |Octanoyl-ACP| <= |NADH| + |H+| + |(2E)-Octenoyl-[acp]|						PRES	PRES	PRES	PRES	PRES	PRES		CDS.2192	Propionibacterium_acidipropionici_55737.CDS.954	Propionibacterium_freudenreichii_subsp._shermanii_CIRM-BIA1.CDS.1490	Propionibacterium_avidum_44067.CDS.711	Propionibacterium_propionicum_F0230a.CDS.1131	Propionibacterium_acnes_6609.CDS.1652
rxn05172_c0	->	c0		Taurine-ABC transport_c0	3.A.1.17	Alkanesulfonate_assimilation	None	(1) cpd00210[e0] + (1) cpd00002[c0] + (1) cpd00001[c0] -> (1) cpd00067[c0] + (1) cpd00210[c0] + (1) cpd00009[c0] + (1) cpd00008[c0]	|H2O| + |ATP| + |Taurine[e]| => |ADP| + |Phosphate| + |H+| + |Taurine|						PRES	PRES	ABSENT	ABSENT	ABSENT	ABSENT		(CDS.1246) or (() and (CDS.1247) and (CDS.1248))	(Propionibacterium_acidipropionici_55737.CDS.3395) or (() and (Propionibacterium_acidipropionici_55737.CDS.3396) and (Propionibacterium_acidipropionici_55737.CDS.3397))
rxn03408_c0	<->	c0		UDP-N-acetylglucosamine-N-acetylmuramyl-(pentapeptide)pyrophosphoryl-undecaprenol N-acetylglucosamine transferase_c0	2.4.1.227	Peptidoglycan_Biosynthesis|Peptidoglycan_Biosynthesis_2	None	(1) cpd03494[c0] + (1) cpd00037[c0] <-> (1) cpd00014[c0] + (1) cpd03495[c0]	|UDP-N-acetylglucosamine| + |Undecaprenyl-diphospho-N-acetylmuramoyl-L-alanyl-D-glutamyl-meso-2-6-diaminopimeloyl-D-alanyl-D-alanine| <=> |UDP| + |Undecaprenyl-diphospho-N-acetylmuramoyl--N-acetylglucosamine-L-ala-D-glu-meso-2-6-diaminopimeloyl-D-ala-D-ala|						PRES	PRES	PRES	PRES	PRES	PRES		CDS.1274	Propionibacterium_acidipropionici_55737.CDS.3423	Propionibacterium_freudenreichii_subsp._shermanii_CIRM-BIA1.CDS.1556	Propionibacterium_avidum_44067.CDS.1499	Propionibacterium_propionicum_F0230a.CDS.1958	Propionibacterium_acnes_6609.CDS.819
rxn00441_c0	->	c0		2-Oxoglutarate:Thiamin diphosphate 2-oxidoreductase(decarboxylating_c0	1.2.4.2	Dehydrogenase_complexes|TCA_Cycle	None	(1) cpd00067[c0] + (1) cpd00024[c0] + (1) cpd00056[c0] -> (1) cpd03189[c0] + (1) cpd00011[c0]	|2-Oxoglutarate| + |TPP| + |H+| => |CO2| + |3-Carboxy-1-hydroxypropyl-ThPP|						PRES	PRES	PRES	PRES	PRES	PRES		(CDS.1946)	(Propionibacterium_acidipropionici_55737.CDS.345)	(Propionibacterium_freudenreichii_subsp._shermanii_CIRM-BIA1.CDS.1057)	(Propionibacterium_avidum_44067.CDS.997)	(Propionibacterium_propionicum_F0230a.CDS.1434)	(Propionibacterium_acnes_6609.CDS.1348)
rxn01485_c0	<->	c0		D-Glucosamine 1-phosphate 1,6-phosphomutase_c0	5.4.2.10,5.4.2.2	UDP-N-acetylmuramate_from_Fructose-6-phosphate_Biosynthesis|Sialic_Acid_Metabolism	None	(1) cpd03671[c0] <-> (1) cpd00288[c0]	|D-Glucosamine1-phosphate| <=> |D-Glucosamine phosphate|						PRES	PRES	PRES	PRES	PRES	PRES		CDS.2460	Propionibacterium_acidipropionici_55737.CDS.1195	Propionibacterium_freudenreichii_subsp._shermanii_CIRM-BIA1.CDS.661	Propionibacterium_avidum_44067.CDS.424	Propionibacterium_propionicum_F0230a.CDS.2215	Propionibacterium_acnes_6609.CDS.1940
rxn10184_c0	<->	c0		D-sorbitol transport via PEP:Pyr PTS_c0	Undetermined	D-Sorbitol(D-Glucitol)_and_L-Sorbose_Utilization	None	(1) cpd00061[c0] + (1) cpd00588[e0] <-> (1) cpd00020[c0] + (1) cpd00804[c0]	|Phosphoenolpyruvate| + |Sorbitol[e]| <=> |Pyruvate| + |Sorbitol 6-phosphate|						PRES	PRES	ABSENT	ABSENT	PRES	PRES		((CDS.808) or (CDS.480)) and (CDS.807) and ((CDS.2138) or (CDS.825)) and ((CDS.2137) or (CDS.824)) and ((CDS.2136) or (CDS.823))	((Propionibacterium_acidipropionici_55737.CDS.2897) or (Propionibacterium_acidipropionici_55737.CDS.2534)) and (Propionibacterium_acidipropionici_55737.CDS.2899) and (Propionibacterium_acidipropionici_55737.CDS.902) and (Propionibacterium_acidipropionici_55737.CDS.901) and (Propionibacterium_acidipropionici_55737.CDS.900)			((Propionibacterium_propionicum_F0230a.CDS.1249) or (Propionibacterium_propionicum_F0230a.CDS.897)) and ((Propionibacterium_propionicum_F0230a.CDS.1248) or (Propionibacterium_propionicum_F0230a.CDS.504)) and (Propionibacterium_propionicum_F0230a.CDS.2371) and (Propionibacterium_propionicum_F0230a.CDS.2370) and (Propionibacterium_propionicum_F0230a.CDS.2369)	((Propionibacterium_acnes_6609.CDS.371) or (Propionibacterium_acnes_6609.CDS.152)) and (Propionibacterium_acnes_6609.CDS.370) and (Propionibacterium_acnes_6609.CDS.1602) and (Propionibacterium_acnes_6609.CDS.1601) and (Propionibacterium_acnes_6609.CDS.1600)
rxn01291_c0	<->	c0		L-Arabitol:NADP+ 1-oxidoreductase_c0	1.1.1.21	Experimental_tye|D-gluconate_and_ketogluconates_metabolism	None	(1) cpd00006[c0] + (1) cpd00417[c0] <-> (1) cpd00067[c0] + (1) cpd00224[c0] + (1) cpd00005[c0]	|NADP| + |L-Lyxitol| <=> |NADPH| + |H+| + |L-Arabinose|						PRES	PRES	PRES	PRES	PRES	ABSENT		(CDS.3092) or (CDS.650) or (CDS.306) or (CDS.1671)	(Propionibacterium_acidipropionici_55737.CDS.2422) or (Propionibacterium_acidipropionici_55737.CDS.2741) or (Propionibacterium_acidipropionici_55737.CDS.565)	(Propionibacterium_freudenreichii_subsp._shermanii_CIRM-BIA1.CDS.350) or (Propionibacterium_freudenreichii_subsp._shermanii_CIRM-BIA1.CDS.376) or (Propionibacterium_freudenreichii_subsp._shermanii_CIRM-BIA1.CDS.177)	Propionibacterium_avidum_44067.CDS.97	Propionibacterium_propionicum_F0230a.CDS.2781
rxn01987_c0	<->	c0		Deoxyribokinase_c0	2.7.1.15	Deoxyribose_and_Deoxynucleoside_Catabolism|D-ribose_utilization	None	(1) cpd00510[c0] + (1) cpd00008[c0] <-> (1) cpd00002[c0] + (1) cpd01242[c0]	|ADP| + |deoxyribose-5-phosphate| <=> |ATP| + |Thyminose|						PRES	PRES	PRES	PRES	PRES	PRES		(CDS.3213) or (CDS.2953) or (CDS.18)	(Propionibacterium_acidipropionici_55737.CDS.2155) or (Propionibacterium_acidipropionici_55737.CDS.1960) or (Propionibacterium_acidipropionici_55737.CDS.1678)	Propionibacterium_freudenreichii_subsp._shermanii_CIRM-BIA1.CDS.358	(Propionibacterium_avidum_44067.CDS.2225) or (Propionibacterium_avidum_44067.CDS.1748)	Propionibacterium_propionicum_F0230a.CDS.486	(Propionibacterium_acnes_6609.CDS.21) or (Propionibacterium_acnes_6609.CDS.1298)
rxn05540_c0	->	c0		Dipeptide transport via ABC system (ala-gln)_c0	TC-3.A.1.5,3.A.1.5	ABC_transporter_dipeptide_(TC_3.A.1.5.2)	None	(1) cpd00002[c0] + (1) cpd00001[c0] + (1) cpd11587[e0] -> (1) cpd00067[c0] + (1) cpd00009[c0] + (1) cpd00008[c0] + (1) cpd11587[c0]	|H2O| + |ATP| + |Ala-Gln[e]| => |ADP| + |Phosphate| + |H+| + |Ala-Gln|						PRES	PRES	PRES	PRES	PRES	PRES		((CDS.226) or (CDS.2806) or (CDS.2492) or (CDS.251) or (CDS.1963)) and ((CDS.675) or CDS.2867) or (CDS.2805) or (CDS.1962) or (CDS.254) or (CDS.2495) or (CDS.230)) and ((CDS.676) or (CDS.253) or (CDS.2804) or (CDS.1961) or (CDS.2868) or (CDS.2494) or (CDS.229)) and (CDS.2869) and (CDS.2870)	((Propionibacterium_acidipropionici_55737.CDS.2369) or (Propionibacterium_acidipropionici_55737.CDS.327) or (Propionibacterium_acidipropionici_55737.CDS.2332) or (Propionibacterium_acidipropionici_55737.CDS.1602) or (Propionibacterium_acidipropionici_55737.CDS.1228) or (Propionibacterium_acidipropionici_55737.CDS.1541)) and ((Propionibacterium_acidipropionici_55737.CDS.2769) or (Propionibacterium…	((Propionibacterium_freudenreichii_subsp._shermanii_CIRM-BIA1.CDS.629) or (Propionibacterium_freudenreichii_subsp._shermanii_CIRM-BIA1.CDS.1037)) and ((Propionibacterium_freudenreichii_subsp._shermanii_CIRM-BIA1.CDS.1038) or (Propionibacterium_freudenreichii_subsp._shermanii_CIRM-BIA1.CDS.632)) and ((Propionibacterium_freudenreichii_subsp._shermanii_CIRM-BIA1.CDS.1039) or (Propionibacterium_freud…	((Propionibacterium_avidum_44067.CDS.978) or (Propionibacterium_avidum_44067.CDS.385) or (Propionibacterium_avidum_44067.CDS.386)) and ((Propionibacterium_avidum_44067.CDS.25) or (Propionibacterium_avidum_44067.CDS.979) or (Propionibacterium_avidum_44067.CDS.1597) or (Propionibacterium_avidum_44067.CDS.382)) and ((Propionibacterium_avidum_44067.CDS.980) or (Propionibacterium_avidum_44067.CDS.24) …	((Propionibacterium_propionicum_F0230a.CDS.2198) or (Propionibacterium_propionicum_F0230a.CDS.1419) or (Propionibacterium_propionicum_F0230a.CDS.2231) or (Propionibacterium_propionicum_F0230a.CDS.1330) or (Propionibacterium_propionicum_F0230a.CDS.18) or (Propionibacterium_propionicum_F0230a.CDS.2933) or (Propionibacterium_propionicum_F0230a.CDS.2482)) and ((Propionibacterium_propionicum_F0230a.CD…	((Propionibacterium_acnes_6609.CDS.1978) or (Propionibacterium_acnes_6609.CDS.1366) or (Propionibacterium_acnes_6609.CDS.2204)) and ((Propionibacterium_acnes_6609.CDS.2205) or (Propionibacterium_acnes_6609.CDS.2301) or (Propionibacterium_acnes_6609.CDS.1365)) and ((Propionibacterium_acnes_6609.CDS.2206) or (Propionibacterium_acnes_6609.CDS.2303)) and ((Propionibacterium_acnes_6609.CDS.2303) or (P…
rxn00363_c0	->	c0		Cytidine-5'-monophosphate phosphohydrolase_c0	3.1.3.5,3.1.3.5)	Purine_conversions|pyrimidine_conversions	None	(1) cpd00001[c0] + (1) cpd00046[c0] -> (1) cpd00367[c0] + (1) cpd00067[c0] + (1) cpd00009[c0]	|H2O| + |CMP| => |Phosphate| + |H+| + |Cytidine|						PRES	PRES	ABSENT	PRES	PRES	PRES		CDS.3134	Propionibacterium_acidipropionici_55737.CDS.1873		(Propionibacterium_avidum_44067.CDS.129) or (Propionibacterium_avidum_44067.CDS.739)	(Propionibacterium_propionicum_F0230a.CDS.300) or (Propionibacterium_propionicum_F0230a.CDS.1790) or (Propionibacterium_propionicum_F0230a.CDS.2764)	Propionibacterium_acnes_6609.CDS.2238
rxn00552_c0	->	c0		D-Glucosamine-6-phosphate ketol-isomerase(deaminating)_c0	3.5.99.6	Chitin_and_N-acetylglucosamine_utilization|Formaldehyde_assimilation:_Ribulose_monophosphate_pathway|Sugar_utilization_in_Thermotogales	None	(1) cpd00001[c0] + (1) cpd00288[c0] -> (1) cpd00013[c0] + (1) cpd00072[c0]	|H2O| + |D-Glucosamine phosphate| => |NH3| + |D-fructose-6-phosphate|						PRES	PRES	ABSENT	PRES	PRES	PRES		CDS.921	Propionibacterium_acidipropionici_55737.CDS.3071		Propionibacterium_avidum_44067.CDS.1782	Propionibacterium_propionicum_F0230a.CDS.759	Propionibacterium_acnes_6609.CDS.507
rxn12146_c0	<->	c0		rxn12146_c0	Undetermined		None	(1) cpd16540[c0] <-> (1) cpd04242[c0]	|5-Deoxy glucuronic acid| <=> |DKH|						PRES	PRES	PRES	ABSENT	PRES	PRES		CDS.936	Propionibacterium_acidipropionici_55737.CDS.3087	Propionibacterium_freudenreichii_subsp._shermanii_CIRM-BIA1.CDS.1885		Propionibacterium_propionicum_F0230a.CDS.140	Propionibacterium_acnes_6609.CDS.486
rxn05179_c0	->	c0		L-Isoleucine-ABC transport_c0	Undetermined	ABC_transporter_branched-chain_amino_acid_(TC_3.A.1.4.1)	None	(1) cpd00002[c0] + (1) cpd00001[c0] + (1) cpd00322[e0] -> (1) cpd00067[c0] + (1) cpd00009[c0] + (1) cpd00008[c0] + (1) cpd00322[c0]	|H2O| + |ATP| + |L-Isoleucine[e]| => |ADP| + |Phosphate| + |H+| + |L-Isoleucine|						PRES	PRES	PRES	ABSENT	PRES	ABSENT		((CDS.2639) and (CDS.2642) and (CDS.2640) and (CDS.2641) and (CDS.2643))	((Propionibacterium_acidipropionici_55737.CDS.1371) and (Propionibacterium_acidipropionici_55737.CDS.1374) and (Propionibacterium_acidipropionici_55737.CDS.1372) and (Propionibacterium_acidipropionici_55737.CDS.1373) and (Propionibacterium_acidipropionici_55737.CDS.1375))	((Propionibacterium_freudenreichii_subsp._shermanii_CIRM-BIA1.CDS.1120) and (Propionibacterium_freudenreichii_subsp._shermanii_CIRM-BIA1.CDS.1118) and (Propionibacterium_freudenreichii_subsp._shermanii_CIRM-BIA1.CDS.1116) and (Propionibacterium_freudenreichii_subsp._shermanii_CIRM-BIA1.CDS.1117) and (Propionibacterium_freudenreichii_subsp._shermanii_CIRM-BIA1.CDS.1119))		(((Propionibacterium_propionicum_F0230a.CDS.24) or (Propionibacterium_propionicum_F0230a.CDS.864)) and (Propionibacterium_propionicum_F0230a.CDS.866) and (Propionibacterium_propionicum_F0230a.CDS.865) and (Propionibacterium_propionicum_F0230a.CDS.864))
rxn01123_c0	<->	c0		ATP:2-dehydro-3-deoxy-D-gluconate 6-phosphotransferase_c0	2.7.1.45	D-Galacturonate_Utilization|Sugar_utilization_in_Thermotoga|Entner-Doudoroff_Pathway	None	(1) cpd00176[c0] + (1) cpd00002[c0] <-> (1) cpd02711[c0] + (1) cpd00008[c0]	|ATP| + |2-keto-3-deoxygluconate| <=> |ADP| + |2-Keto-3-deoxy-6-phosphogluconate|						PRES	PRES	ABSENT	PRES	PRES	PRES		CDS.369	Propionibacterium_acidipropionici_55737.CDS.2446		Propionibacterium_avidum_44067.CDS.1856	Propionibacterium_propionicum_F0230a.CDS.1190	Propionibacterium_acnes_6609.CDS.389
rxn08086_c0	->	c0		1-hexadecanoyl-sn-glycerol 3-phosphate O-acyltransferase (n-C16:0)_c0	2.3.1.51	Phosphate_metabolism|Glycerolipid_and_Glycerophospholipid_Metabolism_in_Bacteria	None	(1) cpd15327[c0] + (1) cpd15277[c0] -> (1) cpd11493[c0] + (1) cpd15524[c0]	|Palmitoyl-ACP| + |1-hexadecanoyl-sn-glycerol 3-phosphate| => |ACP| + |1,2-dihexadecanoyl-sn-glycerol 3-phosphate|						PRES	PRES	PRES	PRES	PRES	PRES		(CDS.1233) or (CDS.2015) or (CDS.3175) or (CDS.1232)	(Propionibacterium_acidipropionici_55737.CDS.1914) or (Propionibacterium_acidipropionici_55737.CDS.3381) or (Propionibacterium_acidipropionici_55737.CDS.273) or (Propionibacterium_acidipropionici_55737.CDS.3380)	(Propionibacterium_freudenreichii_subsp._shermanii_CIRM-BIA1.CDS.1578) or (Propionibacterium_freudenreichii_subsp._shermanii_CIRM-BIA1.CDS.1351) or (Propionibacterium_freudenreichii_subsp._shermanii_CIRM-BIA1.CDS.74) or (Propionibacterium_freudenreichii_subsp._shermanii_CIRM-BIA1.CDS.1577)	(Propionibacterium_avidum_44067.CDS.2372) or (Propionibacterium_avidum_44067.CDS.772) or (Propionibacterium_avidum_44067.CDS.1533) or (Propionibacterium_avidum_44067.CDS.913)	(Propionibacterium_propionicum_F0230a.CDS.2115) or (Propionibacterium_propionicum_F0230a.CDS.1689) or (Propionibacterium_propionicum_F0230a.CDS.1390) or (Propionibacterium_propionicum_F0230a.CDS.298)	(Propionibacterium_acnes_6609.CDS.2394) or (Propionibacterium_acnes_6609.CDS.1469) or (Propionibacterium_acnes_6609.CDS.782)
rxn08129_c0	->	c0		Amylomaltase (maltohexaose)_c0	2.4.1.25	Glycogen_metabolism|Maltose_and_Maltodextrin_Utilization	None	(1) cpd00179[c0] + (1) cpd01329[c0] <-> (1) cpd00027[c0] + (1) cpd15494[c0]	|Maltose| + |Maltohexaose| <=> |D-Glucose| + |Maltoheptaose|						PRES	PRES	PRES	PRES	PRES	PRES		CDS.2345	Propionibacterium_acidipropionici_55737.CDS.1075	(Propionibacterium_freudenreichii_subsp._shermanii_CIRM-BIA1.CDS.2125) or (Propionibacterium_freudenreichii_subsp._shermanii_CIRM-BIA1.CDS.786)	Propionibacterium_avidum_44067.CDS.542	Propionibacterium_propionicum_F0230a.CDS.1003	Propionibacterium_acnes_6609.CDS.1811
rxn01548_c0	<->	c0		guanosine:orthophosphate ribosyltransferase_c0	2.4.2.1,2.4.2.15	Xanthosine_utilization_(xap_region)	None	(1) cpd00067[c0] + (1) cpd00009[c0] + (1) cpd00311[c0] <-> (1) cpd00475[c0] + (1) cpd00207[c0]	|Phosphate| + |H+| + |Guanosine| <=> |Guanine| + |Ribose 1-phosphate|						PRES	PRES	ABSENT	PRES	PRES	PRES		CDS.2381	Propionibacterium_acidipropionici_55737.CDS.1111		Propionibacterium_avidum_44067.CDS.503	(Propionibacterium_propionicum_F0230a.CDS.2419) or (Propionibacterium_propionicum_F0230a.CDS.1177)	Propionibacterium_acnes_6609.CDS.1852
rxn05449_c0	->	c0		12-methyl-trans-tridec-2-enoyl-ACP:NAD+ oxidoreductase (A-specific)_c0	1.3.1.0	mycolic_acid_synthesis|Fatty_Acid_Biosynthesis_FASII	None	(1) cpd00067[c0] + (1) cpd00004[c0] + (1) cpd11564[c0] -> (1) cpd11565[c0] + (1) cpd00003[c0]	|NADH| + |H+| + |12-methyl-trans-tridec-2-enoyl-ACP| => |NAD| + |12-methyl-tridecanoyl-ACP|						PRES	PRES	PRES	PRES	PRES	PRES		CDS.2192	Propionibacterium_acidipropionici_55737.CDS.954	Propionibacterium_freudenreichii_subsp._shermanii_CIRM-BIA1.CDS.1490	Propionibacterium_avidum_44067.CDS.711	Propionibacterium_propionicum_F0230a.CDS.1131	Propionibacterium_acnes_6609.CDS.1652
rxn05459_c0	<->	c0		stearyl-ACP:[acyl-carrier-protein] transferase_c0	2.3.1.3	mycolic_acid_synthesis|Fatty_Acid_Biosynthesis_FASII	None	(1) cpd11573[c0] + (1) cpd00010[c0] <-> (1) cpd11493[c0] + (1) cpd00327[c0]	|CoA| + |Octodecanoyl-ACP| <=> |strcoa| + |ACP|						PRES	PRES	PRES	PRES	PRES	PRES		CDS.1475	Propionibacterium_acidipropionici_55737.CDS.768	Propionibacterium_freudenreichii_subsp._shermanii_CIRM-BIA1.CDS.981	Propionibacterium_avidum_44067.CDS.1305	(Propionibacterium_propionicum_F0230a.CDS.1061) or (Propionibacterium_propionicum_F0230a.CDS.1063) or (Propionibacterium_propionicum_F0230a.CDS.1062) or (Propionibacterium_propionicum_F0230a.CDS.1059) or (Propionibacterium_propionicum_F0230a.CDS.1521) or (Propionibacterium_propionicum_F0230a.CDS.1052) or (Propionibacterium_propionicum_F0230a.CDS.1057) or (Propionibacterium_propionicum_F0230a.CDS.…	Propionibacterium_acnes_6609.CDS.1059
rxn00785_c0	<->	c0		D-Fructose 6-phosphate:D-glyceraldehyde-3-phosphate glycolaldehyde_c0	2.2.1.1	Calvin-Benson_cycle|Pentose_phosphate_pathway	None	(1) cpd00102[c0] + (1) cpd00072[c0] <-> (1) cpd00236[c0] + (1) cpd00198[c0]	|D-fructose-6-phosphate| + |Glyceraldehyde3-phosphate| <=> |D-Xylulose5-phosphate| + |D-Erythrose4-phosphate|						PRES	PRES	PRES	PRES	PRES	PRES		(CDS.436) or (CDS.1139)	(Propionibacterium_acidipropionici_55737.CDS.3288) or (Propionibacterium_acidipropionici_55737.CDS.2493)	Propionibacterium_freudenreichii_subsp._shermanii_CIRM-BIA1.CDS.2213	Propionibacterium_avidum_44067.CDS.2279	Propionibacterium_propionicum_F0230a.CDS.1199	Propionibacterium_acnes_6609.CDS.2482
rxn08127_c0	->	c0		Amylomaltase (maltotetraose)_c0	2.4.1.25	Glycogen_metabolism|Maltose_and_Maltodextrin_Utilization	None	(1) cpd00179[c0] + (1) cpd01399[c0] <-> (1) cpd00027[c0] + (1) cpd15495[c0]	|Maltose| + |Maltotetraose| <=> |D-Glucose| + |Maltopentaose|						PRES	PRES	PRES	PRES	PRES	PRES		CDS.2345	Propionibacterium_acidipropionici_55737.CDS.1075	(Propionibacterium_freudenreichii_subsp._shermanii_CIRM-BIA1.CDS.2125) or (Propionibacterium_freudenreichii_subsp._shermanii_CIRM-BIA1.CDS.786)	Propionibacterium_avidum_44067.CDS.542	Propionibacterium_propionicum_F0230a.CDS.1003	Propionibacterium_acnes_6609.CDS.1811
rxn08842_c0	<->	c0		Lysophospholipase L2 (2-acylglycerophosphoethanolamine, n-C16:1)_c0	3.1.1.5	Triacylglycerol_metabolism	None	(1) cpd15340[c0] + (1) cpd00001[c0] <-> (1) cpd00067[c0] + (1) cpd15237[c0] + (1) cpd00908[c0]	|H2O| + |2-Acyl-sn-glycero-3-phosphoethanolamine hexadec-9-enoyl| <=> |H+| + |Glycerophosphoethanolamine| + |hexadecenoate|						PRES	PRES	PRES	PRES	PRES	PRES		(CDS.1108) or (CDS.2647) or (CDS.3243)	(Propionibacterium_acidipropionici_55737.CDS.1985) or (Propionibacterium_acidipropionici_55737.CDS.1380) or (Propionibacterium_acidipropionici_55737.CDS.3257)	(Propionibacterium_freudenreichii_subsp._shermanii_CIRM-BIA1.CDS.520) or (Propionibacterium_freudenreichii_subsp._shermanii_CIRM-BIA1.CDS.2299)	((Propionibacterium_avidum_44067.CDS.852) or (Propionibacterium_avidum_44067.CDS.37)) or ((Propionibacterium_avidum_44067.CDS.256) or (Propionibacterium_avidum_44067.CDS.1650) or (Propionibacterium_avidum_44067.CDS.1396))	(Propionibacterium_propionicum_F0230a.CDS.2893) or (Propionibacterium_propionicum_F0230a.CDS.2597)	((Propionibacterium_acnes_6609.CDS.1539) or (Propionibacterium_acnes_6609.CDS.2290)) or ((Propionibacterium_acnes_6609.CDS.2103) or (Propionibacterium_acnes_6609.CDS.640))
rxn05323_c0	<-	c0		Tetradecanoyl-[acyl-carrier protein]:malonyl-CoA_c0	1.3.1.9,2.3.1.86	mycolic_acid_synthesis|Fatty_Acid_Biosynthesis_FASII	None	(1) cpd00003[c0] + (1) cpd11466[c0] <- (1) cpd00067[c0] + (1) cpd11467[c0] + (1) cpd00004[c0]	|NAD| + |Myristoyl-ACP| <= |NADH| + |H+| + |(2E)-Tetradecenoyl-[acp]|						PRES	PRES	PRES	PRES	PRES	PRES		CDS.2192	Propionibacterium_acidipropionici_55737.CDS.954	Propionibacterium_freudenreichii_subsp._shermanii_CIRM-BIA1.CDS.1490	Propionibacterium_avidum_44067.CDS.711	Propionibacterium_propionicum_F0230a.CDS.1131	Propionibacterium_acnes_6609.CDS.1652
rxn03084_c0	->	c0		5'-Phosphoribosylformylglycinamide:L-glutamine amido-ligase_c0	6.3.5.3	De_Novo_Purine_Biosynthesis	None	(1) cpd00002[c0] + (1) cpd00001[c0] + (1) cpd00053[c0] + (1) cpd02678[c0] -> (1) cpd00067[c0] + (1) cpd02826[c0] + (1) cpd00009[c0] + (1) cpd00023[c0] + (1) cpd00008[c0]	|H2O| + |ATP| + |L-Glutamine| + |N-Formyl-GAR| => |ADP| + |Phosphate| + |L-Glutamate| + |H+| + |5'-Phosphoribosylformylglycinamidine|						PRES	PRES	PRES	PRES	PRES	PRES		(CDS.2665) and (CDS.2657) and (CDS.2664)	(Propionibacterium_acidipropionici_55737.CDS.1398) and (Propionibacterium_acidipropionici_55737.CDS.1390) and (Propionibacterium_acidipropionici_55737.CDS.1397)	(Propionibacterium_freudenreichii_subsp._shermanii_CIRM-BIA1.CDS.441) and (Propionibacterium_freudenreichii_subsp._shermanii_CIRM-BIA1.CDS.509) and (Propionibacterium_freudenreichii_subsp._shermanii_CIRM-BIA1.CDS.442)	(Propionibacterium_avidum_44067.CDS.232) and (Propionibacterium_avidum_44067.CDS.246) and (Propionibacterium_avidum_44067.CDS.233)	(Propionibacterium_propionicum_F0230a.CDS.532) and (Propionibacterium_propionicum_F0230a.CDS.621) and (Propionibacterium_propionicum_F0230a.CDS.534)	(Propionibacterium_acnes_6609.CDS.2127) and (Propionibacterium_acnes_6609.CDS.2113) and (Propionibacterium_acnes_6609.CDS.2126)
rxn00292_c0	->	c0		UDP-N-acetyl-D-glucosamine 2-epimerase_c0	5.1.3.14	Vibrio_Polysaccharide_(VPS)_Biosynthesis|CMP-N-acetylneuraminate_Biosynthesis|Streptococcus_agalactiae_virulome|Legionaminic_Acid_Biosynthesis|Sialic_Acid_Metabolism	None	(1) cpd00001[c0] + (1) cpd00037[c0] -> (1) cpd00014[c0] + (1) cpd00492[c0]	|H2O| + |UDP-N-acetylglucosamine| => |UDP| + |N-Acetyl-D-mannosamine|						PRES	PRES	ABSENT	PRES	PRES	PRES		CDS.492	Propionibacterium_acidipropionici_55737.CDS.2545		Propionibacterium_avidum_44067.CDS.2106	Propionibacterium_propionicum_F0230a.CDS.2277	Propionibacterium_acnes_6609.CDS.159
rxn05147_c0	->	c0		D-Glucose-ABC transport_c0	Undetermined	Fructooligosaccharides(FOS)_and_Raffinose_Utilization|Maltose_and_Maltodextrin_Utilization	None	(1) cpd00027[e0] + (1) cpd00002[c0] + (1) cpd00001[c0] -> (1) cpd00027[c0] + (1) cpd00067[c0] + (1) cpd00009[c0] + (1) cpd00008[c0]	|H2O| + |ATP| + |D-Glucose[e]| => |ADP| + |Phosphate| + |D-Glucose| + |H+|						PRES	PRES	ABSENT	ABSENT	PRES	ABSENT		((CDS.697) or (CDS.3131)) and (CDS.3129) and ((CDS.696) or (CDS.3130))	(Propionibacterium_acidipropionici_55737.CDS.1870) and (Propionibacterium_acidipropionici_55737.CDS.1868) and (Propionibacterium_acidipropionici_55737.CDS.1869)			Propionibacterium_propionicum_F0230a.CDS.1708
rxn05252_c0	->	c0		FACOAL170(ISO)_c0	6.2.1.3	Fatty_acid_degradation_regulons|Unsaturated_Fatty_Acid_Metabolism|Carbonate_Biomineralization|n-Phenylalkanoic_acid_degradation|Biotin_biosynthesis	None	(1) cpd00067[c0] + (1) cpd00002[c0] + (1) cpd00010[c0] + (1) cpd11431[c0] -> (1) cpd00018[c0] + (1) cpd11432[c0] + (1) cpd00012[c0]	|ATP| + |CoA| + |H+| + |fa11| => |PPi| + |AMP| + |fa11coa|						PRES	PRES	PRES	PRES	PRES	PRES		(CDS.2884) or (CDS.2275) or (CDS.1919) or (CDS.2274) or (CDS.3171) or (CDS.2383) or (CDS.558)	(Propionibacterium_acidipropionici_55737.CDS.1018) or (Propionibacterium_acidipropionici_55737.CDS.372) or (Propionibacterium_acidipropionici_55737.CDS.2634) or (Propionibacterium_acidipropionici_55737.CDS.1910) or (Propionibacterium_acidipropionici_55737.CDS.1621) or (Propionibacterium_acidipropionici_55737.CDS.1113) or (Propionibacterium_acidipropionici_55737.CDS.1019)	(Propionibacterium_freudenreichii_subsp._shermanii_CIRM-BIA1.CDS.2361) or (Propionibacterium_freudenreichii_subsp._shermanii_CIRM-BIA1.CDS.2281) or (Propionibacterium_freudenreichii_subsp._shermanii_CIRM-BIA1.CDS.193) or (Propionibacterium_freudenreichii_subsp._shermanii_CIRM-BIA1.CDS.843) or (Propionibacterium_freudenreichii_subsp._shermanii_CIRM-BIA1.CDS.267)	(Propionibacterium_avidum_44067.CDS.2376) or (Propionibacterium_avidum_44067.CDS.644)	(Propionibacterium_propionicum_F0230a.CDS.2888) or (Propionibacterium_propionicum_F0230a.CDS.1921) or (Propionibacterium_propionicum_F0230a.CDS.2415) or (Propionibacterium_propionicum_F0230a.CDS.2899)	(Propionibacterium_acnes_6609.CDS.1754) or (Propionibacterium_acnes_6609.CDS.1383) or (Propionibacterium_acnes_6609.CDS.2391) or (Propionibacterium_acnes_6609.CDS.1854)
rxn00016_c0	->	c0		Hexosaminidase_c0	3.2.1.52	Purine_Utilization|Chitin_and_N-acetylglucosamine_utilization|(GlcNAc)2_Catabolic_Operon|Sugar_utilization_in_Thermotogales	None	(1) cpd00001[c0] + (1) cpd01157[c0] -> (2) cpd00122[c0]	|H2O| + |Chitobiose| => (2) |N-Acetyl-D-glucosamine|						PRES	PRES	PRES	PRES	PRES	PRES		(CDS.3259) or (CDS.1642) or (CDS.1315)	(Propionibacterium_acidipropionici_55737.CDS.3465) or (Propionibacterium_acidipropionici_55737.CDS.2001) or (Propionibacterium_acidipropionici_55737.CDS.594)	Propionibacterium_freudenreichii_subsp._shermanii_CIRM-BIA1.CDS.1980	Propionibacterium_avidum_44067.CDS.591	Propionibacterium_propionicum_F0230a.CDS.686	(Propionibacterium_acnes_6609.CDS.2311) or (Propionibacterium_acnes_6609.CDS.1770)
rxn05466_c0	<->	c0		Ammonia transport via diffusion_c0	Undetermined	Ammonia_assimilation	None	(1) cpd00013[e0] <-> (1) cpd00013[c0]	|NH3[e]| <=> |NH3|						PRES	PRES	PRES	PRES	PRES	PRES		CDS.2795	Propionibacterium_acidipropionici_55737.CDS.1530	Propionibacterium_freudenreichii_subsp._shermanii_CIRM-BIA1.CDS.2017	(Propionibacterium_avidum_44067.CDS.1974) or (Propionibacterium_avidum_44067.CDS.1973)	Open_problem	Open_problem
rxn08707_c0	->	c0		Heme O synthase_c0	2.5.1.-	Flavohaemoglobin|Biogenesis_of_cytochrome_c_oxidases	None	(1) cpd00028[c0] + (1) cpd00001[c0] + (1) cpd00350[c0] <-> (1) cpd00012[c0] + (1) cpd11313[c0]	|H2O| + |Heme| + |Farnesyldiphosphate| <=> |PPi| + |hemeO|						PRES	PRES	ABSENT	PRES	ABSENT	PRES		CDS.2228	Propionibacterium_acidipropionici_55737.CDS.986		Propionibacterium_avidum_44067.CDS.682		Propionibacterium_acnes_6609.CDS.1680
rxn05173_c0	->	c0		L-Arabinose-ABC transport_c0	3.A.1.2	Fructooligosaccharides(FOS)_and_Raffinose_Utilization|Maltose_and_Maltodextrin_Utilization	None	(1) cpd00002[c0] + (1) cpd00001[c0] + (1) cpd00224[e0] -> (1) cpd00067[c0] + (1) cpd00009[c0] + (1) cpd00224[c0] + (1) cpd00008[c0]	|H2O| + |ATP| + |L-Arabinose[e]| => |ADP| + |Phosphate| + |H+| + |L-Arabinose|						PRES	PRES	ABSENT	ABSENT	PRES	ABSENT		((CDS.697) or (CDS.3131)) and (CDS.3129) and ((CDS.696) or (CDS.3130))	(Propionibacterium_acidipropionici_55737.CDS.1870) and (Propionibacterium_acidipropionici_55737.CDS.1868) and (Propionibacterium_acidipropionici_55737.CDS.1869)			Propionibacterium_propionicum_F0230a.CDS.1708
rxn05155_c0	->	c0		L-Glutamine-ABC transport_c0	3.A.1.3	ABC_transporter_glutamine_(TC_3.A.1.3.2)	None	(1) cpd00002[c0] + (1) cpd00001[c0] + (1) cpd00053[e0] -> (1) cpd00067[c0] + (1) cpd00009[c0] + (1) cpd00008[c0] + (1) cpd00053[c0]	|H2O| + |ATP| + |L-Glutamine[e]| => |ADP| + |Phosphate| + |L-Glutamine| + |H+|						PRES	PRES	PRES	PRES	PRES	PRES		() and (CDS.106) and (CDS.105)	() and (Propionibacterium_acidipropionici_55737.CDS.2204) and (Propionibacterium_acidipropionici_55737.CDS.2203)	Transporters_added_without_gene_assignment	() and (Propionibacterium_avidum_44067.CDS.2218) and (Propionibacterium_avidum_44067.CDS.2219)	Transporters_added_without_gene_assignment	Transporters_added_without_gene_assignment
rxn00708_c0	->	c0		Uridine 5'-monophosphate phosphohydrolase_c0	3.1.3.5,3.1.3.5)	Purine_conversions|pyrimidine_conversions	None	(1) cpd00091[c0] + (1) cpd00001[c0] -> (1) cpd00249[c0] + (1) cpd00067[c0] + (1) cpd00009[c0]	|H2O| + |UMP| => |Phosphate| + |H+| + |Uridine|						PRES	PRES	ABSENT	PRES	PRES	PRES		CDS.3134	Propionibacterium_acidipropionici_55737.CDS.1873		(Propionibacterium_avidum_44067.CDS.129) or (Propionibacterium_avidum_44067.CDS.739)	(Propionibacterium_propionicum_F0230a.CDS.300) or (Propionibacterium_propionicum_F0230a.CDS.1790) or (Propionibacterium_propionicum_F0230a.CDS.2764)	Propionibacterium_acnes_6609.CDS.2238
rxn01513_c0	<->	c0		ATP:dTMP phosphotransferase_c0	2.7.4.12,2.7.4.9	pyrimidine_conversions	None	(1) cpd00002[c0] + (1) cpd00298[c0] <-> (1) cpd00297[c0] + (1) cpd00008[c0]	|ATP| + |dTMP| <=> |ADP| + |dTDP|						PRES	PRES	PRES	PRES	PRES	PRES		CDS.2822	Propionibacterium_acidipropionici_55737.CDS.1558	Propionibacterium_freudenreichii_subsp._shermanii_CIRM-BIA1.CDS.2027	Propionibacterium_avidum_44067.CDS.1993	Propionibacterium_propionicum_F0230a.CDS.2754	Propionibacterium_acnes_6609.CDS.261
rxn02476_c0	<->	c0		Phosphoenolpyruvate:3-phosphoshikimate_c0	2.5.1.19	Common_Pathway_For_Synthesis_of_Aromatic_Compounds_(DAHP_synthase_to_chorismate)|Chorismate_Synthesis	None	(1) cpd02030[c0] + (1) cpd00061[c0] <-> (1) cpd00932[c0] + (1) cpd00067[c0] + (1) cpd00009[c0]	|Phosphoenolpyruvate| + |3-phosphoshikimate| <=> |Phosphate| + |H+| + |5-O--1-Carboxyvinyl-3-phosphoshikimate|						PRES	PRES	PRES	PRES	PRES	PRES		CDS.1954	Propionibacterium_acidipropionici_55737.CDS.336	Propionibacterium_freudenreichii_subsp._shermanii_CIRM-BIA1.CDS.1051	Propionibacterium_avidum_44067.CDS.988	Propionibacterium_propionicum_F0230a.CDS.1427	Propionibacterium_acnes_6609.CDS.1357
rxn01870_c0	<->	c0		D-Fructose 1-phosphate D-glyceraldehyde-3-phosphate-lyase_c0	4.1.2.13	Hexitol_degradation|Calvin-Benson_cycle|Formaldehyde_assimilation:_Ribulose_monophosphate_pathway|Glycolysis_and_Gluconeogenesis	None	(1) cpd00802[c0] <-> (1) cpd00448[c0] + (1) cpd00095[c0]	|D-fructose-1-phosphate| <=> |Glycerone-phosphate| + |D-Glyceraldehyde|						PRES	PRES	PRES	PRES	PRES	PRES		(CDS.831) or (CDS.801)	(Propionibacterium_acidipropionici_55737.CDS.75) or (Propionibacterium_acidipropionici_55737.CDS.2891)	Propionibacterium_freudenreichii_subsp._shermanii_CIRM-BIA1.CDS.1892	Propionibacterium_avidum_44067.CDS.208	Propionibacterium_propionicum_F0230a.CDS.949	Propionibacterium_acnes_6609.CDS.2150
rxn00745_c0	<->	c0		Phosphoenolpyruvate:glycerone phosphotransferase_c0	2.7.1.121	Dihydroxyacetone_kinases	None	(1) cpd00061[c0] + (1) cpd00157[c0] <-> (1) cpd00020[c0] + (1) cpd00095[c0]	|Phosphoenolpyruvate| + |Glycerone| <=> |Pyruvate| + |Glycerone-phosphate|						PRES	PRES	PRES	PRES	PRES	PRES		((CDS.2596) and (CDS.2595) and (CDS.2597))	((Propionibacterium_acidipropionici_55737.CDS.1334) and (Propionibacterium_acidipropionici_55737.CDS.1333) and (Propionibacterium_acidipropionici_55737.CDS.1332))	((Propionibacterium_freudenreichii_subsp._shermanii_CIRM-BIA1.CDS.837) and (Propionibacterium_freudenreichii_subsp._shermanii_CIRM-BIA1.CDS.838) and (Propionibacterium_freudenreichii_subsp._shermanii_CIRM-BIA1.CDS.835))	((Propionibacterium_avidum_44067.CDS.269) and (Propionibacterium_avidum_44067.CDS.268) and (Propionibacterium_avidum_44067.CDS.270) and (Propionibacterium_avidum_44067.CDS.268))	((Propionibacterium_propionicum_F0230a.CDS.2474) or (Propionibacterium_propionicum_F0230a.CDS.505)) and (Propionibacterium_propionicum_F0230a.CDS.506)	((Propionibacterium_acnes_6609.CDS.2083) and (Propionibacterium_acnes_6609.CDS.2084) and (Propionibacterium_acnes_6609.CDS.2082))
rxn00781_c0	<->	c0		D-Glyceraldehyde-3-phosphate:NAD+ oxidoreductase(phosphorylating)_c0	1.2.1.12,1.2.1.13,1.2.1.59	Glycolysis_and_Gluconeogenesis,_including_Archaeal_enzymes|Calvin-Benson_cycle	None	(1) cpd00102[c0] + (1) cpd00009[c0] + (1) cpd00003[c0] <-> (1) cpd00004[c0] + (1) cpd00203[c0]	|NAD| + |Phosphate| + |Glyceraldehyde3-phosphate| <=> |NADH| + |1,3-Bisphospho-D-glycerate|						PRES	PRES	PRES	PRES	PRES	PRES		(CDS.1306) or (CDS.975)	(Propionibacterium_acidipropionici_55737.CDS.3456) or (Propionibacterium_acidipropionici_55737.CDS.3141)	Propionibacterium_freudenreichii_subsp._shermanii_CIRM-BIA1.CDS.1519	Propionibacterium_avidum_44067.CDS.1454	Propionibacterium_propionicum_F0230a.CDS.1101	Propionibacterium_acnes_6609.CDS.879
rxn00973_c0	<->	c0		citrate hydro-lyase_c0	4.2.1.3	TCA_Cycle	None	(1) cpd00137[c0] <-> (1) cpd00260[c0]	|Citrate| <=> |Isocitrate|						PRES	PRES	PRES	PRES	PRES	PRES		(CDS.1608)	(Propionibacterium_acidipropionici_55737.CDS.627)	(Propionibacterium_freudenreichii_subsp._shermanii_CIRM-BIA1.CDS.1281)	(Propionibacterium_avidum_44067.CDS.1216)	(Propionibacterium_propionicum_F0230a.CDS.1579)	(Propionibacterium_acnes_6609.CDS.1140)
rxn05181_c0	->	c0		Betaine-ABC transport_c0	3.A.1.12	Choline_and_Betaine_Uptake_and_Betaine_Biosynthesis	None	(1) cpd00002[c0] + (1) cpd00540[e0] + (1) cpd00001[c0] -> (1) cpd00067[c0] + (1) cpd00540[c0] + (1) cpd00009[c0] + (1) cpd00008[c0]	|H2O| + |ATP| + |BET[e]| => |ADP| + |Phosphate| + |H+| + |BET|						PRES	PRES	PRES	PRES	PRES	PRES		((CDS.2984) or (CDS.765)) and ((CDS.2985) or (CDS.767) or (CDS.768)) and ((CDS.2987) or (CDS.772))	((Propionibacterium_acidipropionici_55737.CDS.1734) or (Propionibacterium_acidipropionici_55737.CDS.2862) or (Propionibacterium_acidipropionici_55737.CDS.2856)) and ((Propionibacterium_acidipropionici_55737.CDS.1737) or (Propionibacterium_acidipropionici_55737.CDS.2860)) and ((Propionibacterium_acidipropionici_55737.CDS.1735) or (Propionibacterium_acidipropionici_55737.CDS.2858))	((Propionibacterium_freudenreichii_subsp._shermanii_CIRM-BIA1.CDS.678) or (Propionibacterium_freudenreichii_subsp._shermanii_CIRM-BIA1.CDS.2313)) and ((Propionibacterium_freudenreichii_subsp._shermanii_CIRM-BIA1.CDS.1649) and (Propionibacterium_freudenreichii_subsp._shermanii_CIRM-BIA1.CDS.680)) and (Propionibacterium_freudenreichii_subsp._shermanii_CIRM-BIA1.CDS.2314)	((Propionibacterium_avidum_44067.CDS.1827) or (Propionibacterium_avidum_44067.CDS.762)) and (Propionibacterium_avidum_44067.CDS.1830) and ((Propionibacterium_avidum_44067.CDS.1828) or (Propionibacterium_avidum_44067.CDS.764))	(Propionibacterium_propionicum_F0230a.CDS.783) and (Propionibacterium_propionicum_F0230a.CDS.784) and (Propionibacterium_propionicum_F0230a.CDS.786)	((Propionibacterium_acnes_6609.CDS.1594) or (Propionibacterium_acnes_6609.CDS.429)) and (Propionibacterium_acnes_6609.CDS.426) and ((Propionibacterium_acnes_6609.CDS.429) or (Propionibacterium_acnes_6609.CDS.1592) or (Propionibacterium_acnes_6609.CDS.2156))
rxn01985_c0	<->	c0		Deoxyinosine:orthophosphate ribosyltransferase_c0	2.4.2.1,2.4.2.4	Xanthosine_utilization_(xap_region)	None	(1) cpd00067[c0] + (1) cpd03279[c0] + (1) cpd00009[c0] <-> (1) cpd00226[c0] + (1) cpd00509[c0]	|Phosphate| + |H+| + |Deoxyinosine| <=> |HYXN| + |deoxyribose-1-phosphate|						PRES	PRES	ABSENT	PRES	PRES	PRES		CDS.2381	Propionibacterium_acidipropionici_55737.CDS.1111		Propionibacterium_avidum_44067.CDS.503	(Propionibacterium_propionicum_F0230a.CDS.2419) or (Propionibacterium_propionicum_F0230a.CDS.1177)	Propionibacterium_acnes_6609.CDS.1852
rxn00775_c0	->	c0		ADPribose ribophosphohydrolase_c0	3.6.1.13	NAD_and_NADP_cofactor_biosynthesis_global|Nudix_proteins_(nucleoside_triphosphate_hydrolases)	None	(1) cpd00001[c0] + (1) cpd00251[c0] -> (1) cpd00018[c0] + (1) cpd00101[c0]	|H2O| + |ADPribose| => |AMP| + |ribose-5-phosphate|						PRES	PRES	PRES	PRES	PRES	PRES		CDS.2047	Propionibacterium_acidipropionici_55737.CDS.241	Propionibacterium_freudenreichii_subsp._shermanii_CIRM-BIA1.CDS.1388	Propionibacterium_avidum_44067.CDS.885	Propionibacterium_propionicum_F0230a.CDS.2047	Propionibacterium_acnes_6609.CDS.1500
rxn00364_c0	<->	c0		ATP:CMP phosphotransferase_c0	2.7.4.14	pyrimidine_conversions	None	(1) cpd00002[c0] + (1) cpd00046[c0] <-> (1) cpd00096[c0] + (1) cpd00008[c0]	|ATP| + |CMP| <=> |ADP| + |CDP|						PRES	PRES	PRES	PRES	PRES	PRES		CDS.1716	Propionibacterium_acidipropionici_55737.CDS.509	Propionibacterium_freudenreichii_subsp._shermanii_CIRM-BIA1.CDS.1157	Propionibacterium_avidum_44067.CDS.1053	Propionibacterium_propionicum_F0230a.CDS.1636	Propionibacterium_acnes_6609.CDS.1296
rxn00515_c0	<->	c0		ATP:nucleoside-diphosphate phosphatransferase_c0	2.7.4.6	Purine_conversions|pyrimidine_conversions	None	(1) cpd00002[c0] + (1) cpd00090[c0] <-> (1) cpd00068[c0] + (1) cpd00008[c0]	|ATP| + |IDP| <=> |ADP| + |ITP|						PRES	PRES	PRES	PRES	ABSENT	PRES		CDS.1313	Propionibacterium_acidipropionici_55737.CDS.3463	Propionibacterium_freudenreichii_subsp._shermanii_CIRM-BIA1.CDS.873	Propionibacterium_avidum_44067.CDS.1447		Propionibacterium_acnes_6609.CDS.886
rxn01259_c0	->	c0		Isomaltose 6-alpha-D-glucanohydrolase_c0	3.2.1.10	Maltose_and_Maltodextrin_Utilization	None	(1) cpd00001[c0] + (1) cpd00217[c0] -> (2) cpd00027[c0]	|H2O| + |Brachiose| => (2) |D-Glucose|						PRES	PRES	ABSENT	ABSENT	ABSENT	ABSENT		CDS.3111	Propionibacterium_acidipropionici_55737.CDS.1851
rxn02011_c0	->	c0		UDP-N-acetylmuramoyl-L-alanyl-D-glutamate:meso-2,6-_c0	6.3.2.13	Peptidoglycan_Biosynthesis|Methicillin_resistance_in_Staphylococci|Peptidoglycan_Biosynthesis_2	None	(1) cpd00002[c0] + (1) cpd00525[c0] + (1) cpd00516[c0] -> (1) cpd00067[c0] + (1) cpd00009[c0] + (1) cpd02964[c0] + (1) cpd00008[c0]	|ATP| + |meso-2,6-Diaminopimelate| + |UDP-N-acetylmuramoyl-L-alanyl-D-glutamate| => |ADP| + |Phosphate| + |H+| + |UDP-N-acetylmuramoyl-L-alanyl-D-gamma-glutamyl-meso-2-6-diaminopimelate|						PRES	PRES	PRES	PRES	PRES	PRES		CDS.1269	Propionibacterium_acidipropionici_55737.CDS.3418	Propionibacterium_freudenreichii_subsp._shermanii_CIRM-BIA1.CDS.1561	Propionibacterium_avidum_44067.CDS.1504	Propionibacterium_propionicum_F0230a.CDS.1963	Propionibacterium_acnes_6609.CDS.814
rxn00917_c0	->	c0		Xanthosine-5'-phosphate:L-glutamine amido-ligase (AMP-forming)_c0	6.3.5.2	Staphylococcal_pathogenicity_islands_SaPI|Purine_conversions	None	(1) cpd00002[c0] + (1) cpd00497[c0] + (1) cpd00001[c0] + (1) cpd00053[c0] -> (1) cpd00067[c0] + (1) cpd00018[c0] + (1) cpd00126[c0] + (1) cpd00012[c0] + (1) cpd00023[c0]	|H2O| + |ATP| + |L-Glutamine| + |XMP| => |PPi| + |AMP| + |L-Glutamate| + |H+| + |GMP|						PRES	PRES	PRES	PRES	PRES	PRES		CDS.2433	Propionibacterium_acidipropionici_55737.CDS.1167	Propionibacterium_freudenreichii_subsp._shermanii_CIRM-BIA1.CDS.705	Propionibacterium_avidum_44067.CDS.457	Propionibacterium_propionicum_F0230a.CDS.2169	Propionibacterium_acnes_6609.CDS.1901
rxn09113_c0	<->	c0		Phosphatidylglycerol synthase (n-C18:0)_c0	2.7.8.5	Glycerolipid_and_Glycerophospholipid_Metabolism_in_Bacteria	None	(1) cpd15421[c0] + (1) cpd00080[c0] <-> (1) cpd15547[c0] + (1) cpd00046[c0]	|Glycerol-3-phosphate| + |CDP-1,2-dioctadecanoylglycerol| <=> |CMP| + |Phosphatidylglycerophosphate dioctadecanoyl|						PRES	PRES	PRES	PRES	PRES	PRES		(CDS.1625) or (CDS.1497) or (CDS.1628)	(Propionibacterium_acidipropionici_55737.CDS.745) or (Propionibacterium_acidipropionici_55737.CDS.612) or (Propionibacterium_acidipropionici_55737.CDS.609)	(Propionibacterium_freudenreichii_subsp._shermanii_CIRM-BIA1.CDS.1344) or (Propionibacterium_freudenreichii_subsp._shermanii_CIRM-BIA1.CDS.1266) or (Propionibacterium_freudenreichii_subsp._shermanii_CIRM-BIA1.CDS.1269)	(Propionibacterium_avidum_44067.CDS.1284) or (Propionibacterium_avidum_44067.CDS.1199) or (Propionibacterium_avidum_44067.CDS.1198)	(Propionibacterium_propionicum_F0230a.CDS.1593) or (Propionibacterium_propionicum_F0230a.CDS.1402)	(Propionibacterium_acnes_6609.CDS.1160) or (Propionibacterium_acnes_6609.CDS.1159) or (Propionibacterium_acnes_6609.CDS.1082)
rxn01044_c0	<->	c0		D-Xylose ketol-isomerase_c0	5.3.1.5	Xylose_utilization|Sugar_utilization_in_Thermotogales	None	(1) cpd00154[c0] <-> (1) cpd00259[c0]	|Xylose| <=> |D-Lyxulose|						PRES	PRES	ABSENT	ABSENT	ABSENT	ABSENT		(CDS.352) or (CDS.662)	Propionibacterium_acidipropionici_55737.CDS.2753
rxn12846_c0	<->	c0		Gly-Phe aminopeptidase_c0	3.4.11.2	Recycling_of_Peptidoglycan_Amino_Acids|Protein_degradation	None	(1) cpd15605[c0] + (1) cpd00001[c0] <-> (1) cpd00066[c0] + (1) cpd00033[c0]	|H2O| + |Gly-Phe| <=> |Glycine| + |L-Phenylalanine|						PRES	PRES	PRES	PRES	PRES	PRES		(CDS.2098) or ((CDS.2662) or (CDS.2267)) or ((CDS.1181) or (CDS.2488))	(Propionibacterium_acidipropionici_55737.CDS.861) or ((Propionibacterium_acidipropionici_55737.CDS.1395) or (Propionibacterium_acidipropionici_55737.CDS.1010)) or ((Propionibacterium_acidipropionici_55737.CDS.1224) or (Propionibacterium_acidipropionici_55737.CDS.3329))	(Propionibacterium_freudenreichii_subsp._shermanii_CIRM-BIA1.CDS.1113) or (Propionibacterium_freudenreichii_subsp._shermanii_CIRM-BIA1.CDS.847) or ((Propionibacterium_freudenreichii_subsp._shermanii_CIRM-BIA1.CDS.1609) or (Propionibacterium_freudenreichii_subsp._shermanii_CIRM-BIA1.CDS.635))	(Propionibacterium_avidum_44067.CDS.115) or (Propionibacterium_avidum_44067.CDS.115) or ((Propionibacterium_avidum_44067.CDS.1592) or (Propionibacterium_avidum_44067.CDS.391)) or (Propionibacterium_avidum_44067.CDS.1561)	(Propionibacterium_propionicum_F0230a.CDS.1908) or ((Propionibacterium_propionicum_F0230a.CDS.2274) or (Propionibacterium_propionicum_F0230a.CDS.1237)) or (Propionibacterium_propionicum_F0230a.CDS.2135)	(Propionibacterium_acnes_6609.CDS.2257) or (Propionibacterium_acnes_6609.CDS.2257) or ((Propionibacterium_acnes_6609.CDS.1971) or (Propionibacterium_acnes_6609.CDS.715)) or (Propionibacterium_acnes_6609.CDS.751)
rxn01218_c0	->	c0		2'-Deoxycytidine 5'-monophosphate phosphohydrolase_c0	3.1.3.5,3.1.3.5)	Purine_conversions|pyrimidine_conversions	None	(1) cpd00206[c0] + (1) cpd00001[c0] -> (1) cpd00067[c0] + (1) cpd00009[c0] + (1) cpd00654[c0]	|H2O| + |dCMP| => |Phosphate| + |H+| + |Deoxycytidine|						PRES	PRES	ABSENT	PRES	PRES	PRES		CDS.3134	Propionibacterium_acidipropionici_55737.CDS.1873		(Propionibacterium_avidum_44067.CDS.129) or (Propionibacterium_avidum_44067.CDS.739)	(Propionibacterium_propionicum_F0230a.CDS.300) or (Propionibacterium_propionicum_F0230a.CDS.1790) or (Propionibacterium_propionicum_F0230a.CDS.2764)	Propionibacterium_acnes_6609.CDS.2238
rxn05161_c0	->	c0		L-Leucine-ABC transport_c0	Undetermined	ABC_transporter_branched-chain_amino_acid_(TC_3.A.1.4.1)	None	(1) cpd00002[c0] + (1) cpd00001[c0] + (1) cpd00107[e0] -> (1) cpd00067[c0] + (1) cpd00009[c0] + (1) cpd00008[c0] + (1) cpd00107[c0]	|H2O| + |ATP| + |L-Leucine[e]| => |ADP| + |Phosphate| + |H+| + |L-Leucine|						PRES	PRES	PRES	ABSENT	PRES	ABSENT		(CDS.2639) and (CDS.2642) and (CDS.2640) and (CDS.2641) and (CDS.2643)	(Propionibacterium_acidipropionici_55737.CDS.1371) and (Propionibacterium_acidipropionici_55737.CDS.1374) and (Propionibacterium_acidipropionici_55737.CDS.1372) and (Propionibacterium_acidipropionici_55737.CDS.1373) and (Propionibacterium_acidipropionici_55737.CDS.1375)	(Propionibacterium_freudenreichii_subsp._shermanii_CIRM-BIA1.CDS.1120) and (Propionibacterium_freudenreichii_subsp._shermanii_CIRM-BIA1.CDS.1118) and (Propionibacterium_freudenreichii_subsp._shermanii_CIRM-BIA1.CDS.1116) and (Propionibacterium_freudenreichii_subsp._shermanii_CIRM-BIA1.CDS.1117) and (Propionibacterium_freudenreichii_subsp._shermanii_CIRM-BIA1.CDS.1119)		((Propionibacterium_propionicum_F0230a.CDS.24) or (Propionibacterium_propionicum_F0230a.CDS.864)) and (Propionibacterium_propionicum_F0230a.CDS.866) and (Propionibacterium_propionicum_F0230a.CDS.865) and (Propionibacterium_propionicum_F0230a.CDS.864)
rxn05239_c0	->	c0		adenosine 3',5'-bisphosphate,sulfite:oxidized-thioredoxin oxidoreductase_c0	1.8.4.8	Inorganic_Sulfur_Assimilation|Cysteine_Biosynthesis	None	(1) cpd00044[c0] + (1) cpd11421[c0] -> (1) cpd11420[c0] + (1) cpd00045[c0] + (1) cpd00081[c0]	|3-phosphoadenylylsulfate| + |trdrd| => |Adenosine 3-5-bisphosphate| + |Sulfite| + |trdox|						PRES	PRES	PRES	ABSENT	ABSENT	ABSENT		(CDS.170)	(Propionibacterium_acidipropionici_55737.CDS.2271)	(Propionibacterium_freudenreichii_subsp._shermanii_CIRM-BIA1.CDS.2142)
rxn05201_c0	<->	c0		Hypoxanthine ion-coupled transport_c0	Undetermined	Purine_Utilization	None	(1) cpd00226[e0] + (1) cpd00067[e0] <-> (1) cpd00226[c0] + (1) cpd00067[c0]	|H+[e]| + |HYXN[e]| <=> |H+| + |HYXN|						PRES	PRES	PRES	PRES	PRES	PRES		CDS.925	Propionibacterium_acidipropionici_55737.CDS.3075	Propionibacterium_freudenreichii_subsp._shermanii_CIRM-BIA1.CDS.1810	Propionibacterium_avidum_44067.CDS.1778	Propionibacterium_propionicum_F0230a.CDS.763	Propionibacterium_acnes_6609.CDS.511
rxn05383_c0	<->	c0		3-methylbutanoyl-CoA:[acyl-carrier-protein] transferase_c0	2.3.1.0	mycolic_acid_synthesis|Fatty_Acid_Biosynthesis_FASII	None	(1) cpd11493[c0] + (1) cpd01882[c0] <-> (1) cpd11520[c0] + (1) cpd00010[c0]	|Isovaleryl-CoA| + |ACP| <=> |CoA| + |isovaleryl-ACP|						PRES	PRES	PRES	PRES	PRES	PRES		CDS.1475	Propionibacterium_acidipropionici_55737.CDS.768	Propionibacterium_freudenreichii_subsp._shermanii_CIRM-BIA1.CDS.981	Propionibacterium_avidum_44067.CDS.1305	(Propionibacterium_propionicum_F0230a.CDS.1061) or (Propionibacterium_propionicum_F0230a.CDS.1063) or (Propionibacterium_propionicum_F0230a.CDS.1062) or (Propionibacterium_propionicum_F0230a.CDS.1059) or (Propionibacterium_propionicum_F0230a.CDS.1521) or (Propionibacterium_propionicum_F0230a.CDS.1052) or (Propionibacterium_propionicum_F0230a.CDS.1057) or (Propionibacterium_propionicum_F0230a.CDS.…	Propionibacterium_acnes_6609.CDS.1059
rxn00830_c0	<->	c0		Isopentenyl-diphosphate delta3-delta2-isomerase_c0	5.3.3.2	polyprenyl_synthesis|Isoprenoid_Biosynthesis:_Interconversions|Archaeal_lipids|Isoprenoid_Biosynthesis	None	(1) cpd00113[c0] <-> (1) cpd00202[c0]	|Isopentenyldiphosphate| <=> |DMAPP|						PRES	PRES	ABSENT	PRES	PRES	PRES		((CDS.3152) or (CDS.982)) or (CDS.2613)	((Propionibacterium_acidipropionici_55737.CDS.1893) or (Propionibacterium_acidipropionici_55737.CDS.3113) or (Propionibacterium_acidipropionici_55737.CDS.3148)) or (Propionibacterium_acidipropionici_55737.CDS.1348)		Propionibacterium_avidum_44067.CDS.113	(Propionibacterium_propionicum_F0230a.CDS.719) or (Propionibacterium_propionicum_F0230a.CDS.802)	Propionibacterium_acnes_6609.CDS.2258
rxn08180_c0	->	c0		Biotin synthase_c0	2.8.1.6	YgfZ|Biotin_biosynthesis	None	(1) cpd01311[c0] + (1) cpd00017[c0] + (1) cpd00074[c0] -> (1) cpd03091[c0] + (1) cpd00067[c0] + (1) cpd00060[c0] + (1) cpd00104[c0]	|S-Adenosyl-L-methionine| + |S| + |Dethiobiotin| => |L-Methionine| + |H+| + |BIOT| + |5'-Deoxyadenosine|						PRES	PRES	PRES	PRES	PRES	PRES		CDS.1018	Propionibacterium_acidipropionici_55737.CDS.3185	Propionibacterium_freudenreichii_subsp._shermanii_CIRM-BIA1.CDS.1036	Propionibacterium_avidum_44067.CDS.871	Propionibacterium_propionicum_F0230a.CDS.1034	Propionibacterium_acnes_6609.CDS.1522
rxn01331_c0	->	c0		D-erythrose 4-phosphate:NAD+ oxidoreductase_c0	1.2.1.72	Calvin-Benson_cycle|Pyridoxin_(Vitamin_B6)_Biosynthesis|Glutaredoxins|Redox-dependent_regulation_of_nucleus_processes|Glycolysis_and_Gluconeogenesis|Entner-Doudoroff_Pathway	None	(1) cpd00236[c0] + (1) cpd00001[c0] + (1) cpd00003[c0] -> (2) cpd00067[c0] + (1) cpd00004[c0] + (1) cpd02147[c0]	|H2O| + |NAD| + |D-Erythrose4-phosphate| => |NADH| + (2) |H+| + |4-Phosphoerythronate|						PRES	PRES	PRES	PRES	PRES	PRES		(CDS.1306) or (CDS.975)	(Propionibacterium_acidipropionici_55737.CDS.3456) or (Propionibacterium_acidipropionici_55737.CDS.3141)	Propionibacterium_freudenreichii_subsp._shermanii_CIRM-BIA1.CDS.1519	Propionibacterium_avidum_44067.CDS.1454	Propionibacterium_propionicum_F0230a.CDS.1101	Propionibacterium_acnes_6609.CDS.879
rxn00800_c0	<->	c0		N6-(1,2-Dicarboxyethyl)AMP AMP-lyase_c0	4.3.2.2	De_Novo_Purine_Biosynthesis|Purine_conversions	None	(1) cpd02375[c0] <-> (1) cpd00018[c0] + (1) cpd00106[c0]	|Adenylosuccinate| <=> |AMP| + |Fumarate|						PRES	PRES	PRES	PRES	PRES	PRES		CDS.2669	Propionibacterium_acidipropionici_55737.CDS.1402	Propionibacterium_freudenreichii_subsp._shermanii_CIRM-BIA1.CDS.438	Propionibacterium_avidum_44067.CDS.228	Propionibacterium_propionicum_F0230a.CDS.518	Propionibacterium_acnes_6609.CDS.2131
rxn01343_c0	<->	c0		ATP:Sedoheptulose 7-phosphate 1-phosphotransferase_c0	2.7.1.11	Glycolysis_and_Gluconeogenesis,_including_Archaeal_enzymes|Hexitol_degradation|N-Acetyl-Galactosamine_and_Galactosamine_Utilization|Glycolysis_and_Gluconeogenesis|D-Tagatose_and_Galactitol_Utilization	None	(1) cpd00238[c0] + (1) cpd00002[c0] <-> (1) cpd00008[c0] + (1) cpd00349[c0]	|ATP| + |Sedoheptulose7-phosphate| <=> |ADP| + |Sedoheptulose 1,7-bisphosphate|						PRES	PRES	PRES	PRES	PRES	PRES		CDS.225	Propionibacterium_acidipropionici_55737.CDS.2331	Propionibacterium_freudenreichii_subsp._shermanii_CIRM-BIA1.CDS.866	Propionibacterium_avidum_44067.CDS.2160	Propionibacterium_propionicum_F0230a.CDS.38	Propionibacterium_acnes_6609.CDS.96
rxn01520_c0	->	c0		5,10-Methylenetetrahydrofolate:dUMP C-methyltransferase_c0	2.1.1.45	Folate_Biosynthesis|Folate_Biosynthesis_(Phoenix_Copy)|pyrimidine_conversions	None	(1) cpd00299[c0] + (1) cpd00125[c0] -> (1) cpd00330[c0] + (1) cpd00298[c0]	|5-10-Methylenetetrahydrofolate| + |dUMP| => |dTMP| + |Dihydrofolate|						PRES	PRES	PRES	PRES	PRES	PRES		CDS.2334	Propionibacterium_acidipropionici_55737.CDS.1064	Propionibacterium_freudenreichii_subsp._shermanii_CIRM-BIA1.CDS.801	Propionibacterium_avidum_44067.CDS.553	Propionibacterium_propionicum_F0230a.CDS.1010	Propionibacterium_acnes_6609.CDS.1800
rxn05234_c0	->	c0		Ribonucleotide reductase: GTP_c0	1.17.4.2	Ribonucleotide_reduction	None	(1) cpd00038[c0] + (1) cpd11421[c0] -> (1) cpd00241[c0] + (1) cpd11420[c0] + (1) cpd00001[c0]	|GTP| + |trdrd| => |H2O| + |dGTP| + |trdox|						PRES	PRES	PRES	PRES	PRES	PRES		CDS.45	Open_problem	Open_problem	Propionibacterium_avidum_44067.CDS.88	Open_problem	Propionibacterium_acnes_6609.CDS.2285
rxn05441_c0	->	c0		9-methyl-trans-dec-2-enoyl-ACP:NAD+ oxidoreductase (A-specific)_c0	1.3.1.0	mycolic_acid_synthesis|Fatty_Acid_Biosynthesis_FASII	None	(1) cpd00067[c0] + (1) cpd00004[c0] + (1) cpd11531[c0] -> (1) cpd11532[c0] + (1) cpd00003[c0]	|NADH| + |H+| + |9-methyl-trans-dec-2-enoyl-ACP| => |NAD| + |9-methyl-decanoyl-ACP|						PRES	PRES	PRES	PRES	PRES	PRES		CDS.2192	Propionibacterium_acidipropionici_55737.CDS.954	Propionibacterium_freudenreichii_subsp._shermanii_CIRM-BIA1.CDS.1490	Propionibacterium_avidum_44067.CDS.711	Propionibacterium_propionicum_F0230a.CDS.1131	Propionibacterium_acnes_6609.CDS.1652
rxn10342_c0	<->	c0		isohexadecanoyl-cardiolipin synthase_c0	Undetermined	Glycerolipid_and_Glycerophospholipid_Metabolism_in_Bacteria	None	(2) cpd15727[c0] <-> (1) cpd15799[c0] + (1) cpd00100[c0]	(2) |Diisohexadecanoylphosphatidylglycerol| <=> |Glycerol| + |Isohexadecanoylcardiolipin (B. subtilis)|						PRES	PRES	PRES	ABSENT	PRES	ABSENT		CDS.2426	Propionibacterium_acidipropionici_55737.CDS.1160	Propionibacterium_freudenreichii_subsp._shermanii_CIRM-BIA1.CDS.717		Propionibacterium_propionicum_F0230a.CDS.2155
rxn08792_c0	->	c0		L-Lactate dehydrogenase (ubiquinone)_c0	1.1.2.3	Fermentations:_Lactate|Lactate_utilization|Respiratory_dehydrogenases_1|Fermentations:_Mixed_acid	None	(1) cpd15560[c0] + (1) cpd00159[c0] -> (1) cpd15561[c0] + (1) cpd00020[c0]	|L-Lactate| + |Ubiquinone-8| => |Pyruvate| + |Ubiquinol-8|						PRES	PRES	PRES	PRES	PRES	PRES		(CDS.528) and (CDS.529) and (CDS.527)	(Propionibacterium_acidipropionici_55737.CDS.2605) and (Propionibacterium_acidipropionici_55737.CDS.2606) and (Propionibacterium_acidipropionici_55737.CDS.2604)	(Propionibacterium_freudenreichii_subsp._shermanii_CIRM-BIA1.CDS.1842) and (Propionibacterium_freudenreichii_subsp._shermanii_CIRM-BIA1.CDS.1841) and (Propionibacterium_freudenreichii_subsp._shermanii_CIRM-BIA1.CDS.1843)	(Propionibacterium_avidum_44067.CDS.2088) and (Propionibacterium_avidum_44067.CDS.2087) and (Propionibacterium_avidum_44067.CDS.2089)	((Propionibacterium_propionicum_F0230a.CDS.1314) and (Propionibacterium_propionicum_F0230a.CDS.1315) and (Propionibacterium_propionicum_F0230a.CDS.1313)) or (Propionibacterium_propionicum_F0230a.CDS.1630)	(Propionibacterium_acnes_6609.CDS.179) and (Propionibacterium_acnes_6609.CDS.180) and (Propionibacterium_acnes_6609.CDS.181)
rxn05426_c0	<->	c0		12-methyl-3-oxo-tridecanoyl-ACP:NADP+ oxidoreductase_c0	1.1.1.0	mycolic_acid_synthesis|Fatty_Acid_Biosynthesis_FASII	None	(1) cpd11562[c0] + (1) cpd00067[c0] + (1) cpd00005[c0] <-> (1) cpd00006[c0] + (1) cpd11563[c0]	|NADPH| + |H+| + |12-methyl-3-oxo-tridecanoyl-ACP| <=> |NADP| + |12-methyl-3-hydroxy-tridecanoyl-ACP|						PRES	PRES	PRES	PRES	PRES	PRES		(CDS.2902) or (CDS.2196) or (CDS.2193) or (CDS.24)	(Propionibacterium_acidipropionici_55737.CDS.955) or (Propionibacterium_acidipropionici_55737.CDS.2161) or (Propionibacterium_acidipropionici_55737.CDS.1640) or (Propionibacterium_acidipropionici_55737.CDS.958)	(Propionibacterium_freudenreichii_subsp._shermanii_CIRM-BIA1.CDS.1491) or (Propionibacterium_freudenreichii_subsp._shermanii_CIRM-BIA1.CDS.1492)	(Propionibacterium_avidum_44067.CDS.2114) or (Propionibacterium_avidum_44067.CDS.710)	(Propionibacterium_propionicum_F0230a.CDS.458) or (Propionibacterium_propionicum_F0230a.CDS.1130) or (Propionibacterium_propionicum_F0230a.CDS.1067)	(Propionibacterium_acnes_6609.CDS.1653) or (Propionibacterium_acnes_6609.CDS.151) or (Propionibacterium_acnes_6609.CDS.1953) or (Propionibacterium_acnes_6609.CDS.391)
rxn08818_c0	<->	c0		Lysophospholipase L2 (2-acylglycerophosphotidate, n-C14:0)_c0	3.1.1.5	Triacylglycerol_metabolism	None	(1) cpd15363[c0] + (1) cpd00001[c0] <-> (1) cpd00067[c0] + (1) cpd00080[c0] + (1) cpd03847[c0]	|H2O| + |2-tetradecanoyl-sn-glycerol 3-phosphate| <=> |H+| + |Glycerol-3-phosphate| + |Myristic acid|						PRES	PRES	PRES	PRES	PRES	PRES		(CDS.1108) or (CDS.2647) or (CDS.3243)	(Propionibacterium_acidipropionici_55737.CDS.1985) or (Propionibacterium_acidipropionici_55737.CDS.1380) or (Propionibacterium_acidipropionici_55737.CDS.3257)	(Propionibacterium_freudenreichii_subsp._shermanii_CIRM-BIA1.CDS.520) or (Propionibacterium_freudenreichii_subsp._shermanii_CIRM-BIA1.CDS.2299)	((Propionibacterium_avidum_44067.CDS.852) or (Propionibacterium_avidum_44067.CDS.37)) or ((Propionibacterium_avidum_44067.CDS.256) or (Propionibacterium_avidum_44067.CDS.1650) or (Propionibacterium_avidum_44067.CDS.1396))	(Propionibacterium_propionicum_F0230a.CDS.2893) or (Propionibacterium_propionicum_F0230a.CDS.2597)	((Propionibacterium_acnes_6609.CDS.1539) or (Propionibacterium_acnes_6609.CDS.2290)) or ((Propionibacterium_acnes_6609.CDS.2103) or (Propionibacterium_acnes_6609.CDS.640))
rxn02314_c0	<->	c0		ATP:D-tagatose-6-phosphate 1-phosphotransferase_c0	2.7.1.11,2.7.1.144,2.7.1.145,2.7.1.56	Fructose_utilization	None	(1) cpd00002[c0] + (1) cpd00805[c0] <-> (1) cpd00008[c0] + (1) cpd02371[c0]	|ATP| + |D-Tagatose 6-phosphate| <=> |ADP| + |D-Tagatose 1,6-biphosphate|						PRES	PRES	PRES	PRES	PRES	PRES		(CDS.225)	(Propionibacterium_acidipropionici_55737.CDS.2331)	(Propionibacterium_freudenreichii_subsp._shermanii_CIRM-BIA1.CDS.866)	(Propionibacterium_avidum_44067.CDS.2160)	(Propionibacterium_propionicum_F0230a.CDS.38)	(Propionibacterium_acnes_6609.CDS.96)
rxn05566_c0	<->	c0		D-galactose transport in via proton symport_c0	Undetermined	None	None	(1) cpd00067[e0] + (1) cpd00108[e0] <-> (1) cpd00067[c0] + (1) cpd00108[c0]	|H+[e]| + |Galactose[e]| <=> |H+| + |Galactose|						PRES	PRES	ABSENT	PRES	ABSENT	PRES		(CDS.2071) or (CDS.735)	(Propionibacterium_acidipropionici_55737.CDS.832) or (Propionibacterium_acidipropionici_55737.CDS.2823)		(Propionibacterium_avidum_44067.CDS.75) or (Propionibacterium_avidum_44067.CDS.1750)		Propionibacterium_acnes_6609.CDS.1300
rxn01465_c0	<->	c0		(S)-Dihydroorotate amidohydrolase_c0	3.5.2.3	De_Novo_Pyrimidine_Synthesis|Allantoin_degradation|YgfZ|Zinc_regulated_enzymes	None	(1) cpd00001[c0] + (1) cpd00282[c0] <-> (1) cpd00067[c0] + (1) cpd00343[c0]	|H2O| + |S-Dihydroorotate| <=> |H+| + |N-Carbamoyl-L-aspartate|						PRES	PRES	PRES	PRES	PRES	PRES		(CDS.1484) or (CDS.2930)	Propionibacterium_acidipropionici_55737.CDS.760	Propionibacterium_freudenreichii_subsp._shermanii_CIRM-BIA1.CDS.896	Propionibacterium_avidum_44067.CDS.1293	Propionibacterium_propionicum_F0230a.CDS.1910	Propionibacterium_acnes_6609.CDS.1073
rxn05364_c0	<->	c0		6-methyl-3-oxo-octanoyl-ACP:NADP+ oxidoreductase_c0	1.1.1.0	mycolic_acid_synthesis|Fatty_Acid_Biosynthesis_FASII	None	(1) cpd00067[c0] + (1) cpd11500[c0] + (1) cpd00005[c0] <-> (1) cpd11501[c0] + (1) cpd00006[c0]	|NADPH| + |H+| + |6-methyl-3-oxo-octanoyl-ACP| <=> |NADP| + |6-methyl-3-hydroxy-octanoyl-ACP|						PRES	PRES	PRES	PRES	PRES	PRES		(CDS.2902) or (CDS.2196) or (CDS.2193) or (CDS.24)	(Propionibacterium_acidipropionici_55737.CDS.955) or (Propionibacterium_acidipropionici_55737.CDS.2161) or (Propionibacterium_acidipropionici_55737.CDS.1640) or (Propionibacterium_acidipropionici_55737.CDS.958)	(Propionibacterium_freudenreichii_subsp._shermanii_CIRM-BIA1.CDS.1491) or (Propionibacterium_freudenreichii_subsp._shermanii_CIRM-BIA1.CDS.1492)	(Propionibacterium_avidum_44067.CDS.2114) or (Propionibacterium_avidum_44067.CDS.710)	(Propionibacterium_propionicum_F0230a.CDS.458) or (Propionibacterium_propionicum_F0230a.CDS.1130) or (Propionibacterium_propionicum_F0230a.CDS.1067)	(Propionibacterium_acnes_6609.CDS.1653) or (Propionibacterium_acnes_6609.CDS.151) or (Propionibacterium_acnes_6609.CDS.1953) or (Propionibacterium_acnes_6609.CDS.391)
rxn09978_c0	<->	c0		beta-glucosidase (methyl-alpha-D-glucoside)_c0	3.2.1.21	Beta-Glucoside_Metabolism|Fructooligosaccharides(FOS)_and_Raffinose_Utilization|Sugar_utilization_in_Thermotogales|Sucrose_Metabolism	None	(1) cpd00001[c0] + (1) cpd15584[c0] <-> (1) cpd00027[c0] + (1) cpd00116[c0]	|H2O| + |alpha-Methyl-D-glucoside| <=> |D-Glucose| + |Methanol|						PRES	PRES	PRES	PRES	PRES	PRES		(CDS.3029) or (CDS.1786) or (CDS.1965) or (CDS.189)	(Propionibacterium_acidipropionici_55737.CDS.1777) or (Propionibacterium_acidipropionici_55737.CDS.2295) or (Propionibacterium_acidipropionici_55737.CDS.1776) or (Propionibacterium_acidipropionici_55737.CDS.2294) or (Propionibacterium_acidipropionici_55737.CDS.2293) or (Propionibacterium_acidipropionici_55737.CDS.325) or (Propionibacterium_acidipropionici_55737.CDS.438)	Propionibacterium_freudenreichii_subsp._shermanii_CIRM-BIA1.CDS.291	Propionibacterium_avidum_44067.CDS.1298	Propionibacterium_propionicum_F0230a.CDS.1609	Propionibacterium_acnes_6609.CDS.1067
rxn00223_c0	<->	c0		xylose isomerase_c0	5.3.1.5	Xylose_utilization|Sugar_utilization_in_Thermotogales	None	(1) cpd00027[c0] <-> (1) cpd00082[c0]	|D-Glucose| <=> |D-Fructose|						PRES	ABSENT	ABSENT	ABSENT	ABSENT	ABSENT		CDS.352
rxn01800_c0	->	c0		Deoxycytidine aminohydrolase_c0	3.5.4.14,3.5.4.5	Murein_hydrolase_regulation_and_cell_death|tRNA_modification_Bacteria|pyrimidine_conversions	None	(1) cpd00067[c0] + (1) cpd00001[c0] + (1) cpd00654[c0] -> (1) cpd00412[c0] + (1) cpd00013[c0]	|H2O| + |H+| + |Deoxycytidine| => |NH3| + |Deoxyuridine|						PRES	PRES	ABSENT	PRES	PRES	PRES		CDS.2396	Propionibacterium_acidipropionici_55737.CDS.1127		Propionibacterium_avidum_44067.CDS.492	Propionibacterium_propionicum_F0230a.CDS.1166	Propionibacterium_acnes_6609.CDS.1861
rxn10217_c0	->	c0		isopentadecanoyl-1-acylglycerol-3-phosphate O-acyltransferase_c0	2.3.1.51	Phosphate_metabolism|Glycerolipid_and_Glycerophospholipid_Metabolism_in_Bacteria	None	(1) cpd15674[c0] + (1) cpd11437[c0] -> (1) cpd15680[c0] + (1) cpd00010[c0]	|fa3coa| + |1-isopentadecanoyl-sn-glycerol 3-phosphate| => |CoA| + |1,2-diisopentadecanoyl-sn-glycerol 3-phosphate|						PRES	PRES	PRES	PRES	PRES	PRES		(CDS.1233) or (CDS.2015) or (CDS.3175) or (CDS.1232)	(Propionibacterium_acidipropionici_55737.CDS.1914) or (Propionibacterium_acidipropionici_55737.CDS.3381) or (Propionibacterium_acidipropionici_55737.CDS.273) or (Propionibacterium_acidipropionici_55737.CDS.3380)	(Propionibacterium_freudenreichii_subsp._shermanii_CIRM-BIA1.CDS.1578) or (Propionibacterium_freudenreichii_subsp._shermanii_CIRM-BIA1.CDS.1351) or (Propionibacterium_freudenreichii_subsp._shermanii_CIRM-BIA1.CDS.74) or (Propionibacterium_freudenreichii_subsp._shermanii_CIRM-BIA1.CDS.1577)	(Propionibacterium_avidum_44067.CDS.2372) or (Propionibacterium_avidum_44067.CDS.772) or (Propionibacterium_avidum_44067.CDS.1533) or (Propionibacterium_avidum_44067.CDS.913)	(Propionibacterium_propionicum_F0230a.CDS.2115) or (Propionibacterium_propionicum_F0230a.CDS.1689) or (Propionibacterium_propionicum_F0230a.CDS.1390) or (Propionibacterium_propionicum_F0230a.CDS.298)	(Propionibacterium_acnes_6609.CDS.2394) or (Propionibacterium_acnes_6609.CDS.1469) or (Propionibacterium_acnes_6609.CDS.782)
rxn09449_c0	->	c0		fatty-acid--CoA ligase (octadecanoate)_c0	6.2.1.3	Fatty_acid_degradation_regulons|Unsaturated_Fatty_Acid_Metabolism|Carbonate_Biomineralization|n-Phenylalkanoic_acid_degradation|Biotin_biosynthesis	None	(1) cpd01080[c0] + (1) cpd00067[c0] + (1) cpd00002[c0] + (1) cpd00010[c0] -> (1) cpd00018[c0] + (1) cpd00012[c0] + (1) cpd00327[c0]	|ATP| + |CoA| + |H+| + |ocdca| => |PPi| + |AMP| + |strcoa|						PRES	PRES	PRES	PRES	PRES	PRES		(CDS.2884) or (CDS.2275) or (CDS.1919) or (CDS.2274) or (CDS.3171) or (CDS.2383) or (CDS.558)	(Propionibacterium_acidipropionici_55737.CDS.1018) or (Propionibacterium_acidipropionici_55737.CDS.372) or (Propionibacterium_acidipropionici_55737.CDS.2634) or (Propionibacterium_acidipropionici_55737.CDS.1910) or (Propionibacterium_acidipropionici_55737.CDS.1621) or (Propionibacterium_acidipropionici_55737.CDS.1113) or (Propionibacterium_acidipropionici_55737.CDS.1019)	(Propionibacterium_freudenreichii_subsp._shermanii_CIRM-BIA1.CDS.2361) or (Propionibacterium_freudenreichii_subsp._shermanii_CIRM-BIA1.CDS.2281) or (Propionibacterium_freudenreichii_subsp._shermanii_CIRM-BIA1.CDS.193) or (Propionibacterium_freudenreichii_subsp._shermanii_CIRM-BIA1.CDS.843) or (Propionibacterium_freudenreichii_subsp._shermanii_CIRM-BIA1.CDS.267)	(Propionibacterium_avidum_44067.CDS.2376) or (Propionibacterium_avidum_44067.CDS.644)	(Propionibacterium_propionicum_F0230a.CDS.2888) or (Propionibacterium_propionicum_F0230a.CDS.1921) or (Propionibacterium_propionicum_F0230a.CDS.2415) or (Propionibacterium_propionicum_F0230a.CDS.2899)	(Propionibacterium_acnes_6609.CDS.1754) or (Propionibacterium_acnes_6609.CDS.1383) or (Propionibacterium_acnes_6609.CDS.2391) or (Propionibacterium_acnes_6609.CDS.1854)
rxn03975_c0	<-	c0		FMNH2:NADP+ oxidoreductase_c0	1.5.1.29	Glutaredoxins	None	(1) cpd00006[c0] + (1) cpd01270[c0] <- (1) cpd00067[c0] + (1) cpd00050[c0] + (1) cpd00005[c0]	|NADP| + |FMNH2| <= |NADPH| + |FMN| + |H+|						PRES	PRES	PRES	PRES	PRES	PRES		CDS.2607	Propionibacterium_acidipropionici_55737.CDS.1343	Propionibacterium_freudenreichii_subsp._shermanii_CIRM-BIA1.CDS.627	Open_problem	Open_problem	Open_problem
rxn00818_c0	->	c0		Raffinose galactohydrolase_c0	3.2.1.22	Fructooligosaccharides(FOS)_and_Raffinose_Utilization|Melibiose_Utilization|Galactosylceramide_and_Sulfatide_metabolism	None	(1) cpd00001[c0] + (1) cpd00382[c0] -> (1) cpd00076[c0] + (1) cpd00108[c0]	|H2O| + |Melitose| => |Sucrose| + |Galactose|						PRES	PRES	ABSENT	ABSENT	PRES	PRES		(CDS.313) or (CDS.3141) or (CDS.694) or (CDS.734)	(Propionibacterium_acidipropionici_55737.CDS.2429) or (Propionibacterium_acidipropionici_55737.CDS.2822) or (Propionibacterium_acidipropionici_55737.CDS.1882)			Propionibacterium_propionicum_F0230a.CDS.1477	Propionibacterium_acnes_6609.CDS.2198
rxn05430_c0	<->	c0		14-methyl-3-oxo-pentadecanoyl-ACP:NADP+ oxidoreductase_c0	1.1.1.0	mycolic_acid_synthesis|Fatty_Acid_Biosynthesis_FASII	None	(1) cpd00067[c0] + (1) cpd11566[c0] + (1) cpd00005[c0] <-> (1) cpd00006[c0] + (1) cpd11567[c0]	|NADPH| + |H+| + |14-methyl-3-oxo-pentadecanoyl-ACP| <=> |NADP| + |14-methyl-3-hydroxy-pentadecanoyl-ACP|						PRES	PRES	PRES	PRES	PRES	PRES		(CDS.2902) or (CDS.2196) or (CDS.2193) or (CDS.24)	(Propionibacterium_acidipropionici_55737.CDS.955) or (Propionibacterium_acidipropionici_55737.CDS.2161) or (Propionibacterium_acidipropionici_55737.CDS.1640) or (Propionibacterium_acidipropionici_55737.CDS.958)	(Propionibacterium_freudenreichii_subsp._shermanii_CIRM-BIA1.CDS.1491) or (Propionibacterium_freudenreichii_subsp._shermanii_CIRM-BIA1.CDS.1492)	(Propionibacterium_avidum_44067.CDS.2114) or (Propionibacterium_avidum_44067.CDS.710)	(Propionibacterium_propionicum_F0230a.CDS.458) or (Propionibacterium_propionicum_F0230a.CDS.1130) or (Propionibacterium_propionicum_F0230a.CDS.1067)	(Propionibacterium_acnes_6609.CDS.1653) or (Propionibacterium_acnes_6609.CDS.151) or (Propionibacterium_acnes_6609.CDS.1953) or (Propionibacterium_acnes_6609.CDS.391)
rxn00615_c0	<->	c0		ATP:glycerol 3-phosphotransferase_c0	2.7.1.30	MLST|Glycerolipid_and_Glycerophospholipid_Metabolism_in_Bacteria|Dihydroxyacetone_kinases|Glycerol_and_Glycerol-3-phosphate_Uptake_and_Utilization	None	(1) cpd00002[c0] + (1) cpd00100[c0] <-> (1) cpd00080[c0] + (1) cpd00008[c0]	|ATP| + |Glycerol| <=> |ADP| + |Glycerol-3-phosphate|						PRES	PRES	PRES	PRES	PRES	PRES		CDS.3301	Propionibacterium_acidipropionici_55737.CDS.2040	Propionibacterium_freudenreichii_subsp._shermanii_CIRM-BIA1.CDS.1463	Propionibacterium_avidum_44067.CDS.2295	Propionibacterium_propionicum_F0230a.CDS.2495	Propionibacterium_acnes_6609.CDS.2468
rxn08810_c0	<->	c0		Lysophospholipase L1 (2-acylglycerophosphoglycerol, n-C12:0) (periplasm)_c0	3.1.1.5	Triacylglycerol_metabolism	None	(1) cpd15318[c0] + (1) cpd00001[c0] <-> (1) cpd00067[c0] + (1) cpd01741[c0] + (1) cpd02090[c0]	|H2O| + |1-Acyl-sn-glycero-3-phosphoglycerol dodecanoyl| <=> |H+| + |ddca| + |Glycerophosphoglycerol|						PRES	PRES	PRES	PRES	PRES	PRES		(CDS.1108) or (CDS.2647) or (CDS.3243)	(Propionibacterium_acidipropionici_55737.CDS.1985) or (Propionibacterium_acidipropionici_55737.CDS.1380) or (Propionibacterium_acidipropionici_55737.CDS.3257)	(Propionibacterium_freudenreichii_subsp._shermanii_CIRM-BIA1.CDS.520) or (Propionibacterium_freudenreichii_subsp._shermanii_CIRM-BIA1.CDS.2299)	((Propionibacterium_avidum_44067.CDS.852) or (Propionibacterium_avidum_44067.CDS.37)) or ((Propionibacterium_avidum_44067.CDS.256) or (Propionibacterium_avidum_44067.CDS.1650) or (Propionibacterium_avidum_44067.CDS.1396))	(Propionibacterium_propionicum_F0230a.CDS.2893) or (Propionibacterium_propionicum_F0230a.CDS.2597)	((Propionibacterium_acnes_6609.CDS.1539) or (Propionibacterium_acnes_6609.CDS.2290)) or ((Propionibacterium_acnes_6609.CDS.2103) or (Propionibacterium_acnes_6609.CDS.640))
rxn08307_c0	->	c0		CDP-diacylglycerol synthetase (n-C14:0)_c0	2.7.7.41	Glycerolipid_and_Glycerophospholipid_Metabolism_in_Bacteria	None	(1) cpd15522[c0] + (1) cpd00052[c0] <-> (1) cpd15423[c0] + (1) cpd00012[c0]	|CTP| + |1,2-ditetradecanoyl-sn-glycerol 3-phosphate| <=> |PPi| + |CDP-1,2-ditetradecanoylglycerol|						PRES	PRES	PRES	PRES	PRES	PRES		CDS.2164	Propionibacterium_acidipropionici_55737.CDS.927	Propionibacterium_freudenreichii_subsp._shermanii_CIRM-BIA1.CDS.1476	Propionibacterium_avidum_44067.CDS.731	Propionibacterium_propionicum_F0230a.CDS.1148	Propionibacterium_acnes_6609.CDS.1636
rxn05189_c0	->	c0		Fe(III)dicitrate-ABC transport_c0	Undetermined	Vibrioferrin_synthesis|Flavohaemoglobin|ABC_transporter_iron(III)_dicitrate_(TC_3.A.1.14.1)	None	(1) cpd03725[e0] + (1) cpd00002[c0] + (1) cpd00001[c0] -> (1) cpd03725[c0] + (1) cpd00067[c0] + (1) cpd00009[c0] + (1) cpd00008[c0]	|H2O| + |ATP| + |Fe(III)dicitrate[e]| => |ADP| + |Phosphate| + |H+| + |Fe(III)dicitrate|						PRES	ABSENT	PRES	PRES	PRES	PRES		(CDS.79) and (CDS.80) and (CDS.81)		(Propionibacterium_freudenreichii_subsp._shermanii_CIRM-BIA1.CDS.2384) and (Propionibacterium_freudenreichii_subsp._shermanii_CIRM-BIA1.CDS.2385) and (Propionibacterium_freudenreichii_subsp._shermanii_CIRM-BIA1.CDS.2386)	(Propionibacterium_avidum_44067.CDS.1604) and (Propionibacterium_avidum_44067.CDS.1605) and (Propionibacterium_avidum_44067.CDS.1606)	(Propionibacterium_propionicum_F0230a.CDS.839) and (Propionibacterium_propionicum_F0230a.CDS.840) and (Propionibacterium_propionicum_F0230a.CDS.841)	((Propionibacterium_acnes_6609.CDS.708) or (Propionibacterium_acnes_6609.CDS.1917)) and ((Propionibacterium_acnes_6609.CDS.709) or Propionibacterium_acnes_6609.CDS.1918)) and ((Propionibacterium_acnes_6609.CDS.707) or Propionibacterium_acnes_6609.CDS.1919))
rxn02201_c0	->	c0		2-Amino-4-hydroxy-6-hydroxymethyl-7,8-dihydropteridine-_c0	2.5.1.15	Folate_Biosynthesis|Folate_Biosynthesis_(Phoenix_Copy)|YgfZ	None	(1) cpd02920[c0] + (1) cpd00443[c0] -> (1) cpd00683[c0] + (1) cpd00012[c0]	|ABEE| + |7,8-Dihydropterin pyrophosphate| => |PPi| + |Dihydropteroate|						PRES	PRES	PRES	PRES	PRES	PRES		CDS.2783	Propionibacterium_acidipropionici_55737.CDS.1518	Propionibacterium_freudenreichii_subsp._shermanii_CIRM-BIA1.CDS.2004	Propionibacterium_avidum_44067.CDS.1953	Propionibacterium_propionicum_F0230a.CDS.431	Propionibacterium_acnes_6609.CDS.291
rxn05555_c0	->	c0		iron (II) transport via ABC system_c0	Undetermined	Transport_of_Iron|Campylobacter_Iron_Metabolism|Iron_acquisition_in_Vibrio	None	(1) cpd00002[c0] + (1) cpd00001[c0] + (1) cpd10515[e0] -> (1) cpd00067[c0] + (1) cpd00009[c0] + (1) cpd10515[c0] + (1) cpd00008[c0]	|H2O| + |ATP| + |Fe2+[e]| => |ADP| + |Phosphate| + |H+| + |Fe2+|						PRES	PRES	PRES	PRES	PRES	PRES		CDS.2339	Propionibacterium_acidipropionici_55737.CDS.1070	Propionibacterium_freudenreichii_subsp._shermanii_CIRM-BIA1.CDS.1943	Propionibacterium_avidum_44067.CDS.548	(Propionibacterium_propionicum_F0230a.CDS.54) or (Propionibacterium_propionicum_F0230a.CDS.57)	Propionibacterium_acnes_6609.CDS.1805
rxn00056_c0	->	c0		Fe(II):oxygen oxidoreductase_c0	1.16.3.1	Oxidative_stress	None	(4) cpd00067[c0] + (4) cpd10515[c0] + (1) cpd00007[c0] <-> (4) cpd10516[c0] + (2) cpd00001[c0]	|O2| + (4) |H+| + (4) |Fe2+| <=> (2) |H2O| + (4) |fe3|						PRES	PRES	PRES	PRES	PRES	PRES		(CDS.241) or (CDS.2901) or (CDS.239)	(Propionibacterium_acidipropionici_55737.CDS.1639) or (Propionibacterium_acidipropionici_55737.CDS.2344)	Propionibacterium_freudenreichii_subsp._shermanii_CIRM-BIA1.CDS.313	Propionibacterium_avidum_44067.CDS.91	Propionibacterium_propionicum_F0230a.CDS.3241	Propionibacterium_acnes_6609.CDS.2282
rxn00727_c0	->	c0		Chorismate pyruvate-lyase (amino-accepting)_c0	4.1.3.27	Pseudomonas_quinolone_signal_PQS|Chorismate:_Intermediate_for_synthesis_of_PAPA_antibiotics,_PABA,_anthranilate,_3-hydroxyanthranilate_and_more.|Tryptophan_synthesis	None	(1) cpd00053[c0] + (1) cpd00216[c0] -> (1) cpd00067[c0] + (1) cpd00020[c0] + (1) cpd00023[c0] + (1) cpd00093[c0]	|L-Glutamine| + |Chorismate| => |Pyruvate| + |L-Glutamate| + |H+| + |Anthranilate|						PRES	PRES	PRES	PRES	PRES	ABSENT		(CDS.571) and (CDS.1796)	(Propionibacterium_acidipropionici_55737.CDS.2648) and (Propionibacterium_acidipropionici_55737.CDS.428)	(Propionibacterium_freudenreichii_subsp._shermanii_CIRM-BIA1.CDS.242) and (Propionibacterium_freudenreichii_subsp._shermanii_CIRM-BIA1.CDS.1221)	(Propionibacterium_avidum_44067.CDS.2073) and (Propionibacterium_avidum_44067.CDS.1136)	(Propionibacterium_propionicum_F0230a.CDS.2797) and (Propionibacterium_propionicum_F0230a.CDS.1717)
rxn08936_c0	->	c0		Maltodextrin glucosidase (maltoheptaose)_c0	Undetermined	Maltose_and_Maltodextrin_Utilization	None	(1) cpd00001[c0] + (1) cpd15494[c0] <-> (1) cpd00027[c0] + (1) cpd01329[c0]	|H2O| + |Maltoheptaose| <=> |D-Glucose| + |Maltohexaose|						PRES	PRES	ABSENT	ABSENT	ABSENT	ABSENT		CDS.3111	Propionibacterium_acidipropionici_55737.CDS.1851
rxn03891_c0	->	c0		trans-hexaprenyltranstransferase_c0	2.5.1.30	Proteorhodopsin|Polyprenyl_Diphosphate_Biosynthesis	None	(1) cpd00906[c0] + (1) cpd00113[c0] -> (1) cpd02590[c0] + (1) cpd00012[c0]	|Isopentenyldiphosphate| + |all-trans-Hexaprenyl diphosphate| => |PPi| + |all-trans-Heptaprenyl diphosphate|						PRES	PRES	PRES	PRES	PRES	PRES		CDS.2567	Propionibacterium_acidipropionici_55737.CDS.1304	Propionibacterium_freudenreichii_subsp._shermanii_CIRM-BIA1.CDS.567	Propionibacterium_avidum_44067.CDS.297	Propionibacterium_propionicum_F0230a.CDS.2440	Propionibacterium_acnes_6609.CDS.2058
rxn05413_c0	->	c0		4-methyl-pentanoyl-ACP:malonyl-[acyl-carrier-protein] C-acyltransferase (decarboxylating)_c0	2.3.1.0	Fatty_Acid_Biosynthesis_FASII	None	(1) cpd00067[c0] + (1) cpd11492[c0] + (1) cpd11549[c0] -> (1) cpd11550[c0] + (1) cpd11493[c0] + (1) cpd00011[c0]	|H+| + |Malonyl-acyl-carrierprotein-| + |4-methyl-pentanoyl-ACP| => |CO2| + |ACP| + |6-methyl-3-oxo-heptanoyl-ACP|						PRES	PRES	PRES	PRES	PRES	PRES		(CDS.1474) and ((CDS.1472) or (CDS.967))	(Propionibacterium_acidipropionici_55737.CDS.769) and ((Propionibacterium_acidipropionici_55737.CDS.771) or (Propionibacterium_acidipropionici_55737.CDS.3132))	(Propionibacterium_freudenreichii_subsp._shermanii_CIRM-BIA1.CDS.980) and (Propionibacterium_freudenreichii_subsp._shermanii_CIRM-BIA1.CDS.978)	(Propionibacterium_avidum_44067.CDS.1306) and (Propionibacterium_avidum_44067.CDS.1308)	(Propionibacterium_propionicum_F0230a.CDS.1520) and ((Propionibacterium_propionicum_F0230a.CDS.1518) or (Propionibacterium_propionicum_F0230a.CDS.1053))	(Propionibacterium_acnes_6609.CDS.1058) and (Propionibacterium_acnes_6609.CDS.1056)
rxn05348_c0	->	c0		Decanoyl-[acyl-carrier protein]:malonyl-[acyl-carrier-protein]_c0	2.3.1.41,2.3.1.85,2.3.1.86,2.3.1.179,2.3.1.180	Fatty_Acid_Biosynthesis_FASII	None	(1) cpd11474[c0] + (1) cpd00067[c0] + (1) cpd11492[c0] -> (1) cpd11489[c0] + (1) cpd11493[c0] + (1) cpd00011[c0]	|H+| + |Decanoyl-ACP| + |Malonyl-acyl-carrierprotein-| => |CO2| + |3-oxododecanoyl-acp| + |ACP|						PRES	PRES	PRES	PRES	PRES	PRES		(CDS.1474) and ((CDS.1472) or (CDS.967))	(Propionibacterium_acidipropionici_55737.CDS.769) and ((Propionibacterium_acidipropionici_55737.CDS.771) or (Propionibacterium_acidipropionici_55737.CDS.3132))	(Propionibacterium_freudenreichii_subsp._shermanii_CIRM-BIA1.CDS.980) and (Propionibacterium_freudenreichii_subsp._shermanii_CIRM-BIA1.CDS.978)	(Propionibacterium_avidum_44067.CDS.1306) and (Propionibacterium_avidum_44067.CDS.1308)	(Propionibacterium_propionicum_F0230a.CDS.1520) and ((Propionibacterium_propionicum_F0230a.CDS.1518) or (Propionibacterium_propionicum_F0230a.CDS.1053))	(Propionibacterium_acnes_6609.CDS.1058) and (Propionibacterium_acnes_6609.CDS.1056)
rxn10264_c0	<->	c0		isohexadecanoyl-CDPdiacylglycerol:sn-glycerol-3-phosphate 3-phosphatidyltransferase_c0	2.7.8.5	Glycerolipid_and_Glycerophospholipid_Metabolism_in_Bacteria	None	(1) cpd15688[c0] + (1) cpd00080[c0] <-> (1) cpd15721[c0] + (1) cpd00046[c0]	|Glycerol-3-phosphate| + |CDP-1,2-diisohexadecanoylglycerol| <=> |CMP| + |Diisohexadecanoylphosphatidylglycerophosphate|						PRES	PRES	PRES	PRES	PRES	PRES		(CDS.1625) or (CDS.1497) or (CDS.1628)	(Propionibacterium_acidipropionici_55737.CDS.745) or (Propionibacterium_acidipropionici_55737.CDS.612) or (Propionibacterium_acidipropionici_55737.CDS.609)	(Propionibacterium_freudenreichii_subsp._shermanii_CIRM-BIA1.CDS.1344) or (Propionibacterium_freudenreichii_subsp._shermanii_CIRM-BIA1.CDS.1266) or (Propionibacterium_freudenreichii_subsp._shermanii_CIRM-BIA1.CDS.1269)	(Propionibacterium_avidum_44067.CDS.1284) or (Propionibacterium_avidum_44067.CDS.1199) or (Propionibacterium_avidum_44067.CDS.1198)	(Propionibacterium_propionicum_F0230a.CDS.1593) or (Propionibacterium_propionicum_F0230a.CDS.1402)	(Propionibacterium_acnes_6609.CDS.1160) or (Propionibacterium_acnes_6609.CDS.1159) or (Propionibacterium_acnes_6609.CDS.1082)
rxn05445_c0	->	c0		4-methyl-trans-pent-2-enoyl-ACP:NAD+ oxidoreductase (A-specific)_c0	1.3.1.0	mycolic_acid_synthesis|Fatty_Acid_Biosynthesis_FASII	None	(1) cpd00067[c0] + (1) cpd00004[c0] + (1) cpd11548[c0] -> (1) cpd00003[c0] + (1) cpd11549[c0]	|NADH| + |H+| + |4-methyl-trans-pent-2-enoyl-ACP| => |NAD| + |4-methyl-pentanoyl-ACP|						PRES	PRES	PRES	PRES	PRES	PRES		CDS.2192	Propionibacterium_acidipropionici_55737.CDS.954	Propionibacterium_freudenreichii_subsp._shermanii_CIRM-BIA1.CDS.1490	Propionibacterium_avidum_44067.CDS.711	Propionibacterium_propionicum_F0230a.CDS.1131	Propionibacterium_acnes_6609.CDS.1652
rxn00621_c0	->	c0		CTP:sn-glycerol-3-phosphate cytidylyltransferase_c0	2.7.7.39	Teichoic_and_lipoteichoic_acids_biosynthesis|Rhamnose_containing_glycans	None	(1) cpd00080[c0] + (1) cpd00052[c0] <-> (1) cpd00012[c0] + (1) cpd00402[c0]	|CTP| + |Glycerol-3-phosphate| <=> |PPi| + |CDPglycerol|						PRES	PRES	ABSENT	ABSENT	ABSENT	ABSENT		CDS.784	Propionibacterium_acidipropionici_55737.CDS.2872
rxn01647_c0	<->	c0		Nicotinate D-ribonucleoside:orthophosphate ribosyltransferase_c0	2.4.2.1	Deoxyribose_and_Deoxynucleoside_Catabolism|Adenosyl_nucleosidases|Purine_conversions|pyrimidine_conversions	None	(1) cpd03471[c0] + (1) cpd00009[c0] <-> (1) cpd00475[c0] + (1) cpd00218[c0]	|Phosphate| + |Nicotinate D-ribonucleoside| <=> |Niacin| + |Ribose 1-phosphate|						PRES	PRES	ABSENT	PRES	PRES	PRES		CDS.2381	Propionibacterium_acidipropionici_55737.CDS.1111		Propionibacterium_avidum_44067.CDS.503	(Propionibacterium_propionicum_F0230a.CDS.2419) or (Propionibacterium_propionicum_F0230a.CDS.1177)	Propionibacterium_acnes_6609.CDS.1852
rxn01146_c0	<->	c0		Thymidine:orthophosphate deoxyribosyltransferase_c0	2.4.2.4	Deoxyribose_and_Deoxynucleoside_Catabolism|pyrimidine_conversions	None	(1) cpd00067[c0] + (1) cpd00184[c0] + (1) cpd00009[c0] <-> (1) cpd00151[c0] + (1) cpd00509[c0]	|Phosphate| + |H+| + |Thymidine| <=> |Thymine| + |deoxyribose-1-phosphate|						PRES	PRES	ABSENT	PRES	PRES	PRES		CDS.2021	Propionibacterium_acidipropionici_55737.CDS.268		Propionibacterium_avidum_44067.CDS.907	Propionibacterium_propionicum_F0230a.CDS.3245	Propionibacterium_acnes_6609.CDS.1476
rxn12642_c0	<->	c0		aminopeptidase_c0	Undetermined	Recycling_of_Peptidoglycan_Amino_Acids|Protein_degradation	None	(1) cpd00001[c0] + (1) cpd11584[c0] <-> (1) cpd00119[c0] + (1) cpd00035[c0]	|H2O| + |Ala-His| <=> |L-Alanine| + |L-Histidine|						PRES	PRES	PRES	PRES	PRES	PRES		(CDS.2098) or ((CDS.2662) or (CDS.2267)) or ((CDS.1181) or (CDS.2488))	(Propionibacterium_acidipropionici_55737.CDS.861) or ((Propionibacterium_acidipropionici_55737.CDS.1395) or (Propionibacterium_acidipropionici_55737.CDS.1010)) or ((Propionibacterium_acidipropionici_55737.CDS.1224) or (Propionibacterium_acidipropionici_55737.CDS.3329))	(Propionibacterium_freudenreichii_subsp._shermanii_CIRM-BIA1.CDS.1113) or (Propionibacterium_freudenreichii_subsp._shermanii_CIRM-BIA1.CDS.847) or ((Propionibacterium_freudenreichii_subsp._shermanii_CIRM-BIA1.CDS.1609) or (Propionibacterium_freudenreichii_subsp._shermanii_CIRM-BIA1.CDS.635))	(Propionibacterium_avidum_44067.CDS.115) or (Propionibacterium_avidum_44067.CDS.115) or ((Propionibacterium_avidum_44067.CDS.1592) or (Propionibacterium_avidum_44067.CDS.391)) or (Propionibacterium_avidum_44067.CDS.1561)	(Propionibacterium_propionicum_F0230a.CDS.1908) or ((Propionibacterium_propionicum_F0230a.CDS.2274) or (Propionibacterium_propionicum_F0230a.CDS.1237)) or (Propionibacterium_propionicum_F0230a.CDS.2135)	(Propionibacterium_acnes_6609.CDS.2257) or (Propionibacterium_acnes_6609.CDS.2257) or ((Propionibacterium_acnes_6609.CDS.1971) or (Propionibacterium_acnes_6609.CDS.715)) or (Propionibacterium_acnes_6609.CDS.751)
rxn05247_c0	->	c0		FACOAL140(ISO)_c0	6.2.1.3	Fatty_acid_degradation_regulons|Unsaturated_Fatty_Acid_Metabolism|Carbonate_Biomineralization|n-Phenylalkanoic_acid_degradation|Biotin_biosynthesis	None	(1) cpd00067[c0] + (1) cpd00002[c0] + (1) cpd11430[c0] + (1) cpd00010[c0] -> (1) cpd00018[c0] + (1) cpd00012[c0] + (1) cpd11435[c0]	|ATP| + |CoA| + |H+| + |fa1| => |PPi| + |AMP| + |fa1coa|						PRES	PRES	PRES	PRES	PRES	PRES		(CDS.2884) or (CDS.2275) or (CDS.1919) or (CDS.2274) or (CDS.3171) or (CDS.2383) or (CDS.558)	(Propionibacterium_acidipropionici_55737.CDS.1018) or (Propionibacterium_acidipropionici_55737.CDS.372) or (Propionibacterium_acidipropionici_55737.CDS.2634) or (Propionibacterium_acidipropionici_55737.CDS.1910) or (Propionibacterium_acidipropionici_55737.CDS.1621) or (Propionibacterium_acidipropionici_55737.CDS.1113) or (Propionibacterium_acidipropionici_55737.CDS.1019)	(Propionibacterium_freudenreichii_subsp._shermanii_CIRM-BIA1.CDS.2361) or (Propionibacterium_freudenreichii_subsp._shermanii_CIRM-BIA1.CDS.2281) or (Propionibacterium_freudenreichii_subsp._shermanii_CIRM-BIA1.CDS.193) or (Propionibacterium_freudenreichii_subsp._shermanii_CIRM-BIA1.CDS.843) or (Propionibacterium_freudenreichii_subsp._shermanii_CIRM-BIA1.CDS.267)	(Propionibacterium_avidum_44067.CDS.2376) or (Propionibacterium_avidum_44067.CDS.644)	(Propionibacterium_propionicum_F0230a.CDS.2888) or (Propionibacterium_propionicum_F0230a.CDS.1921) or (Propionibacterium_propionicum_F0230a.CDS.2415) or (Propionibacterium_propionicum_F0230a.CDS.2899)	(Propionibacterium_acnes_6609.CDS.1754) or (Propionibacterium_acnes_6609.CDS.1383) or (Propionibacterium_acnes_6609.CDS.2391) or (Propionibacterium_acnes_6609.CDS.1854)
rxn00986_c0	<-	c0		Propanoate:CoA ligase (AMP-forming)_c0	6.2.1.1,6.2.1.17	Protein_Acetylation_and_Deacetylation_in_Bacteria|Methylcitrate_cycle|Ketoisovalerate_oxidoreductase|Pyruvate_metabolism_II:_acetyl-CoA,_acetogenesis_from_pyruvate	None	(1) cpd00067[c0] + (1) cpd00002[c0] + (1) cpd00141[c0] <- (1) cpd00012[c0] + (1) cpd03560[c0]	|ATP| + |H+| + |Propionate| <= |PPi| + |Propionyladenylate|						PRES	PRES	ABSENT	PRES	ABSENT	ABSENT		(CDS.1380) or (CDS.1379)	(Propionibacterium_acidipropionici_55737.CDS.177) or (Propionibacterium_acidipropionici_55737.CDS.176)		(Propionibacterium_avidum_44067.CDS.1390) or (Propionibacterium_avidum_44067.CDS.1391)
rxn00501_c0	<->	c0		3-Oxopropanoate:NAD+ oxidoreductase (decarboxylating,_c0	1.2.1.18,1.2.1.27	Inositol_catabolism	None	(1) cpd00003[c0] + (1) cpd00010[c0] + (1) cpd00191[c0] <-> (1) cpd00011[c0] + (1) cpd00004[c0] + (1) cpd00022[c0]	|NAD| + |CoA| + |3-Oxopropanoate| <=> |NADH| + |CO2| + |Acetyl-CoA|						PRES	PRES	PRES	ABSENT	PRES	PRES		(CDS.3345) or (CDS.130)	(Propionibacterium_acidipropionici_55737.CDS.2228) or (Propionibacterium_acidipropionici_55737.CDS.2119)	Propionibacterium_freudenreichii_subsp._shermanii_CIRM-BIA1.CDS.1887		Propionibacterium_propionicum_F0230a.CDS.202	Propionibacterium_acnes_6609.CDS.489
rxn05594_c0	->	c0		Isethionate transport via ABC system_c0	Undetermined	Alkanesulfonate_assimilation|Alkanesulfonates_Utilization	None	(1) cpd00002[c0] + (1) cpd03048[e0] + (1) cpd00001[c0] -> (1) cpd00067[c0] + (1) cpd03048[c0] + (1) cpd00009[c0] + (1) cpd00008[c0]	|H2O| + |ATP| + |Isethionate[e]| => |ADP| + |Phosphate| + |H+| + |Isethionate|						PRES	PRES	ABSENT	ABSENT	ABSENT	ABSENT		() and (CDS.1247) and ()	() and (Propionibacterium_acidipropionici_55737.CDS.3396) and ()
rxn02504_c0	<->	c0		2-Amino-4-hydroxy-6-(D-erythro-1,2,3-trihydroxypropyl)-7,8-_c0	4.1.2.25	Folate_Biosynthesis|Folate_Biosynthesis_(Phoenix_Copy)|Methanopterin_biosynthesis2|Pterin_metabolism_3	None	(1) cpd02961[c0] <-> (1) cpd00954[c0] + (1) cpd00229[c0]	|Dihydroneopterin| <=> |Glycolaldehyde| + |6-hydroxymethyl dihydropterin|						PRES	PRES	PRES	PRES	PRES	PRES		CDS.2782	Propionibacterium_acidipropionici_55737.CDS.1517	Propionibacterium_freudenreichii_subsp._shermanii_CIRM-BIA1.CDS.2003	Propionibacterium_avidum_44067.CDS.1952	Propionibacterium_propionicum_F0230a.CDS.432	Propionibacterium_acnes_6609.CDS.292
rxn01748_c0	<->	c0		Allantoin amidohydrolase_c0	3.5.2.5	Allantoin_degradation|Allantoin_Utilization|Hydantoin_metabolism	None	(1) cpd01092[c0] + (1) cpd00001[c0] <-> (1) cpd00067[c0] + (1) cpd00388[c0]	|H2O| + |Allantoin| <=> |H+| + |Allantoate|						PRES	PRES	ABSENT	ABSENT	ABSENT	ABSENT		CDS.563	Propionibacterium_acidipropionici_55737.CDS.2640
rxn01672_c0	->	c0		dCTP aminohydrolase_c0	3.5.4.13	pyrimidine_conversions	None	(1) cpd00067[c0] + (1) cpd00001[c0] + (1) cpd00356[c0] -> (1) cpd00358[c0] + (1) cpd00013[c0]	|H2O| + |H+| + |dCTP| => |NH3| + |dUTP|						PRES	PRES	ABSENT	ABSENT	PRES	ABSENT		CDS.1577	Propionibacterium_acidipropionici_55737.CDS.657			Propionibacterium_propionicum_F0230a.CDS.2921
rxn10473_c0	<->	c0		chlorideion transport out via diffusion_c0	Undetermined	CO2_uptake,_carboxysome	None	(1) cpd00099[e0] <-> (1) cpd00099[c0]	|Cl-[e]| <=> |Cl-|						PRES	PRES	PRES	PRES	PRES	PRES		CDS.3202	Propionibacterium_acidipropionici_55737.CDS.1932	Propionibacterium_freudenreichii_subsp._shermanii_CIRM-BIA1.CDS.1624	(Propionibacterium_avidum_44067.CDS.2354) or (Propionibacterium_avidum_44067.CDS.2164)	Transporters_added_without_gene_assignment	(Propionibacterium_acnes_6609.CDS.83) or (Propionibacterium_acnes_6609.CDS.2409)
rxn05223_c0	->	c0		Biotin ABC transporter_c0	Undetermined	ECF_class_transporters|Biotin_biosynthesis	None	(1) cpd00002[c0] + (1) cpd00001[c0] + (1) cpd00104[e0] -> (1) cpd00067[c0] + (1) cpd00009[c0] + (1) cpd00104[c0] + (1) cpd00008[c0]	|H2O| + |ATP| + |BIOT[e]| => |ADP| + |Phosphate| + |H+| + |BIOT|						PRES	PRES	PRES	PRES	PRES	PRES		CDS.2054	(Propionibacterium_acidipropionici_55737.CDS.234) or (Propionibacterium_acidipropionici_55737.CDS.1700)	Propionibacterium_freudenreichii_subsp._shermanii_CIRM-BIA1.CDS.1395	Propionibacterium_avidum_44067.CDS.878	Propionibacterium_propionicum_F0230a.CDS.1095	Propionibacterium_acnes_6609.CDS.1511
rxn05534_c0	->	c0		Dipeptide transport via ABC system (gly-glu)_c0	TC-3.A.1.5,3.A.1.5	ABC_transporter_dipeptide_(TC_3.A.1.5.2)	None	(1) cpd00002[c0] + (1) cpd00001[c0] + (1) cpd11592[e0] -> (1) cpd00067[c0] + (1) cpd00009[c0] + (1) cpd11592[c0] + (1) cpd00008[c0]	|H2O| + |ATP| + |gly-glu-L[e]| => |ADP| + |Phosphate| + |H+| + |gly-glu-L|						PRES	PRES	PRES	PRES	PRES	PRES		((CDS.226) or (CDS.2806) or (CDS.2492) or (CDS.251) or (CDS.1963)) and ((CDS.675) or CDS.2867) or (CDS.2805) or (CDS.1962) or (CDS.254) or (CDS.2495) or (CDS.230)) and ((CDS.676) or (CDS.253) or (CDS.2804) or (CDS.1961) or (CDS.2868) or (CDS.2494) or (CDS.229)) and (CDS.2869) and (CDS.2870)	((Propionibacterium_acidipropionici_55737.CDS.2369) or (Propionibacterium_acidipropionici_55737.CDS.327) or (Propionibacterium_acidipropionici_55737.CDS.2332) or (Propionibacterium_acidipropionici_55737.CDS.1602) or (Propionibacterium_acidipropionici_55737.CDS.1228) or (Propionibacterium_acidipropionici_55737.CDS.1541)) and ((Propionibacterium_acidipropionici_55737.CDS.2769) or (Propionibacterium…	((Propionibacterium_freudenreichii_subsp._shermanii_CIRM-BIA1.CDS.629) or (Propionibacterium_freudenreichii_subsp._shermanii_CIRM-BIA1.CDS.1037)) and ((Propionibacterium_freudenreichii_subsp._shermanii_CIRM-BIA1.CDS.1038) or (Propionibacterium_freudenreichii_subsp._shermanii_CIRM-BIA1.CDS.632)) and ((Propionibacterium_freudenreichii_subsp._shermanii_CIRM-BIA1.CDS.1039) or (Propionibacterium_freud…	((Propionibacterium_avidum_44067.CDS.978) or (Propionibacterium_avidum_44067.CDS.385) or (Propionibacterium_avidum_44067.CDS.386)) and ((Propionibacterium_avidum_44067.CDS.25) or (Propionibacterium_avidum_44067.CDS.979) or (Propionibacterium_avidum_44067.CDS.1597) or (Propionibacterium_avidum_44067.CDS.382)) and ((Propionibacterium_avidum_44067.CDS.980) or (Propionibacterium_avidum_44067.CDS.24) …	((Propionibacterium_propionicum_F0230a.CDS.2198) or (Propionibacterium_propionicum_F0230a.CDS.1419) or (Propionibacterium_propionicum_F0230a.CDS.2231) or (Propionibacterium_propionicum_F0230a.CDS.1330) or (Propionibacterium_propionicum_F0230a.CDS.18) or (Propionibacterium_propionicum_F0230a.CDS.2933) or (Propionibacterium_propionicum_F0230a.CDS.2482)) and ((Propionibacterium_propionicum_F0230a.CD…	((Propionibacterium_acnes_6609.CDS.1978) or (Propionibacterium_acnes_6609.CDS.1366) or (Propionibacterium_acnes_6609.CDS.2204)) and ((Propionibacterium_acnes_6609.CDS.2205) or (Propionibacterium_acnes_6609.CDS.2301) or (Propionibacterium_acnes_6609.CDS.1365)) and ((Propionibacterium_acnes_6609.CDS.2206) or (Propionibacterium_acnes_6609.CDS.2303)) and ((Propionibacterium_acnes_6609.CDS.2303) or (P…
rxn08556_c0	->	c0		glycerol-3-phosphate dehydrogenase (ubiquinone-8)_c0	1.1.99.5	Glycerol_and_Glycerol-3-phosphate_Uptake_and_Utilization|Respiratory_dehydrogenases_1	None	(1) cpd00080[c0] + (1) cpd15560[c0] -> (1) cpd15561[c0] + (1) cpd00095[c0]	|Glycerol-3-phosphate| + |Ubiquinone-8| => |Glycerone-phosphate| + |Ubiquinol-8|						PRES	PRES	PRES	PRES	ABSENT	PRES		(CDS.3197) and (CDS.3198) and (CDS.3199)	(Propionibacterium_acidipropionici_55737.CDS.1927) and (Propionibacterium_acidipropionici_55737.CDS.1928) and (Propionibacterium_acidipropionici_55737.CDS.1929)	(Propionibacterium_freudenreichii_subsp._shermanii_CIRM-BIA1.CDS.1320) and (Propionibacterium_freudenreichii_subsp._shermanii_CIRM-BIA1.CDS.1321) and (Propionibacterium_freudenreichii_subsp._shermanii_CIRM-BIA1.CDS.1322)	(Propionibacterium_avidum_44067.CDS.2359) and (Propionibacterium_avidum_44067.CDS.2358) and (Propionibacterium_avidum_44067.CDS.2357)		(Propionibacterium_acnes_6609.CDS.2405) and (Propionibacterium_acnes_6609.CDS.2406) and (Propionibacterium_acnes_6609.CDS.2407)
rxn05446_c0	->	c0		6-methyl-trans-hept-2-enoyl-ACP:NAD+ oxidoreductase (A-specific)_c0	1.3.1.0	mycolic_acid_synthesis|Fatty_Acid_Biosynthesis_FASII	None	(1) cpd00067[c0] + (1) cpd11552[c0] + (1) cpd00004[c0] -> (1) cpd00003[c0] + (1) cpd11553[c0]	|NADH| + |H+| + |6-methyl-trans-hept-2-enoyl-ACP| => |NAD| + |6-methyl-heptanoyl-ACP|						PRES	PRES	PRES	PRES	PRES	PRES		CDS.2192	Propionibacterium_acidipropionici_55737.CDS.954	Propionibacterium_freudenreichii_subsp._shermanii_CIRM-BIA1.CDS.1490	Propionibacterium_avidum_44067.CDS.711	Propionibacterium_propionicum_F0230a.CDS.1131	Propionibacterium_acnes_6609.CDS.1652
rxn05618_c0	->	c0		manganese transport in via proton symport_c0	TC-2.A.55,2.A.55	Transport_of_Manganese	None	(1) cpd00067[e0] + (1) cpd00030[e0] -> (1) cpd00067[c0] + (1) cpd00030[c0]	|Mn2+[e]| + |H+[e]| => |Mn2+| + |H+|						PRES	PRES	PRES	PRES	ABSENT	PRES		CDS.203	Propionibacterium_acidipropionici_55737.CDS.2309	Propionibacterium_freudenreichii_subsp._shermanii_CIRM-BIA1.CDS.2072	Propionibacterium_avidum_44067.CDS.193		Propionibacterium_acnes_6609.CDS.2165
[truncated: 1,043 more rows]

## Sheet: Compounds
id	name	formula	charge
biomass	biomass
cpd00001	H2O	H2O	0
cpd00002	ATP	C10H13N5O13P3	-3
cpd00003	NAD	C21H26N7O14P2	-1
cpd00004	NADH	C21H27N7O14P2	-2
cpd00005	NADPH	C21H27N7O17P3	-3
cpd00006	NADP	C21H26N7O17P3	-2
cpd00007	O2	O2	0
cpd00008	ADP	C10H13N5O10P2	-2
cpd00009	Phosphate	HO4P	-2
[truncated: 1,174 more rows]

## Sheet: Original P. acid 4875
id	direction	compartment	gpr	name	enzyme	pathway	reference	equation
[truncated: 955 more rows]

[truncated: 5 more sheets: Original P. acid 55737, Original P. shermanii, Original P. avidum, Original P. propionicum, Original P. acnes]
