# Supplementary material for: A Pan-Genome Guided Metabolic Network Reconstruction of Five Propionibacterium Species Reveals Extensive Metabolic Diversity
Source: Genes (Basel). 2020 Sep 23;11(10):1115. doi: 10.3390/genes11101115 (PMC7650540; doi:10.3390/genes11101115)
Supplement: Supplementary file 1 [file genes-11-01115-s001.zip › Final version of supplementary material/Supplementary file 4 S7/Model_XML_files/Model_XML_files/models/PAC_55737_model.xml]

<?xml version="1.0" encoding="UTF-8"?>
<sbml xmlns="http://www.sbml.org/sbml/level3/version1/core" xmlns:fbc="http://www.sbml.org/sbml/level3/version1/fbc/version2" xmlns:groups="http://www.sbml.org/sbml/level3/version1/groups/version1" level="3" version="1" fbc:required="false" groups:required="false">
  <model metaid="model.xml" id="COBRAModel" name="Model Exported from COBRA Toolbox" fbc:strict="true">
    <listOfUnitDefinitions>
      <unitDefinition id="mmol_per_gDW_per_hr">
        <listOfUnits>
          <unit kind="mole" exponent="1" scale="-3" multiplier="1"/>
          <unit kind="gram" exponent="-1" scale="0" multiplier="1"/>
          <unit kind="second" exponent="-1" scale="0" multiplier="3600"/>
        </listOfUnits>
      </unitDefinition>
    </listOfUnitDefinitions>
    <listOfCompartments>
      <compartment metaid="c" id="c" name="Cytoplasm" constant="false"/>
    </listOfCompartments>
    <listOfSpecies>
      <species metaid="S_biomass_ext" id="S_biomass_ext" compartment="c" hasOnlySubstanceUnits="false" boundaryCondition="false" constant="false" fbc:charge="0"/>
      <species metaid="S_cpd00001_c0" id="S_cpd00001_c0" name="H2O" compartment="c" hasOnlySubstanceUnits="false" boundaryCondition="false" constant="false" fbc:charge="0" fbc:chemicalFormula="H2O"/>
      <species metaid="S_cpd00001_ext" id="S_cpd00001_ext" name="H2O" compartment="c" hasOnlySubstanceUnits="false" boundaryCondition="false" constant="false" fbc:charge="0" fbc:chemicalFormula="H2O"/>
      <species metaid="S_cpd00002_c0" id="S_cpd00002_c0" name="ATP" compartment="c" hasOnlySubstanceUnits="false" boundaryCondition="false" constant="false" fbc:charge="-3" fbc:chemicalFormula="C10H13N5O13P3"/>
      <species metaid="S_cpd00003_c0" id="S_cpd00003_c0" name="NAD" compartment="c" hasOnlySubstanceUnits="false" boundaryCondition="false" constant="false" fbc:charge="-1" fbc:chemicalFormula="C21H26N7O14P2"/>
      <species metaid="S_cpd00004_c0" id="S_cpd00004_c0" name="NADH" compartment="c" hasOnlySubstanceUnits="false" boundaryCondition="false" constant="false" fbc:charge="-2" fbc:chemicalFormula="C21H27N7O14P2"/>
      <species metaid="S_cpd00005_c0" id="S_cpd00005_c0" name="NADPH" compartment="c" hasOnlySubstanceUnits="false" boundaryCondition="false" constant="false" fbc:charge="-3" fbc:chemicalFormula="C21H27N7O17P3"/>
      <species metaid="S_cpd00006_c0" id="S_cpd00006_c0" name="NADP" compartment="c" hasOnlySubstanceUnits="false" boundaryCondition="false" constant="false" fbc:charge="-2" fbc:chemicalFormula="C21H26N7O17P3"/>
      <species metaid="S_cpd00007_c0" id="S_cpd00007_c0" name="O2" compartment="c" hasOnlySubstanceUnits="false" boundaryCondition="false" constant="false" fbc:charge="0" fbc:chemicalFormula="O2"/>
      <species metaid="S_cpd00007_ext" id="S_cpd00007_ext" name="O2" compartment="c" hasOnlySubstanceUnits="false" boundaryCondition="false" constant="false" fbc:charge="0" fbc:chemicalFormula="O2"/>
      <species metaid="S_cpd00008_c0" id="S_cpd00008_c0" name="ADP" compartment="c" hasOnlySubstanceUnits="false" boundaryCondition="false" constant="false" fbc:charge="-2" fbc:chemicalFormula="C10H13N5O10P2"/>
      <species metaid="S_cpd00009_c0" id="S_cpd00009_c0" name="Phosphate" compartment="c" hasOnlySubstanceUnits="false" boundaryCondition="false" constant="false" fbc:charge="-2" fbc:chemicalFormula="HO4P"/>
      <species metaid="S_cpd00009_ext" id="S_cpd00009_ext" name="Phosphate" compartment="c" hasOnlySubstanceUnits="false" boundaryCondition="false" constant="false" fbc:charge="-2" fbc:chemicalFormula="HO4P"/>
      <species metaid="S_cpd00010_c0" id="S_cpd00010_c0" name="CoA" compartment="c" hasOnlySubstanceUnits="false" boundaryCondition="false" constant="false" fbc:charge="-3" fbc:chemicalFormula="C21H33N7O16P3S"/>
      <species metaid="S_cpd00011_c0" id="S_cpd00011_c0" name="CO2" compartment="c" hasOnlySubstanceUnits="false" boundaryCondition="false" constant="false" fbc:charge="0" fbc:chemicalFormula="CO2"/>
      <species metaid="S_cpd00011_ext" id="S_cpd00011_ext" name="CO2" compartment="c" hasOnlySubstanceUnits="false" boundaryCondition="false" constant="false" fbc:charge="0" fbc:chemicalFormula="CO2"/>
      <species metaid="S_cpd00012_c0" id="S_cpd00012_c0" name="PPi" compartment="c" hasOnlySubstanceUnits="false" boundaryCondition="false" constant="false" fbc:charge="-2" fbc:chemicalFormula="H2O7P2"/>
      <species metaid="S_cpd00012_ext" id="S_cpd00012_ext" name="PPi" compartment="c" hasOnlySubstanceUnits="false" boundaryCondition="false" constant="false" fbc:charge="-2" fbc:chemicalFormula="H2O7P2"/>
      <species metaid="S_cpd00013_c0" id="S_cpd00013_c0" name="NH3" compartment="c" hasOnlySubstanceUnits="false" boundaryCondition="false" constant="false" fbc:charge="1" fbc:chemicalFormula="H4N"/>
      <species metaid="S_cpd00013_ext" id="S_cpd00013_ext" name="NH3" compartment="c" hasOnlySubstanceUnits="false" boundaryCondition="false" constant="false" fbc:charge="1" fbc:chemicalFormula="H4N"/>
      <species metaid="S_cpd00014_c0" id="S_cpd00014_c0" name="UDP" compartment="c" hasOnlySubstanceUnits="false" boundaryCondition="false" constant="false" fbc:charge="-2" fbc:chemicalFormula="C9H12N2O12P2"/>
      <species metaid="S_cpd00015_c0" id="S_cpd00015_c0" name="FAD" compartment="c" hasOnlySubstanceUnits="false" boundaryCondition="false" constant="false" fbc:charge="-2" fbc:chemicalFormula="C27H31N9O15P2"/>
      <species metaid="S_cpd00016_c0" id="S_cpd00016_c0" name="Pyridoxal phosphate" compartment="c" hasOnlySubstanceUnits="false" boundaryCondition="false" constant="false" fbc:charge="-1" fbc:chemicalFormula="C8H9NO6P"/>
      <species metaid="S_cpd00017_c0" id="S_cpd00017_c0" name="S-Adenosyl-L-methionine" compartment="c" hasOnlySubstanceUnits="false" boundaryCondition="false" constant="false" fbc:charge="1" fbc:chemicalFormula="C15H23N6O5S"/>
      <species metaid="S_cpd00018_c0" id="S_cpd00018_c0" name="AMP" compartment="c" hasOnlySubstanceUnits="false" boundaryCondition="false" constant="false" fbc:charge="-1" fbc:chemicalFormula="C10H13N5O7P"/>
      <species metaid="S_cpd00019_c0" id="S_cpd00019_c0" name="S-Adenosyl-homocysteine" compartment="c" hasOnlySubstanceUnits="false" boundaryCondition="false" constant="false" fbc:charge="0" fbc:chemicalFormula="C14H20N6O5S"/>
      <species metaid="S_cpd00020_c0" id="S_cpd00020_c0" name="Pyruvate" compartment="c" hasOnlySubstanceUnits="false" boundaryCondition="false" constant="false" fbc:charge="-1" fbc:chemicalFormula="C3H3O3"/>
      <species metaid="S_cpd00020_ext" id="S_cpd00020_ext" name="Pyruvate" compartment="c" hasOnlySubstanceUnits="false" boundaryCondition="false" constant="false" fbc:charge="-1" fbc:chemicalFormula="C3H3O3"/>
      <species metaid="S_cpd00022_c0" id="S_cpd00022_c0" name="Acetyl-CoA" compartment="c" hasOnlySubstanceUnits="false" boundaryCondition="false" constant="false" fbc:charge="-3" fbc:chemicalFormula="C23H35N7O17P3S"/>
      <species metaid="S_cpd00023_c0" id="S_cpd00023_c0" name="L-Glutamate" compartment="c" hasOnlySubstanceUnits="false" boundaryCondition="false" constant="false" fbc:charge="-1" fbc:chemicalFormula="C5H8NO4"/>
      <species metaid="S_cpd00023_ext" id="S_cpd00023_ext" name="L-Glutamate" compartment="c" hasOnlySubstanceUnits="false" boundaryCondition="false" constant="false" fbc:charge="-1" fbc:chemicalFormula="C5H8NO4"/>
      <species metaid="S_cpd00024_c0" id="S_cpd00024_c0" name="2-Oxoglutarate" compartment="c" hasOnlySubstanceUnits="false" boundaryCondition="false" constant="false" fbc:charge="-2" fbc:chemicalFormula="C5H4O5"/>
      <species metaid="S_cpd00024_ext" id="S_cpd00024_ext" name="2-Oxoglutarate" compartment="c" hasOnlySubstanceUnits="false" boundaryCondition="false" constant="false" fbc:charge="-2" fbc:chemicalFormula="C5H4O5"/>
      <species metaid="S_cpd00025_c0" id="S_cpd00025_c0" name="H2O2" compartment="c" hasOnlySubstanceUnits="false" boundaryCondition="false" constant="false" fbc:charge="0" fbc:chemicalFormula="H2O2"/>
      <species metaid="S_cpd00026_c0" id="S_cpd00026_c0" name="UDP-glucose" compartment="c" hasOnlySubstanceUnits="false" boundaryCondition="false" constant="false" fbc:charge="-2" fbc:chemicalFormula="C15H22N2O17P2"/>
      <species metaid="S_cpd00027_c0" id="S_cpd00027_c0" name="D-Glucose" compartment="c" hasOnlySubstanceUnits="false" boundaryCondition="false" constant="false" fbc:charge="0" fbc:chemicalFormula="C6H12O6"/>
      <species metaid="S_cpd00027_ext" id="S_cpd00027_ext" name="D-Glucose" compartment="c" hasOnlySubstanceUnits="false" boundaryCondition="false" constant="false" fbc:charge="0" fbc:chemicalFormula="C6H12O6"/>
      <species metaid="S_cpd00028_c0" id="S_cpd00028_c0" name="Heme" compartment="c" hasOnlySubstanceUnits="false" boundaryCondition="false" constant="false" fbc:charge="-2" fbc:chemicalFormula="C34H30FeN4O4"/>
      <species metaid="S_cpd00029_c0" id="S_cpd00029_c0" name="Acetate" compartment="c" hasOnlySubstanceUnits="false" boundaryCondition="false" constant="false" fbc:charge="-1" fbc:chemicalFormula="C2H3O2"/>
      <species metaid="S_cpd00029_ext" id="S_cpd00029_ext" name="Acetate" compartment="c" hasOnlySubstanceUnits="false" boundaryCondition="false" constant="false" fbc:charge="-1" fbc:chemicalFormula="C2H3O2"/>
      <species metaid="S_cpd00030_c0" id="S_cpd00030_c0" name="Mn2+" compartment="c" hasOnlySubstanceUnits="false" boundaryCondition="false" constant="false" fbc:charge="2" fbc:chemicalFormula="Mn"/>
      <species metaid="S_cpd00030_ext" id="S_cpd00030_ext" name="Mn2+" compartment="c" hasOnlySubstanceUnits="false" boundaryCondition="false" constant="false" fbc:charge="2" fbc:chemicalFormula="Mn"/>
      <species metaid="S_cpd00031_c0" id="S_cpd00031_c0" name="GDP" compartment="c" hasOnlySubstanceUnits="false" boundaryCondition="false" constant="false" fbc:charge="-2" fbc:chemicalFormula="C10H13N5O11P2"/>
      <species metaid="S_cpd00032_c0" id="S_cpd00032_c0" name="Oxaloacetate" compartment="c" hasOnlySubstanceUnits="false" boundaryCondition="false" constant="false" fbc:charge="-2" fbc:chemicalFormula="C4H2O5"/>
      <species metaid="S_cpd00033_c0" id="S_cpd00033_c0" name="Glycine" compartment="c" hasOnlySubstanceUnits="false" boundaryCondition="false" constant="false" fbc:charge="0" fbc:chemicalFormula="C2H5NO2"/>
      <species metaid="S_cpd00033_ext" id="S_cpd00033_ext" name="Glycine" compartment="c" hasOnlySubstanceUnits="false" boundaryCondition="false" constant="false" fbc:charge="0" fbc:chemicalFormula="C2H5NO2"/>
      <species metaid="S_cpd00034_c0" id="S_cpd00034_c0" name="Zn2+" compartment="c" hasOnlySubstanceUnits="false" boundaryCondition="false" constant="false" fbc:charge="2" fbc:chemicalFormula="Zn"/>
      <species metaid="S_cpd00034_ext" id="S_cpd00034_ext" name="Zn2+" compartment="c" hasOnlySubstanceUnits="false" boundaryCondition="false" constant="false" fbc:charge="2" fbc:chemicalFormula="Zn"/>
      <species metaid="S_cpd00035_c0" id="S_cpd00035_c0" name="L-Alanine" compartment="c" hasOnlySubstanceUnits="false" boundaryCondition="false" constant="false" fbc:charge="0" fbc:chemicalFormula="C3H7NO2"/>
      <species metaid="S_cpd00035_ext" id="S_cpd00035_ext" name="L-Alanine" compartment="c" hasOnlySubstanceUnits="false" boundaryCondition="false" constant="false" fbc:charge="0" fbc:chemicalFormula="C3H7NO2"/>
      <species metaid="S_cpd00036_c0" id="S_cpd00036_c0" name="Succinate" compartment="c" hasOnlySubstanceUnits="false" boundaryCondition="false" constant="false" fbc:charge="-2" fbc:chemicalFormula="C4H4O4"/>
      <species metaid="S_cpd00036_ext" id="S_cpd00036_ext" name="Succinate" compartment="c" hasOnlySubstanceUnits="false" boundaryCondition="false" constant="false" fbc:charge="-2" fbc:chemicalFormula="C4H4O4"/>
      <species metaid="S_cpd00037_c0" id="S_cpd00037_c0" name="UDP-N-acetylglucosamine" compartment="c" hasOnlySubstanceUnits="false" boundaryCondition="false" constant="false" fbc:charge="-2" fbc:chemicalFormula="C17H25N3O17P2"/>
      <species metaid="S_cpd00038_c0" id="S_cpd00038_c0" name="GTP" compartment="c" hasOnlySubstanceUnits="false" boundaryCondition="false" constant="false" fbc:charge="-3" fbc:chemicalFormula="C10H13N5O14P3"/>
      <species metaid="S_cpd00039_c0" id="S_cpd00039_c0" name="L-Lysine" compartment="c" hasOnlySubstanceUnits="false" boundaryCondition="false" constant="false" fbc:charge="1" fbc:chemicalFormula="C6H15N2O2"/>
      <species metaid="S_cpd00039_ext" id="S_cpd00039_ext" name="L-Lysine" compartment="c" hasOnlySubstanceUnits="false" boundaryCondition="false" constant="false" fbc:charge="1" fbc:chemicalFormula="C6H15N2O2"/>
      <species metaid="S_cpd00040_c0" id="S_cpd00040_c0" name="Glyoxalate" compartment="c" hasOnlySubstanceUnits="false" boundaryCondition="false" constant="false" fbc:charge="-1" fbc:chemicalFormula="C2HO3"/>
      <species metaid="S_cpd00040_ext" id="S_cpd00040_ext" name="Glyoxalate" compartment="c" hasOnlySubstanceUnits="false" boundaryCondition="false" constant="false" fbc:charge="-1" fbc:chemicalFormula="C2HO3"/>
      <species metaid="S_cpd00041_c0" id="S_cpd00041_c0" name="L-Aspartate" compartment="c" hasOnlySubstanceUnits="false" boundaryCondition="false" constant="false" fbc:charge="-1" fbc:chemicalFormula="C4H6NO4"/>
      <species metaid="S_cpd00041_ext" id="S_cpd00041_ext" name="L-Aspartate" compartment="c" hasOnlySubstanceUnits="false" boundaryCondition="false" constant="false" fbc:charge="-1" fbc:chemicalFormula="C4H6NO4"/>
      <species metaid="S_cpd00042_c0" id="S_cpd00042_c0" name="GSH" compartment="c" hasOnlySubstanceUnits="false" boundaryCondition="false" constant="false" fbc:charge="-1" fbc:chemicalFormula="C10H16N3O6S"/>
      <species metaid="S_cpd00043_c0" id="S_cpd00043_c0" name="UDP-galactose" compartment="c" hasOnlySubstanceUnits="false" boundaryCondition="false" constant="false" fbc:charge="-2" fbc:chemicalFormula="C15H22N2O17P2"/>
      <species metaid="S_cpd00044_c0" id="S_cpd00044_c0" name="3-phosphoadenylylsulfate" compartment="c" hasOnlySubstanceUnits="false" boundaryCondition="false" constant="false" fbc:charge="-3" fbc:chemicalFormula="C10H12N5O13P2S"/>
      <species metaid="S_cpd00045_c0" id="S_cpd00045_c0" name="Adenosine 3-5-bisphosphate" compartment="c" hasOnlySubstanceUnits="false" boundaryCondition="false" constant="false" fbc:charge="-2" fbc:chemicalFormula="C10H13N5O10P2"/>
      <species metaid="S_cpd00046_c0" id="S_cpd00046_c0" name="CMP" compartment="c" hasOnlySubstanceUnits="false" boundaryCondition="false" constant="false" fbc:charge="-1" fbc:chemicalFormula="C9H13N3O8P"/>
      <species metaid="S_cpd00046_ext" id="S_cpd00046_ext" name="CMP" compartment="c" hasOnlySubstanceUnits="false" boundaryCondition="false" constant="false" fbc:charge="-1" fbc:chemicalFormula="C9H13N3O8P"/>
      <species metaid="S_cpd00047_c0" id="S_cpd00047_c0" name="Formate" compartment="c" hasOnlySubstanceUnits="false" boundaryCondition="false" constant="false" fbc:charge="-1" fbc:chemicalFormula="CHO2"/>
      <species metaid="S_cpd00047_ext" id="S_cpd00047_ext" name="Formate" compartment="c" hasOnlySubstanceUnits="false" boundaryCondition="false" constant="false" fbc:charge="-1" fbc:chemicalFormula="CHO2"/>
      <species metaid="S_cpd00048_c0" id="S_cpd00048_c0" name="Sulfate" compartment="c" hasOnlySubstanceUnits="false" boundaryCondition="false" constant="false" fbc:charge="-2" fbc:chemicalFormula="O4S"/>
      <species metaid="S_cpd00048_ext" id="S_cpd00048_ext" name="Sulfate" compartment="c" hasOnlySubstanceUnits="false" boundaryCondition="false" constant="false" fbc:charge="-2" fbc:chemicalFormula="O4S"/>
      <species metaid="S_cpd00050_c0" id="S_cpd00050_c0" name="FMN" compartment="c" hasOnlySubstanceUnits="false" boundaryCondition="false" constant="false" fbc:charge="-1" fbc:chemicalFormula="C17H20N4O9P"/>
      <species metaid="S_cpd00051_c0" id="S_cpd00051_c0" name="L-Arginine" compartment="c" hasOnlySubstanceUnits="false" boundaryCondition="false" constant="false" fbc:charge="1" fbc:chemicalFormula="C6H15N4O2"/>
      <species metaid="S_cpd00051_ext" id="S_cpd00051_ext" name="L-Arginine" compartment="c" hasOnlySubstanceUnits="false" boundaryCondition="false" constant="false" fbc:charge="1" fbc:chemicalFormula="C6H15N4O2"/>
      <species metaid="S_cpd00052_c0" id="S_cpd00052_c0" name="CTP" compartment="c" hasOnlySubstanceUnits="false" boundaryCondition="false" constant="false" fbc:charge="-3" fbc:chemicalFormula="C9H13N3O14P3"/>
      <species metaid="S_cpd00053_c0" id="S_cpd00053_c0" name="L-Glutamine" compartment="c" hasOnlySubstanceUnits="false" boundaryCondition="false" constant="false" fbc:charge="0" fbc:chemicalFormula="C5H10N2O3"/>
      <species metaid="S_cpd00053_ext" id="S_cpd00053_ext" name="L-Glutamine" compartment="c" hasOnlySubstanceUnits="false" boundaryCondition="false" constant="false" fbc:charge="0" fbc:chemicalFormula="C5H10N2O3"/>
      <species metaid="S_cpd00054_c0" id="S_cpd00054_c0" name="L-Serine" compartment="c" hasOnlySubstanceUnits="false" boundaryCondition="false" constant="false" fbc:charge="0" fbc:chemicalFormula="C3H7NO3"/>
      <species metaid="S_cpd00054_ext" id="S_cpd00054_ext" name="L-Serine" compartment="c" hasOnlySubstanceUnits="false" boundaryCondition="false" constant="false" fbc:charge="0" fbc:chemicalFormula="C3H7NO3"/>
      <species metaid="S_cpd00056_c0" id="S_cpd00056_c0" name="TPP" compartment="c" hasOnlySubstanceUnits="false" boundaryCondition="false" constant="false" fbc:charge="-1" fbc:chemicalFormula="C12H17N4O7P2S"/>
      <species metaid="S_cpd00058_c0" id="S_cpd00058_c0" name="Cu2+" compartment="c" hasOnlySubstanceUnits="false" boundaryCondition="false" constant="false" fbc:charge="2" fbc:chemicalFormula="Cu"/>
      <species metaid="S_cpd00058_ext" id="S_cpd00058_ext" name="Cu2+" compartment="c" hasOnlySubstanceUnits="false" boundaryCondition="false" constant="false" fbc:charge="2" fbc:chemicalFormula="Cu"/>
      <species metaid="S_cpd00060_c0" id="S_cpd00060_c0" name="L-Methionine" compartment="c" hasOnlySubstanceUnits="false" boundaryCondition="false" constant="false" fbc:charge="0" fbc:chemicalFormula="C5H11NO2S"/>
      <species metaid="S_cpd00060_ext" id="S_cpd00060_ext" name="L-Methionine" compartment="c" hasOnlySubstanceUnits="false" boundaryCondition="false" constant="false" fbc:charge="0" fbc:chemicalFormula="C5H11NO2S"/>
      <species metaid="S_cpd00061_c0" id="S_cpd00061_c0" name="Phosphoenolpyruvate" compartment="c" hasOnlySubstanceUnits="false" boundaryCondition="false" constant="false" fbc:charge="-2" fbc:chemicalFormula="C3H3O6P"/>
      <species metaid="S_cpd00062_c0" id="S_cpd00062_c0" name="UTP" compartment="c" hasOnlySubstanceUnits="false" boundaryCondition="false" constant="false" fbc:charge="-3" fbc:chemicalFormula="C9H12N2O15P3"/>
      <species metaid="S_cpd00063_c0" id="S_cpd00063_c0" name="Ca2+" compartment="c" hasOnlySubstanceUnits="false" boundaryCondition="false" constant="false" fbc:charge="2" fbc:chemicalFormula="Ca"/>
      <species metaid="S_cpd00063_ext" id="S_cpd00063_ext" name="Ca2+" compartment="c" hasOnlySubstanceUnits="false" boundaryCondition="false" constant="false" fbc:charge="2" fbc:chemicalFormula="Ca"/>
      <species metaid="S_cpd00064_c0" id="S_cpd00064_c0" name="Ornithine" compartment="c" hasOnlySubstanceUnits="false" boundaryCondition="false" constant="false" fbc:charge="1" fbc:chemicalFormula="C5H13N2O2"/>
      <species metaid="S_cpd00064_ext" id="S_cpd00064_ext" name="Ornithine" compartment="c" hasOnlySubstanceUnits="false" boundaryCondition="false" constant="false" fbc:charge="1" fbc:chemicalFormula="C5H13N2O2"/>
      <species metaid="S_cpd00065_c0" id="S_cpd00065_c0" name="L-Tryptophan" compartment="c" hasOnlySubstanceUnits="false" boundaryCondition="false" constant="false" fbc:charge="0" fbc:chemicalFormula="C11H12N2O2"/>
      <species metaid="S_cpd00065_ext" id="S_cpd00065_ext" name="L-Tryptophan" compartment="c" hasOnlySubstanceUnits="false" boundaryCondition="false" constant="false" fbc:charge="0" fbc:chemicalFormula="C11H12N2O2"/>
      <species metaid="S_cpd00066_c0" id="S_cpd00066_c0" name="L-Phenylalanine" compartment="c" hasOnlySubstanceUnits="false" boundaryCondition="false" constant="false" fbc:charge="0" fbc:chemicalFormula="C9H11NO2"/>
      <species metaid="S_cpd00066_ext" id="S_cpd00066_ext" name="L-Phenylalanine" compartment="c" hasOnlySubstanceUnits="false" boundaryCondition="false" constant="false" fbc:charge="0" fbc:chemicalFormula="C9H11NO2"/>
      <species metaid="S_cpd00067_c0" id="S_cpd00067_c0" name="H+" compartment="c" hasOnlySubstanceUnits="false" boundaryCondition="false" constant="false" fbc:charge="1" fbc:chemicalFormula="H"/>
      <species metaid="S_cpd00067_ext" id="S_cpd00067_ext" name="H+" compartment="c" hasOnlySubstanceUnits="false" boundaryCondition="false" constant="false" fbc:charge="1" fbc:chemicalFormula="H"/>
      <species metaid="S_cpd00068_c0" id="S_cpd00068_c0" name="ITP" compartment="c" hasOnlySubstanceUnits="false" boundaryCondition="false" constant="false" fbc:charge="-3" fbc:chemicalFormula="C10H12N4O14P3"/>
      <species metaid="S_cpd00069_c0" id="S_cpd00069_c0" name="L-Tyrosine" compartment="c" hasOnlySubstanceUnits="false" boundaryCondition="false" constant="false" fbc:charge="0" fbc:chemicalFormula="C9H11NO3"/>
      <species metaid="S_cpd00069_ext" id="S_cpd00069_ext" name="L-Tyrosine" compartment="c" hasOnlySubstanceUnits="false" boundaryCondition="false" constant="false" fbc:charge="0" fbc:chemicalFormula="C9H11NO3"/>
      <species metaid="S_cpd00070_c0" id="S_cpd00070_c0" name="Malonyl-CoA" compartment="c" hasOnlySubstanceUnits="false" boundaryCondition="false" constant="false" fbc:charge="-4" fbc:chemicalFormula="C24H34N7O19P3S"/>
      <species metaid="S_cpd00071_c0" id="S_cpd00071_c0" name="Acetaldehyde" compartment="c" hasOnlySubstanceUnits="false" boundaryCondition="false" constant="false" fbc:charge="0" fbc:chemicalFormula="C2H4O"/>
      <species metaid="S_cpd00072_c0" id="S_cpd00072_c0" name="D-fructose-6-phosphate" compartment="c" hasOnlySubstanceUnits="false" boundaryCondition="false" constant="false" fbc:charge="-1" fbc:chemicalFormula="C6H12O9P"/>
      <species metaid="S_cpd00073_c0" id="S_cpd00073_c0" name="Urea" compartment="c" hasOnlySubstanceUnits="false" boundaryCondition="false" constant="false" fbc:charge="0" fbc:chemicalFormula="CH4N2O"/>
      <species metaid="S_cpd00073_ext" id="S_cpd00073_ext" name="Urea" compartment="c" hasOnlySubstanceUnits="false" boundaryCondition="false" constant="false" fbc:charge="0" fbc:chemicalFormula="CH4N2O"/>
      <species metaid="S_cpd00074_c0" id="S_cpd00074_c0" name="S" compartment="c" hasOnlySubstanceUnits="false" boundaryCondition="false" constant="false" fbc:charge="0" fbc:chemicalFormula="S"/>
      <species metaid="S_cpd00075_c0" id="S_cpd00075_c0" name="Nitrite" compartment="c" hasOnlySubstanceUnits="false" boundaryCondition="false" constant="false" fbc:charge="-1" fbc:chemicalFormula="NO2"/>
      <species metaid="S_cpd00075_ext" id="S_cpd00075_ext" name="Nitrite" compartment="c" hasOnlySubstanceUnits="false" boundaryCondition="false" constant="false" fbc:charge="-1" fbc:chemicalFormula="NO2"/>
      <species metaid="S_cpd00076_c0" id="S_cpd00076_c0" name="Sucrose" compartment="c" hasOnlySubstanceUnits="false" boundaryCondition="false" constant="false" fbc:charge="0" fbc:chemicalFormula="C12H22O11"/>
      <species metaid="S_cpd00076_ext" id="S_cpd00076_ext" name="Sucrose" compartment="c" hasOnlySubstanceUnits="false" boundaryCondition="false" constant="false" fbc:charge="0" fbc:chemicalFormula="C12H22O11"/>
      <species metaid="S_cpd00078_c0" id="S_cpd00078_c0" name="Succinyl-CoA" compartment="c" hasOnlySubstanceUnits="false" boundaryCondition="false" constant="false" fbc:charge="-4" fbc:chemicalFormula="C25H36N7O19P3S"/>
      <species metaid="S_cpd00079_c0" id="S_cpd00079_c0" name="D-glucose-6-phosphate" compartment="c" hasOnlySubstanceUnits="false" boundaryCondition="false" constant="false" fbc:charge="-1" fbc:chemicalFormula="C6H12O9P"/>
      <species metaid="S_cpd00079_ext" id="S_cpd00079_ext" name="D-glucose-6-phosphate" compartment="c" hasOnlySubstanceUnits="false" boundaryCondition="false" constant="false" fbc:charge="-1" fbc:chemicalFormula="C6H12O9P"/>
      <species metaid="S_cpd00080_c0" id="S_cpd00080_c0" name="Glycerol-3-phosphate" compartment="c" hasOnlySubstanceUnits="false" boundaryCondition="false" constant="false" fbc:charge="-1" fbc:chemicalFormula="C3H8O6P"/>
      <species metaid="S_cpd00080_ext" id="S_cpd00080_ext" name="Glycerol-3-phosphate" compartment="c" hasOnlySubstanceUnits="false" boundaryCondition="false" constant="false" fbc:charge="-1" fbc:chemicalFormula="C3H8O6P"/>
      <species metaid="S_cpd00081_c0" id="S_cpd00081_c0" name="Sulfite" compartment="c" hasOnlySubstanceUnits="false" boundaryCondition="false" constant="false" fbc:charge="-1" fbc:chemicalFormula="HO3S"/>
      <species metaid="S_cpd00081_ext" id="S_cpd00081_ext" name="Sulfite" compartment="c" hasOnlySubstanceUnits="false" boundaryCondition="false" constant="false" fbc:charge="-1" fbc:chemicalFormula="HO3S"/>
      <species metaid="S_cpd00082_c0" id="S_cpd00082_c0" name="D-Fructose" compartment="c" hasOnlySubstanceUnits="false" boundaryCondition="false" constant="false" fbc:charge="0" fbc:chemicalFormula="C6H12O6"/>
      <species metaid="S_cpd00082_ext" id="S_cpd00082_ext" name="D-Fructose" compartment="c" hasOnlySubstanceUnits="false" boundaryCondition="false" constant="false" fbc:charge="0" fbc:chemicalFormula="C6H12O6"/>
      <species metaid="S_cpd00083_c0" id="S_cpd00083_c0" name="GDP-mannose" compartment="c" hasOnlySubstanceUnits="false" boundaryCondition="false" constant="false" fbc:charge="-2" fbc:chemicalFormula="C16H23N5O16P2"/>
      <species metaid="S_cpd00084_c0" id="S_cpd00084_c0" name="L-Cysteine" compartment="c" hasOnlySubstanceUnits="false" boundaryCondition="false" constant="false" fbc:charge="0" fbc:chemicalFormula="C3H7NO2S"/>
      <species metaid="S_cpd00084_ext" id="S_cpd00084_ext" name="L-Cysteine" compartment="c" hasOnlySubstanceUnits="false" boundaryCondition="false" constant="false" fbc:charge="0" fbc:chemicalFormula="C3H7NO2S"/>
      <species metaid="S_cpd00086_c0" id="S_cpd00086_c0" name="Propionyl-CoA" compartment="c" hasOnlySubstanceUnits="false" boundaryCondition="false" constant="false" fbc:charge="-3" fbc:chemicalFormula="C24H37N7O17P3S"/>
      <species metaid="S_cpd00087_c0" id="S_cpd00087_c0" name="Tetrahydrofolate" compartment="c" hasOnlySubstanceUnits="false" boundaryCondition="false" constant="false" fbc:charge="-2" fbc:chemicalFormula="C19H21N7O6"/>
      <species metaid="S_cpd00089_c0" id="S_cpd00089_c0" name="Glucose-1-phosphate" compartment="c" hasOnlySubstanceUnits="false" boundaryCondition="false" constant="false" fbc:charge="-1" fbc:chemicalFormula="C6H12O9P"/>
      <species metaid="S_cpd00089_ext" id="S_cpd00089_ext" name="Glucose-1-phosphate" compartment="c" hasOnlySubstanceUnits="false" boundaryCondition="false" constant="false" fbc:charge="-1" fbc:chemicalFormula="C6H12O9P"/>
      <species metaid="S_cpd00090_c0" id="S_cpd00090_c0" name="IDP" compartment="c" hasOnlySubstanceUnits="false" boundaryCondition="false" constant="false" fbc:charge="-2" fbc:chemicalFormula="C10H12N4O11P2"/>
      <species metaid="S_cpd00091_c0" id="S_cpd00091_c0" name="UMP" compartment="c" hasOnlySubstanceUnits="false" boundaryCondition="false" constant="false" fbc:charge="-1" fbc:chemicalFormula="C9H12N2O9P"/>
      <species metaid="S_cpd00092_c0" id="S_cpd00092_c0" name="Uracil" compartment="c" hasOnlySubstanceUnits="false" boundaryCondition="false" constant="false" fbc:charge="0" fbc:chemicalFormula="C4H4N2O2"/>
      <species metaid="S_cpd00092_ext" id="S_cpd00092_ext" name="Uracil" compartment="c" hasOnlySubstanceUnits="false" boundaryCondition="false" constant="false" fbc:charge="0" fbc:chemicalFormula="C4H4N2O2"/>
      <species metaid="S_cpd00093_c0" id="S_cpd00093_c0" name="Anthranilate" compartment="c" hasOnlySubstanceUnits="false" boundaryCondition="false" constant="false" fbc:charge="-1" fbc:chemicalFormula="C7H6NO2"/>
      <species metaid="S_cpd00094_c0" id="S_cpd00094_c0" name="2-Oxobutyrate" compartment="c" hasOnlySubstanceUnits="false" boundaryCondition="false" constant="false" fbc:charge="-1" fbc:chemicalFormula="C4H5O3"/>
      <species metaid="S_cpd00094_ext" id="S_cpd00094_ext" name="2-Oxobutyrate" compartment="c" hasOnlySubstanceUnits="false" boundaryCondition="false" constant="false" fbc:charge="-1" fbc:chemicalFormula="C4H5O3"/>
      <species metaid="S_cpd00095_c0" id="S_cpd00095_c0" name="Glycerone-phosphate" compartment="c" hasOnlySubstanceUnits="false" boundaryCondition="false" constant="false" fbc:charge="-1" fbc:chemicalFormula="C3H6O6P"/>
      <species metaid="S_cpd00096_c0" id="S_cpd00096_c0" name="CDP" compartment="c" hasOnlySubstanceUnits="false" boundaryCondition="false" constant="false" fbc:charge="-2" fbc:chemicalFormula="C9H13N3O11P2"/>
      <species metaid="S_cpd00098_c0" id="S_cpd00098_c0" name="Choline" compartment="c" hasOnlySubstanceUnits="false" boundaryCondition="false" constant="false" fbc:charge="1" fbc:chemicalFormula="C5H14NO"/>
      <species metaid="S_cpd00099_c0" id="S_cpd00099_c0" name="Cl" compartment="c" hasOnlySubstanceUnits="false" boundaryCondition="false" constant="false" fbc:charge="-1" fbc:chemicalFormula="Cl"/>
      <species metaid="S_cpd00099_ext" id="S_cpd00099_ext" name="Cl" compartment="c" hasOnlySubstanceUnits="false" boundaryCondition="false" constant="false" fbc:charge="-1" fbc:chemicalFormula="Cl"/>
      <species metaid="S_cpd00100_c0" id="S_cpd00100_c0" name="Glycerol" compartment="c" hasOnlySubstanceUnits="false" boundaryCondition="false" constant="false" fbc:charge="0" fbc:chemicalFormula="C3H8O3"/>
      <species metaid="S_cpd00100_ext" id="S_cpd00100_ext" name="Glycerol" compartment="c" hasOnlySubstanceUnits="false" boundaryCondition="false" constant="false" fbc:charge="0" fbc:chemicalFormula="C3H8O3"/>
      <species metaid="S_cpd00101_c0" id="S_cpd00101_c0" name="ribose-5-phosphate" compartment="c" hasOnlySubstanceUnits="false" boundaryCondition="false" constant="false" fbc:charge="-1" fbc:chemicalFormula="C5H10O8P"/>
      <species metaid="S_cpd00102_c0" id="S_cpd00102_c0" name="Glyceraldehyde3-phosphate" compartment="c" hasOnlySubstanceUnits="false" boundaryCondition="false" constant="false" fbc:charge="-1" fbc:chemicalFormula="C3H6O6P"/>
      <species metaid="S_cpd00103_c0" id="S_cpd00103_c0" name="PRPP" compartment="c" hasOnlySubstanceUnits="false" boundaryCondition="false" constant="false" fbc:charge="-3" fbc:chemicalFormula="C5H10O14P3"/>
      <species metaid="S_cpd00104_c0" id="S_cpd00104_c0" name="BIOT" compartment="c" hasOnlySubstanceUnits="false" boundaryCondition="false" constant="false" fbc:charge="-1" fbc:chemicalFormula="C10H15N2O3S"/>
      <species metaid="S_cpd00104_ext" id="S_cpd00104_ext" name="BIOT" compartment="c" hasOnlySubstanceUnits="false" boundaryCondition="false" constant="false" fbc:charge="-1" fbc:chemicalFormula="C10H15N2O3S"/>
      <species metaid="S_cpd00105_c0" id="S_cpd00105_c0" name="D-Ribose" compartment="c" hasOnlySubstanceUnits="false" boundaryCondition="false" constant="false" fbc:charge="0" fbc:chemicalFormula="C5H10O5"/>
      <species metaid="S_cpd00105_ext" id="S_cpd00105_ext" name="D-Ribose" compartment="c" hasOnlySubstanceUnits="false" boundaryCondition="false" constant="false" fbc:charge="0" fbc:chemicalFormula="C5H10O5"/>
      <species metaid="S_cpd00106_c0" id="S_cpd00106_c0" name="Fumarate" compartment="c" hasOnlySubstanceUnits="false" boundaryCondition="false" constant="false" fbc:charge="-2" fbc:chemicalFormula="C4H2O4"/>
      <species metaid="S_cpd00107_c0" id="S_cpd00107_c0" name="L-Leucine" compartment="c" hasOnlySubstanceUnits="false" boundaryCondition="false" constant="false" fbc:charge="0" fbc:chemicalFormula="C6H13NO2"/>
      <species metaid="S_cpd00107_ext" id="S_cpd00107_ext" name="L-Leucine" compartment="c" hasOnlySubstanceUnits="false" boundaryCondition="false" constant="false" fbc:charge="0" fbc:chemicalFormula="C6H13NO2"/>
      <species metaid="S_cpd00108_c0" id="S_cpd00108_c0" name="Galactose" compartment="c" hasOnlySubstanceUnits="false" boundaryCondition="false" constant="false" fbc:charge="0" fbc:chemicalFormula="C6H12O6"/>
      <species metaid="S_cpd00108_ext" id="S_cpd00108_ext" name="Galactose" compartment="c" hasOnlySubstanceUnits="false" boundaryCondition="false" constant="false" fbc:charge="0" fbc:chemicalFormula="C6H12O6"/>
      <species metaid="S_cpd00109_c0" id="S_cpd00109_c0" name="Cytochrome c3+" compartment="c" hasOnlySubstanceUnits="false" boundaryCondition="false" constant="false" fbc:charge="5" fbc:chemicalFormula="C42H52FeN8O6S2"/>
      <species metaid="S_cpd00110_c0" id="S_cpd00110_c0" name="Cytochrome c2+" compartment="c" hasOnlySubstanceUnits="false" boundaryCondition="false" constant="false" fbc:charge="4" fbc:chemicalFormula="C42H52FeN8O6S2"/>
      <species metaid="S_cpd00111_c0" id="S_cpd00111_c0" name="Oxidized glutathione" compartment="c" hasOnlySubstanceUnits="false" boundaryCondition="false" constant="false" fbc:charge="-2" fbc:chemicalFormula="C20H30N6O12S2"/>
      <species metaid="S_cpd00112_c0" id="S_cpd00112_c0" name="CMP-N-acetylneuraminate" compartment="c" hasOnlySubstanceUnits="false" boundaryCondition="false" constant="false" fbc:charge="-2" fbc:chemicalFormula="C20H29N4O16P"/>
      <species metaid="S_cpd00113_c0" id="S_cpd00113_c0" name="Isopentenyldiphosphate" compartment="c" hasOnlySubstanceUnits="false" boundaryCondition="false" constant="false" fbc:charge="-2" fbc:chemicalFormula="C5H10O7P2"/>
      <species metaid="S_cpd00114_c0" id="S_cpd00114_c0" name="IMP" compartment="c" hasOnlySubstanceUnits="false" boundaryCondition="false" constant="false" fbc:charge="-1" fbc:chemicalFormula="C10H12N4O8P"/>
      <species metaid="S_cpd00115_c0" id="S_cpd00115_c0" name="dATP" compartment="c" hasOnlySubstanceUnits="false" boundaryCondition="false" constant="false" fbc:charge="-3" fbc:chemicalFormula="C10H13N5O12P3"/>
      <species metaid="S_cpd00116_c0" id="S_cpd00116_c0" name="Methanol" compartment="c" hasOnlySubstanceUnits="false" boundaryCondition="false" constant="false" fbc:charge="0" fbc:chemicalFormula="CH4O"/>
      <species metaid="S_cpd00116_ext" id="S_cpd00116_ext" name="Methanol" compartment="c" hasOnlySubstanceUnits="false" boundaryCondition="false" constant="false" fbc:charge="0" fbc:chemicalFormula="CH4O"/>
      <species metaid="S_cpd00117_c0" id="S_cpd00117_c0" name="D-Alanine" compartment="c" hasOnlySubstanceUnits="false" boundaryCondition="false" constant="false" fbc:charge="0" fbc:chemicalFormula="C3H7NO2"/>
      <species metaid="S_cpd00117_ext" id="S_cpd00117_ext" name="D-Alanine" compartment="c" hasOnlySubstanceUnits="false" boundaryCondition="false" constant="false" fbc:charge="0" fbc:chemicalFormula="C3H7NO2"/>
      <species metaid="S_cpd00118_c0" id="S_cpd00118_c0" name="Putrescine" compartment="c" hasOnlySubstanceUnits="false" boundaryCondition="false" constant="false" fbc:charge="2" fbc:chemicalFormula="C4H14N2"/>
      <species metaid="S_cpd00118_ext" id="S_cpd00118_ext" name="Putrescine" compartment="c" hasOnlySubstanceUnits="false" boundaryCondition="false" constant="false" fbc:charge="2" fbc:chemicalFormula="C4H14N2"/>
      <species metaid="S_cpd00119_c0" id="S_cpd00119_c0" name="L-Histidine" compartment="c" hasOnlySubstanceUnits="false" boundaryCondition="false" constant="false" fbc:charge="0" fbc:chemicalFormula="C6H9N3O2"/>
      <species metaid="S_cpd00119_ext" id="S_cpd00119_ext" name="L-Histidine" compartment="c" hasOnlySubstanceUnits="false" boundaryCondition="false" constant="false" fbc:charge="0" fbc:chemicalFormula="C6H9N3O2"/>
      <species metaid="S_cpd00120_c0" id="S_cpd00120_c0" name="Butyryl-CoA" compartment="c" hasOnlySubstanceUnits="false" boundaryCondition="false" constant="false" fbc:charge="-3" fbc:chemicalFormula="C25H39N7O17P3S"/>
      <species metaid="S_cpd00121_c0" id="S_cpd00121_c0" name="L-Inositol" compartment="c" hasOnlySubstanceUnits="false" boundaryCondition="false" constant="false" fbc:charge="0" fbc:chemicalFormula="C6H12O6"/>
      <species metaid="S_cpd00121_ext" id="S_cpd00121_ext" name="L-Inositol" compartment="c" hasOnlySubstanceUnits="false" boundaryCondition="false" constant="false" fbc:charge="0" fbc:chemicalFormula="C6H12O6"/>
      <species metaid="S_cpd00122_c0" id="S_cpd00122_c0" name="N-Acetyl-D-glucosamine" compartment="c" hasOnlySubstanceUnits="false" boundaryCondition="false" constant="false" fbc:charge="0" fbc:chemicalFormula="C8H15NO6"/>
      <species metaid="S_cpd00122_ext" id="S_cpd00122_ext" name="N-Acetyl-D-glucosamine" compartment="c" hasOnlySubstanceUnits="false" boundaryCondition="false" constant="false" fbc:charge="0" fbc:chemicalFormula="C8H15NO6"/>
      <species metaid="S_cpd00123_c0" id="S_cpd00123_c0" name="3-Methyl-2-oxobutanoate" compartment="c" hasOnlySubstanceUnits="false" boundaryCondition="false" constant="false" fbc:charge="-1" fbc:chemicalFormula="C5H7O3"/>
      <species metaid="S_cpd00125_c0" id="S_cpd00125_c0" name="5-10-Methylenetetrahydrofolate" compartment="c" hasOnlySubstanceUnits="false" boundaryCondition="false" constant="false" fbc:charge="-2" fbc:chemicalFormula="C20H21N7O6"/>
      <species metaid="S_cpd00126_c0" id="S_cpd00126_c0" name="GMP" compartment="c" hasOnlySubstanceUnits="false" boundaryCondition="false" constant="false" fbc:charge="-1" fbc:chemicalFormula="C10H13N5O8P"/>
      <species metaid="S_cpd00128_c0" id="S_cpd00128_c0" name="Adenine" compartment="c" hasOnlySubstanceUnits="false" boundaryCondition="false" constant="false" fbc:charge="0" fbc:chemicalFormula="C5H5N5"/>
      <species metaid="S_cpd00128_ext" id="S_cpd00128_ext" name="Adenine" compartment="c" hasOnlySubstanceUnits="false" boundaryCondition="false" constant="false" fbc:charge="0" fbc:chemicalFormula="C5H5N5"/>
      <species metaid="S_cpd00129_c0" id="S_cpd00129_c0" name="L-Proline" compartment="c" hasOnlySubstanceUnits="false" boundaryCondition="false" constant="false" fbc:charge="-1" fbc:chemicalFormula="C5H8NO2"/>
      <species metaid="S_cpd00129_ext" id="S_cpd00129_ext" name="L-Proline" compartment="c" hasOnlySubstanceUnits="false" boundaryCondition="false" constant="false" fbc:charge="-1" fbc:chemicalFormula="C5H8NO2"/>
      <species metaid="S_cpd00130_c0" id="S_cpd00130_c0" name="L-Malate" compartment="c" hasOnlySubstanceUnits="false" boundaryCondition="false" constant="false" fbc:charge="-2" fbc:chemicalFormula="C4H4O5"/>
      <species metaid="S_cpd00132_c0" id="S_cpd00132_c0" name="L-Asparagine" compartment="c" hasOnlySubstanceUnits="false" boundaryCondition="false" constant="false" fbc:charge="0" fbc:chemicalFormula="C4H8N2O3"/>
      <species metaid="S_cpd00132_ext" id="S_cpd00132_ext" name="L-Asparagine" compartment="c" hasOnlySubstanceUnits="false" boundaryCondition="false" constant="false" fbc:charge="0" fbc:chemicalFormula="C4H8N2O3"/>
      <species metaid="S_cpd00133_c0" id="S_cpd00133_c0" name="Nicotinamide" compartment="c" hasOnlySubstanceUnits="false" boundaryCondition="false" constant="false" fbc:charge="0" fbc:chemicalFormula="C6H6N2O"/>
      <species metaid="S_cpd00134_c0" id="S_cpd00134_c0" name="Palmitoyl-CoA" compartment="c" hasOnlySubstanceUnits="false" boundaryCondition="false" constant="false" fbc:charge="-3" fbc:chemicalFormula="C37H63N7O17P3S"/>
      <species metaid="S_cpd00135_c0" id="S_cpd00135_c0" name="Homocysteine" compartment="c" hasOnlySubstanceUnits="false" boundaryCondition="false" constant="false" fbc:charge="0" fbc:chemicalFormula="C4H9NO2S"/>
      <species metaid="S_cpd00135_ext" id="S_cpd00135_ext" name="Homocysteine" compartment="c" hasOnlySubstanceUnits="false" boundaryCondition="false" constant="false" fbc:charge="0" fbc:chemicalFormula="C4H9NO2S"/>
      <species metaid="S_cpd00137_c0" id="S_cpd00137_c0" name="Citrate" compartment="c" hasOnlySubstanceUnits="false" boundaryCondition="false" constant="false" fbc:charge="-3" fbc:chemicalFormula="C6H5O7"/>
      <species metaid="S_cpd00138_c0" id="S_cpd00138_c0" name="D-Mannose" compartment="c" hasOnlySubstanceUnits="false" boundaryCondition="false" constant="false" fbc:charge="0" fbc:chemicalFormula="C6H12O6"/>
      <species metaid="S_cpd00138_ext" id="S_cpd00138_ext" name="D-Mannose" compartment="c" hasOnlySubstanceUnits="false" boundaryCondition="false" constant="false" fbc:charge="0" fbc:chemicalFormula="C6H12O6"/>
      <species metaid="S_cpd00139_c0" id="S_cpd00139_c0" name="Glycolate" compartment="c" hasOnlySubstanceUnits="false" boundaryCondition="false" constant="false" fbc:charge="-1" fbc:chemicalFormula="C2H3O3"/>
      <species metaid="S_cpd00139_ext" id="S_cpd00139_ext" name="Glycolate" compartment="c" hasOnlySubstanceUnits="false" boundaryCondition="false" constant="false" fbc:charge="-1" fbc:chemicalFormula="C2H3O3"/>
      <species metaid="S_cpd00141_c0" id="S_cpd00141_c0" name="Propionate" compartment="c" hasOnlySubstanceUnits="false" boundaryCondition="false" constant="false" fbc:charge="-1" fbc:chemicalFormula="C3H5O2"/>
      <species metaid="S_cpd00141_ext" id="S_cpd00141_ext" name="Propionate" compartment="c" hasOnlySubstanceUnits="false" boundaryCondition="false" constant="false" fbc:charge="-1" fbc:chemicalFormula="C3H5O2"/>
      <species metaid="S_cpd00142_c0" id="S_cpd00142_c0" name="Acetoacetate" compartment="c" hasOnlySubstanceUnits="false" boundaryCondition="false" constant="false" fbc:charge="-1" fbc:chemicalFormula="C4H5O3"/>
      <species metaid="S_cpd00142_ext" id="S_cpd00142_ext" name="Acetoacetate" compartment="c" hasOnlySubstanceUnits="false" boundaryCondition="false" constant="false" fbc:charge="-1" fbc:chemicalFormula="C4H5O3"/>
      <species metaid="S_cpd00143_c0" id="S_cpd00143_c0" name="Phenylpyruvate" compartment="c" hasOnlySubstanceUnits="false" boundaryCondition="false" constant="false" fbc:charge="-1" fbc:chemicalFormula="C9H7O3"/>
      <species metaid="S_cpd00145_c0" id="S_cpd00145_c0" name="Hydroxypyruvate" compartment="c" hasOnlySubstanceUnits="false" boundaryCondition="false" constant="false" fbc:charge="-1" fbc:chemicalFormula="C3H3O4"/>
      <species metaid="S_cpd00146_c0" id="S_cpd00146_c0" name="Carbamoylphosphate" compartment="c" hasOnlySubstanceUnits="false" boundaryCondition="false" constant="false" fbc:charge="-1" fbc:chemicalFormula="CH3NO5P"/>
      <species metaid="S_cpd00147_c0" id="S_cpd00147_c0" name="5-Methylthioadenosine" compartment="c" hasOnlySubstanceUnits="false" boundaryCondition="false" constant="false" fbc:charge="0" fbc:chemicalFormula="C11H15N5O3S"/>
      <species metaid="S_cpd00149_c0" id="S_cpd00149_c0" name="Co2+" compartment="c" hasOnlySubstanceUnits="false" boundaryCondition="false" constant="false" fbc:charge="2" fbc:chemicalFormula="Co"/>
      <species metaid="S_cpd00149_ext" id="S_cpd00149_ext" name="Co2+" compartment="c" hasOnlySubstanceUnits="false" boundaryCondition="false" constant="false" fbc:charge="2" fbc:chemicalFormula="Co"/>
      <species metaid="S_cpd00150_c0" id="S_cpd00150_c0" name="HCN" compartment="c" hasOnlySubstanceUnits="false" boundaryCondition="false" constant="false" fbc:charge="0" fbc:chemicalFormula="CHN"/>
      <species metaid="S_cpd00151_c0" id="S_cpd00151_c0" name="Thymine" compartment="c" hasOnlySubstanceUnits="false" boundaryCondition="false" constant="false" fbc:charge="0" fbc:chemicalFormula="C5H6N2O2"/>
      <species metaid="S_cpd00153_c0" id="S_cpd00153_c0" name="Benzoate" compartment="c" hasOnlySubstanceUnits="false" boundaryCondition="false" constant="false" fbc:charge="-1" fbc:chemicalFormula="C7H5O2"/>
      <species metaid="S_cpd00154_c0" id="S_cpd00154_c0" name="Xylose" compartment="c" hasOnlySubstanceUnits="false" boundaryCondition="false" constant="false" fbc:charge="0" fbc:chemicalFormula="C5H10O5"/>
      <species metaid="S_cpd00154_ext" id="S_cpd00154_ext" name="Xylose" compartment="c" hasOnlySubstanceUnits="false" boundaryCondition="false" constant="false" fbc:charge="0" fbc:chemicalFormula="C5H10O5"/>
      <species metaid="S_cpd00155_c0" id="S_cpd00155_c0" name="Glycogen" compartment="c" hasOnlySubstanceUnits="false" boundaryCondition="false" constant="false" fbc:charge="0" fbc:chemicalFormula="C30H52O26"/>
      <species metaid="S_cpd00156_c0" id="S_cpd00156_c0" name="L-Valine" compartment="c" hasOnlySubstanceUnits="false" boundaryCondition="false" constant="false" fbc:charge="0" fbc:chemicalFormula="C5H11NO2"/>
      <species metaid="S_cpd00156_ext" id="S_cpd00156_ext" name="L-Valine" compartment="c" hasOnlySubstanceUnits="false" boundaryCondition="false" constant="false" fbc:charge="0" fbc:chemicalFormula="C5H11NO2"/>
      <species metaid="S_cpd00157_c0" id="S_cpd00157_c0" name="Glycerone" compartment="c" hasOnlySubstanceUnits="false" boundaryCondition="false" constant="false" fbc:charge="0" fbc:chemicalFormula="C3H6O3"/>
      <species metaid="S_cpd00157_ext" id="S_cpd00157_ext" name="Glycerone" compartment="c" hasOnlySubstanceUnits="false" boundaryCondition="false" constant="false" fbc:charge="0" fbc:chemicalFormula="C3H6O3"/>
      <species metaid="S_cpd00158_c0" id="S_cpd00158_c0" name="CELB" compartment="c" hasOnlySubstanceUnits="false" boundaryCondition="false" constant="false" fbc:charge="0" fbc:chemicalFormula="C12H22O11"/>
      <species metaid="S_cpd00158_ext" id="S_cpd00158_ext" name="CELB" compartment="c" hasOnlySubstanceUnits="false" boundaryCondition="false" constant="false" fbc:charge="0" fbc:chemicalFormula="C12H22O11"/>
      <species metaid="S_cpd00159_c0" id="S_cpd00159_c0" name="L-Lactate" compartment="c" hasOnlySubstanceUnits="false" boundaryCondition="false" constant="false" fbc:charge="-1" fbc:chemicalFormula="C3H5O3"/>
      <species metaid="S_cpd00159_ext" id="S_cpd00159_ext" name="L-Lactate" compartment="c" hasOnlySubstanceUnits="false" boundaryCondition="false" constant="false" fbc:charge="-1" fbc:chemicalFormula="C3H5O3"/>
      <species metaid="S_cpd00161_c0" id="S_cpd00161_c0" name="L-Threonine" compartment="c" hasOnlySubstanceUnits="false" boundaryCondition="false" constant="false" fbc:charge="0" fbc:chemicalFormula="C4H9NO3"/>
      <species metaid="S_cpd00161_ext" id="S_cpd00161_ext" name="L-Threonine" compartment="c" hasOnlySubstanceUnits="false" boundaryCondition="false" constant="false" fbc:charge="0" fbc:chemicalFormula="C4H9NO3"/>
      <species metaid="S_cpd00162_c0" id="S_cpd00162_c0" name="Aminoethanol" compartment="c" hasOnlySubstanceUnits="false" boundaryCondition="false" constant="false" fbc:charge="1" fbc:chemicalFormula="C2H8NO"/>
      <species metaid="S_cpd00162_ext" id="S_cpd00162_ext" name="Aminoethanol" compartment="c" hasOnlySubstanceUnits="false" boundaryCondition="false" constant="false" fbc:charge="1" fbc:chemicalFormula="C2H8NO"/>
      <species metaid="S_cpd00164_c0" id="S_cpd00164_c0" name="Glucuronate" compartment="c" hasOnlySubstanceUnits="false" boundaryCondition="false" constant="false" fbc:charge="-1" fbc:chemicalFormula="C6H9O7"/>
      <species metaid="S_cpd00164_ext" id="S_cpd00164_ext" name="Glucuronate" compartment="c" hasOnlySubstanceUnits="false" boundaryCondition="false" constant="false" fbc:charge="-1" fbc:chemicalFormula="C6H9O7"/>
      <species metaid="S_cpd00166_c0" id="S_cpd00166_c0" name="Calomide" compartment="c" hasOnlySubstanceUnits="false" boundaryCondition="false" constant="false" fbc:charge="1" fbc:chemicalFormula="C72H101CoN18O17P"/>
      <species metaid="S_cpd00169_c0" id="S_cpd00169_c0" name="3-Phosphoglycerate" compartment="c" hasOnlySubstanceUnits="false" boundaryCondition="false" constant="false" fbc:charge="-2" fbc:chemicalFormula="C3H5O7P"/>
      <species metaid="S_cpd00171_c0" id="S_cpd00171_c0" name="D-Ribulose5-phosphate" compartment="c" hasOnlySubstanceUnits="false" boundaryCondition="false" constant="false" fbc:charge="-1" fbc:chemicalFormula="C5H10O8P"/>
      <species metaid="S_cpd00175_c0" id="S_cpd00175_c0" name="UDP-N-acetyl-D-galactosamine" compartment="c" hasOnlySubstanceUnits="false" boundaryCondition="false" constant="false" fbc:charge="-2" fbc:chemicalFormula="C17H25N3O17P2"/>
      <species metaid="S_cpd00176_c0" id="S_cpd00176_c0" name="2-keto-3-deoxygluconate" compartment="c" hasOnlySubstanceUnits="false" boundaryCondition="false" constant="false" fbc:charge="-1" fbc:chemicalFormula="C6H9O6"/>
      <species metaid="S_cpd00177_c0" id="S_cpd00177_c0" name="dADP" compartment="c" hasOnlySubstanceUnits="false" boundaryCondition="false" constant="false" fbc:charge="-2" fbc:chemicalFormula="C10H13N5O9P2"/>
      <species metaid="S_cpd00179_c0" id="S_cpd00179_c0" name="Maltose" compartment="c" hasOnlySubstanceUnits="false" boundaryCondition="false" constant="false" fbc:charge="0" fbc:chemicalFormula="C12H22O11"/>
      <species metaid="S_cpd00179_ext" id="S_cpd00179_ext" name="Maltose" compartment="c" hasOnlySubstanceUnits="false" boundaryCondition="false" constant="false" fbc:charge="0" fbc:chemicalFormula="C12H22O11"/>
      <species metaid="S_cpd00180_c0" id="S_cpd00180_c0" name="Oxalate" compartment="c" hasOnlySubstanceUnits="false" boundaryCondition="false" constant="false" fbc:charge="-2" fbc:chemicalFormula="C2O4"/>
      <species metaid="S_cpd00182_c0" id="S_cpd00182_c0" name="Adenosine" compartment="c" hasOnlySubstanceUnits="false" boundaryCondition="false" constant="false" fbc:charge="0" fbc:chemicalFormula="C10H13N5O4"/>
      <species metaid="S_cpd00184_c0" id="S_cpd00184_c0" name="Thymidine" compartment="c" hasOnlySubstanceUnits="false" boundaryCondition="false" constant="false" fbc:charge="0" fbc:chemicalFormula="C10H14N2O5"/>
      <species metaid="S_cpd00185_c0" id="S_cpd00185_c0" name="D-Arabinose" compartment="c" hasOnlySubstanceUnits="false" boundaryCondition="false" constant="false" fbc:charge="0" fbc:chemicalFormula="C5H10O5"/>
      <species metaid="S_cpd00185_ext" id="S_cpd00185_ext" name="D-Arabinose" compartment="c" hasOnlySubstanceUnits="false" boundaryCondition="false" constant="false" fbc:charge="0" fbc:chemicalFormula="C5H10O5"/>
      <species metaid="S_cpd00186_c0" id="S_cpd00186_c0" name="D-Glutamate" compartment="c" hasOnlySubstanceUnits="false" boundaryCondition="false" constant="false" fbc:charge="-1" fbc:chemicalFormula="C5H8NO4"/>
      <species metaid="S_cpd00190_c0" id="S_cpd00190_c0" name="beta-D-Glucose" compartment="c" hasOnlySubstanceUnits="false" boundaryCondition="false" constant="false" fbc:charge="0" fbc:chemicalFormula="C6H12O6"/>
      <species metaid="S_cpd00191_c0" id="S_cpd00191_c0" name="3-Oxopropanoate" compartment="c" hasOnlySubstanceUnits="false" boundaryCondition="false" constant="false" fbc:charge="-1" fbc:chemicalFormula="C3H3O3"/>
      <species metaid="S_cpd00193_c0" id="S_cpd00193_c0" name="APS" compartment="c" hasOnlySubstanceUnits="false" boundaryCondition="false" constant="false" fbc:charge="-2" fbc:chemicalFormula="C10H12N5O10PS"/>
      <species metaid="S_cpd00196_c0" id="S_cpd00196_c0" name="Acetylphosphate" compartment="c" hasOnlySubstanceUnits="false" boundaryCondition="false" constant="false" fbc:charge="-1" fbc:chemicalFormula="C2H4O5P"/>
      <species metaid="S_cpd00198_c0" id="S_cpd00198_c0" name="D-Xylulose5-phosphate" compartment="c" hasOnlySubstanceUnits="false" boundaryCondition="false" constant="false" fbc:charge="-1" fbc:chemicalFormula="C5H10O8P"/>
      <species metaid="S_cpd00199_c0" id="S_cpd00199_c0" name="4-Oxobutanoate" compartment="c" hasOnlySubstanceUnits="false" boundaryCondition="false" constant="false" fbc:charge="-1" fbc:chemicalFormula="C4H5O3"/>
      <species metaid="S_cpd00200_c0" id="S_cpd00200_c0" name="4MOP" compartment="c" hasOnlySubstanceUnits="false" boundaryCondition="false" constant="false" fbc:charge="-1" fbc:chemicalFormula="C6H9O3"/>
      <species metaid="S_cpd00201_c0" id="S_cpd00201_c0" name="10-Formyltetrahydrofolate" compartment="c" hasOnlySubstanceUnits="false" boundaryCondition="false" constant="false" fbc:charge="-2" fbc:chemicalFormula="C20H21N7O7"/>
      <species metaid="S_cpd00202_c0" id="S_cpd00202_c0" name="DMAPP" compartment="c" hasOnlySubstanceUnits="false" boundaryCondition="false" constant="false" fbc:charge="-2" fbc:chemicalFormula="C5H10O7P2"/>
      <species metaid="S_cpd00203_c0" id="S_cpd00203_c0" name="1,3-Bisphospho-D-glycerate" compartment="c" hasOnlySubstanceUnits="false" boundaryCondition="false" constant="false" fbc:charge="-2" fbc:chemicalFormula="C3H6O10P2"/>
      <species metaid="S_cpd00204_c0" id="S_cpd00204_c0" name="CO" compartment="c" hasOnlySubstanceUnits="false" boundaryCondition="false" constant="false" fbc:charge="1" fbc:chemicalFormula="CHO"/>
      <species metaid="S_cpd00204_ext" id="S_cpd00204_ext" name="CO" compartment="c" hasOnlySubstanceUnits="false" boundaryCondition="false" constant="false" fbc:charge="1" fbc:chemicalFormula="CHO"/>
      <species metaid="S_cpd00205_c0" id="S_cpd00205_c0" name="K+" compartment="c" hasOnlySubstanceUnits="false" boundaryCondition="false" constant="false" fbc:charge="1" fbc:chemicalFormula="K"/>
      <species metaid="S_cpd00205_ext" id="S_cpd00205_ext" name="K+" compartment="c" hasOnlySubstanceUnits="false" boundaryCondition="false" constant="false" fbc:charge="1" fbc:chemicalFormula="K"/>
      <species metaid="S_cpd00206_c0" id="S_cpd00206_c0" name="dCMP" compartment="c" hasOnlySubstanceUnits="false" boundaryCondition="false" constant="false" fbc:charge="-1" fbc:chemicalFormula="C9H13N3O7P"/>
      <species metaid="S_cpd00207_c0" id="S_cpd00207_c0" name="Guanine" compartment="c" hasOnlySubstanceUnits="false" boundaryCondition="false" constant="false" fbc:charge="0" fbc:chemicalFormula="C5H5N5O"/>
      <species metaid="S_cpd00207_ext" id="S_cpd00207_ext" name="Guanine" compartment="c" hasOnlySubstanceUnits="false" boundaryCondition="false" constant="false" fbc:charge="0" fbc:chemicalFormula="C5H5N5O"/>
      <species metaid="S_cpd00208_c0" id="S_cpd00208_c0" name="LACT" compartment="c" hasOnlySubstanceUnits="false" boundaryCondition="false" constant="false" fbc:charge="0" fbc:chemicalFormula="C12H22O11"/>
      <species metaid="S_cpd00208_ext" id="S_cpd00208_ext" name="LACT" compartment="c" hasOnlySubstanceUnits="false" boundaryCondition="false" constant="false" fbc:charge="0" fbc:chemicalFormula="C12H22O11"/>
      <species metaid="S_cpd00209_c0" id="S_cpd00209_c0" name="Nitrate" compartment="c" hasOnlySubstanceUnits="false" boundaryCondition="false" constant="false" fbc:charge="-1" fbc:chemicalFormula="NO3"/>
      <species metaid="S_cpd00209_ext" id="S_cpd00209_ext" name="Nitrate" compartment="c" hasOnlySubstanceUnits="false" boundaryCondition="false" constant="false" fbc:charge="-1" fbc:chemicalFormula="NO3"/>
      <species metaid="S_cpd00210_c0" id="S_cpd00210_c0" name="Taurine" compartment="c" hasOnlySubstanceUnits="false" boundaryCondition="false" constant="false" fbc:charge="0" fbc:chemicalFormula="C2H7NO3S"/>
      <species metaid="S_cpd00210_ext" id="S_cpd00210_ext" name="Taurine" compartment="c" hasOnlySubstanceUnits="false" boundaryCondition="false" constant="false" fbc:charge="0" fbc:chemicalFormula="C2H7NO3S"/>
      <species metaid="S_cpd00211_c0" id="S_cpd00211_c0" name="Butyrate" compartment="c" hasOnlySubstanceUnits="false" boundaryCondition="false" constant="false" fbc:charge="-1" fbc:chemicalFormula="C4H7O2"/>
      <species metaid="S_cpd00212_c0" id="S_cpd00212_c0" name="L-Sorbose" compartment="c" hasOnlySubstanceUnits="false" boundaryCondition="false" constant="false" fbc:charge="0" fbc:chemicalFormula="C6H12O6"/>
      <species metaid="S_cpd00212_ext" id="S_cpd00212_ext" name="L-Sorbose" compartment="c" hasOnlySubstanceUnits="false" boundaryCondition="false" constant="false" fbc:charge="0" fbc:chemicalFormula="C6H12O6"/>
      <species metaid="S_cpd00213_c0" id="S_cpd00213_c0" name="(1) cpd00213[c0] + (1) cpd00339[c0] &lt;-&gt; (1) cpd00067[c0] + (1) cpd01454[c0] + (1) cpd00567[c0]" compartment="c" hasOnlySubstanceUnits="false" boundaryCondition="false" constant="false" fbc:charge="0" fbc:chemicalFormula="C8H15NOS2"/>
      <species metaid="S_cpd00214_c0" id="S_cpd00214_c0" name="Palmitate" compartment="c" hasOnlySubstanceUnits="false" boundaryCondition="false" constant="false" fbc:charge="-1" fbc:chemicalFormula="C16H31O2"/>
      <species metaid="S_cpd00215_c0" id="S_cpd00215_c0" name="Pyridoxal" compartment="c" hasOnlySubstanceUnits="false" boundaryCondition="false" constant="false" fbc:charge="0" fbc:chemicalFormula="C8H9NO3"/>
      <species metaid="S_cpd00216_c0" id="S_cpd00216_c0" name="Chorismate" compartment="c" hasOnlySubstanceUnits="false" boundaryCondition="false" constant="false" fbc:charge="-2" fbc:chemicalFormula="C10H8O6"/>
      <species metaid="S_cpd00217_c0" id="S_cpd00217_c0" name="Brachiose" compartment="c" hasOnlySubstanceUnits="false" boundaryCondition="false" constant="false" fbc:charge="0" fbc:chemicalFormula="C12H22O11"/>
      <species metaid="S_cpd00218_c0" id="S_cpd00218_c0" name="Niacin" compartment="c" hasOnlySubstanceUnits="false" boundaryCondition="false" constant="false" fbc:charge="-1" fbc:chemicalFormula="C6H4NO2"/>
      <species metaid="S_cpd00219_c0" id="S_cpd00219_c0" name="Prephenate" compartment="c" hasOnlySubstanceUnits="false" boundaryCondition="false" constant="false" fbc:charge="-2" fbc:chemicalFormula="C10H8O6"/>
      <species metaid="S_cpd00220_c0" id="S_cpd00220_c0" name="Riboflavin" compartment="c" hasOnlySubstanceUnits="false" boundaryCondition="false" constant="false" fbc:charge="0" fbc:chemicalFormula="C17H20N4O6"/>
      <species metaid="S_cpd00220_ext" id="S_cpd00220_ext" name="Riboflavin" compartment="c" hasOnlySubstanceUnits="false" boundaryCondition="false" constant="false" fbc:charge="0" fbc:chemicalFormula="C17H20N4O6"/>
      <species metaid="S_cpd00221_c0" id="S_cpd00221_c0" name="D-Lactate" compartment="c" hasOnlySubstanceUnits="false" boundaryCondition="false" constant="false" fbc:charge="-1" fbc:chemicalFormula="C3H5O3"/>
      <species metaid="S_cpd00222_c0" id="S_cpd00222_c0" name="GLCN" compartment="c" hasOnlySubstanceUnits="false" boundaryCondition="false" constant="false" fbc:charge="-1" fbc:chemicalFormula="C6H11O7"/>
      <species metaid="S_cpd00222_ext" id="S_cpd00222_ext" name="GLCN" compartment="c" hasOnlySubstanceUnits="false" boundaryCondition="false" constant="false" fbc:charge="-1" fbc:chemicalFormula="C6H11O7"/>
      <species metaid="S_cpd00223_c0" id="S_cpd00223_c0" name="Glycerate" compartment="c" hasOnlySubstanceUnits="false" boundaryCondition="false" constant="false" fbc:charge="-1" fbc:chemicalFormula="C3H5O4"/>
      <species metaid="S_cpd00224_c0" id="S_cpd00224_c0" name="L-Arabinose" compartment="c" hasOnlySubstanceUnits="false" boundaryCondition="false" constant="false" fbc:charge="0" fbc:chemicalFormula="C5H10O5"/>
      <species metaid="S_cpd00224_ext" id="S_cpd00224_ext" name="L-Arabinose" compartment="c" hasOnlySubstanceUnits="false" boundaryCondition="false" constant="false" fbc:charge="0" fbc:chemicalFormula="C5H10O5"/>
      <species metaid="S_cpd00226_c0" id="S_cpd00226_c0" name="HYXN" compartment="c" hasOnlySubstanceUnits="false" boundaryCondition="false" constant="false" fbc:charge="0" fbc:chemicalFormula="C5H4N4O"/>
      <species metaid="S_cpd00226_ext" id="S_cpd00226_ext" name="HYXN" compartment="c" hasOnlySubstanceUnits="false" boundaryCondition="false" constant="false" fbc:charge="0" fbc:chemicalFormula="C5H4N4O"/>
      <species metaid="S_cpd00227_c0" id="S_cpd00227_c0" name="L-Homoserine" compartment="c" hasOnlySubstanceUnits="false" boundaryCondition="false" constant="false" fbc:charge="0" fbc:chemicalFormula="C4H9NO3"/>
      <species metaid="S_cpd00227_ext" id="S_cpd00227_ext" name="L-Homoserine" compartment="c" hasOnlySubstanceUnits="false" boundaryCondition="false" constant="false" fbc:charge="0" fbc:chemicalFormula="C4H9NO3"/>
      <species metaid="S_cpd00229_c0" id="S_cpd00229_c0" name="Glycolaldehyde" compartment="c" hasOnlySubstanceUnits="false" boundaryCondition="false" constant="false" fbc:charge="0" fbc:chemicalFormula="C2H4O2"/>
      <species metaid="S_cpd00229_ext" id="S_cpd00229_ext" name="Glycolaldehyde" compartment="c" hasOnlySubstanceUnits="false" boundaryCondition="false" constant="false" fbc:charge="0" fbc:chemicalFormula="C2H4O2"/>
      <species metaid="S_cpd00232_c0" id="S_cpd00232_c0" name="Neu5Ac" compartment="c" hasOnlySubstanceUnits="false" boundaryCondition="false" constant="false" fbc:charge="-1" fbc:chemicalFormula="C11H18NO9"/>
      <species metaid="S_cpd00235_c0" id="S_cpd00235_c0" name="D-mannose-6-phosphate" compartment="c" hasOnlySubstanceUnits="false" boundaryCondition="false" constant="false" fbc:charge="-1" fbc:chemicalFormula="C6H12O9P"/>
      <species metaid="S_cpd00236_c0" id="S_cpd00236_c0" name="D-Erythrose4-phosphate" compartment="c" hasOnlySubstanceUnits="false" boundaryCondition="false" constant="false" fbc:charge="-1" fbc:chemicalFormula="C4H8O7P"/>
      <species metaid="S_cpd00238_c0" id="S_cpd00238_c0" name="Sedoheptulose7-phosphate" compartment="c" hasOnlySubstanceUnits="false" boundaryCondition="false" constant="false" fbc:charge="-1" fbc:chemicalFormula="C7H14O10P"/>
      <species metaid="S_cpd00239_c0" id="S_cpd00239_c0" name="H2S" compartment="c" hasOnlySubstanceUnits="false" boundaryCondition="false" constant="false" fbc:charge="0" fbc:chemicalFormula="H2S"/>
      <species metaid="S_cpd00239_ext" id="S_cpd00239_ext" name="H2S" compartment="c" hasOnlySubstanceUnits="false" boundaryCondition="false" constant="false" fbc:charge="0" fbc:chemicalFormula="H2S"/>
      <species metaid="S_cpd00241_c0" id="S_cpd00241_c0" name="dGTP" compartment="c" hasOnlySubstanceUnits="false" boundaryCondition="false" constant="false" fbc:charge="-3" fbc:chemicalFormula="C10H13N5O13P3"/>
      <species metaid="S_cpd00242_c0" id="S_cpd00242_c0" name="H2CO3" compartment="c" hasOnlySubstanceUnits="false" boundaryCondition="false" constant="false" fbc:charge="-1" fbc:chemicalFormula="CHO3"/>
      <species metaid="S_cpd00246_c0" id="S_cpd00246_c0" name="Inosine" compartment="c" hasOnlySubstanceUnits="false" boundaryCondition="false" constant="false" fbc:charge="0" fbc:chemicalFormula="C10H12N4O5"/>
      <species metaid="S_cpd00247_c0" id="S_cpd00247_c0" name="Orotate" compartment="c" hasOnlySubstanceUnits="false" boundaryCondition="false" constant="false" fbc:charge="-1" fbc:chemicalFormula="C5H3N2O4"/>
      <species metaid="S_cpd00249_c0" id="S_cpd00249_c0" name="Uridine" compartment="c" hasOnlySubstanceUnits="false" boundaryCondition="false" constant="false" fbc:charge="0" fbc:chemicalFormula="C9H12N2O6"/>
      <species metaid="S_cpd00249_ext" id="S_cpd00249_ext" name="Uridine" compartment="c" hasOnlySubstanceUnits="false" boundaryCondition="false" constant="false" fbc:charge="0" fbc:chemicalFormula="C9H12N2O6"/>
      <species metaid="S_cpd00251_c0" id="S_cpd00251_c0" name="ADPribose" compartment="c" hasOnlySubstanceUnits="false" boundaryCondition="false" constant="false" fbc:charge="-2" fbc:chemicalFormula="C15H21N5O14P2"/>
      <species metaid="S_cpd00254_c0" id="S_cpd00254_c0" name="Mg" compartment="c" hasOnlySubstanceUnits="false" boundaryCondition="false" constant="false" fbc:charge="2" fbc:chemicalFormula="Mg"/>
      <species metaid="S_cpd00254_ext" id="S_cpd00254_ext" name="Mg" compartment="c" hasOnlySubstanceUnits="false" boundaryCondition="false" constant="false" fbc:charge="2" fbc:chemicalFormula="Mg"/>
      <species metaid="S_cpd00258_c0" id="S_cpd00258_c0" name="D-Ribulose" compartment="c" hasOnlySubstanceUnits="false" boundaryCondition="false" constant="false" fbc:charge="0" fbc:chemicalFormula="C5H10O5"/>
      <species metaid="S_cpd00259_c0" id="S_cpd00259_c0" name="D-Lyxulose" compartment="c" hasOnlySubstanceUnits="false" boundaryCondition="false" constant="false" fbc:charge="0" fbc:chemicalFormula="C5H10O5"/>
      <species metaid="S_cpd00260_c0" id="S_cpd00260_c0" name="Isocitrate" compartment="c" hasOnlySubstanceUnits="false" boundaryCondition="false" constant="false" fbc:charge="-3" fbc:chemicalFormula="C6H5O7"/>
      <species metaid="S_cpd00261_c0" id="S_cpd00261_c0" name="L-Lyxulose" compartment="c" hasOnlySubstanceUnits="false" boundaryCondition="false" constant="false" fbc:charge="0" fbc:chemicalFormula="C5H10O5"/>
      <species metaid="S_cpd00263_c0" id="S_cpd00263_c0" name="Pyridoxol" compartment="c" hasOnlySubstanceUnits="false" boundaryCondition="false" constant="false" fbc:charge="0" fbc:chemicalFormula="C8H11NO3"/>
      <species metaid="S_cpd00268_c0" id="S_cpd00268_c0" name="H2S2O3" compartment="c" hasOnlySubstanceUnits="false" boundaryCondition="false" constant="false" fbc:charge="-2" fbc:chemicalFormula="O3S2"/>
      <species metaid="S_cpd00274_c0" id="S_cpd00274_c0" name="Citrulline" compartment="c" hasOnlySubstanceUnits="false" boundaryCondition="false" constant="false" fbc:charge="0" fbc:chemicalFormula="C6H13N3O3"/>
      <species metaid="S_cpd00276_ext" id="S_cpd00276_ext" name="GLUM" compartment="c" hasOnlySubstanceUnits="false" boundaryCondition="false" constant="false" fbc:charge="1" fbc:chemicalFormula="C6H14NO5"/>
      <species metaid="S_cpd00277_c0" id="S_cpd00277_c0" name="Deoxyguanosine" compartment="c" hasOnlySubstanceUnits="false" boundaryCondition="false" constant="false" fbc:charge="0" fbc:chemicalFormula="C10H13N5O4"/>
      <species metaid="S_cpd00279_c0" id="S_cpd00279_c0" name="Acetoacetyl-CoA" compartment="c" hasOnlySubstanceUnits="false" boundaryCondition="false" constant="false" fbc:charge="-3" fbc:chemicalFormula="C25H37N7O18P3S"/>
      <species metaid="S_cpd00280_c0" id="S_cpd00280_c0" name="D-Galacturonate" compartment="c" hasOnlySubstanceUnits="false" boundaryCondition="false" constant="false" fbc:charge="-1" fbc:chemicalFormula="C6H9O7"/>
      <species metaid="S_cpd00280_ext" id="S_cpd00280_ext" name="D-Galacturonate" compartment="c" hasOnlySubstanceUnits="false" boundaryCondition="false" constant="false" fbc:charge="-1" fbc:chemicalFormula="C6H9O7"/>
      <species metaid="S_cpd00281_c0" id="S_cpd00281_c0" name="GABA" compartment="c" hasOnlySubstanceUnits="false" boundaryCondition="false" constant="false" fbc:charge="0" fbc:chemicalFormula="C4H9NO2"/>
      <species metaid="S_cpd00281_ext" id="S_cpd00281_ext" name="GABA" compartment="c" hasOnlySubstanceUnits="false" boundaryCondition="false" constant="false" fbc:charge="0" fbc:chemicalFormula="C4H9NO2"/>
      <species metaid="S_cpd00282_c0" id="S_cpd00282_c0" name="S-Dihydroorotate" compartment="c" hasOnlySubstanceUnits="false" boundaryCondition="false" constant="false" fbc:charge="-1" fbc:chemicalFormula="C5H5N2O4"/>
      <species metaid="S_cpd00283_c0" id="S_cpd00283_c0" name="Geranyldiphosphate" compartment="c" hasOnlySubstanceUnits="false" boundaryCondition="false" constant="false" fbc:charge="-2" fbc:chemicalFormula="C10H18O7P2"/>
      <species metaid="S_cpd00284_c0" id="S_cpd00284_c0" name="6-Phospho-D-gluconate" compartment="c" hasOnlySubstanceUnits="false" boundaryCondition="false" constant="false" fbc:charge="-2" fbc:chemicalFormula="C6H11O10P"/>
      <species metaid="S_cpd00286_c0" id="S_cpd00286_c0" name="Undecaprenylphosphate" compartment="c" hasOnlySubstanceUnits="false" boundaryCondition="false" constant="false" fbc:charge="-1" fbc:chemicalFormula="C55H90O4P"/>
      <species metaid="S_cpd00287_c0" id="S_cpd00287_c0" name="3-Oxo-2-methylpropanoate" compartment="c" hasOnlySubstanceUnits="false" boundaryCondition="false" constant="false" fbc:charge="-1" fbc:chemicalFormula="C4H5O3"/>
      <species metaid="S_cpd00288_c0" id="S_cpd00288_c0" name="D-Glucosamine phosphate" compartment="c" hasOnlySubstanceUnits="false" boundaryCondition="false" constant="false" fbc:charge="0" fbc:chemicalFormula="C6H14NO8P"/>
      <species metaid="S_cpd00289_c0" id="S_cpd00289_c0" name="Geranylgeranyl diphosphate" compartment="c" hasOnlySubstanceUnits="false" boundaryCondition="false" constant="false" fbc:charge="-2" fbc:chemicalFormula="C20H34O7P2"/>
      <species metaid="S_cpd00290_c0" id="S_cpd00290_c0" name="D-fructose-1,6-bisphosphate" compartment="c" hasOnlySubstanceUnits="false" boundaryCondition="false" constant="false" fbc:charge="-2" fbc:chemicalFormula="C6H12O12P2"/>
      <species metaid="S_cpd00293_c0" id="S_cpd00293_c0" name="N-Acetyl-D-glucosamine 6-phosphate" compartment="c" hasOnlySubstanceUnits="false" boundaryCondition="false" constant="false" fbc:charge="-1" fbc:chemicalFormula="C8H15NO9P"/>
      <species metaid="S_cpd00294_c0" id="S_cpd00294_c0" name="dAMP" compartment="c" hasOnlySubstanceUnits="false" boundaryCondition="false" constant="false" fbc:charge="-1" fbc:chemicalFormula="C10H13N5O6P"/>
      <species metaid="S_cpd00295_c0" id="S_cpd00295_c0" name="dGDP" compartment="c" hasOnlySubstanceUnits="false" boundaryCondition="false" constant="false" fbc:charge="-2" fbc:chemicalFormula="C10H13N5O10P2"/>
      <species metaid="S_cpd00296_c0" id="S_cpd00296_c0" name="dGMP" compartment="c" hasOnlySubstanceUnits="false" boundaryCondition="false" constant="false" fbc:charge="-1" fbc:chemicalFormula="C10H13N5O7P"/>
      <species metaid="S_cpd00297_c0" id="S_cpd00297_c0" name="dTDP" compartment="c" hasOnlySubstanceUnits="false" boundaryCondition="false" constant="false" fbc:charge="-2" fbc:chemicalFormula="C10H14N2O11P2"/>
      <species metaid="S_cpd00298_c0" id="S_cpd00298_c0" name="dTMP" compartment="c" hasOnlySubstanceUnits="false" boundaryCondition="false" constant="false" fbc:charge="-1" fbc:chemicalFormula="C10H14N2O8P"/>
      <species metaid="S_cpd00299_c0" id="S_cpd00299_c0" name="dUMP" compartment="c" hasOnlySubstanceUnits="false" boundaryCondition="false" constant="false" fbc:charge="-1" fbc:chemicalFormula="C9H12N2O8P"/>
      <species metaid="S_cpd00305_c0" id="S_cpd00305_c0" name="Thiamin" compartment="c" hasOnlySubstanceUnits="false" boundaryCondition="false" constant="false" fbc:charge="1" fbc:chemicalFormula="C12H17N4OS"/>
      <species metaid="S_cpd00305_ext" id="S_cpd00305_ext" name="Thiamin" compartment="c" hasOnlySubstanceUnits="false" boundaryCondition="false" constant="false" fbc:charge="1" fbc:chemicalFormula="C12H17N4OS"/>
      <species metaid="S_cpd00306_c0" id="S_cpd00306_c0" name="Xylitol" compartment="c" hasOnlySubstanceUnits="false" boundaryCondition="false" constant="false" fbc:charge="0" fbc:chemicalFormula="C5H12O5"/>
      <species metaid="S_cpd00306_ext" id="S_cpd00306_ext" name="Xylitol" compartment="c" hasOnlySubstanceUnits="false" boundaryCondition="false" constant="false" fbc:charge="0" fbc:chemicalFormula="C5H12O5"/>
      <species metaid="S_cpd00307_c0" id="S_cpd00307_c0" name="Cytosine" compartment="c" hasOnlySubstanceUnits="false" boundaryCondition="false" constant="false" fbc:charge="0" fbc:chemicalFormula="C4H5N3O"/>
      <species metaid="S_cpd00307_ext" id="S_cpd00307_ext" name="Cytosine" compartment="c" hasOnlySubstanceUnits="false" boundaryCondition="false" constant="false" fbc:charge="0" fbc:chemicalFormula="C4H5N3O"/>
      <species metaid="S_cpd00309_c0" id="S_cpd00309_c0" name="XAN" compartment="c" hasOnlySubstanceUnits="false" boundaryCondition="false" constant="false" fbc:charge="0" fbc:chemicalFormula="C5H4N4O2"/>
      <species metaid="S_cpd00309_ext" id="S_cpd00309_ext" name="XAN" compartment="c" hasOnlySubstanceUnits="false" boundaryCondition="false" constant="false" fbc:charge="0" fbc:chemicalFormula="C5H4N4O2"/>
      <species metaid="S_cpd00311_c0" id="S_cpd00311_c0" name="Guanosine" compartment="c" hasOnlySubstanceUnits="false" boundaryCondition="false" constant="false" fbc:charge="0" fbc:chemicalFormula="C10H13N5O5"/>
      <species metaid="S_cpd00314_ext" id="S_cpd00314_ext" name="D-Mannitol" compartment="c" hasOnlySubstanceUnits="false" boundaryCondition="false" constant="false" fbc:charge="0" fbc:chemicalFormula="C6H14O6"/>
      <species metaid="S_cpd00320_c0" id="S_cpd00320_c0" name="D-Aspartate" compartment="c" hasOnlySubstanceUnits="false" boundaryCondition="false" constant="false" fbc:charge="-1" fbc:chemicalFormula="C4H6NO4"/>
      <species metaid="S_cpd00322_c0" id="S_cpd00322_c0" name="L-Isoleucine" compartment="c" hasOnlySubstanceUnits="false" boundaryCondition="false" constant="false" fbc:charge="0" fbc:chemicalFormula="C6H13NO2"/>
      <species metaid="S_cpd00322_ext" id="S_cpd00322_ext" name="L-Isoleucine" compartment="c" hasOnlySubstanceUnits="false" boundaryCondition="false" constant="false" fbc:charge="0" fbc:chemicalFormula="C6H13NO2"/>
      <species metaid="S_cpd00324_c0" id="S_cpd00324_c0" name="MTTL" compartment="c" hasOnlySubstanceUnits="false" boundaryCondition="false" constant="false" fbc:charge="0" fbc:chemicalFormula="CH4S"/>
      <species metaid="S_cpd00324_ext" id="S_cpd00324_ext" name="MTTL" compartment="c" hasOnlySubstanceUnits="false" boundaryCondition="false" constant="false" fbc:charge="0" fbc:chemicalFormula="CH4S"/>
      <species metaid="S_cpd00327_c0" id="S_cpd00327_c0" name="strcoa" compartment="c" hasOnlySubstanceUnits="false" boundaryCondition="false" constant="false" fbc:charge="-3" fbc:chemicalFormula="C39H67N7O17P3S"/>
      <species metaid="S_cpd00330_c0" id="S_cpd00330_c0" name="Dihydrofolate" compartment="c" hasOnlySubstanceUnits="false" boundaryCondition="false" constant="false" fbc:charge="-2" fbc:chemicalFormula="C19H19N7O6"/>
      <species metaid="S_cpd00331_c0" id="S_cpd00331_c0" name="cis-Aconitate" compartment="c" hasOnlySubstanceUnits="false" boundaryCondition="false" constant="false" fbc:charge="-3" fbc:chemicalFormula="C6H3O6"/>
      <species metaid="S_cpd00332_c0" id="S_cpd00332_c0" name="Mevalonic acid" compartment="c" hasOnlySubstanceUnits="false" boundaryCondition="false" constant="false" fbc:charge="-1" fbc:chemicalFormula="C6H11O4"/>
      <species metaid="S_cpd00334_c0" id="S_cpd00334_c0" name="L-Lactaldehyde" compartment="c" hasOnlySubstanceUnits="false" boundaryCondition="false" constant="false" fbc:charge="0" fbc:chemicalFormula="C3H6O2"/>
      <species metaid="S_cpd00338_c0" id="S_cpd00338_c0" name="5-Aminolevulinate" compartment="c" hasOnlySubstanceUnits="false" boundaryCondition="false" constant="false" fbc:charge="0" fbc:chemicalFormula="C5H9NO3"/>
      <species metaid="S_cpd00339_c0" id="S_cpd00339_c0" name="5-Aminopentanoate" compartment="c" hasOnlySubstanceUnits="false" boundaryCondition="false" constant="false" fbc:charge="0" fbc:chemicalFormula="C5H11NO2"/>
      <species metaid="S_cpd00342_c0" id="S_cpd00342_c0" name="N-Acetylornithine" compartment="c" hasOnlySubstanceUnits="false" boundaryCondition="false" constant="false" fbc:charge="0" fbc:chemicalFormula="C7H14N2O3"/>
      <species metaid="S_cpd00343_c0" id="S_cpd00343_c0" name="N-Carbamoyl-L-aspartate" compartment="c" hasOnlySubstanceUnits="false" boundaryCondition="false" constant="false" fbc:charge="-2" fbc:chemicalFormula="C5H6N2O5"/>
      <species metaid="S_cpd00345_c0" id="S_cpd00345_c0" name="5-Methyltetrahydrofolate" compartment="c" hasOnlySubstanceUnits="false" boundaryCondition="false" constant="false" fbc:charge="-2" fbc:chemicalFormula="C20H23N7O6"/>
      <species metaid="S_cpd00346_c0" id="S_cpd00346_c0" name="L-Aspartate4-semialdehyde" compartment="c" hasOnlySubstanceUnits="false" boundaryCondition="false" constant="false" fbc:charge="0" fbc:chemicalFormula="C4H7NO3"/>
      <species metaid="S_cpd00347_c0" id="S_cpd00347_c0" name="5-10-Methenyltetrahydrofolate" compartment="c" hasOnlySubstanceUnits="false" boundaryCondition="false" constant="false" fbc:charge="-1" fbc:chemicalFormula="C20H20N7O6"/>
      <species metaid="S_cpd00348_c0" id="S_cpd00348_c0" name="D-Galactose 1-phosphate" compartment="c" hasOnlySubstanceUnits="false" boundaryCondition="false" constant="false" fbc:charge="-1" fbc:chemicalFormula="C6H12O9P"/>
      <species metaid="S_cpd00349_c0" id="S_cpd00349_c0" name="Sedoheptulose 1,7-bisphosphate" compartment="c" hasOnlySubstanceUnits="false" boundaryCondition="false" constant="false" fbc:charge="-2" fbc:chemicalFormula="C7H14O13P2"/>
      <species metaid="S_cpd00350_c0" id="S_cpd00350_c0" name="Farnesyldiphosphate" compartment="c" hasOnlySubstanceUnits="false" boundaryCondition="false" constant="false" fbc:charge="-2" fbc:chemicalFormula="C15H26O7P2"/>
      <species metaid="S_cpd00352_c0" id="S_cpd00352_c0" name="delta1-Piperideine-6-L-carboxylate" compartment="c" hasOnlySubstanceUnits="false" boundaryCondition="false" constant="false" fbc:charge="-1" fbc:chemicalFormula="C6H8NO2"/>
      <species metaid="S_cpd00355_c0" id="S_cpd00355_c0" name="Nicotinamide ribonucleotide" compartment="c" hasOnlySubstanceUnits="false" boundaryCondition="false" constant="false" fbc:charge="0" fbc:chemicalFormula="C11H15N2O8P"/>
      <species metaid="S_cpd00356_c0" id="S_cpd00356_c0" name="dCTP" compartment="c" hasOnlySubstanceUnits="false" boundaryCondition="false" constant="false" fbc:charge="-3" fbc:chemicalFormula="C9H13N3O13P3"/>
      <species metaid="S_cpd00357_c0" id="S_cpd00357_c0" name="TTP" compartment="c" hasOnlySubstanceUnits="false" boundaryCondition="false" constant="false" fbc:charge="-3" fbc:chemicalFormula="C10H14N2O14P3"/>
      <species metaid="S_cpd00358_c0" id="S_cpd00358_c0" name="dUTP" compartment="c" hasOnlySubstanceUnits="false" boundaryCondition="false" constant="false" fbc:charge="-3" fbc:chemicalFormula="C9H12N2O14P3"/>
      <species metaid="S_cpd00359_c0" id="S_cpd00359_c0" name="indol" compartment="c" hasOnlySubstanceUnits="false" boundaryCondition="false" constant="false" fbc:charge="0" fbc:chemicalFormula="C8H7N"/>
      <species metaid="S_cpd00359_ext" id="S_cpd00359_ext" name="indol" compartment="c" hasOnlySubstanceUnits="false" boundaryCondition="false" constant="false" fbc:charge="0" fbc:chemicalFormula="C8H7N"/>
      <species metaid="S_cpd00361_c0" id="S_cpd00361_c0" name="ACTN" compartment="c" hasOnlySubstanceUnits="false" boundaryCondition="false" constant="false" fbc:charge="0" fbc:chemicalFormula="C4H8O2"/>
      <species metaid="S_cpd00361_ext" id="S_cpd00361_ext" name="ACTN" compartment="c" hasOnlySubstanceUnits="false" boundaryCondition="false" constant="false" fbc:charge="0" fbc:chemicalFormula="C4H8O2"/>
      <species metaid="S_cpd00363_c0" id="S_cpd00363_c0" name="Ethanol" compartment="c" hasOnlySubstanceUnits="false" boundaryCondition="false" constant="false" fbc:charge="0" fbc:chemicalFormula="C2H6O"/>
      <species metaid="S_cpd00363_ext" id="S_cpd00363_ext" name="Ethanol" compartment="c" hasOnlySubstanceUnits="false" boundaryCondition="false" constant="false" fbc:charge="0" fbc:chemicalFormula="C2H6O"/>
      <species metaid="S_cpd00366_c0" id="S_cpd00366_c0" name="Ribitol" compartment="c" hasOnlySubstanceUnits="false" boundaryCondition="false" constant="false" fbc:charge="0" fbc:chemicalFormula="C5H12O5"/>
      <species metaid="S_cpd00366_ext" id="S_cpd00366_ext" name="Ribitol" compartment="c" hasOnlySubstanceUnits="false" boundaryCondition="false" constant="false" fbc:charge="0" fbc:chemicalFormula="C5H12O5"/>
      <species metaid="S_cpd00367_c0" id="S_cpd00367_c0" name="Cytidine" compartment="c" hasOnlySubstanceUnits="false" boundaryCondition="false" constant="false" fbc:charge="0" fbc:chemicalFormula="C9H13N3O5"/>
      <species metaid="S_cpd00371_c0" id="S_cpd00371_c0" name="Propanal" compartment="c" hasOnlySubstanceUnits="false" boundaryCondition="false" constant="false" fbc:charge="0" fbc:chemicalFormula="C3H6O"/>
      <species metaid="S_cpd00374_c0" id="S_cpd00374_c0" name="Tyramine" compartment="c" hasOnlySubstanceUnits="false" boundaryCondition="false" constant="false" fbc:charge="1" fbc:chemicalFormula="C8H12NO"/>
      <species metaid="S_cpd00374_ext" id="S_cpd00374_ext" name="Tyramine" compartment="c" hasOnlySubstanceUnits="false" boundaryCondition="false" constant="false" fbc:charge="1" fbc:chemicalFormula="C8H12NO"/>
      <species metaid="S_cpd00379_c0" id="S_cpd00379_c0" name="Glutarate" compartment="c" hasOnlySubstanceUnits="false" boundaryCondition="false" constant="false" fbc:charge="-2" fbc:chemicalFormula="C5H6O4"/>
      <species metaid="S_cpd00379_ext" id="S_cpd00379_ext" name="Glutarate" compartment="c" hasOnlySubstanceUnits="false" boundaryCondition="false" constant="false" fbc:charge="-2" fbc:chemicalFormula="C5H6O4"/>
      <species metaid="S_cpd00382_c0" id="S_cpd00382_c0" name="Melitose" compartment="c" hasOnlySubstanceUnits="false" boundaryCondition="false" constant="false" fbc:charge="0" fbc:chemicalFormula="C18H32O16"/>
      <species metaid="S_cpd00382_ext" id="S_cpd00382_ext" name="Melitose" compartment="c" hasOnlySubstanceUnits="false" boundaryCondition="false" constant="false" fbc:charge="0" fbc:chemicalFormula="C18H32O16"/>
      <species metaid="S_cpd00383_c0" id="S_cpd00383_c0" name="Shikimate" compartment="c" hasOnlySubstanceUnits="false" boundaryCondition="false" constant="false" fbc:charge="-1" fbc:chemicalFormula="C7H9O5"/>
      <species metaid="S_cpd00387_c0" id="S_cpd00387_c0" name="ADPglucose" compartment="c" hasOnlySubstanceUnits="false" boundaryCondition="false" constant="false" fbc:charge="-2" fbc:chemicalFormula="C16H23N5O15P2"/>
      <species metaid="S_cpd00388_c0" id="S_cpd00388_c0" name="Allantoate" compartment="c" hasOnlySubstanceUnits="false" boundaryCondition="false" constant="false" fbc:charge="-1" fbc:chemicalFormula="C4H7N4O4"/>
      <species metaid="S_cpd00392_c0" id="S_cpd00392_c0" name="Phycite" compartment="c" hasOnlySubstanceUnits="false" boundaryCondition="false" constant="false" fbc:charge="0" fbc:chemicalFormula="C4H10O4"/>
      <species metaid="S_cpd00392_ext" id="S_cpd00392_ext" name="Phycite" compartment="c" hasOnlySubstanceUnits="false" boundaryCondition="false" constant="false" fbc:charge="0" fbc:chemicalFormula="C4H10O4"/>
      <species metaid="S_cpd00393_c0" id="S_cpd00393_c0" name="Folate" compartment="c" hasOnlySubstanceUnits="false" boundaryCondition="false" constant="false" fbc:charge="-2" fbc:chemicalFormula="C19H17N7O6"/>
      <species metaid="S_cpd00395_c0" id="S_cpd00395_c0" name="L-Cysteate" compartment="c" hasOnlySubstanceUnits="false" boundaryCondition="false" constant="false" fbc:charge="-1" fbc:chemicalFormula="C3H6NO5S"/>
      <species metaid="S_cpd00395_ext" id="S_cpd00395_ext" name="L-Cysteate" compartment="c" hasOnlySubstanceUnits="false" boundaryCondition="false" constant="false" fbc:charge="-1" fbc:chemicalFormula="C3H6NO5S"/>
      <species metaid="S_cpd00396_c0" id="S_cpd00396_c0" name="L-Rhamnose" compartment="c" hasOnlySubstanceUnits="false" boundaryCondition="false" constant="false" fbc:charge="0" fbc:chemicalFormula="C6H12O5"/>
      <species metaid="S_cpd00396_ext" id="S_cpd00396_ext" name="L-Rhamnose" compartment="c" hasOnlySubstanceUnits="false" boundaryCondition="false" constant="false" fbc:charge="0" fbc:chemicalFormula="C6H12O5"/>
      <species metaid="S_cpd00397_c0" id="S_cpd00397_c0" name="L-Ribulose" compartment="c" hasOnlySubstanceUnits="false" boundaryCondition="false" constant="false" fbc:charge="0" fbc:chemicalFormula="C5H10O5"/>
      <species metaid="S_cpd00400_c0" id="S_cpd00400_c0" name="Acrylate" compartment="c" hasOnlySubstanceUnits="false" boundaryCondition="false" constant="false" fbc:charge="-1" fbc:chemicalFormula="C3H3O2"/>
      <species metaid="S_cpd00402_c0" id="S_cpd00402_c0" name="CDPglycerol" compartment="c" hasOnlySubstanceUnits="false" boundaryCondition="false" constant="false" fbc:charge="-2" fbc:chemicalFormula="C12H19N3O13P2"/>
      <species metaid="S_cpd00403_c0" id="S_cpd00403_c0" name="D-Mannonate" compartment="c" hasOnlySubstanceUnits="false" boundaryCondition="false" constant="false" fbc:charge="-1" fbc:chemicalFormula="C6H11O7"/>
      <species metaid="S_cpd00408_c0" id="S_cpd00408_c0" name="Pantoate" compartment="c" hasOnlySubstanceUnits="false" boundaryCondition="false" constant="false" fbc:charge="-1" fbc:chemicalFormula="C6H11O4"/>
      <species metaid="S_cpd00412_c0" id="S_cpd00412_c0" name="Deoxyuridine" compartment="c" hasOnlySubstanceUnits="false" boundaryCondition="false" constant="false" fbc:charge="0" fbc:chemicalFormula="C9H12N2O5"/>
      <species metaid="S_cpd00415_c0" id="S_cpd00415_c0" name="Quinol" compartment="c" hasOnlySubstanceUnits="false" boundaryCondition="false" constant="false" fbc:charge="0" fbc:chemicalFormula="C6H6O2"/>
      <species metaid="S_cpd00417_c0" id="S_cpd00417_c0" name="L-Lyxitol" compartment="c" hasOnlySubstanceUnits="false" boundaryCondition="false" constant="false" fbc:charge="0" fbc:chemicalFormula="C5H12O5"/>
      <species metaid="S_cpd00417_ext" id="S_cpd00417_ext" name="L-Lyxitol" compartment="c" hasOnlySubstanceUnits="false" boundaryCondition="false" constant="false" fbc:charge="0" fbc:chemicalFormula="C5H12O5"/>
      <species metaid="S_cpd00418_c0" id="S_cpd00418_c0" name="NO" compartment="c" hasOnlySubstanceUnits="false" boundaryCondition="false" constant="false" fbc:charge="0" fbc:chemicalFormula="NO"/>
      <species metaid="S_cpd00419_c0" id="S_cpd00419_c0" name="PM" compartment="c" hasOnlySubstanceUnits="false" boundaryCondition="false" constant="false" fbc:charge="1" fbc:chemicalFormula="C8H13N2O2"/>
      <species metaid="S_cpd00421_c0" id="S_cpd00421_c0" name="Triphosphate" compartment="c" hasOnlySubstanceUnits="false" boundaryCondition="false" constant="false" fbc:charge="-4" fbc:chemicalFormula="HO10P3"/>
      <species metaid="S_cpd00424_c0" id="S_cpd00424_c0" name="Cystathionine" compartment="c" hasOnlySubstanceUnits="false" boundaryCondition="false" constant="false" fbc:charge="0" fbc:chemicalFormula="C7H14N2O4S"/>
      <species metaid="S_cpd00428_c0" id="S_cpd00428_c0" name="2-Oxopropanal" compartment="c" hasOnlySubstanceUnits="false" boundaryCondition="false" constant="false" fbc:charge="0" fbc:chemicalFormula="C3H4O2"/>
      <species metaid="S_cpd00430_c0" id="S_cpd00430_c0" name="PACT" compartment="c" hasOnlySubstanceUnits="false" boundaryCondition="false" constant="false" fbc:charge="0" fbc:chemicalFormula="C8H8O2"/>
      <species metaid="S_cpd00432_c0" id="S_cpd00432_c0" name="meso-Tartrate" compartment="c" hasOnlySubstanceUnits="false" boundaryCondition="false" constant="false" fbc:charge="-2" fbc:chemicalFormula="C4H4O6"/>
      <species metaid="S_cpd00432_ext" id="S_cpd00432_ext" name="meso-Tartrate" compartment="c" hasOnlySubstanceUnits="false" boundaryCondition="false" constant="false" fbc:charge="-2" fbc:chemicalFormula="C4H4O6"/>
      <species metaid="S_cpd00434_c0" id="S_cpd00434_c0" name="4-Aminobutanal" compartment="c" hasOnlySubstanceUnits="false" boundaryCondition="false" constant="false" fbc:charge="1" fbc:chemicalFormula="C4H10NO"/>
      <species metaid="S_cpd00437_c0" id="S_cpd00437_c0" name="D-Tagaturonate" compartment="c" hasOnlySubstanceUnits="false" boundaryCondition="false" constant="false" fbc:charge="-1" fbc:chemicalFormula="C6H9O7"/>
      <species metaid="S_cpd00438_c0" id="S_cpd00438_c0" name="Deoxyadenosine" compartment="c" hasOnlySubstanceUnits="false" boundaryCondition="false" constant="false" fbc:charge="0" fbc:chemicalFormula="C10H13N5O3"/>
      <species metaid="S_cpd00438_ext" id="S_cpd00438_ext" name="Deoxyadenosine" compartment="c" hasOnlySubstanceUnits="false" boundaryCondition="false" constant="false" fbc:charge="0" fbc:chemicalFormula="C10H13N5O3"/>
      <species metaid="S_cpd00443_c0" id="S_cpd00443_c0" name="ABEE" compartment="c" hasOnlySubstanceUnits="false" boundaryCondition="false" constant="false" fbc:charge="-1" fbc:chemicalFormula="C7H6NO2"/>
      <species metaid="S_cpd00446_c0" id="S_cpd00446_c0" name="cAMP" compartment="c" hasOnlySubstanceUnits="false" boundaryCondition="false" constant="false" fbc:charge="-1" fbc:chemicalFormula="C10H11N5O6P"/>
      <species metaid="S_cpd00447_c0" id="S_cpd00447_c0" name="Betaine aldehyde" compartment="c" hasOnlySubstanceUnits="false" boundaryCondition="false" constant="false" fbc:charge="1" fbc:chemicalFormula="C5H12NO"/>
      <species metaid="S_cpd00448_c0" id="S_cpd00448_c0" name="D-Glyceraldehyde" compartment="c" hasOnlySubstanceUnits="false" boundaryCondition="false" constant="false" fbc:charge="0" fbc:chemicalFormula="C3H6O3"/>
      <species metaid="S_cpd00449_c0" id="S_cpd00449_c0" name="Dihydrolipoamide" compartment="c" hasOnlySubstanceUnits="false" boundaryCondition="false" constant="false" fbc:charge="0" fbc:chemicalFormula="C8H17NOS2"/>
      <species metaid="S_cpd00453_c0" id="S_cpd00453_c0" name="1,2-Propanediol" compartment="c" hasOnlySubstanceUnits="false" boundaryCondition="false" constant="false" fbc:charge="0" fbc:chemicalFormula="C3H8O2"/>
      <species metaid="S_cpd00453_ext" id="S_cpd00453_ext" name="1,2-Propanediol" compartment="c" hasOnlySubstanceUnits="false" boundaryCondition="false" constant="false" fbc:charge="0" fbc:chemicalFormula="C3H8O2"/>
      <species metaid="S_cpd00475_c0" id="S_cpd00475_c0" name="Ribose 1-phosphate" compartment="c" hasOnlySubstanceUnits="false" boundaryCondition="false" constant="false" fbc:charge="-1" fbc:chemicalFormula="C5H10O8P"/>
      <species metaid="S_cpd00477_c0" id="S_cpd00477_c0" name="N-Acetyl-L-glutamate" compartment="c" hasOnlySubstanceUnits="false" boundaryCondition="false" constant="false" fbc:charge="-2" fbc:chemicalFormula="C7H9NO5"/>
      <species metaid="S_cpd00478_c0" id="S_cpd00478_c0" name="Pyridoxine phosphate" compartment="c" hasOnlySubstanceUnits="false" boundaryCondition="false" constant="false" fbc:charge="-1" fbc:chemicalFormula="C8H11NO6P"/>
      <species metaid="S_cpd00481_c0" id="S_cpd00481_c0" name="Isobutyryl-CoA" compartment="c" hasOnlySubstanceUnits="false" boundaryCondition="false" constant="false" fbc:charge="-3" fbc:chemicalFormula="C25H39N7O17P3S"/>
      <species metaid="S_cpd00482_c0" id="S_cpd00482_c0" name="2-Phospho-D-glycerate" compartment="c" hasOnlySubstanceUnits="false" boundaryCondition="false" constant="false" fbc:charge="-2" fbc:chemicalFormula="C3H5O7P"/>
      <species metaid="S_cpd00485_c0" id="S_cpd00485_c0" name="D-Mannose1-phosphate" compartment="c" hasOnlySubstanceUnits="false" boundaryCondition="false" constant="false" fbc:charge="-1" fbc:chemicalFormula="C6H12O9P"/>
      <species metaid="S_cpd00491_c0" id="S_cpd00491_c0" name="D-mannitol-1-phosphate" compartment="c" hasOnlySubstanceUnits="false" boundaryCondition="false" constant="false" fbc:charge="-1" fbc:chemicalFormula="C6H14O9P"/>
      <species metaid="S_cpd00492_c0" id="S_cpd00492_c0" name="N-Acetyl-D-mannosamine" compartment="c" hasOnlySubstanceUnits="false" boundaryCondition="false" constant="false" fbc:charge="0" fbc:chemicalFormula="C8H15NO6"/>
      <species metaid="S_cpd00492_ext" id="S_cpd00492_ext" name="N-Acetyl-D-mannosamine" compartment="c" hasOnlySubstanceUnits="false" boundaryCondition="false" constant="false" fbc:charge="0" fbc:chemicalFormula="C8H15NO6"/>
      <species metaid="S_cpd00493_c0" id="S_cpd00493_c0" name="Pyridoxamine phosphate" compartment="c" hasOnlySubstanceUnits="false" boundaryCondition="false" constant="false" fbc:charge="0" fbc:chemicalFormula="C8H13N2O5P"/>
      <species metaid="S_cpd00497_c0" id="S_cpd00497_c0" name="XMP" compartment="c" hasOnlySubstanceUnits="false" boundaryCondition="false" constant="false" fbc:charge="-1" fbc:chemicalFormula="C10H12N4O9P"/>
      <species metaid="S_cpd00498_c0" id="S_cpd00498_c0" name="2-Aceto-2-hydroxybutanoate" compartment="c" hasOnlySubstanceUnits="false" boundaryCondition="false" constant="false" fbc:charge="-1" fbc:chemicalFormula="C6H9O4"/>
      <species metaid="S_cpd00501_c0" id="S_cpd00501_c0" name="beta-D-Glucose 1-phosphate" compartment="c" hasOnlySubstanceUnits="false" boundaryCondition="false" constant="false" fbc:charge="-1" fbc:chemicalFormula="C6H12O9P"/>
      <species metaid="S_cpd00504_c0" id="S_cpd00504_c0" name="LL-2,6-Diaminopimelate" compartment="c" hasOnlySubstanceUnits="false" boundaryCondition="false" constant="false" fbc:charge="0" fbc:chemicalFormula="C7H14N2O4"/>
      <species metaid="S_cpd00507_c0" id="S_cpd00507_c0" name="Glycerophosphocholine" compartment="c" hasOnlySubstanceUnits="false" boundaryCondition="false" constant="false" fbc:charge="0" fbc:chemicalFormula="C8H20NO6P"/>
      <species metaid="S_cpd00508_c0" id="S_cpd00508_c0" name="3MOP" compartment="c" hasOnlySubstanceUnits="false" boundaryCondition="false" constant="false" fbc:charge="-1" fbc:chemicalFormula="C6H9O3"/>
      <species metaid="S_cpd00509_c0" id="S_cpd00509_c0" name="deoxyribose-1-phosphate" compartment="c" hasOnlySubstanceUnits="false" boundaryCondition="false" constant="false" fbc:charge="-1" fbc:chemicalFormula="C5H10O7P"/>
      <species metaid="S_cpd00510_c0" id="S_cpd00510_c0" name="deoxyribose-5-phosphate" compartment="c" hasOnlySubstanceUnits="false" boundaryCondition="false" constant="false" fbc:charge="-1" fbc:chemicalFormula="C5H10O7P"/>
      <species metaid="S_cpd00516_c0" id="S_cpd00516_c0" name="meso-2,6-Diaminopimelate" compartment="c" hasOnlySubstanceUnits="false" boundaryCondition="false" constant="false" fbc:charge="0" fbc:chemicalFormula="C7H14N2O4"/>
      <species metaid="S_cpd00519_c0" id="S_cpd00519_c0" name="D-methylmalonyl-CoA" compartment="c" hasOnlySubstanceUnits="false" boundaryCondition="false" constant="false" fbc:charge="-4" fbc:chemicalFormula="C25H36N7O19P3S"/>
      <species metaid="S_cpd00521_c0" id="S_cpd00521_c0" name="dTDP-4-oxo-6-deoxy-D-glucose" compartment="c" hasOnlySubstanceUnits="false" boundaryCondition="false" constant="false" fbc:charge="-2" fbc:chemicalFormula="C16H22N2O15P2"/>
      <species metaid="S_cpd00522_c0" id="S_cpd00522_c0" name="dTDP-4-oxo-L-rhamnose" compartment="c" hasOnlySubstanceUnits="false" boundaryCondition="false" constant="false" fbc:charge="-2" fbc:chemicalFormula="C16H22N2O15P2"/>
      <species metaid="S_cpd00523_c0" id="S_cpd00523_c0" name="Trehalose 6-phosphate" compartment="c" hasOnlySubstanceUnits="false" boundaryCondition="false" constant="false" fbc:charge="-1" fbc:chemicalFormula="C12H22O14P"/>
      <species metaid="S_cpd00524_c0" id="S_cpd00524_c0" name="2-Inosose" compartment="c" hasOnlySubstanceUnits="false" boundaryCondition="false" constant="false" fbc:charge="0" fbc:chemicalFormula="C6H10O6"/>
      <species metaid="S_cpd00525_c0" id="S_cpd00525_c0" name="UDP-N-acetylmuramoyl-L-alanyl-D-glutamate" compartment="c" hasOnlySubstanceUnits="false" boundaryCondition="false" constant="false" fbc:charge="-4" fbc:chemicalFormula="C28H39N5O23P2"/>
      <species metaid="S_cpd00531_c0" id="S_cpd00531_c0" name="Hg2+" compartment="c" hasOnlySubstanceUnits="false" boundaryCondition="false" constant="false" fbc:charge="2" fbc:chemicalFormula="Hg"/>
      <species metaid="S_cpd00531_ext" id="S_cpd00531_ext" name="Hg2+" compartment="c" hasOnlySubstanceUnits="false" boundaryCondition="false" constant="false" fbc:charge="2" fbc:chemicalFormula="Hg"/>
      <species metaid="S_cpd00533_c0" id="S_cpd00533_c0" name="dCDP" compartment="c" hasOnlySubstanceUnits="false" boundaryCondition="false" constant="false" fbc:charge="-2" fbc:chemicalFormula="C9H13N3O10P2"/>
      <species metaid="S_cpd00536_c0" id="S_cpd00536_c0" name="Oleate" compartment="c" hasOnlySubstanceUnits="false" boundaryCondition="false" constant="false" fbc:charge="-1" fbc:chemicalFormula="C18H33O2"/>
      <species metaid="S_cpd00540_c0" id="S_cpd00540_c0" name="BET" compartment="c" hasOnlySubstanceUnits="false" boundaryCondition="false" constant="false" fbc:charge="0" fbc:chemicalFormula="C5H11NO2"/>
      <species metaid="S_cpd00540_ext" id="S_cpd00540_ext" name="BET" compartment="c" hasOnlySubstanceUnits="false" boundaryCondition="false" constant="false" fbc:charge="0" fbc:chemicalFormula="C5H11NO2"/>
      <species metaid="S_cpd00541_c0" id="S_cpd00541_c0" name="Lipoate" compartment="c" hasOnlySubstanceUnits="false" boundaryCondition="false" constant="false" fbc:charge="-1" fbc:chemicalFormula="C8H13O2S2"/>
      <species metaid="S_cpd00550_c0" id="S_cpd00550_c0" name="D-Serine" compartment="c" hasOnlySubstanceUnits="false" boundaryCondition="false" constant="false" fbc:charge="0" fbc:chemicalFormula="C3H7NO3"/>
      <species metaid="S_cpd00550_ext" id="S_cpd00550_ext" name="D-Serine" compartment="c" hasOnlySubstanceUnits="false" boundaryCondition="false" constant="false" fbc:charge="0" fbc:chemicalFormula="C3H7NO3"/>
      <species metaid="S_cpd00551_c0" id="S_cpd00551_c0" name="DTYL" compartment="c" hasOnlySubstanceUnits="false" boundaryCondition="false" constant="false" fbc:charge="0" fbc:chemicalFormula="C4H6O2"/>
      <species metaid="S_cpd00551_ext" id="S_cpd00551_ext" name="DTYL" compartment="c" hasOnlySubstanceUnits="false" boundaryCondition="false" constant="false" fbc:charge="0" fbc:chemicalFormula="C4H6O2"/>
      <species metaid="S_cpd00557_c0" id="S_cpd00557_c0" name="Siroheme" compartment="c" hasOnlySubstanceUnits="false" boundaryCondition="false" constant="false" fbc:charge="-8" fbc:chemicalFormula="C42H36FeN4O16"/>
      <species metaid="S_cpd00567_c0" id="S_cpd00567_c0" name="D-Proline" compartment="c" hasOnlySubstanceUnits="false" boundaryCondition="false" constant="false" fbc:charge="-1" fbc:chemicalFormula="C5H8NO2"/>
      <species metaid="S_cpd00588_c0" id="S_cpd00588_c0" name="Sorbitol" compartment="c" hasOnlySubstanceUnits="false" boundaryCondition="false" constant="false" fbc:charge="0" fbc:chemicalFormula="C6H14O6"/>
      <species metaid="S_cpd00588_ext" id="S_cpd00588_ext" name="Sorbitol" compartment="c" hasOnlySubstanceUnits="false" boundaryCondition="false" constant="false" fbc:charge="0" fbc:chemicalFormula="C6H14O6"/>
      <species metaid="S_cpd00589_c0" id="S_cpd00589_c0" name="D-Tagatose" compartment="c" hasOnlySubstanceUnits="false" boundaryCondition="false" constant="false" fbc:charge="0" fbc:chemicalFormula="C6H12O6"/>
      <species metaid="S_cpd00589_ext" id="S_cpd00589_ext" name="D-Tagatose" compartment="c" hasOnlySubstanceUnits="false" boundaryCondition="false" constant="false" fbc:charge="0" fbc:chemicalFormula="C6H12O6"/>
      <species metaid="S_cpd00608_c0" id="S_cpd00608_c0" name="D-Altronate" compartment="c" hasOnlySubstanceUnits="false" boundaryCondition="false" constant="false" fbc:charge="-1" fbc:chemicalFormula="C6H11O7"/>
      <species metaid="S_cpd00616_c0" id="S_cpd00616_c0" name="Pretyrosine" compartment="c" hasOnlySubstanceUnits="false" boundaryCondition="false" constant="false" fbc:charge="-1" fbc:chemicalFormula="C10H12NO5"/>
      <species metaid="S_cpd00626_c0" id="S_cpd00626_c0" name="dTDPglucose" compartment="c" hasOnlySubstanceUnits="false" boundaryCondition="false" constant="false" fbc:charge="-2" fbc:chemicalFormula="C16H24N2O16P2"/>
      <species metaid="S_cpd00635_c0" id="S_cpd00635_c0" name="Cbl" compartment="c" hasOnlySubstanceUnits="false" boundaryCondition="false" constant="false" fbc:charge="0" fbc:chemicalFormula="C62H89CoN13O14P"/>
      <species metaid="S_cpd00637_c0" id="S_cpd00637_c0" name="D-Methionine" compartment="c" hasOnlySubstanceUnits="false" boundaryCondition="false" constant="false" fbc:charge="0" fbc:chemicalFormula="C5H11NO2S"/>
      <species metaid="S_cpd00637_ext" id="S_cpd00637_ext" name="D-Methionine" compartment="c" hasOnlySubstanceUnits="false" boundaryCondition="false" constant="false" fbc:charge="0" fbc:chemicalFormula="C5H11NO2S"/>
      <species metaid="S_cpd00638_c0" id="S_cpd00638_c0" name="Deamido-NAD" compartment="c" hasOnlySubstanceUnits="false" boundaryCondition="false" constant="false" fbc:charge="-2" fbc:chemicalFormula="C21H24N6O15P2"/>
      <species metaid="S_cpd00641_c0" id="S_cpd00641_c0" name="L-Histidinol" compartment="c" hasOnlySubstanceUnits="false" boundaryCondition="false" constant="false" fbc:charge="1" fbc:chemicalFormula="C6H12N3O"/>
      <species metaid="S_cpd00642_c0" id="S_cpd00642_c0" name="L-Rhamnulose" compartment="c" hasOnlySubstanceUnits="false" boundaryCondition="false" constant="false" fbc:charge="0" fbc:chemicalFormula="C6H12O5"/>
      <species metaid="S_cpd00644_c0" id="S_cpd00644_c0" name="PAN" compartment="c" hasOnlySubstanceUnits="false" boundaryCondition="false" constant="false" fbc:charge="-1" fbc:chemicalFormula="C9H16NO5"/>
      <species metaid="S_cpd00644_ext" id="S_cpd00644_ext" name="PAN" compartment="c" hasOnlySubstanceUnits="false" boundaryCondition="false" constant="false" fbc:charge="-1" fbc:chemicalFormula="C9H16NO5"/>
      <species metaid="S_cpd00654_c0" id="S_cpd00654_c0" name="Deoxycytidine" compartment="c" hasOnlySubstanceUnits="false" boundaryCondition="false" constant="false" fbc:charge="0" fbc:chemicalFormula="C9H13N3O4"/>
      <species metaid="S_cpd00655_c0" id="S_cpd00655_c0" name="Dephospho-CoA" compartment="c" hasOnlySubstanceUnits="false" boundaryCondition="false" constant="false" fbc:charge="-2" fbc:chemicalFormula="C21H33N7O13P2S"/>
      <species metaid="S_cpd00658_c0" id="S_cpd00658_c0" name="Isochorismate" compartment="c" hasOnlySubstanceUnits="false" boundaryCondition="false" constant="false" fbc:charge="-2" fbc:chemicalFormula="C10H8O6"/>
      <species metaid="S_cpd00659_c0" id="S_cpd00659_c0" name="Nitrous oxide" compartment="c" hasOnlySubstanceUnits="false" boundaryCondition="false" constant="false" fbc:charge="1" fbc:chemicalFormula="HN2O"/>
      <species metaid="S_cpd00666_c0" id="S_cpd00666_c0" name="Tartrate" compartment="c" hasOnlySubstanceUnits="false" boundaryCondition="false" constant="false" fbc:charge="-2" fbc:chemicalFormula="C4H4O6"/>
      <species metaid="S_cpd00668_c0" id="S_cpd00668_c0" name="ALCTT" compartment="c" hasOnlySubstanceUnits="false" boundaryCondition="false" constant="false" fbc:charge="-1" fbc:chemicalFormula="C5H7O4"/>
      <species metaid="S_cpd00672_c0" id="S_cpd00672_c0" name="D-Fructuronate" compartment="c" hasOnlySubstanceUnits="false" boundaryCondition="false" constant="false" fbc:charge="-1" fbc:chemicalFormula="C6H9O7"/>
      <species metaid="S_cpd00683_c0" id="S_cpd00683_c0" name="Dihydropteroate" compartment="c" hasOnlySubstanceUnits="false" boundaryCondition="false" constant="false" fbc:charge="-1" fbc:chemicalFormula="C14H13N6O3"/>
      <species metaid="S_cpd00689_c0" id="S_cpd00689_c0" name="Porphobilinogen" compartment="c" hasOnlySubstanceUnits="false" boundaryCondition="false" constant="false" fbc:charge="-1" fbc:chemicalFormula="C10H13N2O4"/>
      <species metaid="S_cpd00699_c0" id="S_cpd00699_c0" name="5-Dehydroquinate" compartment="c" hasOnlySubstanceUnits="false" boundaryCondition="false" constant="false" fbc:charge="-1" fbc:chemicalFormula="C7H9O6"/>
      <species metaid="S_cpd00703_c0" id="S_cpd00703_c0" name="Indoleacetate" compartment="c" hasOnlySubstanceUnits="false" boundaryCondition="false" constant="false" fbc:charge="-1" fbc:chemicalFormula="C10H8NO2"/>
      <species metaid="S_cpd00706_c0" id="S_cpd00706_c0" name="Mercaptopyruvate" compartment="c" hasOnlySubstanceUnits="false" boundaryCondition="false" constant="false" fbc:charge="-1" fbc:chemicalFormula="C3H3O3S"/>
      <species metaid="S_cpd00712_c0" id="S_cpd00712_c0" name="2-Dehydropantoate" compartment="c" hasOnlySubstanceUnits="false" boundaryCondition="false" constant="false" fbc:charge="-1" fbc:chemicalFormula="C6H9O4"/>
      <species metaid="S_cpd00714_c0" id="S_cpd00714_c0" name="|3-Hydroxypropanal|" compartment="c" hasOnlySubstanceUnits="false" boundaryCondition="false" constant="false" fbc:charge="0" fbc:chemicalFormula="0.0"/>
      <species metaid="S_cpd00722_c0" id="S_cpd00722_c0" name="O-Acetyl-L-serine" compartment="c" hasOnlySubstanceUnits="false" boundaryCondition="false" constant="false" fbc:charge="0" fbc:chemicalFormula="C5H9NO4"/>
      <species metaid="S_cpd00727_c0" id="S_cpd00727_c0" name="2-Phosphoglycolate" compartment="c" hasOnlySubstanceUnits="false" boundaryCondition="false" constant="false" fbc:charge="-2" fbc:chemicalFormula="C2H3O6P"/>
      <species metaid="S_cpd00728_c0" id="S_cpd00728_c0" name="4-Hydroxybutanoate" compartment="c" hasOnlySubstanceUnits="false" boundaryCondition="false" constant="false" fbc:charge="-1" fbc:chemicalFormula="C4H7O3"/>
      <species metaid="S_cpd00731_c0" id="S_cpd00731_c0" name="Ala-Ala" compartment="c" hasOnlySubstanceUnits="false" boundaryCondition="false" constant="false" fbc:charge="0" fbc:chemicalFormula="C6H12N2O3"/>
      <species metaid="S_cpd00738_c0" id="S_cpd00738_c0" name="phosphoserine" compartment="c" hasOnlySubstanceUnits="false" boundaryCondition="false" constant="false" fbc:charge="-1" fbc:chemicalFormula="C3H7NO6P"/>
      <species metaid="S_cpd00742_c0" id="S_cpd00742_c0" name="Allophanate" compartment="c" hasOnlySubstanceUnits="false" boundaryCondition="false" constant="false" fbc:charge="-1" fbc:chemicalFormula="C2H3N2O3"/>
      <species metaid="S_cpd00751_c0" id="S_cpd00751_c0" name="L-Fucose" compartment="c" hasOnlySubstanceUnits="false" boundaryCondition="false" constant="false" fbc:charge="0" fbc:chemicalFormula="C6H12O5"/>
      <species metaid="S_cpd00751_ext" id="S_cpd00751_ext" name="L-Fucose" compartment="c" hasOnlySubstanceUnits="false" boundaryCondition="false" constant="false" fbc:charge="0" fbc:chemicalFormula="C6H12O5"/>
      <species metaid="S_cpd00755_c0" id="S_cpd00755_c0" name="Hydroxymethylbilane" compartment="c" hasOnlySubstanceUnits="false" boundaryCondition="false" constant="false" fbc:charge="-8" fbc:chemicalFormula="C40H38N4O17"/>
      <species metaid="S_cpd00760_c0" id="S_cpd00760_c0" name="2-Methylbutyryl-CoA" compartment="c" hasOnlySubstanceUnits="false" boundaryCondition="false" constant="false" fbc:charge="-3" fbc:chemicalFormula="C26H41N7O17P3S"/>
      <species metaid="S_cpd00762_c0" id="S_cpd00762_c0" name="4-Guanidinobutanoate" compartment="c" hasOnlySubstanceUnits="false" boundaryCondition="false" constant="false" fbc:charge="0" fbc:chemicalFormula="C5H11N3O2"/>
      <species metaid="S_cpd00773_c0" id="S_cpd00773_c0" name="UDP-MurNAc" compartment="c" hasOnlySubstanceUnits="false" boundaryCondition="false" constant="false" fbc:charge="-3" fbc:chemicalFormula="C20H28N3O19P2"/>
      <species metaid="S_cpd00774_c0" id="S_cpd00774_c0" name="UroporphyrinogenIII" compartment="c" hasOnlySubstanceUnits="false" boundaryCondition="false" constant="false" fbc:charge="-8" fbc:chemicalFormula="C40H36N4O16"/>
      <species metaid="S_cpd00781_c0" id="S_cpd00781_c0" name="5-Dehydrogluconate" compartment="c" hasOnlySubstanceUnits="false" boundaryCondition="false" constant="false" fbc:charge="-1" fbc:chemicalFormula="C6H9O7"/>
      <species metaid="S_cpd00781_ext" id="S_cpd00781_ext" name="5-Dehydrogluconate" compartment="c" hasOnlySubstanceUnits="false" boundaryCondition="false" constant="false" fbc:charge="-1" fbc:chemicalFormula="C6H9O7"/>
      <species metaid="S_cpd00790_c0" id="S_cpd00790_c0" name="O-Acetyl-L-homoserine" compartment="c" hasOnlySubstanceUnits="false" boundaryCondition="false" constant="false" fbc:charge="0" fbc:chemicalFormula="C6H11NO4"/>
      <species metaid="S_cpd00791_c0" id="S_cpd00791_c0" name="ProtoporphyrinogenIX" compartment="c" hasOnlySubstanceUnits="false" boundaryCondition="false" constant="false" fbc:charge="-2" fbc:chemicalFormula="C34H38N4O4"/>
      <species metaid="S_cpd00793_c0" id="S_cpd00793_c0" name="Thiamine phosphate" compartment="c" hasOnlySubstanceUnits="false" boundaryCondition="false" constant="false" fbc:charge="0" fbc:chemicalFormula="C12H17N4O4PS"/>
      <species metaid="S_cpd00794_c0" id="S_cpd00794_c0" name="TRHL" compartment="c" hasOnlySubstanceUnits="false" boundaryCondition="false" constant="false" fbc:charge="0" fbc:chemicalFormula="C12H22O11"/>
      <species metaid="S_cpd00794_ext" id="S_cpd00794_ext" name="TRHL" compartment="c" hasOnlySubstanceUnits="false" boundaryCondition="false" constant="false" fbc:charge="0" fbc:chemicalFormula="C12H22O11"/>
      <species metaid="S_cpd00802_c0" id="S_cpd00802_c0" name="D-fructose-1-phosphate" compartment="c" hasOnlySubstanceUnits="false" boundaryCondition="false" constant="false" fbc:charge="-1" fbc:chemicalFormula="C6H12O9P"/>
      <species metaid="S_cpd00804_c0" id="S_cpd00804_c0" name="Sorbitol 6-phosphate" compartment="c" hasOnlySubstanceUnits="false" boundaryCondition="false" constant="false" fbc:charge="-1" fbc:chemicalFormula="C6H14O9P"/>
      <species metaid="S_cpd00805_c0" id="S_cpd00805_c0" name="D-Tagatose 6-phosphate" compartment="c" hasOnlySubstanceUnits="false" boundaryCondition="false" constant="false" fbc:charge="-1" fbc:chemicalFormula="C6H12O9P"/>
      <species metaid="S_cpd00806_c0" id="S_cpd00806_c0" name="L-Fuculose1-phosphate" compartment="c" hasOnlySubstanceUnits="false" boundaryCondition="false" constant="false" fbc:charge="-1" fbc:chemicalFormula="C6H12O8P"/>
      <species metaid="S_cpd00807_c0" id="S_cpd00807_c0" name="L-histidinol-phosphate" compartment="c" hasOnlySubstanceUnits="false" boundaryCondition="false" constant="false" fbc:charge="0" fbc:chemicalFormula="C6H12N3O4P"/>
      <species metaid="S_cpd00808_c0" id="S_cpd00808_c0" name="L-ribulose-5-phosphate" compartment="c" hasOnlySubstanceUnits="false" boundaryCondition="false" constant="false" fbc:charge="-1" fbc:chemicalFormula="C5H10O8P"/>
      <species metaid="S_cpd00809_c0" id="S_cpd00809_c0" name="O-Phospho-L-homoserine" compartment="c" hasOnlySubstanceUnits="false" boundaryCondition="false" constant="false" fbc:charge="-1" fbc:chemicalFormula="C4H9NO6P"/>
      <species metaid="S_cpd00810_c0" id="S_cpd00810_c0" name="Orotidylic acid" compartment="c" hasOnlySubstanceUnits="false" boundaryCondition="false" constant="false" fbc:charge="-2" fbc:chemicalFormula="C10H11N2O11P"/>
      <species metaid="S_cpd00812_c0" id="S_cpd00812_c0" name="5-phosphomevalonate" compartment="c" hasOnlySubstanceUnits="false" boundaryCondition="false" constant="false" fbc:charge="-2" fbc:chemicalFormula="C6H11O7P"/>
      <species metaid="S_cpd00817_c0" id="S_cpd00817_c0" name="D-Arabinose5-phosphate" compartment="c" hasOnlySubstanceUnits="false" boundaryCondition="false" constant="false" fbc:charge="-1" fbc:chemicalFormula="C5H10O8P"/>
      <species metaid="S_cpd00818_c0" id="S_cpd00818_c0" name="6-Phospho-D-galactose" compartment="c" hasOnlySubstanceUnits="false" boundaryCondition="false" constant="false" fbc:charge="-1" fbc:chemicalFormula="C6H12O9P"/>
      <species metaid="S_cpd00822_c0" id="S_cpd00822_c0" name="O-Succinyl-L-homoserine" compartment="c" hasOnlySubstanceUnits="false" boundaryCondition="false" constant="false" fbc:charge="-1" fbc:chemicalFormula="C8H12NO6"/>
      <species metaid="S_cpd00830_c0" id="S_cpd00830_c0" name="4-Hydroxy-2-oxoglutarate" compartment="c" hasOnlySubstanceUnits="false" boundaryCondition="false" constant="false" fbc:charge="-2" fbc:chemicalFormula="C5H4O6"/>
      <species metaid="S_cpd00831_c0" id="S_cpd00831_c0" name="L-Rhamnulose 1-phosphate" compartment="c" hasOnlySubstanceUnits="false" boundaryCondition="false" constant="false" fbc:charge="-1" fbc:chemicalFormula="C6H12O8P"/>
      <species metaid="S_cpd00832_ext" id="S_cpd00832_ext" name="N-Acetyl-D-chondrosamine" compartment="c" hasOnlySubstanceUnits="false" boundaryCondition="false" constant="false" fbc:charge="0" fbc:chemicalFormula="C8H15NO6"/>
      <species metaid="S_cpd00834_c0" id="S_cpd00834_c0" name="Phosphopantetheine" compartment="c" hasOnlySubstanceUnits="false" boundaryCondition="false" constant="false" fbc:charge="-1" fbc:chemicalFormula="C11H22N2O7PS"/>
      <species metaid="S_cpd00836_c0" id="S_cpd00836_c0" name="S-Acetyldihydrolipoamide" compartment="c" hasOnlySubstanceUnits="false" boundaryCondition="false" constant="false" fbc:charge="0" fbc:chemicalFormula="C10H19NO2S2"/>
      <species metaid="S_cpd00841_c0" id="S_cpd00841_c0" name="5-diphosphomevalonate" compartment="c" hasOnlySubstanceUnits="false" boundaryCondition="false" constant="false" fbc:charge="-3" fbc:chemicalFormula="C6H11O10P2"/>
      <species metaid="S_cpd00851_c0" id="S_cpd00851_c0" name="trans-4-Hydroxy-L-proline" compartment="c" hasOnlySubstanceUnits="false" boundaryCondition="false" constant="false" fbc:charge="-1" fbc:chemicalFormula="C5H8NO3"/>
      <species metaid="S_cpd00858_c0" id="S_cpd00858_c0" name="L-Glutamate5-semialdehyde" compartment="c" hasOnlySubstanceUnits="false" boundaryCondition="false" constant="false" fbc:charge="0" fbc:chemicalFormula="C5H9NO3"/>
      <species metaid="S_cpd00859_c0" id="S_cpd00859_c0" name="Pseudouridine 5&apos;-phosphate" compartment="c" hasOnlySubstanceUnits="false" boundaryCondition="false" constant="false" fbc:charge="-1" fbc:chemicalFormula="C9H12N2O9P"/>
      <species metaid="S_cpd00860_c0" id="S_cpd00860_c0" name="S-Succinyldihydrolipoamide" compartment="c" hasOnlySubstanceUnits="false" boundaryCondition="false" constant="false" fbc:charge="-1" fbc:chemicalFormula="C12H20NO4S2"/>
      <species metaid="S_cpd00861_c0" id="S_cpd00861_c0" name="UDP-N-acetyl-D-mannosamine" compartment="c" hasOnlySubstanceUnits="false" boundaryCondition="false" constant="false" fbc:charge="-2" fbc:chemicalFormula="C17H25N3O17P2"/>
      <species metaid="S_cpd00863_c0" id="S_cpd00863_c0" name="beta-D-Glucose 6-phosphate" compartment="c" hasOnlySubstanceUnits="false" boundaryCondition="false" constant="false" fbc:charge="-1" fbc:chemicalFormula="C6H12O9P"/>
      <species metaid="S_cpd00868_c0" id="S_cpd00868_c0" name="p-hydroxyphenylpyruvate" compartment="c" hasOnlySubstanceUnits="false" boundaryCondition="false" constant="false" fbc:charge="-1" fbc:chemicalFormula="C9H7O4"/>
      <species metaid="S_cpd00869_c0" id="S_cpd00869_c0" name="4-methylthio 2-oxobutyrate" compartment="c" hasOnlySubstanceUnits="false" boundaryCondition="false" constant="false" fbc:charge="-1" fbc:chemicalFormula="C5H7O3S"/>
      <species metaid="S_cpd00873_c0" id="S_cpd00873_c0" name="Nicotinate ribonucleotide" compartment="c" hasOnlySubstanceUnits="false" boundaryCondition="false" constant="false" fbc:charge="-1" fbc:chemicalFormula="C11H13NO9P"/>
      <species metaid="S_cpd00876_c0" id="S_cpd00876_c0" name="3-Hydroxyisobutyrate" compartment="c" hasOnlySubstanceUnits="false" boundaryCondition="false" constant="false" fbc:charge="-1" fbc:chemicalFormula="C4H7O3"/>
      <species metaid="S_cpd00890_c0" id="S_cpd00890_c0" name="UDP-N-acetylmuramoyl-L-alanine" compartment="c" hasOnlySubstanceUnits="false" boundaryCondition="false" constant="false" fbc:charge="-3" fbc:chemicalFormula="C23H33N4O20P2"/>
      <species metaid="S_cpd00891_c0" id="S_cpd00891_c0" name="L-methylmalonyl-CoA" compartment="c" hasOnlySubstanceUnits="false" boundaryCondition="false" constant="false" fbc:charge="-4" fbc:chemicalFormula="C25H36N7O19P3S"/>
      <species metaid="S_cpd00906_c0" id="S_cpd00906_c0" name="all-trans-Hexaprenyl diphosphate" compartment="c" hasOnlySubstanceUnits="false" boundaryCondition="false" constant="false" fbc:charge="-2" fbc:chemicalFormula="C30H50O7P2"/>
      <species metaid="S_cpd00908_c0" id="S_cpd00908_c0" name="Glycerophosphoethanolamine" compartment="c" hasOnlySubstanceUnits="false" boundaryCondition="false" constant="false" fbc:charge="0" fbc:chemicalFormula="C5H14NO6P"/>
      <species metaid="S_cpd00911_c0" id="S_cpd00911_c0" name="6-phospho-D-glucono-1-5-lactone" compartment="c" hasOnlySubstanceUnits="false" boundaryCondition="false" constant="false" fbc:charge="-1" fbc:chemicalFormula="C6H10O9P"/>
      <species metaid="S_cpd00918_c0" id="S_cpd00918_c0" name="2-Acetamido-5-oxopentanoate" compartment="c" hasOnlySubstanceUnits="false" boundaryCondition="false" constant="false" fbc:charge="-1" fbc:chemicalFormula="C7H10NO4"/>
      <species metaid="S_cpd00922_c0" id="S_cpd00922_c0" name="delta1-Piperideine-2-carboxylate" compartment="c" hasOnlySubstanceUnits="false" boundaryCondition="false" constant="false" fbc:charge="-1" fbc:chemicalFormula="C6H8NO2"/>
      <species metaid="S_cpd00930_c0" id="S_cpd00930_c0" name="imidazole acetol-phosphate" compartment="c" hasOnlySubstanceUnits="false" boundaryCondition="false" constant="false" fbc:charge="-1" fbc:chemicalFormula="C6H8N2O5P"/>
      <species metaid="S_cpd00931_c0" id="S_cpd00931_c0" name="5-Amino-6-5-phosphoribosylaminouracil" compartment="c" hasOnlySubstanceUnits="false" boundaryCondition="false" constant="false" fbc:charge="-1" fbc:chemicalFormula="C9H14N4O9P"/>
      <species metaid="S_cpd00932_c0" id="S_cpd00932_c0" name="5-O-1-Carboxyvinyl-3-phosphoshikimate" compartment="c" hasOnlySubstanceUnits="false" boundaryCondition="false" constant="false" fbc:charge="-3" fbc:chemicalFormula="C10H10O10P"/>
      <species metaid="S_cpd00938_c0" id="S_cpd00938_c0" name="4-Carboxymuconolactone" compartment="c" hasOnlySubstanceUnits="false" boundaryCondition="false" constant="false" fbc:charge="-2" fbc:chemicalFormula="C7H4O6"/>
      <species metaid="S_cpd00939_c0" id="S_cpd00939_c0" name="Toxopyrimidine" compartment="c" hasOnlySubstanceUnits="false" boundaryCondition="false" constant="false" fbc:charge="0" fbc:chemicalFormula="C6H9N3O"/>
      <species metaid="S_cpd00946_c0" id="S_cpd00946_c0" name="Undecaprenyl diphospho N-acetyl-glucosamine" compartment="c" hasOnlySubstanceUnits="false" boundaryCondition="false" constant="false" fbc:charge="-2" fbc:chemicalFormula="C63H103NO12P2"/>
      <species metaid="S_cpd00954_c0" id="S_cpd00954_c0" name="6-hydroxymethyl dihydropterin" compartment="c" hasOnlySubstanceUnits="false" boundaryCondition="false" constant="false" fbc:charge="0" fbc:chemicalFormula="C7H9N5O2"/>
      <species metaid="S_cpd00956_c0" id="S_cpd00956_c0" name="1-(2-carboxyphenylamino)-1-deoxyribulose 5-phosphate" compartment="c" hasOnlySubstanceUnits="false" boundaryCondition="false" constant="false" fbc:charge="-2" fbc:chemicalFormula="C12H14NO9P"/>
      <species metaid="S_cpd00957_c0" id="S_cpd00957_c0" name="2,5-Diamino-6-(5&apos;-phosphoribosylamino)-4-pyrimidineone" compartment="c" hasOnlySubstanceUnits="false" boundaryCondition="false" constant="false" fbc:charge="-1" fbc:chemicalFormula="C9H15N5O8P"/>
      <species metaid="S_cpd00971_c0" id="S_cpd00971_c0" name="Na+" compartment="c" hasOnlySubstanceUnits="false" boundaryCondition="false" constant="false" fbc:charge="1" fbc:chemicalFormula="Na"/>
      <species metaid="S_cpd00971_ext" id="S_cpd00971_ext" name="Na+" compartment="c" hasOnlySubstanceUnits="false" boundaryCondition="false" constant="false" fbc:charge="1" fbc:chemicalFormula="Na"/>
      <species metaid="S_cpd00978_c0" id="S_cpd00978_c0" name="dUDP" compartment="c" hasOnlySubstanceUnits="false" boundaryCondition="false" constant="false" fbc:charge="-2" fbc:chemicalFormula="C9H12N2O11P2"/>
      <species metaid="S_cpd00982_c0" id="S_cpd00982_c0" name="FADH2" compartment="c" hasOnlySubstanceUnits="false" boundaryCondition="false" constant="false" fbc:charge="-2" fbc:chemicalFormula="C27H33N9O15P2"/>
      <species metaid="S_cpd01012_c0" id="S_cpd01012_c0" name="Cd2+" compartment="c" hasOnlySubstanceUnits="false" boundaryCondition="false" constant="false" fbc:charge="2" fbc:chemicalFormula="Cd"/>
      <species metaid="S_cpd01012_ext" id="S_cpd01012_ext" name="Cd2+" compartment="c" hasOnlySubstanceUnits="false" boundaryCondition="false" constant="false" fbc:charge="2" fbc:chemicalFormula="Cd"/>
      <species metaid="S_cpd01017_c0" id="S_cpd01017_c0" name="Cys-Gly" compartment="c" hasOnlySubstanceUnits="false" boundaryCondition="false" constant="false" fbc:charge="0" fbc:chemicalFormula="C5H10N2O3S"/>
      <species metaid="S_cpd01017_ext" id="S_cpd01017_ext" name="Cys-Gly" compartment="c" hasOnlySubstanceUnits="false" boundaryCondition="false" constant="false" fbc:charge="0" fbc:chemicalFormula="C5H10N2O3S"/>
      <species metaid="S_cpd01030_ext" id="S_cpd01030_ext" name="Salicin" compartment="c" hasOnlySubstanceUnits="false" boundaryCondition="false" constant="false" fbc:charge="0" fbc:chemicalFormula="C13H18O7"/>
      <species metaid="S_cpd01048_c0" id="S_cpd01048_c0" name="Arsenate" compartment="c" hasOnlySubstanceUnits="false" boundaryCondition="false" constant="false" fbc:charge="-2" fbc:chemicalFormula="HO4As"/>
      <species metaid="S_cpd01048_ext" id="S_cpd01048_ext" name="Arsenate" compartment="c" hasOnlySubstanceUnits="false" boundaryCondition="false" constant="false" fbc:charge="-2" fbc:chemicalFormula="HO4As"/>
      <species metaid="S_cpd01055_c0" id="S_cpd01055_c0" name="D-Allose" compartment="c" hasOnlySubstanceUnits="false" boundaryCondition="false" constant="false" fbc:charge="0" fbc:chemicalFormula="C6H12O6"/>
      <species metaid="S_cpd01055_ext" id="S_cpd01055_ext" name="D-Allose" compartment="c" hasOnlySubstanceUnits="false" boundaryCondition="false" constant="false" fbc:charge="0" fbc:chemicalFormula="C6H12O6"/>
      <species metaid="S_cpd01067_c0" id="S_cpd01067_c0" name="L-Lyxose" compartment="c" hasOnlySubstanceUnits="false" boundaryCondition="false" constant="false" fbc:charge="0" fbc:chemicalFormula="C5H10O5"/>
      <species metaid="S_cpd01067_ext" id="S_cpd01067_ext" name="L-Lyxose" compartment="c" hasOnlySubstanceUnits="false" boundaryCondition="false" constant="false" fbc:charge="0" fbc:chemicalFormula="C5H10O5"/>
      <species metaid="S_cpd01080_c0" id="S_cpd01080_c0" name="ocdca" compartment="c" hasOnlySubstanceUnits="false" boundaryCondition="false" constant="false" fbc:charge="-1" fbc:chemicalFormula="C18H35O2"/>
      <species metaid="S_cpd01092_c0" id="S_cpd01092_c0" name="Allantoin" compartment="c" hasOnlySubstanceUnits="false" boundaryCondition="false" constant="false" fbc:charge="0" fbc:chemicalFormula="C4H6N4O3"/>
      <species metaid="S_cpd01092_ext" id="S_cpd01092_ext" name="Allantoin" compartment="c" hasOnlySubstanceUnits="false" boundaryCondition="false" constant="false" fbc:charge="0" fbc:chemicalFormula="C4H6N4O3"/>
      <species metaid="S_cpd01101_c0" id="S_cpd01101_c0" name="Carbamate" compartment="c" hasOnlySubstanceUnits="false" boundaryCondition="false" constant="false" fbc:charge="-1" fbc:chemicalFormula="CH2NO2"/>
      <species metaid="S_cpd01133_c0" id="S_cpd01133_c0" name="Stachyose" compartment="c" hasOnlySubstanceUnits="false" boundaryCondition="false" constant="false" fbc:charge="0" fbc:chemicalFormula="C24H42O21"/>
      <species metaid="S_cpd01133_ext" id="S_cpd01133_ext" name="Stachyose" compartment="c" hasOnlySubstanceUnits="false" boundaryCondition="false" constant="false" fbc:charge="0" fbc:chemicalFormula="C24H42O21"/>
      <species metaid="S_cpd01150_c0" id="S_cpd01150_c0" name="Acrylamide" compartment="c" hasOnlySubstanceUnits="false" boundaryCondition="false" constant="false" fbc:charge="0" fbc:chemicalFormula="C3H5NO"/>
      <species metaid="S_cpd01157_c0" id="S_cpd01157_c0" name="Chitobiose" compartment="c" hasOnlySubstanceUnits="false" boundaryCondition="false" constant="false" fbc:charge="0" fbc:chemicalFormula="C16H28N2O11"/>
      <species metaid="S_cpd01171_ext" id="S_cpd01171_ext" name="Dulcose" compartment="c" hasOnlySubstanceUnits="false" boundaryCondition="false" constant="false" fbc:charge="0" fbc:chemicalFormula="C6H14O6"/>
      <species metaid="S_cpd01186_c0" id="S_cpd01186_c0" name="L-Fuculose" compartment="c" hasOnlySubstanceUnits="false" boundaryCondition="false" constant="false" fbc:charge="0" fbc:chemicalFormula="C6H12O5"/>
      <species metaid="S_cpd01200_c0" id="S_cpd01200_c0" name="Palatinose" compartment="c" hasOnlySubstanceUnits="false" boundaryCondition="false" constant="false" fbc:charge="0" fbc:chemicalFormula="C12H22O11"/>
      <species metaid="S_cpd01200_ext" id="S_cpd01200_ext" name="Palatinose" compartment="c" hasOnlySubstanceUnits="false" boundaryCondition="false" constant="false" fbc:charge="0" fbc:chemicalFormula="C12H22O11"/>
      <species metaid="S_cpd01211_c0" id="S_cpd01211_c0" name="Thiocyanate" compartment="c" hasOnlySubstanceUnits="false" boundaryCondition="false" constant="false" fbc:charge="-1" fbc:chemicalFormula="CNS"/>
      <species metaid="S_cpd01217_c0" id="S_cpd01217_c0" name="Xanthosine" compartment="c" hasOnlySubstanceUnits="false" boundaryCondition="false" constant="false" fbc:charge="0" fbc:chemicalFormula="C10H12N4O6"/>
      <species metaid="S_cpd01242_c0" id="S_cpd01242_c0" name="Thyminose" compartment="c" hasOnlySubstanceUnits="false" boundaryCondition="false" constant="false" fbc:charge="0" fbc:chemicalFormula="C5H10O4"/>
      <species metaid="S_cpd01242_ext" id="S_cpd01242_ext" name="Thyminose" compartment="c" hasOnlySubstanceUnits="false" boundaryCondition="false" constant="false" fbc:charge="0" fbc:chemicalFormula="C5H10O4"/>
      <species metaid="S_cpd01260_c0" id="S_cpd01260_c0" name="Lauroyl-CoA" compartment="c" hasOnlySubstanceUnits="false" boundaryCondition="false" constant="false" fbc:charge="-3" fbc:chemicalFormula="C33H55N7O17P3S"/>
      <species metaid="S_cpd01262_c0" id="S_cpd01262_c0" name="Amylotriose" compartment="c" hasOnlySubstanceUnits="false" boundaryCondition="false" constant="false" fbc:charge="0" fbc:chemicalFormula="C18H32O16"/>
      <species metaid="S_cpd01262_ext" id="S_cpd01262_ext" name="Amylotriose" compartment="c" hasOnlySubstanceUnits="false" boundaryCondition="false" constant="false" fbc:charge="0" fbc:chemicalFormula="C18H32O16"/>
      <species metaid="S_cpd01270_c0" id="S_cpd01270_c0" name="FMNH2" compartment="c" hasOnlySubstanceUnits="false" boundaryCondition="false" constant="false" fbc:charge="-1" fbc:chemicalFormula="C17H22N4O9P"/>
      <species metaid="S_cpd01293_c0" id="S_cpd01293_c0" name="5-Oxoproline" compartment="c" hasOnlySubstanceUnits="false" boundaryCondition="false" constant="false" fbc:charge="-1" fbc:chemicalFormula="-1.0"/>
      <species metaid="S_cpd01298_c0" id="S_cpd01298_c0" name="Aminoacetone" compartment="c" hasOnlySubstanceUnits="false" boundaryCondition="false" constant="false" fbc:charge="1" fbc:chemicalFormula="C3H8NO"/>
      <species metaid="S_cpd01307_c0" id="S_cpd01307_c0" name="D-Lyxitol" compartment="c" hasOnlySubstanceUnits="false" boundaryCondition="false" constant="false" fbc:charge="0" fbc:chemicalFormula="C5H12O5"/>
      <species metaid="S_cpd01307_ext" id="S_cpd01307_ext" name="D-Lyxitol" compartment="c" hasOnlySubstanceUnits="false" boundaryCondition="false" constant="false" fbc:charge="0" fbc:chemicalFormula="C5H12O5"/>
      <species metaid="S_cpd01311_c0" id="S_cpd01311_c0" name="Dethiobiotin" compartment="c" hasOnlySubstanceUnits="false" boundaryCondition="false" constant="false" fbc:charge="-1" fbc:chemicalFormula="C10H17N2O3"/>
      <species metaid="S_cpd01324_c0" id="S_cpd01324_c0" name="L-Histidinal" compartment="c" hasOnlySubstanceUnits="false" boundaryCondition="false" constant="false" fbc:charge="1" fbc:chemicalFormula="C6H10N3O"/>
      <species metaid="S_cpd01329_c0" id="S_cpd01329_c0" name="Maltohexaose" compartment="c" hasOnlySubstanceUnits="false" boundaryCondition="false" constant="false" fbc:charge="0" fbc:chemicalFormula="C36H62O31"/>
      <species metaid="S_cpd01329_ext" id="S_cpd01329_ext" name="Maltohexaose" compartment="c" hasOnlySubstanceUnits="false" boundaryCondition="false" constant="false" fbc:charge="0" fbc:chemicalFormula="C36H62O31"/>
      <species metaid="S_cpd01335_c0" id="S_cpd01335_c0" name="Octanoyl-CoA" compartment="c" hasOnlySubstanceUnits="false" boundaryCondition="false" constant="false" fbc:charge="-3" fbc:chemicalFormula="C29H47N7O17P3S"/>
      <species metaid="S_cpd01363_c0" id="S_cpd01363_c0" name="3-Oxalomalate" compartment="c" hasOnlySubstanceUnits="false" boundaryCondition="false" constant="false" fbc:charge="-3" fbc:chemicalFormula="C6H3O8"/>
      <species metaid="S_cpd01363_ext" id="S_cpd01363_ext" name="3-Oxalomalate" compartment="c" hasOnlySubstanceUnits="false" boundaryCondition="false" constant="false" fbc:charge="-3" fbc:chemicalFormula="C6H3O8"/>
      <species metaid="S_cpd01378_c0" id="S_cpd01378_c0" name="CoA-disulfide" compartment="c" hasOnlySubstanceUnits="false" boundaryCondition="false" constant="false" fbc:charge="-6" fbc:chemicalFormula="C42H64N14O32P6S2"/>
      <species metaid="S_cpd01394_c0" id="S_cpd01394_c0" name="Indolelactate" compartment="c" hasOnlySubstanceUnits="false" boundaryCondition="false" constant="false" fbc:charge="-1" fbc:chemicalFormula="C11H10NO3"/>
      <species metaid="S_cpd01394_ext" id="S_cpd01394_ext" name="Indolelactate" compartment="c" hasOnlySubstanceUnits="false" boundaryCondition="false" constant="false" fbc:charge="-1" fbc:chemicalFormula="C11H10NO3"/>
      <species metaid="S_cpd01399_c0" id="S_cpd01399_c0" name="Maltotetraose" compartment="c" hasOnlySubstanceUnits="false" boundaryCondition="false" constant="false" fbc:charge="0" fbc:chemicalFormula="C24H42O21"/>
      <species metaid="S_cpd01401_c0" id="S_cpd01401_c0" name="Vitamin K1" compartment="c" hasOnlySubstanceUnits="false" boundaryCondition="false" constant="false" fbc:charge="0" fbc:chemicalFormula="C31H46O2"/>
      <species metaid="S_cpd01454_c0" id="S_cpd01454_c0" name="Dihydrolipoate" compartment="c" hasOnlySubstanceUnits="false" boundaryCondition="false" constant="false" fbc:charge="-1" fbc:chemicalFormula="C8H15O2S2"/>
      <species metaid="S_cpd01476_c0" id="S_cpd01476_c0" name="Protoporphyrin" compartment="c" hasOnlySubstanceUnits="false" boundaryCondition="false" constant="false" fbc:charge="-2" fbc:chemicalFormula="C34H32N4O4"/>
      <species metaid="S_cpd01502_c0" id="S_cpd01502_c0" name="Citraconate" compartment="c" hasOnlySubstanceUnits="false" boundaryCondition="false" constant="false" fbc:charge="-2" fbc:chemicalFormula="C5H4O4"/>
      <species metaid="S_cpd01507_c0" id="S_cpd01507_c0" name="3-Oxoadipyl-CoA" compartment="c" hasOnlySubstanceUnits="false" boundaryCondition="false" constant="false" fbc:charge="-4" fbc:chemicalFormula="C27H38N7O20P3S"/>
      <species metaid="S_cpd01553_c0" id="S_cpd01553_c0" name="Saligenin" compartment="c" hasOnlySubstanceUnits="false" boundaryCondition="false" constant="false" fbc:charge="0" fbc:chemicalFormula="C7H8O2"/>
      <species metaid="S_cpd01553_ext" id="S_cpd01553_ext" name="Saligenin" compartment="c" hasOnlySubstanceUnits="false" boundaryCondition="false" constant="false" fbc:charge="0" fbc:chemicalFormula="C7H8O2"/>
      <species metaid="S_cpd01563_c0" id="S_cpd01563_c0" name="trans-Aconitate" compartment="c" hasOnlySubstanceUnits="false" boundaryCondition="false" constant="false" fbc:charge="-3" fbc:chemicalFormula="C6H3O6"/>
      <species metaid="S_cpd01567_c0" id="S_cpd01567_c0" name="(R)-Allantoin" compartment="c" hasOnlySubstanceUnits="false" boundaryCondition="false" constant="false" fbc:charge="0" fbc:chemicalFormula="C4H6N4O3"/>
      <species metaid="S_cpd01587_c0" id="S_cpd01587_c0" name="5-Methylcytosine" compartment="c" hasOnlySubstanceUnits="false" boundaryCondition="false" constant="false" fbc:charge="0" fbc:chemicalFormula="C5H7N3O"/>
      <species metaid="S_cpd01588_c0" id="S_cpd01588_c0" name="Epsilcapramine" compartment="c" hasOnlySubstanceUnits="false" boundaryCondition="false" constant="false" fbc:charge="0" fbc:chemicalFormula="C6H13NO2"/>
      <species metaid="S_cpd01588_ext" id="S_cpd01588_ext" name="Epsilcapramine" compartment="c" hasOnlySubstanceUnits="false" boundaryCondition="false" constant="false" fbc:charge="0" fbc:chemicalFormula="C6H13NO2"/>
      <species metaid="S_cpd01620_c0" id="S_cpd01620_c0" name="Precorrin 2" compartment="c" hasOnlySubstanceUnits="false" boundaryCondition="false" constant="false" fbc:charge="-8" fbc:chemicalFormula="C42H40N4O16"/>
      <species metaid="S_cpd01646_c0" id="S_cpd01646_c0" name="2-Isopropylmalate" compartment="c" hasOnlySubstanceUnits="false" boundaryCondition="false" constant="false" fbc:charge="-2" fbc:chemicalFormula="C7H10O5"/>
      <species metaid="S_cpd01647_c0" id="S_cpd01647_c0" name="2-Phenylacetamide" compartment="c" hasOnlySubstanceUnits="false" boundaryCondition="false" constant="false" fbc:charge="0" fbc:chemicalFormula="C8H9NO"/>
      <species metaid="S_cpd01693_c0" id="S_cpd01693_c0" name="6-Phosphosucrose" compartment="c" hasOnlySubstanceUnits="false" boundaryCondition="false" constant="false" fbc:charge="-1" fbc:chemicalFormula="C12H22O14P"/>
      <species metaid="S_cpd01695_c0" id="S_cpd01695_c0" name="Myristoyl-CoA" compartment="c" hasOnlySubstanceUnits="false" boundaryCondition="false" constant="false" fbc:charge="-3" fbc:chemicalFormula="C35H59N7O17P3S"/>
      <species metaid="S_cpd01700_c0" id="S_cpd01700_c0" name="D-Citramalate" compartment="c" hasOnlySubstanceUnits="false" boundaryCondition="false" constant="false" fbc:charge="-2" fbc:chemicalFormula="C5H6O5"/>
      <species metaid="S_cpd01710_c0" id="S_cpd01710_c0" name="2-Isopropylmaleate" compartment="c" hasOnlySubstanceUnits="false" boundaryCondition="false" constant="false" fbc:charge="-2" fbc:chemicalFormula="C7H8O4"/>
      <species metaid="S_cpd01711_c0" id="S_cpd01711_c0" name="Isobutyrate" compartment="c" hasOnlySubstanceUnits="false" boundaryCondition="false" constant="false" fbc:charge="-1" fbc:chemicalFormula="C4H7O2"/>
      <species metaid="S_cpd01711_ext" id="S_cpd01711_ext" name="Isobutyrate" compartment="c" hasOnlySubstanceUnits="false" boundaryCondition="false" constant="false" fbc:charge="-1" fbc:chemicalFormula="C4H7O2"/>
      <species metaid="S_cpd01716_c0" id="S_cpd01716_c0" name="3-Dehydroshikimate" compartment="c" hasOnlySubstanceUnits="false" boundaryCondition="false" constant="false" fbc:charge="-1" fbc:chemicalFormula="C7H7O5"/>
      <species metaid="S_cpd01741_c0" id="S_cpd01741_c0" name="ddca" compartment="c" hasOnlySubstanceUnits="false" boundaryCondition="false" constant="false" fbc:charge="-1" fbc:chemicalFormula="C12H23O2"/>
      <species metaid="S_cpd01747_c0" id="S_cpd01747_c0" name="Indole-3-acetamide" compartment="c" hasOnlySubstanceUnits="false" boundaryCondition="false" constant="false" fbc:charge="0" fbc:chemicalFormula="C10H10N2O"/>
      <species metaid="S_cpd01772_c0" id="S_cpd01772_c0" name="Succinylbenzoate" compartment="c" hasOnlySubstanceUnits="false" boundaryCondition="false" constant="false" fbc:charge="-2" fbc:chemicalFormula="C11H8O5"/>
      <species metaid="S_cpd01775_c0" id="S_cpd01775_c0" name="Phosphoribosyl-ATP" compartment="c" hasOnlySubstanceUnits="false" boundaryCondition="false" constant="false" fbc:charge="-4" fbc:chemicalFormula="C15H21N5O20P4"/>
      <species metaid="S_cpd01777_c0" id="S_cpd01777_c0" name="Phosphoribosyl-AMP" compartment="c" hasOnlySubstanceUnits="false" boundaryCondition="false" constant="false" fbc:charge="-2" fbc:chemicalFormula="C15H21N5O14P2"/>
      <species metaid="S_cpd01831_c0" id="S_cpd01831_c0" name="4-Imidazoleacetate" compartment="c" hasOnlySubstanceUnits="false" boundaryCondition="false" constant="false" fbc:charge="-1" fbc:chemicalFormula="C5H5N2O2"/>
      <species metaid="S_cpd01844_c0" id="S_cpd01844_c0" name="Propionyl phosphate" compartment="c" hasOnlySubstanceUnits="false" boundaryCondition="false" constant="false" fbc:charge="-1" fbc:chemicalFormula="C3H6O5P"/>
      <species metaid="S_cpd01882_c0" id="S_cpd01882_c0" name="Isovaleryl-CoA" compartment="c" hasOnlySubstanceUnits="false" boundaryCondition="false" constant="false" fbc:charge="-3" fbc:chemicalFormula="C26H41N7O17P3S"/>
      <species metaid="S_cpd01901_c0" id="S_cpd01901_c0" name="D-Allose 6-phosphate" compartment="c" hasOnlySubstanceUnits="false" boundaryCondition="false" constant="false" fbc:charge="-1" fbc:chemicalFormula="C6H12O9P"/>
      <species metaid="S_cpd01914_c0" id="S_cpd01914_c0" name="L-Methionine S-oxide" compartment="c" hasOnlySubstanceUnits="false" boundaryCondition="false" constant="false" fbc:charge="0" fbc:chemicalFormula="C5H11NO3S"/>
      <species metaid="S_cpd01914_ext" id="S_cpd01914_ext" name="L-Methionine S-oxide" compartment="c" hasOnlySubstanceUnits="false" boundaryCondition="false" constant="false" fbc:charge="0" fbc:chemicalFormula="C5H11NO3S"/>
      <species metaid="S_cpd01919_c0" id="S_cpd01919_c0" name="maltose-6-phosphate" compartment="c" hasOnlySubstanceUnits="false" boundaryCondition="false" constant="false" fbc:charge="-1" fbc:chemicalFormula="C12H22O14P"/>
      <species metaid="S_cpd01937_c0" id="S_cpd01937_c0" name="Thiamin triphosphate" compartment="c" hasOnlySubstanceUnits="false" boundaryCondition="false" constant="false" fbc:charge="-2" fbc:chemicalFormula="C12H17N4O10P3S"/>
      <species metaid="S_cpd01973_c0" id="S_cpd01973_c0" name="4-Guanidinobutanamide" compartment="c" hasOnlySubstanceUnits="false" boundaryCondition="false" constant="false" fbc:charge="1" fbc:chemicalFormula="C5H13N4O"/>
      <species metaid="S_cpd01974_c0" id="S_cpd01974_c0" name="4-Hydroxy-L-glutamate" compartment="c" hasOnlySubstanceUnits="false" boundaryCondition="false" constant="false" fbc:charge="-1" fbc:chemicalFormula="C5H8NO5"/>
      <species metaid="S_cpd01977_c0" id="S_cpd01977_c0" name="4-Phospho-L-aspartate" compartment="c" hasOnlySubstanceUnits="false" boundaryCondition="false" constant="false" fbc:charge="-1" fbc:chemicalFormula="C4H7NO7P"/>
      <species metaid="S_cpd01981_c0" id="S_cpd01981_c0" name="5-Methylthio-D-ribose" compartment="c" hasOnlySubstanceUnits="false" boundaryCondition="false" constant="false" fbc:charge="0" fbc:chemicalFormula="C6H12O4S"/>
      <species metaid="S_cpd01982_c0" id="S_cpd01982_c0" name="5-Phosphoribosylamine" compartment="c" hasOnlySubstanceUnits="false" boundaryCondition="false" constant="false" fbc:charge="0" fbc:chemicalFormula="C5H12NO7P"/>
      <species metaid="S_cpd01997_c0" id="S_cpd01997_c0" name="Dimethylbenzimidazole" compartment="c" hasOnlySubstanceUnits="false" boundaryCondition="false" constant="false" fbc:charge="0" fbc:chemicalFormula="C9H10N2"/>
      <species metaid="S_cpd02016_c0" id="S_cpd02016_c0" name="N-Ribosylnicotinamide" compartment="c" hasOnlySubstanceUnits="false" boundaryCondition="false" constant="false" fbc:charge="1" fbc:chemicalFormula="C11H15N2O5"/>
      <species metaid="S_cpd02021_c0" id="S_cpd02021_c0" name="Succinylbenzoyl-CoA" compartment="c" hasOnlySubstanceUnits="false" boundaryCondition="false" constant="false" fbc:charge="-4" fbc:chemicalFormula="C32H40N7O20P3S"/>
      <species metaid="S_cpd02027_c0" id="S_cpd02027_c0" name="S-Methyl-L-methionine" compartment="c" hasOnlySubstanceUnits="false" boundaryCondition="false" constant="false" fbc:charge="1" fbc:chemicalFormula="C6H14NO2S"/>
      <species metaid="S_cpd02030_c0" id="S_cpd02030_c0" name="3-phosphoshikimate" compartment="c" hasOnlySubstanceUnits="false" boundaryCondition="false" constant="false" fbc:charge="-2" fbc:chemicalFormula="C7H9O8P"/>
      <species metaid="S_cpd02040_c0" id="S_cpd02040_c0" name="(R)-10-Hydroxystearate" compartment="c" hasOnlySubstanceUnits="false" boundaryCondition="false" constant="false" fbc:charge="-1" fbc:chemicalFormula="C18H35O3"/>
      <species metaid="S_cpd02069_c0" id="S_cpd02069_c0" name="3-Phosphonooxypyruvate" compartment="c" hasOnlySubstanceUnits="false" boundaryCondition="false" constant="false" fbc:charge="-2" fbc:chemicalFormula="C3H3O7P"/>
      <species metaid="S_cpd02074_c0" id="S_cpd02074_c0" name="2-Oxo-6-aminocaproate" compartment="c" hasOnlySubstanceUnits="false" boundaryCondition="false" constant="false" fbc:charge="0" fbc:chemicalFormula="C6H11NO3"/>
      <species metaid="S_cpd02083_c0" id="S_cpd02083_c0" name="CoproporphyrinogenIII" compartment="c" hasOnlySubstanceUnits="false" boundaryCondition="false" constant="false" fbc:charge="-4" fbc:chemicalFormula="C36H40N4O8"/>
      <species metaid="S_cpd02089_c0" id="S_cpd02089_c0" name="5-Oxopentanoate" compartment="c" hasOnlySubstanceUnits="false" boundaryCondition="false" constant="false" fbc:charge="-1" fbc:chemicalFormula="C5H7O3"/>
      <species metaid="S_cpd02090_c0" id="S_cpd02090_c0" name="Glycerophosphoglycerol" compartment="c" hasOnlySubstanceUnits="false" boundaryCondition="false" constant="false" fbc:charge="-1" fbc:chemicalFormula="C6H14O8P"/>
      <species metaid="S_cpd02097_c0" id="S_cpd02097_c0" name="L-Glutamyl 5-phosphate" compartment="c" hasOnlySubstanceUnits="false" boundaryCondition="false" constant="false" fbc:charge="-1" fbc:chemicalFormula="C5H9NO7P"/>
      <species metaid="S_cpd02113_c0" id="S_cpd02113_c0" name="dTDP-rhamnose" compartment="c" hasOnlySubstanceUnits="false" boundaryCondition="false" constant="false" fbc:charge="-2" fbc:chemicalFormula="C16H24N2O15P2"/>
      <species metaid="S_cpd02120_c0" id="S_cpd02120_c0" name="Dihydrodipicolinate" compartment="c" hasOnlySubstanceUnits="false" boundaryCondition="false" constant="false" fbc:charge="-2" fbc:chemicalFormula="C7H5NO4"/>
      <species metaid="S_cpd02124_c0" id="S_cpd02124_c0" name="2-Methylacetoacetyl-CoA" compartment="c" hasOnlySubstanceUnits="false" boundaryCondition="false" constant="false" fbc:charge="-3" fbc:chemicalFormula="C26H39N7O18P3S"/>
      <species metaid="S_cpd02140_c0" id="S_cpd02140_c0" name="AIR" compartment="c" hasOnlySubstanceUnits="false" boundaryCondition="false" constant="false" fbc:charge="0" fbc:chemicalFormula="C8H14N3O7P"/>
      <species metaid="S_cpd02147_c0" id="S_cpd02147_c0" name="4-Phosphoerythronate" compartment="c" hasOnlySubstanceUnits="false" boundaryCondition="false" constant="false" fbc:charge="-2" fbc:chemicalFormula="C4H7O8P"/>
      <species metaid="S_cpd02152_c0" id="S_cpd02152_c0" name="L-Argininosuccinate" compartment="c" hasOnlySubstanceUnits="false" boundaryCondition="false" constant="false" fbc:charge="-1" fbc:chemicalFormula="C10H17N4O6"/>
      <species metaid="S_cpd02168_c0" id="S_cpd02168_c0" name="Prephytoene diphosphate" compartment="c" hasOnlySubstanceUnits="false" boundaryCondition="false" constant="false" fbc:charge="-2" fbc:chemicalFormula="C40H66O7P2"/>
      <species metaid="S_cpd02172_c0" id="S_cpd02172_c0" name="Solanesyl diphosphate" compartment="c" hasOnlySubstanceUnits="false" boundaryCondition="false" constant="false" fbc:charge="-2" fbc:chemicalFormula="C45H74O7P2"/>
      <species metaid="S_cpd02182_c0" id="S_cpd02182_c0" name="(R)-S-Lactoylglutathione" compartment="c" hasOnlySubstanceUnits="false" boundaryCondition="false" constant="false" fbc:charge="-1" fbc:chemicalFormula="C13H20N3O8S"/>
      <species metaid="S_cpd02197_c0" id="S_cpd02197_c0" name="5-Formyltetrahydrofolate" compartment="c" hasOnlySubstanceUnits="false" boundaryCondition="false" constant="false" fbc:charge="-2" fbc:chemicalFormula="C20H21N7O7"/>
      <species metaid="S_cpd02201_c0" id="S_cpd02201_c0" name="4-phosphopantothenate" compartment="c" hasOnlySubstanceUnits="false" boundaryCondition="false" constant="false" fbc:charge="-2" fbc:chemicalFormula="C9H16NO8P"/>
      <species metaid="S_cpd02210_c0" id="S_cpd02210_c0" name="Indoleglycerol phosphate" compartment="c" hasOnlySubstanceUnits="false" boundaryCondition="false" constant="false" fbc:charge="-1" fbc:chemicalFormula="C11H13NO6P"/>
      <species metaid="S_cpd02211_c0" id="S_cpd02211_c0" name="L-2-Amino-acetoacetate" compartment="c" hasOnlySubstanceUnits="false" boundaryCondition="false" constant="false" fbc:charge="0" fbc:chemicalFormula="C4H7NO3"/>
      <species metaid="S_cpd02227_c0" id="S_cpd02227_c0" name="S-Ribosylhomocysteine" compartment="c" hasOnlySubstanceUnits="false" boundaryCondition="false" constant="false" fbc:charge="0" fbc:chemicalFormula="C9H17NO6S"/>
      <species metaid="S_cpd02229_c0" id="S_cpd02229_c0" name="Bactoprenyl diphosphate" compartment="c" hasOnlySubstanceUnits="false" boundaryCondition="false" constant="false" fbc:charge="-2" fbc:chemicalFormula="C55H90O7P2"/>
      <species metaid="S_cpd02255_c0" id="S_cpd02255_c0" name="3-oxoadipate-enol-lactone" compartment="c" hasOnlySubstanceUnits="false" boundaryCondition="false" constant="false" fbc:charge="-1" fbc:chemicalFormula="C6H5O4"/>
      <species metaid="S_cpd02274_c0" id="S_cpd02274_c0" name="Methyl beta-D-galactoside" compartment="c" hasOnlySubstanceUnits="false" boundaryCondition="false" constant="false" fbc:charge="0" fbc:chemicalFormula="C7H14O6"/>
      <species metaid="S_cpd02274_ext" id="S_cpd02274_ext" name="Methyl beta-D-galactoside" compartment="c" hasOnlySubstanceUnits="false" boundaryCondition="false" constant="false" fbc:charge="0" fbc:chemicalFormula="C7H14O6"/>
      <species metaid="S_cpd02295_c0" id="S_cpd02295_c0" name="1-4-Dihydroxy-2-naphthoate" compartment="c" hasOnlySubstanceUnits="false" boundaryCondition="false" constant="false" fbc:charge="-1" fbc:chemicalFormula="C11H7O4"/>
      <species metaid="S_cpd02305_c0" id="S_cpd02305_c0" name="HPL" compartment="c" hasOnlySubstanceUnits="false" boundaryCondition="false" constant="false" fbc:charge="-1" fbc:chemicalFormula="C9H9O4"/>
      <species metaid="S_cpd02305_ext" id="S_cpd02305_ext" name="HPL" compartment="c" hasOnlySubstanceUnits="false" boundaryCondition="false" constant="false" fbc:charge="-1" fbc:chemicalFormula="C9H9O4"/>
      <species metaid="S_cpd02333_c0" id="S_cpd02333_c0" name="Quinolinate" compartment="c" hasOnlySubstanceUnits="false" boundaryCondition="false" constant="false" fbc:charge="-2" fbc:chemicalFormula="C7H3NO4"/>
      <species metaid="S_cpd02345_c0" id="S_cpd02345_c0" name="L-Glutamate1-semialdehyde" compartment="c" hasOnlySubstanceUnits="false" boundaryCondition="false" constant="false" fbc:charge="0" fbc:chemicalFormula="C5H9NO3"/>
      <species metaid="S_cpd02371_c0" id="S_cpd02371_c0" name="D-Tagatose 1,6-biphosphate" compartment="c" hasOnlySubstanceUnits="false" boundaryCondition="false" constant="false" fbc:charge="-2" fbc:chemicalFormula="C6H12O12P2"/>
      <species metaid="S_cpd02375_c0" id="S_cpd02375_c0" name="Adenylosuccinate" compartment="c" hasOnlySubstanceUnits="false" boundaryCondition="false" constant="false" fbc:charge="-3" fbc:chemicalFormula="C14H15N5O11P"/>
      <species metaid="S_cpd02394_c0" id="S_cpd02394_c0" name="GAR" compartment="c" hasOnlySubstanceUnits="false" boundaryCondition="false" constant="false" fbc:charge="0" fbc:chemicalFormula="C7H15N2O8P"/>
      <species metaid="S_cpd02414_c0" id="S_cpd02414_c0" name="L-2-Amino-6-oxopimelate" compartment="c" hasOnlySubstanceUnits="false" boundaryCondition="false" constant="false" fbc:charge="-1" fbc:chemicalFormula="C7H10NO5"/>
      <species metaid="S_cpd02431_c0" id="S_cpd02431_c0" name="1-Pyrroline-5-carboxylate" compartment="c" hasOnlySubstanceUnits="false" boundaryCondition="false" constant="false" fbc:charge="-1" fbc:chemicalFormula="C5H6NO2"/>
      <species metaid="S_cpd02465_c0" id="S_cpd02465_c0" name="tetrahydrodipicolinate" compartment="c" hasOnlySubstanceUnits="false" boundaryCondition="false" constant="false" fbc:charge="-2" fbc:chemicalFormula="C7H7NO4"/>
      <species metaid="S_cpd02498_c0" id="S_cpd02498_c0" name="2,3-Dihydroxy-isovalerate" compartment="c" hasOnlySubstanceUnits="false" boundaryCondition="false" constant="false" fbc:charge="-1" fbc:chemicalFormula="C5H9O4"/>
      <species metaid="S_cpd02522_c0" id="S_cpd02522_c0" name="2-Aminoadipate 6-semialdehyde" compartment="c" hasOnlySubstanceUnits="false" boundaryCondition="false" constant="false" fbc:charge="0" fbc:chemicalFormula="C6H11NO3"/>
      <species metaid="S_cpd02535_c0" id="S_cpd02535_c0" name="2,3-Dihydroxy-3-methylvalerate" compartment="c" hasOnlySubstanceUnits="false" boundaryCondition="false" constant="false" fbc:charge="-1" fbc:chemicalFormula="C6H11O4"/>
      <species metaid="S_cpd02547_c0" id="S_cpd02547_c0" name="(R)-1-Aminopropan-2-yl phosphate" compartment="c" hasOnlySubstanceUnits="false" boundaryCondition="false" constant="false" fbc:charge="0" fbc:chemicalFormula="C3H10NO4P"/>
      <species metaid="S_cpd02552_c0" id="S_cpd02552_c0" name="n-acetylglutamyl-phosphate" compartment="c" hasOnlySubstanceUnits="false" boundaryCondition="false" constant="false" fbc:charge="-2" fbc:chemicalFormula="C7H10NO8P"/>
      <species metaid="S_cpd02555_c0" id="S_cpd02555_c0" name="Tetrahydropteroyltri-L-glutamate" compartment="c" hasOnlySubstanceUnits="false" boundaryCondition="false" constant="false" fbc:charge="-4" fbc:chemicalFormula="C29H33N9O12"/>
      <species metaid="S_cpd02557_c0" id="S_cpd02557_c0" name="Farnesylfarnesylgeraniol" compartment="c" hasOnlySubstanceUnits="false" boundaryCondition="false" constant="false" fbc:charge="-2" fbc:chemicalFormula="C40H66O7P2"/>
      <species metaid="S_cpd02569_c0" id="S_cpd02569_c0" name="2-Oxo-3-hydroxyisovalerate" compartment="c" hasOnlySubstanceUnits="false" boundaryCondition="false" constant="false" fbc:charge="-1" fbc:chemicalFormula="C5H7O4"/>
      <species metaid="S_cpd02590_c0" id="S_cpd02590_c0" name="all-trans-Heptaprenyl diphosphate" compartment="c" hasOnlySubstanceUnits="false" boundaryCondition="false" constant="false" fbc:charge="-2" fbc:chemicalFormula="C35H58O7P2"/>
      <species metaid="S_cpd02591_c0" id="S_cpd02591_c0" name="pendp" compartment="c" hasOnlySubstanceUnits="false" boundaryCondition="false" constant="false" fbc:charge="-2" fbc:chemicalFormula="C25H42O7P2"/>
      <species metaid="S_cpd02599_c0" id="S_cpd02599_c0" name="Octopamine" compartment="c" hasOnlySubstanceUnits="false" boundaryCondition="false" constant="false" fbc:charge="1" fbc:chemicalFormula="C8H12NO2"/>
      <species metaid="S_cpd02599_ext" id="S_cpd02599_ext" name="Octopamine" compartment="c" hasOnlySubstanceUnits="false" boundaryCondition="false" constant="false" fbc:charge="1" fbc:chemicalFormula="C8H12NO2"/>
      <species metaid="S_cpd02605_c0" id="S_cpd02605_c0" name="2-isopropyl-3-oxosuccinate" compartment="c" hasOnlySubstanceUnits="false" boundaryCondition="false" constant="false" fbc:charge="-2" fbc:chemicalFormula="C7H8O5"/>
      <species metaid="S_cpd02611_c0" id="S_cpd02611_c0" name="N-Acetyl-D-glucosamine1-phosphate" compartment="c" hasOnlySubstanceUnits="false" boundaryCondition="false" constant="false" fbc:charge="-1" fbc:chemicalFormula="C8H15NO9P"/>
      <species metaid="S_cpd02612_c0" id="S_cpd02612_c0" name="N-Acetylmannosamine 6-phosphate" compartment="c" hasOnlySubstanceUnits="false" boundaryCondition="false" constant="false" fbc:charge="-1" fbc:chemicalFormula="C8H15NO9P"/>
      <species metaid="S_cpd02625_c0" id="S_cpd02625_c0" name="3-Hydroxy-L-1-pyrroline-5-carboxylate" compartment="c" hasOnlySubstanceUnits="false" boundaryCondition="false" constant="false" fbc:charge="-1" fbc:chemicalFormula="C5H6NO3"/>
      <species metaid="S_cpd02631_c0" id="S_cpd02631_c0" name="DKDI" compartment="c" hasOnlySubstanceUnits="false" boundaryCondition="false" constant="false" fbc:charge="0" fbc:chemicalFormula="C6H8O5"/>
      <species metaid="S_cpd02642_c0" id="S_cpd02642_c0" name="N-5-phosphoribosyl-anthranilate" compartment="c" hasOnlySubstanceUnits="false" boundaryCondition="false" constant="false" fbc:charge="-2" fbc:chemicalFormula="C12H14NO9P"/>
      <species metaid="S_cpd02654_c0" id="S_cpd02654_c0" name="4-Methyl-5-2-phosphoethyl-thiazole" compartment="c" hasOnlySubstanceUnits="false" boundaryCondition="false" constant="false" fbc:charge="-1" fbc:chemicalFormula="C6H9NO4PS"/>
      <species metaid="S_cpd02656_c0" id="S_cpd02656_c0" name="6-7-Dimethyl-8-1-D-ribityllumazine" compartment="c" hasOnlySubstanceUnits="false" boundaryCondition="false" constant="false" fbc:charge="0" fbc:chemicalFormula="C13H18N4O6"/>
      <species metaid="S_cpd02666_c0" id="S_cpd02666_c0" name="(R)-4&apos;-Phosphopantothenoyl-L-cysteine" compartment="c" hasOnlySubstanceUnits="false" boundaryCondition="false" constant="false" fbc:charge="-2" fbc:chemicalFormula="C12H21N2O9PS"/>
      <species metaid="S_cpd02678_c0" id="S_cpd02678_c0" name="N-Formyl-GAR" compartment="c" hasOnlySubstanceUnits="false" boundaryCondition="false" constant="false" fbc:charge="-1" fbc:chemicalFormula="C8H14N2O9P"/>
      <species metaid="S_cpd02685_c0" id="S_cpd02685_c0" name="N-acetyl-LL-2,6-diaminopimelate" compartment="c" hasOnlySubstanceUnits="false" boundaryCondition="false" constant="false" fbc:charge="-1" fbc:chemicalFormula="C9H15N2O5"/>
      <species metaid="S_cpd02693_c0" id="S_cpd02693_c0" name="3-Isopropylmalate" compartment="c" hasOnlySubstanceUnits="false" boundaryCondition="false" constant="false" fbc:charge="-2" fbc:chemicalFormula="C7H10O5"/>
      <species metaid="S_cpd02698_c0" id="S_cpd02698_c0" name="N-Succinyl-L-2,6-diaminopimelate" compartment="c" hasOnlySubstanceUnits="false" boundaryCondition="false" constant="false" fbc:charge="-2" fbc:chemicalFormula="C11H16N2O7"/>
      <species metaid="S_cpd02700_c0" id="S_cpd02700_c0" name="S-(2-Methylpropionyl)-dihydrolipoamide" compartment="c" hasOnlySubstanceUnits="false" boundaryCondition="false" constant="false" fbc:charge="0" fbc:chemicalFormula="C12H23NO2S2"/>
      <species metaid="S_cpd02711_c0" id="S_cpd02711_c0" name="2-Keto-3-deoxy-6-phosphogluconate" compartment="c" hasOnlySubstanceUnits="false" boundaryCondition="false" constant="false" fbc:charge="-2" fbc:chemicalFormula="C6H9O9P"/>
      <species metaid="S_cpd02720_c0" id="S_cpd02720_c0" name="5-Amino-6-5-phosphoribitylaminouracil" compartment="c" hasOnlySubstanceUnits="false" boundaryCondition="false" constant="false" fbc:charge="-1" fbc:chemicalFormula="C9H16N4O9P"/>
      <species metaid="S_cpd02721_c0" id="S_cpd02721_c0" name="DKHP" compartment="c" hasOnlySubstanceUnits="false" boundaryCondition="false" constant="false" fbc:charge="-2" fbc:chemicalFormula="C6H9O9P"/>
      <species metaid="S_cpd02724_c0" id="S_cpd02724_c0" name="N-Succinyl-L-2-amino-6-oxopimelate" compartment="c" hasOnlySubstanceUnits="false" boundaryCondition="false" constant="false" fbc:charge="-3" fbc:chemicalFormula="C11H12NO8"/>
      <species metaid="S_cpd02738_c0" id="S_cpd02738_c0" name="5-Methyltetrahydropteroyltri-L-glutamate" compartment="c" hasOnlySubstanceUnits="false" boundaryCondition="false" constant="false" fbc:charge="-4" fbc:chemicalFormula="C30H35N9O12"/>
      <species metaid="S_cpd02740_c0" id="S_cpd02740_c0" name="Guanosine 5&apos;-triphosphate,3&apos;-diphosphate" compartment="c" hasOnlySubstanceUnits="false" boundaryCondition="false" constant="false" fbc:charge="-5" fbc:chemicalFormula="C10H13N5O20P5"/>
      <species metaid="S_cpd02760_c0" id="S_cpd02760_c0" name="cellobiose 6-phoshate" compartment="c" hasOnlySubstanceUnits="false" boundaryCondition="false" constant="false" fbc:charge="-1" fbc:chemicalFormula="C12H22O14P"/>
      <species metaid="S_cpd02775_c0" id="S_cpd02775_c0" name="4-Amino-5-phosphomethyl-2-methylpyrimidine" compartment="c" hasOnlySubstanceUnits="false" boundaryCondition="false" constant="false" fbc:charge="-1" fbc:chemicalFormula="C6H9N3O4P"/>
      <species metaid="S_cpd02782_c0" id="S_cpd02782_c0" name="UDP-N-acetyl-D-glucosaminouronate" compartment="c" hasOnlySubstanceUnits="false" boundaryCondition="false" constant="false" fbc:charge="-3" fbc:chemicalFormula="C17H22N3O18P2"/>
      <species metaid="S_cpd02820_c0" id="S_cpd02820_c0" name="UDP-N-acetylglucosamine enolpyruvate" compartment="c" hasOnlySubstanceUnits="false" boundaryCondition="false" constant="false" fbc:charge="-3" fbc:chemicalFormula="C20H26N3O19P2"/>
      <species metaid="S_cpd02826_c0" id="S_cpd02826_c0" name="5&apos;-Phosphoribosylformylglycinamidine" compartment="c" hasOnlySubstanceUnits="false" boundaryCondition="false" constant="false" fbc:charge="0" fbc:chemicalFormula="C8H16N3O8P"/>
      <species metaid="S_cpd02843_c0" id="S_cpd02843_c0" name="D-erythro-imidazol-glycerol-phosphate" compartment="c" hasOnlySubstanceUnits="false" boundaryCondition="false" constant="false" fbc:charge="-1" fbc:chemicalFormula="C6H10N2O6P"/>
      <species metaid="S_cpd02851_c0" id="S_cpd02851_c0" name="AICAR" compartment="c" hasOnlySubstanceUnits="false" boundaryCondition="false" constant="false" fbc:charge="-1" fbc:chemicalFormula="C9H14N4O8P"/>
      <species metaid="S_cpd02857_c0" id="S_cpd02857_c0" name="DAHP" compartment="c" hasOnlySubstanceUnits="false" boundaryCondition="false" constant="false" fbc:charge="-2" fbc:chemicalFormula="C7H11O10P"/>
      <species metaid="S_cpd02862_c0" id="S_cpd02862_c0" name="UDPMurAc(oyl-L-Ala-D-gamma-Glu-L-Lys-D-Ala-D-Ala)" compartment="c" hasOnlySubstanceUnits="false" boundaryCondition="false" constant="false" fbc:charge="-3" fbc:chemicalFormula="C40H62N9O26P2"/>
      <species metaid="S_cpd02882_c0" id="S_cpd02882_c0" name="4-1-D-Ribitylamino-5-aminouracil" compartment="c" hasOnlySubstanceUnits="false" boundaryCondition="false" constant="false" fbc:charge="0" fbc:chemicalFormula="C9H16N4O6"/>
      <species metaid="S_cpd02884_c0" id="S_cpd02884_c0" name="FAICAR" compartment="c" hasOnlySubstanceUnits="false" boundaryCondition="false" constant="false" fbc:charge="-1" fbc:chemicalFormula="C10H14N4O9P"/>
      <species metaid="S_cpd02893_c0" id="S_cpd02893_c0" name="5&apos;-Phosphoribosyl-4-carboxy-5-aminoimidazole" compartment="c" hasOnlySubstanceUnits="false" boundaryCondition="false" constant="false" fbc:charge="-1" fbc:chemicalFormula="C9H13N3O9P"/>
      <species metaid="S_cpd02894_c0" id="S_cpd02894_c0" name="4-Amino-2-methyl-5-diphosphomethylpyrimidine" compartment="c" hasOnlySubstanceUnits="false" boundaryCondition="false" constant="false" fbc:charge="-2" fbc:chemicalFormula="C6H9N3O7P2"/>
      <species metaid="S_cpd02904_c0" id="S_cpd02904_c0" name="alpha-Ribazole 5&apos;-phosphate" compartment="c" hasOnlySubstanceUnits="false" boundaryCondition="false" constant="false" fbc:charge="-1" fbc:chemicalFormula="C14H18N2O7P"/>
      <species metaid="S_cpd02920_c0" id="S_cpd02920_c0" name="2-Amino-4-hydroxy-6-hydroxymethyl-7-8-dihydropteridinediphosphate" compartment="c" hasOnlySubstanceUnits="false" boundaryCondition="false" constant="false" fbc:charge="-2" fbc:chemicalFormula="C7H9N5O8P2"/>
      <species metaid="S_cpd02921_c0" id="S_cpd02921_c0" name="SAICAR" compartment="c" hasOnlySubstanceUnits="false" boundaryCondition="false" constant="false" fbc:charge="-3" fbc:chemicalFormula="C13H16N4O12P"/>
      <species metaid="S_cpd02948_c0" id="S_cpd02948_c0" name="MurAc(oyl-L-Ala-D-gamma-Glu-L-Lys-D-Ala-D-Ala)-diphospho- undecaprenol" compartment="c" hasOnlySubstanceUnits="false" boundaryCondition="false" constant="false" fbc:charge="-3" fbc:chemicalFormula="C86H140N7O21P2"/>
      <species metaid="S_cpd02961_c0" id="S_cpd02961_c0" name="Dihydroneopterin" compartment="c" hasOnlySubstanceUnits="false" boundaryCondition="false" constant="false" fbc:charge="0" fbc:chemicalFormula="C9H13N5O4"/>
      <species metaid="S_cpd02964_c0" id="S_cpd02964_c0" name="UDP-N-acetylmuramoyl-L-alanyl-D-gamma-glutamyl-meso-2-6-diaminopimelate" compartment="c" hasOnlySubstanceUnits="false" boundaryCondition="false" constant="false" fbc:charge="-4" fbc:chemicalFormula="C35H51N7O26P2"/>
      <species metaid="S_cpd02968_c0" id="S_cpd02968_c0" name="UDP-N-acetylmuramoyl-L-alanyl-D-glutamyl-6-carboxy-L-lysyl-D-alanyl- D-alanine" compartment="c" hasOnlySubstanceUnits="false" boundaryCondition="false" constant="false" fbc:charge="-4" fbc:chemicalFormula="C41H61N9O28P2"/>
      <species metaid="S_cpd02978_c0" id="S_cpd02978_c0" name="7,8-Dihydroneopterin 3&apos;-triphosphate" compartment="c" hasOnlySubstanceUnits="false" boundaryCondition="false" constant="false" fbc:charge="-3" fbc:chemicalFormula="C9H13N5O13P3"/>
      <species metaid="S_cpd02979_c0" id="S_cpd02979_c0" name="phosphoribosylformiminoaicar-phosphate" compartment="c" hasOnlySubstanceUnits="false" boundaryCondition="false" constant="false" fbc:charge="-2" fbc:chemicalFormula="C15H23N5O15P2"/>
      <species metaid="S_cpd02991_c0" id="S_cpd02991_c0" name="phosphoribulosylformimino-AICAR-phosphate" compartment="c" hasOnlySubstanceUnits="false" boundaryCondition="false" constant="false" fbc:charge="-2" fbc:chemicalFormula="C15H23N5O15P2"/>
      <species metaid="S_cpd03048_c0" id="S_cpd03048_c0" name="Isethionate" compartment="c" hasOnlySubstanceUnits="false" boundaryCondition="false" constant="false" fbc:charge="-1" fbc:chemicalFormula="C2H5O4S"/>
      <species metaid="S_cpd03048_ext" id="S_cpd03048_ext" name="Isethionate" compartment="c" hasOnlySubstanceUnits="false" boundaryCondition="false" constant="false" fbc:charge="-1" fbc:chemicalFormula="C2H5O4S"/>
      <species metaid="S_cpd03049_c0" id="S_cpd03049_c0" name="2-Hydroxyethyl-ThPP" compartment="c" hasOnlySubstanceUnits="false" boundaryCondition="false" constant="false" fbc:charge="-1" fbc:chemicalFormula="C14H21N4O8P2S"/>
      <species metaid="S_cpd03052_c0" id="S_cpd03052_c0" name="Imidazole acetaldehyde" compartment="c" hasOnlySubstanceUnits="false" boundaryCondition="false" constant="false" fbc:charge="0" fbc:chemicalFormula="C5H6N2O"/>
      <species metaid="S_cpd03091_c0" id="S_cpd03091_c0" name="5&apos;-Deoxyadenosine" compartment="c" hasOnlySubstanceUnits="false" boundaryCondition="false" constant="false" fbc:charge="0" fbc:chemicalFormula="C10H13N5O3"/>
      <species metaid="S_cpd03114_c0" id="S_cpd03114_c0" name="3-Oxopalmitoyl-CoA" compartment="c" hasOnlySubstanceUnits="false" boundaryCondition="false" constant="false" fbc:charge="-3" fbc:chemicalFormula="C37H61N7O18P3S"/>
      <species metaid="S_cpd03117_c0" id="S_cpd03117_c0" name="3-Oxododecanoyl-CoA" compartment="c" hasOnlySubstanceUnits="false" boundaryCondition="false" constant="false" fbc:charge="-3" fbc:chemicalFormula="C33H53N7O18P3S"/>
      <species metaid="S_cpd03119_c0" id="S_cpd03119_c0" name="3-Oxodecanoyl-CoA" compartment="c" hasOnlySubstanceUnits="false" boundaryCondition="false" constant="false" fbc:charge="-3" fbc:chemicalFormula="C31H49N7O18P3S"/>
      <species metaid="S_cpd03121_c0" id="S_cpd03121_c0" name="3-Oxooctanoyl-CoA" compartment="c" hasOnlySubstanceUnits="false" boundaryCondition="false" constant="false" fbc:charge="-3" fbc:chemicalFormula="C29H45N7O18P3S"/>
      <species metaid="S_cpd03123_c0" id="S_cpd03123_c0" name="3-Oxohexanoyl-CoA" compartment="c" hasOnlySubstanceUnits="false" boundaryCondition="false" constant="false" fbc:charge="-3" fbc:chemicalFormula="C27H41N7O18P3S"/>
      <species metaid="S_cpd03124_c0" id="S_cpd03124_c0" name="Hexanoyl-CoA" compartment="c" hasOnlySubstanceUnits="false" boundaryCondition="false" constant="false" fbc:charge="-3" fbc:chemicalFormula="C27H43N7O17P3S"/>
      <species metaid="S_cpd03128_c0" id="S_cpd03128_c0" name="Decanoyl-CoA" compartment="c" hasOnlySubstanceUnits="false" boundaryCondition="false" constant="false" fbc:charge="-3" fbc:chemicalFormula="C31H51N7O17P3S"/>
      <species metaid="S_cpd03161_c0" id="S_cpd03161_c0" name="Phenethylamine" compartment="c" hasOnlySubstanceUnits="false" boundaryCondition="false" constant="false" fbc:charge="1" fbc:chemicalFormula="C8H12N"/>
      <species metaid="S_cpd03161_ext" id="S_cpd03161_ext" name="Phenethylamine" compartment="c" hasOnlySubstanceUnits="false" boundaryCondition="false" constant="false" fbc:charge="1" fbc:chemicalFormula="C8H12N"/>
      <species metaid="S_cpd03187_c0" id="S_cpd03187_c0" name="Oxalosuccinate" compartment="c" hasOnlySubstanceUnits="false" boundaryCondition="false" constant="false" fbc:charge="-3" fbc:chemicalFormula="C6H3O7"/>
      <species metaid="S_cpd03189_c0" id="S_cpd03189_c0" name="3-Carboxy-1-hydroxypropyl-ThPP" compartment="c" hasOnlySubstanceUnits="false" boundaryCondition="false" constant="false" fbc:charge="-2" fbc:chemicalFormula="C16H22N4O10P2S"/>
      <species metaid="S_cpd03194_c0" id="S_cpd03194_c0" name="Lactose-6-phosphate" compartment="c" hasOnlySubstanceUnits="false" boundaryCondition="false" constant="false" fbc:charge="-1" fbc:chemicalFormula="C12H22O14P"/>
      <species metaid="S_cpd03198_c0" id="S_cpd03198_c0" name="Melibiose" compartment="c" hasOnlySubstanceUnits="false" boundaryCondition="false" constant="false" fbc:charge="0" fbc:chemicalFormula="C12H22O11"/>
      <species metaid="S_cpd03198_ext" id="S_cpd03198_ext" name="Melibiose" compartment="c" hasOnlySubstanceUnits="false" boundaryCondition="false" constant="false" fbc:charge="0" fbc:chemicalFormula="C12H22O11"/>
      <species metaid="S_cpd03200_c0" id="S_cpd03200_c0" name="Manninotriose" compartment="c" hasOnlySubstanceUnits="false" boundaryCondition="false" constant="false" fbc:charge="0" fbc:chemicalFormula="C18H32O16"/>
      <species metaid="S_cpd03205_c0" id="S_cpd03205_c0" name="Phytoene" compartment="c" hasOnlySubstanceUnits="false" boundaryCondition="false" constant="false" fbc:charge="0" fbc:chemicalFormula="C40H64"/>
      <species metaid="S_cpd03211_c0" id="S_cpd03211_c0" name="15-cis-Phytoene" compartment="c" hasOnlySubstanceUnits="false" boundaryCondition="false" constant="false" fbc:charge="0" fbc:chemicalFormula="C40H64"/>
      <species metaid="S_cpd03279_c0" id="S_cpd03279_c0" name="Deoxyinosine" compartment="c" hasOnlySubstanceUnits="false" boundaryCondition="false" constant="false" fbc:charge="0" fbc:chemicalFormula="C10H12N4O4"/>
      <species metaid="S_cpd03289_c0" id="S_cpd03289_c0" name="L-2-Acetamido-6-oxopimelate" compartment="c" hasOnlySubstanceUnits="false" boundaryCondition="false" constant="false" fbc:charge="-2" fbc:chemicalFormula="C9H11NO6"/>
      <species metaid="S_cpd03331_c0" id="S_cpd03331_c0" name="PLCT" compartment="c" hasOnlySubstanceUnits="false" boundaryCondition="false" constant="false" fbc:charge="-1" fbc:chemicalFormula="C9H9O3"/>
      <species metaid="S_cpd03331_ext" id="S_cpd03331_ext" name="PLCT" compartment="c" hasOnlySubstanceUnits="false" boundaryCondition="false" constant="false" fbc:charge="-1" fbc:chemicalFormula="C9H9O3"/>
      <species metaid="S_cpd03375_c0" id="S_cpd03375_c0" name="|3-Hydroxypropanoyl-CoA|" compartment="c" hasOnlySubstanceUnits="false" boundaryCondition="false" constant="false" fbc:charge="-3" fbc:chemicalFormula="-3.0"/>
      <species metaid="S_cpd03414_c0" id="S_cpd03414_c0" name="UroporphyrinogenI" compartment="c" hasOnlySubstanceUnits="false" boundaryCondition="false" constant="false" fbc:charge="-8" fbc:chemicalFormula="C40H36N4O16"/>
      <species metaid="S_cpd03416_c0" id="S_cpd03416_c0" name="CoproporphyrinogenI" compartment="c" hasOnlySubstanceUnits="false" boundaryCondition="false" constant="false" fbc:charge="-4" fbc:chemicalFormula="C36H40N4O8"/>
      <species metaid="S_cpd03420_c0" id="S_cpd03420_c0" name="Precorrin 3A" compartment="c" hasOnlySubstanceUnits="false" boundaryCondition="false" constant="false" fbc:charge="-6" fbc:chemicalFormula="C43H44N4O16"/>
      <species metaid="S_cpd03421_c0" id="S_cpd03421_c0" name="Cobyrinate" compartment="c" hasOnlySubstanceUnits="false" boundaryCondition="false" constant="false" fbc:charge="-5" fbc:chemicalFormula="C45H53CoN4O14"/>
      <species metaid="S_cpd03422_c0" id="S_cpd03422_c0" name="Cobinamide" compartment="c" hasOnlySubstanceUnits="false" boundaryCondition="false" constant="false" fbc:charge="3" fbc:chemicalFormula="C48H73CoN11O8"/>
      <species metaid="S_cpd03423_c0" id="S_cpd03423_c0" name="alpha-Ribazole" compartment="c" hasOnlySubstanceUnits="false" boundaryCondition="false" constant="false" fbc:charge="0" fbc:chemicalFormula="C14H18N2O4"/>
      <species metaid="S_cpd03424_c0" id="S_cpd03424_c0" name="Vitamin B12" compartment="c" hasOnlySubstanceUnits="false" boundaryCondition="false" constant="false" fbc:charge="6" fbc:chemicalFormula="C61H86CoN13O14PR"/>
      <species metaid="S_cpd03424_ext" id="S_cpd03424_ext" name="Vitamin B12" compartment="c" hasOnlySubstanceUnits="false" boundaryCondition="false" constant="false" fbc:charge="6" fbc:chemicalFormula="C61H86CoN13O14PR"/>
      <species metaid="S_cpd03426_c0" id="S_cpd03426_c0" name="Sirohydrochlorin" compartment="c" hasOnlySubstanceUnits="false" boundaryCondition="false" constant="false" fbc:charge="-8" fbc:chemicalFormula="C42H38N4O16"/>
      <species metaid="S_cpd03451_c0" id="S_cpd03451_c0" name="SHCHC" compartment="c" hasOnlySubstanceUnits="false" boundaryCondition="false" constant="false" fbc:charge="-2" fbc:chemicalFormula="C11H10O6"/>
      <species metaid="S_cpd03470_c0" id="S_cpd03470_c0" name="Iminoaspartate" compartment="c" hasOnlySubstanceUnits="false" boundaryCondition="false" constant="false" fbc:charge="-2" fbc:chemicalFormula="C4H3NO4"/>
      <species metaid="S_cpd03471_c0" id="S_cpd03471_c0" name="Nicotinate D-ribonucleoside" compartment="c" hasOnlySubstanceUnits="false" boundaryCondition="false" constant="false" fbc:charge="0" fbc:chemicalFormula="C11H13NO6"/>
      <species metaid="S_cpd03487_c0" id="S_cpd03487_c0" name="Undecaprenyl-diphospho-N-acetylmuramoyl-(N-acetylglucosamine)-L-alanyl-D-glutamyl-L-lysyl-D-alanyl-D-alanine" compartment="c" hasOnlySubstanceUnits="false" boundaryCondition="false" constant="false" fbc:charge="-3" fbc:chemicalFormula="C94H153N8O26P2"/>
      <species metaid="S_cpd03488_c0" id="S_cpd03488_c0" name="Undecaprenyl-diphospho-N-acetylmuramoyl-(N-acetylglucosamine)-L-alanyl-D-glutaminyl-L-lysyl-D-alanyl-D-alanine" compartment="c" hasOnlySubstanceUnits="false" boundaryCondition="false" constant="false" fbc:charge="-2" fbc:chemicalFormula="C94H155N9O25P2"/>
      <species metaid="S_cpd03491_c0" id="S_cpd03491_c0" name="Undecaprenyl-diphospho-N-acetylmuramoyl-(N-acetylglucosamine)-L-alanyl-gamma-D-glutamyl-L-lysyl-D-alanyl-D-alanine" compartment="c" hasOnlySubstanceUnits="false" boundaryCondition="false" constant="false" fbc:charge="-3" fbc:chemicalFormula="C94H153N8O26P2"/>
      <species metaid="S_cpd03492_c0" id="S_cpd03492_c0" name="Undecaprenyl-diphospho-N-acetylmuramoyl-(N-acetylglucosamine)-L-alanyl-D-isoglutaminyl-L-lysyl-D-alanyl-D-alanine" compartment="c" hasOnlySubstanceUnits="false" boundaryCondition="false" constant="false" fbc:charge="-2" fbc:chemicalFormula="C94H155N9O25P2"/>
      <species metaid="S_cpd03494_c0" id="S_cpd03494_c0" name="Undecaprenyl-diphospho-N-acetylmuramoyl-L-alanyl-D-glutamyl-meso-2-6-diaminopimeloyl-D-alanyl-D-alanine" compartment="c" hasOnlySubstanceUnits="false" boundaryCondition="false" constant="false" fbc:charge="-4" fbc:chemicalFormula="C87H139N7O23P2"/>
      <species metaid="S_cpd03495_c0" id="S_cpd03495_c0" name="Undecaprenyl-diphospho-N-acetylmuramoyl-N-acetylglucosamine-L-ala-D-glu-meso-2-6-diaminopimeloyl-D-ala-D-ala" compartment="c" hasOnlySubstanceUnits="false" boundaryCondition="false" constant="false" fbc:charge="-4" fbc:chemicalFormula="C95H152N8O28P2"/>
      <species metaid="S_cpd03496_c0" id="S_cpd03496_c0" name="Undecaprenyl-diphospho-N-acetylmuramoyl-(N-acetylglucosamine)-L-alanyl-D-glutaminyl-meso-2,6-diaminopimeloyl-D-alanyl-D-alanine" compartment="c" hasOnlySubstanceUnits="false" boundaryCondition="false" constant="false" fbc:charge="-3" fbc:chemicalFormula="C95H154N9O27P2"/>
      <species metaid="S_cpd03518_c0" id="S_cpd03518_c0" name="Formamidopyrimidine nucleoside triphosphate" compartment="c" hasOnlySubstanceUnits="false" boundaryCondition="false" constant="false" fbc:charge="-3" fbc:chemicalFormula="C10H15N5O15P3"/>
      <species metaid="S_cpd03519_c0" id="S_cpd03519_c0" name="2,5-Diaminopyrimidine nucleoside triphosphate" compartment="c" hasOnlySubstanceUnits="false" boundaryCondition="false" constant="false" fbc:charge="-3" fbc:chemicalFormula="C9H15N5O14P3"/>
      <species metaid="S_cpd03524_c0" id="S_cpd03524_c0" name="10-Formyl-THF-L-glutamate" compartment="c" hasOnlySubstanceUnits="false" boundaryCondition="false" constant="false" fbc:charge="-3" fbc:chemicalFormula="C25H27N8O10"/>
      <species metaid="S_cpd03560_c0" id="S_cpd03560_c0" name="Propionyladenylate" compartment="c" hasOnlySubstanceUnits="false" boundaryCondition="false" constant="false" fbc:charge="-1" fbc:chemicalFormula="C13H17N5O8P"/>
      <species metaid="S_cpd03561_c0" id="S_cpd03561_c0" name="2-Hydroxybutyrate" compartment="c" hasOnlySubstanceUnits="false" boundaryCondition="false" constant="false" fbc:charge="-1" fbc:chemicalFormula="C4H7O3"/>
      <species metaid="S_cpd03561_ext" id="S_cpd03561_ext" name="2-Hydroxybutyrate" compartment="c" hasOnlySubstanceUnits="false" boundaryCondition="false" constant="false" fbc:charge="-1" fbc:chemicalFormula="C4H7O3"/>
      <species metaid="S_cpd03572_c0" id="S_cpd03572_c0" name="(S)-3-Hydroxyisobutyryl-CoA" compartment="c" hasOnlySubstanceUnits="false" boundaryCondition="false" constant="false" fbc:charge="-3" fbc:chemicalFormula="C25H39N7O18P3S"/>
      <species metaid="S_cpd03593_c0" id="S_cpd03593_c0" name="D-erythro-3-Methylmalate" compartment="c" hasOnlySubstanceUnits="false" boundaryCondition="false" constant="false" fbc:charge="-2" fbc:chemicalFormula="C5H6O5"/>
      <species metaid="S_cpd03606_c0" id="S_cpd03606_c0" name="2-Oxo-3-hydroxy-4-phosphobutanoate" compartment="c" hasOnlySubstanceUnits="false" boundaryCondition="false" constant="false" fbc:charge="-2" fbc:chemicalFormula="C4H5O8P"/>
      <species metaid="S_cpd03607_c0" id="S_cpd03607_c0" name="4-(Phosphonooxy)-threonine" compartment="c" hasOnlySubstanceUnits="false" boundaryCondition="false" constant="false" fbc:charge="-1" fbc:chemicalFormula="C4H9NO7P"/>
      <species metaid="S_cpd03608_c0" id="S_cpd03608_c0" name="4-Hydroxy-L-threonine" compartment="c" hasOnlySubstanceUnits="false" boundaryCondition="false" constant="false" fbc:charge="0" fbc:chemicalFormula="C4H9NO4"/>
      <species metaid="S_cpd03642_c0" id="S_cpd03642_c0" name="Adipate" compartment="c" hasOnlySubstanceUnits="false" boundaryCondition="false" constant="false" fbc:charge="-2" fbc:chemicalFormula="C6H8O4"/>
      <species metaid="S_cpd03666_c0" id="S_cpd03666_c0" name="2,5-Diamino-6-(5&apos;-triphosphoryl-3&apos;,4&apos;-trihydroxy-2&apos;-oxopentyl)- amino-4-oxopyrimidine" compartment="c" hasOnlySubstanceUnits="false" boundaryCondition="false" constant="false" fbc:charge="-3" fbc:chemicalFormula="C9H15N5O14P3"/>
      <species metaid="S_cpd03671_c0" id="S_cpd03671_c0" name="D-Glucosamine1-phosphate" compartment="c" hasOnlySubstanceUnits="false" boundaryCondition="false" constant="false" fbc:charge="0" fbc:chemicalFormula="C6H14NO8P"/>
      <species metaid="S_cpd03696_ext" id="S_cpd03696_ext" name="Ursin" compartment="c" hasOnlySubstanceUnits="false" boundaryCondition="false" constant="false" fbc:charge="0" fbc:chemicalFormula="C12H16O7"/>
      <species metaid="S_cpd03697_c0" id="S_cpd03697_c0" name="Arbutin-6P" compartment="c" hasOnlySubstanceUnits="false" boundaryCondition="false" constant="false" fbc:charge="-1" fbc:chemicalFormula="C12H16O10P"/>
      <species metaid="S_cpd03698_c0" id="S_cpd03698_c0" name="Salicin-6P" compartment="c" hasOnlySubstanceUnits="false" boundaryCondition="false" constant="false" fbc:charge="-1" fbc:chemicalFormula="C13H18O10P"/>
      <species metaid="S_cpd03706_c0" id="S_cpd03706_c0" name="UppppU" compartment="c" hasOnlySubstanceUnits="false" boundaryCondition="false" constant="false" fbc:charge="-4" fbc:chemicalFormula="C18H22N4O23P4"/>
      <species metaid="S_cpd03734_c0" id="S_cpd03734_c0" name="Acetamide" compartment="c" hasOnlySubstanceUnits="false" boundaryCondition="false" constant="false" fbc:charge="0" fbc:chemicalFormula="C2H5NO"/>
      <species metaid="S_cpd03737_c0" id="S_cpd03737_c0" name="2-Oxovalerate" compartment="c" hasOnlySubstanceUnits="false" boundaryCondition="false" constant="false" fbc:charge="-1" fbc:chemicalFormula="C5H7O3"/>
      <species metaid="S_cpd03737_ext" id="S_cpd03737_ext" name="2-Oxovalerate" compartment="c" hasOnlySubstanceUnits="false" boundaryCondition="false" constant="false" fbc:charge="-1" fbc:chemicalFormula="C5H7O3"/>
      <species metaid="S_cpd03752_c0" id="S_cpd03752_c0" name="Galactitol 1-phosphate" compartment="c" hasOnlySubstanceUnits="false" boundaryCondition="false" constant="false" fbc:charge="-1" fbc:chemicalFormula="C6H14O9P"/>
      <species metaid="S_cpd03761_c0" id="S_cpd03761_c0" name="Precorrin 6A" compartment="c" hasOnlySubstanceUnits="false" boundaryCondition="false" constant="false" fbc:charge="-7" fbc:chemicalFormula="C44H47N4O16"/>
      <species metaid="S_cpd03812_c0" id="S_cpd03812_c0" name="N-Acetyl-D-galactosamine 6-phosphate" compartment="c" hasOnlySubstanceUnits="false" boundaryCondition="false" constant="false" fbc:charge="-1" fbc:chemicalFormula="C8H15NO9P"/>
      <species metaid="S_cpd03813_c0" id="S_cpd03813_c0" name="D-Galactosamine 6-phosphate" compartment="c" hasOnlySubstanceUnits="false" boundaryCondition="false" constant="false" fbc:charge="0" fbc:chemicalFormula="C6H14NO8P"/>
      <species metaid="S_cpd03832_c0" id="S_cpd03832_c0" name="Hydrogenobyrinate" compartment="c" hasOnlySubstanceUnits="false" boundaryCondition="false" constant="false" fbc:charge="-6" fbc:chemicalFormula="C45H54N4O14"/>
      <species metaid="S_cpd03834_c0" id="S_cpd03834_c0" name="Precorrin 4" compartment="c" hasOnlySubstanceUnits="false" boundaryCondition="false" constant="false" fbc:charge="-7" fbc:chemicalFormula="C44H45N4O17"/>
      <species metaid="S_cpd03835_c0" id="S_cpd03835_c0" name="Precorrin 8" compartment="c" hasOnlySubstanceUnits="false" boundaryCondition="false" constant="false" fbc:charge="-7" fbc:chemicalFormula="C45H53N4O14"/>
      <species metaid="S_cpd03839_c0" id="S_cpd03839_c0" name="Precorrin 5" compartment="c" hasOnlySubstanceUnits="false" boundaryCondition="false" constant="false" fbc:charge="-7" fbc:chemicalFormula="C45H47N4O17"/>
      <species metaid="S_cpd03847_c0" id="S_cpd03847_c0" name="Myristic acid" compartment="c" hasOnlySubstanceUnits="false" boundaryCondition="false" constant="false" fbc:charge="-1" fbc:chemicalFormula="C14H27O2"/>
      <species metaid="S_cpd03861_c0" id="S_cpd03861_c0" name="L-Xylulose 1-phosphate" compartment="c" hasOnlySubstanceUnits="false" boundaryCondition="false" constant="false" fbc:charge="-1" fbc:chemicalFormula="C5H10O8P"/>
      <species metaid="S_cpd03884_c0" id="S_cpd03884_c0" name="D-Psicose" compartment="c" hasOnlySubstanceUnits="false" boundaryCondition="false" constant="false" fbc:charge="0" fbc:chemicalFormula="C6H12O6"/>
      <species metaid="S_cpd03884_ext" id="S_cpd03884_ext" name="D-Psicose" compartment="c" hasOnlySubstanceUnits="false" boundaryCondition="false" constant="false" fbc:charge="0" fbc:chemicalFormula="C6H12O6"/>
      <species metaid="S_cpd03914_c0" id="S_cpd03914_c0" name="Cob(II)yrinate diamide" compartment="c" hasOnlySubstanceUnits="false" boundaryCondition="false" constant="false" fbc:charge="-3" fbc:chemicalFormula="C45H57CoN6O12"/>
      <species metaid="S_cpd03915_c0" id="S_cpd03915_c0" name="Cob(I)yrinate diamide" compartment="c" hasOnlySubstanceUnits="false" boundaryCondition="false" constant="false" fbc:charge="-4" fbc:chemicalFormula="C45H57CoN6O12"/>
      <species metaid="S_cpd03916_c0" id="S_cpd03916_c0" name="Adenosyl cobyrinate diamide" compartment="c" hasOnlySubstanceUnits="false" boundaryCondition="false" constant="false" fbc:charge="-3" fbc:chemicalFormula="C55H69CoN11O15"/>
      <species metaid="S_cpd03917_c0" id="S_cpd03917_c0" name="Adenosylcobyric acid" compartment="c" hasOnlySubstanceUnits="false" boundaryCondition="false" constant="false" fbc:charge="1" fbc:chemicalFormula="C55H77CoN15O11"/>
      <species metaid="S_cpd03918_c0" id="S_cpd03918_c0" name="Adenosyl cobinamide" compartment="c" hasOnlySubstanceUnits="false" boundaryCondition="false" constant="false" fbc:charge="2" fbc:chemicalFormula="C58H85CoN16O11"/>
      <species metaid="S_cpd03919_c0" id="S_cpd03919_c0" name="Adenosyl cobinamide phosphate" compartment="c" hasOnlySubstanceUnits="false" boundaryCondition="false" constant="false" fbc:charge="0" fbc:chemicalFormula="C58H84CoN16O14P"/>
      <species metaid="S_cpd03920_c0" id="S_cpd03920_c0" name="Adenosylcobinamide-GDP" compartment="c" hasOnlySubstanceUnits="false" boundaryCondition="false" constant="false" fbc:charge="0" fbc:chemicalFormula="C68H96CoN21O21P2"/>
      <species metaid="S_cpd04097_c0" id="S_cpd04097_c0" name="Pb" compartment="c" hasOnlySubstanceUnits="false" boundaryCondition="false" constant="false" fbc:charge="2" fbc:chemicalFormula="Pb"/>
      <species metaid="S_cpd04097_ext" id="S_cpd04097_ext" name="Pb" compartment="c" hasOnlySubstanceUnits="false" boundaryCondition="false" constant="false" fbc:charge="2" fbc:chemicalFormula="Pb"/>
      <species metaid="S_cpd04098_c0" id="S_cpd04098_c0" name="Arsenite" compartment="c" hasOnlySubstanceUnits="false" boundaryCondition="false" constant="false" fbc:charge="0" fbc:chemicalFormula="H3O3As"/>
      <species metaid="S_cpd04098_ext" id="S_cpd04098_ext" name="Arsenite" compartment="c" hasOnlySubstanceUnits="false" boundaryCondition="false" constant="false" fbc:charge="0" fbc:chemicalFormula="H3O3As"/>
      <species metaid="S_cpd04122_c0" id="S_cpd04122_c0" name="Aminoacetaldehyde" compartment="c" hasOnlySubstanceUnits="false" boundaryCondition="false" constant="false" fbc:charge="1" fbc:chemicalFormula="C2H6NO"/>
      <species metaid="S_cpd04242_c0" id="S_cpd04242_c0" name="DKH" compartment="c" hasOnlySubstanceUnits="false" boundaryCondition="false" constant="false" fbc:charge="-1" fbc:chemicalFormula="C6H9O6"/>
      <species metaid="S_cpd04349_c0" id="S_cpd04349_c0" name="Lactulose" compartment="c" hasOnlySubstanceUnits="false" boundaryCondition="false" constant="false" fbc:charge="0" fbc:chemicalFormula="C12H22O11"/>
      <species metaid="S_cpd04349_ext" id="S_cpd04349_ext" name="Lactulose" compartment="c" hasOnlySubstanceUnits="false" boundaryCondition="false" constant="false" fbc:charge="0" fbc:chemicalFormula="C12H22O11"/>
      <species metaid="S_cpd04533_c0" id="S_cpd04533_c0" name="Isoamyl alcohol" compartment="c" hasOnlySubstanceUnits="false" boundaryCondition="false" constant="false" fbc:charge="0" fbc:chemicalFormula="C5H12O"/>
      <species metaid="S_cpd04533_ext" id="S_cpd04533_ext" name="Isoamyl alcohol" compartment="c" hasOnlySubstanceUnits="false" boundaryCondition="false" constant="false" fbc:charge="0" fbc:chemicalFormula="C5H12O"/>
      <species metaid="S_cpd04539_c0" id="S_cpd04539_c0" name="2-Amino-3-oxo-4-phosphonooxybutyrate" compartment="c" hasOnlySubstanceUnits="false" boundaryCondition="false" constant="false" fbc:charge="-1" fbc:chemicalFormula="C4H7NO7P"/>
      <species metaid="S_cpd05158_c0" id="S_cpd05158_c0" name="Gentiobiose" compartment="c" hasOnlySubstanceUnits="false" boundaryCondition="false" constant="false" fbc:charge="0" fbc:chemicalFormula="C12H22O11"/>
      <species metaid="S_cpd05158_ext" id="S_cpd05158_ext" name="Gentiobiose" compartment="c" hasOnlySubstanceUnits="false" boundaryCondition="false" constant="false" fbc:charge="0" fbc:chemicalFormula="C12H22O11"/>
      <species metaid="S_cpd05161_c0" id="S_cpd05161_c0" name="Melezitose" compartment="c" hasOnlySubstanceUnits="false" boundaryCondition="false" constant="false" fbc:charge="0" fbc:chemicalFormula="C18H32O16"/>
      <species metaid="S_cpd05161_ext" id="S_cpd05161_ext" name="Melezitose" compartment="c" hasOnlySubstanceUnits="false" boundaryCondition="false" constant="false" fbc:charge="0" fbc:chemicalFormula="C18H32O16"/>
      <species metaid="S_cpd05178_c0" id="S_cpd05178_c0" name="#N/A" compartment="c" hasOnlySubstanceUnits="false" boundaryCondition="false" constant="false" fbc:charge="-1" fbc:chemicalFormula="#N/A"/>
      <species metaid="S_cpd05178_ext" id="S_cpd05178_ext" name="#N/A" compartment="c" hasOnlySubstanceUnits="false" boundaryCondition="false" constant="false" fbc:charge="-1" fbc:chemicalFormula="#N/A"/>
      <species metaid="S_cpd05240_c0" id="S_cpd05240_c0" name="Amygdalin" compartment="c" hasOnlySubstanceUnits="false" boundaryCondition="false" constant="false" fbc:charge="0" fbc:chemicalFormula="C20H27NO11"/>
      <species metaid="S_cpd05240_ext" id="S_cpd05240_ext" name="Amygdalin" compartment="c" hasOnlySubstanceUnits="false" boundaryCondition="false" constant="false" fbc:charge="0" fbc:chemicalFormula="C20H27NO11"/>
      <species metaid="S_cpd06227_c0" id="S_cpd06227_c0" name="THF-L-glutamate" compartment="c" hasOnlySubstanceUnits="false" boundaryCondition="false" constant="false" fbc:charge="-3" fbc:chemicalFormula="C24H27N8O9"/>
      <species metaid="S_cpd06707_c0" id="S_cpd06707_c0" name="Benzamide" compartment="c" hasOnlySubstanceUnits="false" boundaryCondition="false" constant="false" fbc:charge="0" fbc:chemicalFormula="C7H7NO"/>
      <species metaid="S_cpd07946_c0" id="S_cpd07946_c0" name="4-Hydroxybutyryl-CoA" compartment="c" hasOnlySubstanceUnits="false" boundaryCondition="false" constant="false" fbc:charge="-3" fbc:chemicalFormula="C25H39N7O18P3S"/>
      <species metaid="S_cpd08023_c0" id="S_cpd08023_c0" name="methanesulfonate" compartment="c" hasOnlySubstanceUnits="false" boundaryCondition="false" constant="false" fbc:charge="-1" fbc:chemicalFormula="CH3O3S"/>
      <species metaid="S_cpd08023_ext" id="S_cpd08023_ext" name="methanesulfonate" compartment="c" hasOnlySubstanceUnits="false" boundaryCondition="false" constant="false" fbc:charge="-1" fbc:chemicalFormula="CH3O3S"/>
      <species metaid="S_cpd08210_c0" id="S_cpd08210_c0" name="ADC" compartment="c" hasOnlySubstanceUnits="false" boundaryCondition="false" constant="false" fbc:charge="-1" fbc:chemicalFormula="C10H10NO5"/>
      <species metaid="S_cpd08286_c0" id="S_cpd08286_c0" name="2-C-methyl-D-erythritol4-phosphate" compartment="c" hasOnlySubstanceUnits="false" boundaryCondition="false" constant="false" fbc:charge="-1" fbc:chemicalFormula="C5H12O7P"/>
      <species metaid="S_cpd08287_c0" id="S_cpd08287_c0" name="4-cytidine5-diphospho-2-C-methyl-D-erythritol" compartment="c" hasOnlySubstanceUnits="false" boundaryCondition="false" constant="false" fbc:charge="-2" fbc:chemicalFormula="C14H23N3O14P2"/>
      <species metaid="S_cpd08288_c0" id="S_cpd08288_c0" name="2-phospho-4-cytidine5-diphospho-2-C-methyl-D-erythritol" compartment="c" hasOnlySubstanceUnits="false" boundaryCondition="false" constant="false" fbc:charge="-3" fbc:chemicalFormula="C14H23N3O17P3"/>
      <species metaid="S_cpd08289_c0" id="S_cpd08289_c0" name="1-deoxy-D-xylulose5-phosphate" compartment="c" hasOnlySubstanceUnits="false" boundaryCondition="false" constant="false" fbc:charge="-1" fbc:chemicalFormula="C5H10O7P"/>
      <species metaid="S_cpd08301_c0" id="S_cpd08301_c0" name="2-C-methyl-D-erythritol2-4-cyclodiphosphate" compartment="c" hasOnlySubstanceUnits="false" boundaryCondition="false" constant="false" fbc:charge="-2" fbc:chemicalFormula="C5H10O9P2"/>
      <species metaid="S_cpd08305_c0" id="S_cpd08305_c0" name="crotonobetaine" compartment="c" hasOnlySubstanceUnits="false" boundaryCondition="false" constant="false" fbc:charge="1" fbc:chemicalFormula="C8H16NO"/>
      <species metaid="S_cpd08305_ext" id="S_cpd08305_ext" name="crotonobetaine" compartment="c" hasOnlySubstanceUnits="false" boundaryCondition="false" constant="false" fbc:charge="1" fbc:chemicalFormula="C8H16NO"/>
      <species metaid="S_cpd08306_c0" id="S_cpd08306_c0" name="Butyro-betaine" compartment="c" hasOnlySubstanceUnits="false" boundaryCondition="false" constant="false" fbc:charge="1" fbc:chemicalFormula="C8H18NO"/>
      <species metaid="S_cpd08306_ext" id="S_cpd08306_ext" name="Butyro-betaine" compartment="c" hasOnlySubstanceUnits="false" boundaryCondition="false" constant="false" fbc:charge="1" fbc:chemicalFormula="C8H18NO"/>
      <species metaid="S_cpd08353_c0" id="S_cpd08353_c0" name="(E)-3-(Methoxycarbonyl)pent-2-enedioate" compartment="c" hasOnlySubstanceUnits="false" boundaryCondition="false" constant="false" fbc:charge="-2" fbc:chemicalFormula="C7H6O6"/>
      <species metaid="S_cpd08368_c0" id="S_cpd08368_c0" name="Cobalt-precorrin 2" compartment="c" hasOnlySubstanceUnits="false" boundaryCondition="false" constant="false" fbc:charge="-6" fbc:chemicalFormula="C42H40CoN4O16"/>
      <species metaid="S_cpd08369_c0" id="S_cpd08369_c0" name="Cobalt-precorrin 3" compartment="c" hasOnlySubstanceUnits="false" boundaryCondition="false" constant="false" fbc:charge="-6" fbc:chemicalFormula="C43H42CoN4O16"/>
      <species metaid="S_cpd08370_c0" id="S_cpd08370_c0" name="Cobalt-precorrin 4" compartment="c" hasOnlySubstanceUnits="false" boundaryCondition="false" constant="false" fbc:charge="-6" fbc:chemicalFormula="C44H44CoN4O16"/>
      <species metaid="S_cpd08371_c0" id="S_cpd08371_c0" name="Cobalt-precorrin 5" compartment="c" hasOnlySubstanceUnits="false" boundaryCondition="false" constant="false" fbc:charge="-5" fbc:chemicalFormula="C45H47CoN4O16"/>
      <species metaid="S_cpd08372_c0" id="S_cpd08372_c0" name="Cobalt-precorrin 6" compartment="c" hasOnlySubstanceUnits="false" boundaryCondition="false" constant="false" fbc:charge="-6" fbc:chemicalFormula="C44H46CoN4O16"/>
      <species metaid="S_cpd08373_c0" id="S_cpd08373_c0" name="Cobalt-precorrin 6B" compartment="c" hasOnlySubstanceUnits="false" boundaryCondition="false" constant="false" fbc:charge="-6" fbc:chemicalFormula="C44H48CoN4O16"/>
      <species metaid="S_cpd08375_c0" id="S_cpd08375_c0" name="Cobalt-precorrin 8" compartment="c" hasOnlySubstanceUnits="false" boundaryCondition="false" constant="false" fbc:charge="-5" fbc:chemicalFormula="C45H53CoN4O14"/>
      <species metaid="S_cpd08449_c0" id="S_cpd08449_c0" name="3-Amino-2-oxopropyl phosphate" compartment="c" hasOnlySubstanceUnits="false" boundaryCondition="false" constant="false" fbc:charge="0" fbc:chemicalFormula="C3H8NO5P"/>
      <species metaid="S_cpd08615_c0" id="S_cpd08615_c0" name="1-Hydroxy-2-methyl-2-butenyl 4-diphosphate" compartment="c" hasOnlySubstanceUnits="false" boundaryCondition="false" constant="false" fbc:charge="-2" fbc:chemicalFormula="C5H10O8P2"/>
      <species metaid="S_cpd08625_c0" id="S_cpd08625_c0" name="5-Hydroxyisourate" compartment="c" hasOnlySubstanceUnits="false" boundaryCondition="false" constant="false" fbc:charge="0" fbc:chemicalFormula="C5H4N4O4"/>
      <species metaid="S_cpd08636_c0" id="S_cpd08636_c0" name="4-5-dihydroxy-2-3-pentanedione" compartment="c" hasOnlySubstanceUnits="false" boundaryCondition="false" constant="false" fbc:charge="0" fbc:chemicalFormula="C5H8O4"/>
      <species metaid="S_cpd08636_ext" id="S_cpd08636_ext" name="4-5-dihydroxy-2-3-pentanedione" compartment="c" hasOnlySubstanceUnits="false" boundaryCondition="false" constant="false" fbc:charge="0" fbc:chemicalFormula="C5H8O4"/>
      <species metaid="S_cpd08928_c0" id="S_cpd08928_c0" name="L-Threonine phosphate" compartment="c" hasOnlySubstanceUnits="false" boundaryCondition="false" constant="false" fbc:charge="-1" fbc:chemicalFormula="C4H9NO6P"/>
      <species metaid="S_cpd09027_c0" id="S_cpd09027_c0" name="5-Hydroxy-2-oxo-4-ureido-2,5-dihydro-1H-imidazole-5-carboxylate" compartment="c" hasOnlySubstanceUnits="false" boundaryCondition="false" constant="false" fbc:charge="-1" fbc:chemicalFormula="C5H5N4O5"/>
      <species metaid="S_cpd09410_c0" id="S_cpd09410_c0" name="Demethylphylloquinone" compartment="c" hasOnlySubstanceUnits="false" boundaryCondition="false" constant="false" fbc:charge="0" fbc:chemicalFormula="C30H44O2"/>
      <species metaid="S_cpd09842_c0" id="S_cpd09842_c0" name="Adipyl-CoA" compartment="c" hasOnlySubstanceUnits="false" boundaryCondition="false" constant="false" fbc:charge="-4" fbc:chemicalFormula="C27H40N7O19P3S"/>
      <species metaid="S_cpd09878_c0" id="S_cpd09878_c0" name="Sulfoacetate" compartment="c" hasOnlySubstanceUnits="false" boundaryCondition="false" constant="false" fbc:charge="-2" fbc:chemicalFormula="C2H2O5S"/>
      <species metaid="S_cpd09878_ext" id="S_cpd09878_ext" name="Sulfoacetate" compartment="c" hasOnlySubstanceUnits="false" boundaryCondition="false" constant="false" fbc:charge="-2" fbc:chemicalFormula="C2H2O5S"/>
      <species metaid="S_cpd10162_c0" id="S_cpd10162_c0" name="(R)-3-Hydroxy-3-methyl-2-oxopentanoate" compartment="c" hasOnlySubstanceUnits="false" boundaryCondition="false" constant="false" fbc:charge="-1" fbc:chemicalFormula="C6H9O4"/>
      <species metaid="S_cpd10408_c0" id="S_cpd10408_c0" name="Isobutyl alcohol" compartment="c" hasOnlySubstanceUnits="false" boundaryCondition="false" constant="false" fbc:charge="0" fbc:chemicalFormula="C4H10O"/>
      <species metaid="S_cpd10408_ext" id="S_cpd10408_ext" name="Isobutyl alcohol" compartment="c" hasOnlySubstanceUnits="false" boundaryCondition="false" constant="false" fbc:charge="0" fbc:chemicalFormula="C4H10O"/>
      <species metaid="S_cpd10515_c0" id="S_cpd10515_c0" name="Fe2+" compartment="c" hasOnlySubstanceUnits="false" boundaryCondition="false" constant="false" fbc:charge="2" fbc:chemicalFormula="Fe"/>
      <species metaid="S_cpd10515_ext" id="S_cpd10515_ext" name="Fe2+" compartment="c" hasOnlySubstanceUnits="false" boundaryCondition="false" constant="false" fbc:charge="2" fbc:chemicalFormula="Fe"/>
      <species metaid="S_cpd10516_c0" id="S_cpd10516_c0" name="fe3" compartment="c" hasOnlySubstanceUnits="false" boundaryCondition="false" constant="false" fbc:charge="3" fbc:chemicalFormula="Fe"/>
      <species metaid="S_cpd10516_ext" id="S_cpd10516_ext" name="fe3" compartment="c" hasOnlySubstanceUnits="false" boundaryCondition="false" constant="false" fbc:charge="3" fbc:chemicalFormula="Fe"/>
      <species metaid="S_cpd11217_c0" id="S_cpd11217_c0" name="1,4-Dihydroxy-2-naphthoyl-CoA" compartment="c" hasOnlySubstanceUnits="false" boundaryCondition="false" constant="false" fbc:charge="-3" fbc:chemicalFormula="C32H39N7O19P3S"/>
      <species metaid="S_cpd11225_c0" id="S_cpd11225_c0" name="3-4-dihydroxy-2-butanone4-phosphate" compartment="c" hasOnlySubstanceUnits="false" boundaryCondition="false" constant="false" fbc:charge="-1" fbc:chemicalFormula="C4H8O6P"/>
      <species metaid="S_cpd11313_c0" id="S_cpd11313_c0" name="hemeO" compartment="c" hasOnlySubstanceUnits="false" boundaryCondition="false" constant="false" fbc:charge="-2" fbc:chemicalFormula="C49H56FeN4O5"/>
      <species metaid="S_cpd11420_c0" id="S_cpd11420_c0" name="trdox" compartment="c" hasOnlySubstanceUnits="false" boundaryCondition="false" constant="false" fbc:charge="0" fbc:chemicalFormula="C6H7NO2R2S2"/>
      <species metaid="S_cpd11421_c0" id="S_cpd11421_c0" name="trdrd" compartment="c" hasOnlySubstanceUnits="false" boundaryCondition="false" constant="false" fbc:charge="0" fbc:chemicalFormula="C6H9NO2R2S2"/>
      <species metaid="S_cpd11430_c0" id="S_cpd11430_c0" name="fa1" compartment="c" hasOnlySubstanceUnits="false" boundaryCondition="false" constant="false" fbc:charge="-1" fbc:chemicalFormula="C14H27O2"/>
      <species metaid="S_cpd11431_c0" id="S_cpd11431_c0" name="fa11" compartment="c" hasOnlySubstanceUnits="false" boundaryCondition="false" constant="false" fbc:charge="-1" fbc:chemicalFormula="C17H33O2"/>
      <species metaid="S_cpd11432_c0" id="S_cpd11432_c0" name="fa11coa" compartment="c" hasOnlySubstanceUnits="false" boundaryCondition="false" constant="false" fbc:charge="-3" fbc:chemicalFormula="C38H65N7O17P3S"/>
      <species metaid="S_cpd11433_c0" id="S_cpd11433_c0" name="fa12" compartment="c" hasOnlySubstanceUnits="false" boundaryCondition="false" constant="false" fbc:charge="-1" fbc:chemicalFormula="C17H33O2"/>
      <species metaid="S_cpd11434_c0" id="S_cpd11434_c0" name="fa12coa" compartment="c" hasOnlySubstanceUnits="false" boundaryCondition="false" constant="false" fbc:charge="-3" fbc:chemicalFormula="C38H65N7O17P3S"/>
      <species metaid="S_cpd11435_c0" id="S_cpd11435_c0" name="fa1coa" compartment="c" hasOnlySubstanceUnits="false" boundaryCondition="false" constant="false" fbc:charge="-3" fbc:chemicalFormula="C35H59N7O17P3S"/>
      <species metaid="S_cpd11436_c0" id="S_cpd11436_c0" name="fa3" compartment="c" hasOnlySubstanceUnits="false" boundaryCondition="false" constant="false" fbc:charge="-1" fbc:chemicalFormula="C15H29O2"/>
      <species metaid="S_cpd11437_c0" id="S_cpd11437_c0" name="fa3coa" compartment="c" hasOnlySubstanceUnits="false" boundaryCondition="false" constant="false" fbc:charge="-3" fbc:chemicalFormula="C36H61N7O17P3S"/>
      <species metaid="S_cpd11438_c0" id="S_cpd11438_c0" name="fa4" compartment="c" hasOnlySubstanceUnits="false" boundaryCondition="false" constant="false" fbc:charge="-1" fbc:chemicalFormula="C15H29O2"/>
      <species metaid="S_cpd11439_c0" id="S_cpd11439_c0" name="fa4coa" compartment="c" hasOnlySubstanceUnits="false" boundaryCondition="false" constant="false" fbc:charge="-3" fbc:chemicalFormula="C36H61N7O17P3S"/>
      <species metaid="S_cpd11440_c0" id="S_cpd11440_c0" name="fa6" compartment="c" hasOnlySubstanceUnits="false" boundaryCondition="false" constant="false" fbc:charge="-1" fbc:chemicalFormula="C16H31O2"/>
      <species metaid="S_cpd11441_c0" id="S_cpd11441_c0" name="fa6coa" compartment="c" hasOnlySubstanceUnits="false" boundaryCondition="false" constant="false" fbc:charge="-3" fbc:chemicalFormula="C37H63N7O17P3S"/>
      <species metaid="S_cpd11461_c0" id="S_cpd11461_c0" name="DNA" compartment="c" hasOnlySubstanceUnits="false" boundaryCondition="false" constant="false" fbc:charge="-2" fbc:chemicalFormula="C15H23O13P2R3"/>
      <species metaid="S_cpd11463_c0" id="S_cpd11463_c0" name="Protein" compartment="c" hasOnlySubstanceUnits="false" boundaryCondition="false" constant="false" fbc:charge="-1" fbc:chemicalFormula="C4H5N2O3R2"/>
      <species metaid="S_cpd11464_c0" id="S_cpd11464_c0" name="Butyryl-ACP" compartment="c" hasOnlySubstanceUnits="false" boundaryCondition="false" constant="false" fbc:charge="-1" fbc:chemicalFormula="C15H27N2O8PRS"/>
      <species metaid="S_cpd11465_c0" id="S_cpd11465_c0" name="But-2-enoyl-[acyl-carrier protein]" compartment="c" hasOnlySubstanceUnits="false" boundaryCondition="false" constant="false" fbc:charge="-1" fbc:chemicalFormula="C15H25N2O8PRS"/>
      <species metaid="S_cpd11466_c0" id="S_cpd11466_c0" name="Myristoyl-ACP" compartment="c" hasOnlySubstanceUnits="false" boundaryCondition="false" constant="false" fbc:charge="-1" fbc:chemicalFormula="C25H47N2O8PRS"/>
      <species metaid="S_cpd11467_c0" id="S_cpd11467_c0" name="(2E)-Tetradecenoyl-[acp]" compartment="c" hasOnlySubstanceUnits="false" boundaryCondition="false" constant="false" fbc:charge="-1" fbc:chemicalFormula="C25H45N2O8PRS"/>
      <species metaid="S_cpd11468_c0" id="S_cpd11468_c0" name="Dodecanoyl-ACP" compartment="c" hasOnlySubstanceUnits="false" boundaryCondition="false" constant="false" fbc:charge="-1" fbc:chemicalFormula="C23H43N2O8PRS"/>
      <species metaid="S_cpd11469_c0" id="S_cpd11469_c0" name="(2E)-Dodecenoyl-[acp]" compartment="c" hasOnlySubstanceUnits="false" boundaryCondition="false" constant="false" fbc:charge="-1" fbc:chemicalFormula="C23H41N2O8PRS"/>
      <species metaid="S_cpd11470_c0" id="S_cpd11470_c0" name="Octanoyl-ACP" compartment="c" hasOnlySubstanceUnits="false" boundaryCondition="false" constant="false" fbc:charge="-1" fbc:chemicalFormula="C19H35N2O8PRS"/>
      <species metaid="S_cpd11471_c0" id="S_cpd11471_c0" name="(2E)-Octenoyl-[acp]" compartment="c" hasOnlySubstanceUnits="false" boundaryCondition="false" constant="false" fbc:charge="-1" fbc:chemicalFormula="C19H33N2O8PRS"/>
      <species metaid="S_cpd11472_c0" id="S_cpd11472_c0" name="Hexanoyl-ACP" compartment="c" hasOnlySubstanceUnits="false" boundaryCondition="false" constant="false" fbc:charge="-1" fbc:chemicalFormula="C17H31N2O8PRS"/>
      <species metaid="S_cpd11473_c0" id="S_cpd11473_c0" name="(2E)-Hexenoyl-[acp]" compartment="c" hasOnlySubstanceUnits="false" boundaryCondition="false" constant="false" fbc:charge="-1" fbc:chemicalFormula="C17H29N2O8PRS"/>
      <species metaid="S_cpd11474_c0" id="S_cpd11474_c0" name="Decanoyl-ACP" compartment="c" hasOnlySubstanceUnits="false" boundaryCondition="false" constant="false" fbc:charge="-1" fbc:chemicalFormula="C21H39N2O8PRS"/>
      <species metaid="S_cpd11475_c0" id="S_cpd11475_c0" name="(2E)-Decenoyl-[acp]" compartment="c" hasOnlySubstanceUnits="false" boundaryCondition="false" constant="false" fbc:charge="-1" fbc:chemicalFormula="C21H37N2O8PRS"/>
      <species metaid="S_cpd11476_c0" id="S_cpd11476_c0" name="hexadecanoyl-acp" compartment="c" hasOnlySubstanceUnits="false" boundaryCondition="false" constant="false" fbc:charge="-1" fbc:chemicalFormula="C27H51N2O8PRS"/>
      <species metaid="S_cpd11477_c0" id="S_cpd11477_c0" name="(2E)-Hexadecenoyl-[acp]" compartment="c" hasOnlySubstanceUnits="false" boundaryCondition="false" constant="false" fbc:charge="-1" fbc:chemicalFormula="C27H49N2O8PRS"/>
      <species metaid="S_cpd11478_c0" id="S_cpd11478_c0" name="(R)-3-Hydroxybutanoyl-[acyl-carrier protein]" compartment="c" hasOnlySubstanceUnits="false" boundaryCondition="false" constant="false" fbc:charge="-1" fbc:chemicalFormula="C15H27N2O9PRS"/>
      <species metaid="S_cpd11479_c0" id="S_cpd11479_c0" name="D-3-Hydroxyhexanoyl-[acp]" compartment="c" hasOnlySubstanceUnits="false" boundaryCondition="false" constant="false" fbc:charge="-1" fbc:chemicalFormula="C17H31N2O9PRS"/>
      <species metaid="S_cpd11480_c0" id="S_cpd11480_c0" name="D-3-Hydroxydodecanoyl-[acp]" compartment="c" hasOnlySubstanceUnits="false" boundaryCondition="false" constant="false" fbc:charge="-1" fbc:chemicalFormula="C23H43N2O9PRS"/>
      <species metaid="S_cpd11481_c0" id="S_cpd11481_c0" name="R-3-hydroxypalmitoyl-acyl-carrierprotein" compartment="c" hasOnlySubstanceUnits="false" boundaryCondition="false" constant="false" fbc:charge="-1" fbc:chemicalFormula="C27H51N2O9PRS"/>
      <species metaid="S_cpd11482_c0" id="S_cpd11482_c0" name="(R)-3-Hydroxydecanoyl-[acyl-carrier protein]" compartment="c" hasOnlySubstanceUnits="false" boundaryCondition="false" constant="false" fbc:charge="-1" fbc:chemicalFormula="C21H39N2O9PRS"/>
      <species metaid="S_cpd11483_c0" id="S_cpd11483_c0" name="(R)-3-Hydroxyoctanoyl-[acyl-carrier protein]" compartment="c" hasOnlySubstanceUnits="false" boundaryCondition="false" constant="false" fbc:charge="-1" fbc:chemicalFormula="C19H35N2O9PRS"/>
      <species metaid="S_cpd11484_c0" id="S_cpd11484_c0" name="HMA" compartment="c" hasOnlySubstanceUnits="false" boundaryCondition="false" constant="false" fbc:charge="-1" fbc:chemicalFormula="C25H47N2O9PRS"/>
      <species metaid="S_cpd11485_c0" id="S_cpd11485_c0" name="3-oxohexadecanoyl-acp" compartment="c" hasOnlySubstanceUnits="false" boundaryCondition="false" constant="false" fbc:charge="-1" fbc:chemicalFormula="C27H49N2O9PRS"/>
      <species metaid="S_cpd11486_c0" id="S_cpd11486_c0" name="3-Oxohexanoyl-[acp]" compartment="c" hasOnlySubstanceUnits="false" boundaryCondition="false" constant="false" fbc:charge="-1" fbc:chemicalFormula="C17H29N2O9PRS"/>
      <species metaid="S_cpd11487_c0" id="S_cpd11487_c0" name="3-oxodecanoyl-acp" compartment="c" hasOnlySubstanceUnits="false" boundaryCondition="false" constant="false" fbc:charge="-1" fbc:chemicalFormula="C21H37N2O9PRS"/>
      <species metaid="S_cpd11488_c0" id="S_cpd11488_c0" name="Acetoacetyl-ACP" compartment="c" hasOnlySubstanceUnits="false" boundaryCondition="false" constant="false" fbc:charge="-1" fbc:chemicalFormula="C15H25N2O9PRS"/>
      <species metaid="S_cpd11489_c0" id="S_cpd11489_c0" name="3-oxododecanoyl-acp" compartment="c" hasOnlySubstanceUnits="false" boundaryCondition="false" constant="false" fbc:charge="-1" fbc:chemicalFormula="C23H41N2O9PRS"/>
      <species metaid="S_cpd11490_c0" id="S_cpd11490_c0" name="3-oxooctanoyl-acp" compartment="c" hasOnlySubstanceUnits="false" boundaryCondition="false" constant="false" fbc:charge="-1" fbc:chemicalFormula="C19H33N2O9PRS"/>
      <species metaid="S_cpd11491_c0" id="S_cpd11491_c0" name="3-oxotetradecanoyl-acp" compartment="c" hasOnlySubstanceUnits="false" boundaryCondition="false" constant="false" fbc:charge="-1" fbc:chemicalFormula="C25H45N2O9PRS"/>
      <species metaid="S_cpd11492_c0" id="S_cpd11492_c0" name="Malonyl-acyl-carrierprotein" compartment="c" hasOnlySubstanceUnits="false" boundaryCondition="false" constant="false" fbc:charge="-2" fbc:chemicalFormula="C14H22N2O10PRS"/>
      <species metaid="S_cpd11493_c0" id="S_cpd11493_c0" name="ACP" compartment="c" hasOnlySubstanceUnits="false" boundaryCondition="false" constant="false" fbc:charge="-1" fbc:chemicalFormula="C11H21N2O7PRS"/>
      <species metaid="S_cpd11494_c0" id="S_cpd11494_c0" name="Acetyl-ACP" compartment="c" hasOnlySubstanceUnits="false" boundaryCondition="false" constant="false" fbc:charge="-1" fbc:chemicalFormula="C13H23N2O8PRS"/>
      <species metaid="S_cpd11495_c0" id="S_cpd11495_c0" name="2-methylbutyryl-ACP" compartment="c" hasOnlySubstanceUnits="false" boundaryCondition="false" constant="false" fbc:charge="-1" fbc:chemicalFormula="C16H29N2O8PRS"/>
      <species metaid="S_cpd11496_c0" id="S_cpd11496_c0" name="4-methyl-3-oxo-hexanoyl-ACP" compartment="c" hasOnlySubstanceUnits="false" boundaryCondition="false" constant="false" fbc:charge="-1" fbc:chemicalFormula="C18H31N2O9PRS"/>
      <species metaid="S_cpd11497_c0" id="S_cpd11497_c0" name="4-methyl-3-hydroxy-hexanoyl-ACP" compartment="c" hasOnlySubstanceUnits="false" boundaryCondition="false" constant="false" fbc:charge="-1" fbc:chemicalFormula="C18H33N2O9PRS"/>
      <species metaid="S_cpd11498_c0" id="S_cpd11498_c0" name="4-methyl-trans-hex-2-enoyl-ACP" compartment="c" hasOnlySubstanceUnits="false" boundaryCondition="false" constant="false" fbc:charge="-1" fbc:chemicalFormula="C18H31N2O8PRS"/>
      <species metaid="S_cpd11499_c0" id="S_cpd11499_c0" name="4-methyl-hexanoyl-ACP" compartment="c" hasOnlySubstanceUnits="false" boundaryCondition="false" constant="false" fbc:charge="-1" fbc:chemicalFormula="C18H33N2O8PRS"/>
      <species metaid="S_cpd11500_c0" id="S_cpd11500_c0" name="6-methyl-3-oxo-octanoyl-ACP" compartment="c" hasOnlySubstanceUnits="false" boundaryCondition="false" constant="false" fbc:charge="-1" fbc:chemicalFormula="C20H35N2O9PRS"/>
      <species metaid="S_cpd11501_c0" id="S_cpd11501_c0" name="6-methyl-3-hydroxy-octanoyl-ACP" compartment="c" hasOnlySubstanceUnits="false" boundaryCondition="false" constant="false" fbc:charge="-1" fbc:chemicalFormula="C20H37N2O9PRS"/>
      <species metaid="S_cpd11502_c0" id="S_cpd11502_c0" name="6-methyl-trans-oct-2-enoyl-ACP" compartment="c" hasOnlySubstanceUnits="false" boundaryCondition="false" constant="false" fbc:charge="-1" fbc:chemicalFormula="C20H35N2O8PRS"/>
      <species metaid="S_cpd11503_c0" id="S_cpd11503_c0" name="6-methyl-octanoyl-ACP" compartment="c" hasOnlySubstanceUnits="false" boundaryCondition="false" constant="false" fbc:charge="-1" fbc:chemicalFormula="C20H37N2O8PRS"/>
      <species metaid="S_cpd11504_c0" id="S_cpd11504_c0" name="8-methyl-3-oxo-decanoyl-ACP" compartment="c" hasOnlySubstanceUnits="false" boundaryCondition="false" constant="false" fbc:charge="-1" fbc:chemicalFormula="C22H39N2O9PRS"/>
      <species metaid="S_cpd11505_c0" id="S_cpd11505_c0" name="8-methyl-3-hydroxy-decanoyl-ACP" compartment="c" hasOnlySubstanceUnits="false" boundaryCondition="false" constant="false" fbc:charge="-1" fbc:chemicalFormula="C22H41N2O9PRS"/>
      <species metaid="S_cpd11506_c0" id="S_cpd11506_c0" name="8-methyl-trans-dec-2-enoyl-ACP" compartment="c" hasOnlySubstanceUnits="false" boundaryCondition="false" constant="false" fbc:charge="-1" fbc:chemicalFormula="C22H39N2O8PRS"/>
      <species metaid="S_cpd11507_c0" id="S_cpd11507_c0" name="8-methyl-decanoyl-ACP" compartment="c" hasOnlySubstanceUnits="false" boundaryCondition="false" constant="false" fbc:charge="-1" fbc:chemicalFormula="C22H41N2O8PRS"/>
      <species metaid="S_cpd11508_c0" id="S_cpd11508_c0" name="10-methyl-3-oxo-dodecanoyl-ACP" compartment="c" hasOnlySubstanceUnits="false" boundaryCondition="false" constant="false" fbc:charge="-1" fbc:chemicalFormula="C24H43N2O9PRS"/>
      <species metaid="S_cpd11509_c0" id="S_cpd11509_c0" name="10-methyl-3-hydroxy-dodecanoyl-ACP" compartment="c" hasOnlySubstanceUnits="false" boundaryCondition="false" constant="false" fbc:charge="-1" fbc:chemicalFormula="C24H45N2O9PRS"/>
      <species metaid="S_cpd11510_c0" id="S_cpd11510_c0" name="10-methyl-trans-dodec-2-enoyl-ACP" compartment="c" hasOnlySubstanceUnits="false" boundaryCondition="false" constant="false" fbc:charge="-1" fbc:chemicalFormula="C24H43N2O8PRS"/>
      <species metaid="S_cpd11511_c0" id="S_cpd11511_c0" name="10-methyl-dodecanoyl-ACP" compartment="c" hasOnlySubstanceUnits="false" boundaryCondition="false" constant="false" fbc:charge="-1" fbc:chemicalFormula="C24H45N2O8PRS"/>
      <species metaid="S_cpd11512_c0" id="S_cpd11512_c0" name="12-methyl-3-oxo-tetra-decanoyl-ACP" compartment="c" hasOnlySubstanceUnits="false" boundaryCondition="false" constant="false" fbc:charge="-1" fbc:chemicalFormula="C26H47N2O9PRS"/>
      <species metaid="S_cpd11513_c0" id="S_cpd11513_c0" name="12-methyl-3-hydroxy-tetra-decanoyl-ACP" compartment="c" hasOnlySubstanceUnits="false" boundaryCondition="false" constant="false" fbc:charge="-1" fbc:chemicalFormula="C26H49N2O9PRS"/>
      <species metaid="S_cpd11514_c0" id="S_cpd11514_c0" name="12-methyl-trans-tetra-dec-2-enoyl-ACP" compartment="c" hasOnlySubstanceUnits="false" boundaryCondition="false" constant="false" fbc:charge="-1" fbc:chemicalFormula="C26H47N2O8PRS"/>
      <species metaid="S_cpd11515_c0" id="S_cpd11515_c0" name="12-methyl-tetra-decanoyl-ACP" compartment="c" hasOnlySubstanceUnits="false" boundaryCondition="false" constant="false" fbc:charge="-1" fbc:chemicalFormula="C26H49N2O8PRS"/>
      <species metaid="S_cpd11516_c0" id="S_cpd11516_c0" name="14-methyl-3-oxo-hexa-decanoyl-ACP" compartment="c" hasOnlySubstanceUnits="false" boundaryCondition="false" constant="false" fbc:charge="-1" fbc:chemicalFormula="C28H51N2O9PRS"/>
      <species metaid="S_cpd11517_c0" id="S_cpd11517_c0" name="14-methyl-3-hydroxy-hexa-decanoyl-ACP" compartment="c" hasOnlySubstanceUnits="false" boundaryCondition="false" constant="false" fbc:charge="-1" fbc:chemicalFormula="C28H53N2O9PRS"/>
      <species metaid="S_cpd11518_c0" id="S_cpd11518_c0" name="14-methyl-trans-hexa-dec-2-enoyl-ACP" compartment="c" hasOnlySubstanceUnits="false" boundaryCondition="false" constant="false" fbc:charge="-1" fbc:chemicalFormula="C28H51N2O8PRS"/>
      <species metaid="S_cpd11519_c0" id="S_cpd11519_c0" name="14-methyl-hexa-decanoyl-ACP" compartment="c" hasOnlySubstanceUnits="false" boundaryCondition="false" constant="false" fbc:charge="-1" fbc:chemicalFormula="C28H53N2O8PRS"/>
      <species metaid="S_cpd11520_c0" id="S_cpd11520_c0" name="isovaleryl-ACP" compartment="c" hasOnlySubstanceUnits="false" boundaryCondition="false" constant="false" fbc:charge="-1" fbc:chemicalFormula="C16H29N2O8PRS"/>
      <species metaid="S_cpd11521_c0" id="S_cpd11521_c0" name="5-methyl-3-oxo-hexanoyl-ACP" compartment="c" hasOnlySubstanceUnits="false" boundaryCondition="false" constant="false" fbc:charge="-1" fbc:chemicalFormula="C18H31N2O9PRS"/>
      <species metaid="S_cpd11522_c0" id="S_cpd11522_c0" name="5-methyl-3-hydroxy-hexanoyl-ACP" compartment="c" hasOnlySubstanceUnits="false" boundaryCondition="false" constant="false" fbc:charge="-1" fbc:chemicalFormula="C18H33N2O9PRS"/>
      <species metaid="S_cpd11523_c0" id="S_cpd11523_c0" name="5-methyl-trans-hex-2-enoyl-ACP" compartment="c" hasOnlySubstanceUnits="false" boundaryCondition="false" constant="false" fbc:charge="-1" fbc:chemicalFormula="C18H31N2O8PRS"/>
      <species metaid="S_cpd11524_c0" id="S_cpd11524_c0" name="5-methyl-hexanoyl-ACP" compartment="c" hasOnlySubstanceUnits="false" boundaryCondition="false" constant="false" fbc:charge="-1" fbc:chemicalFormula="C18H33N2O8PRS"/>
      <species metaid="S_cpd11525_c0" id="S_cpd11525_c0" name="7-methyl-3-oxo-octanoyl-ACP" compartment="c" hasOnlySubstanceUnits="false" boundaryCondition="false" constant="false" fbc:charge="-1" fbc:chemicalFormula="C20H35N2O9PRS"/>
      <species metaid="S_cpd11526_c0" id="S_cpd11526_c0" name="7-methyl-3-hydroxy-octanoyl-ACP" compartment="c" hasOnlySubstanceUnits="false" boundaryCondition="false" constant="false" fbc:charge="-1" fbc:chemicalFormula="C20H37N2O9PRS"/>
      <species metaid="S_cpd11527_c0" id="S_cpd11527_c0" name="7-methyl-trans-oct-2-enoyl-ACP" compartment="c" hasOnlySubstanceUnits="false" boundaryCondition="false" constant="false" fbc:charge="-1" fbc:chemicalFormula="C20H35N2O8PRS"/>
      <species metaid="S_cpd11528_c0" id="S_cpd11528_c0" name="7-methyl-octanoyl-ACP" compartment="c" hasOnlySubstanceUnits="false" boundaryCondition="false" constant="false" fbc:charge="-1" fbc:chemicalFormula="C20H37N2O8PRS"/>
      <species metaid="S_cpd11529_c0" id="S_cpd11529_c0" name="9-methyl-3-oxo-decanoyl-ACP" compartment="c" hasOnlySubstanceUnits="false" boundaryCondition="false" constant="false" fbc:charge="-1" fbc:chemicalFormula="C22H39N2O9PRS"/>
      <species metaid="S_cpd11530_c0" id="S_cpd11530_c0" name="9-methyl-3-hydroxy-decanoyl-ACP" compartment="c" hasOnlySubstanceUnits="false" boundaryCondition="false" constant="false" fbc:charge="-1" fbc:chemicalFormula="C22H41N2O9PRS"/>
      <species metaid="S_cpd11531_c0" id="S_cpd11531_c0" name="9-methyl-trans-dec-2-enoyl-ACP" compartment="c" hasOnlySubstanceUnits="false" boundaryCondition="false" constant="false" fbc:charge="-1" fbc:chemicalFormula="C22H39N2O8PRS"/>
      <species metaid="S_cpd11532_c0" id="S_cpd11532_c0" name="9-methyl-decanoyl-ACP" compartment="c" hasOnlySubstanceUnits="false" boundaryCondition="false" constant="false" fbc:charge="-1" fbc:chemicalFormula="C22H41N2O8PRS"/>
      <species metaid="S_cpd11533_c0" id="S_cpd11533_c0" name="11-methyl-3-oxo-dodecanoyl-ACP" compartment="c" hasOnlySubstanceUnits="false" boundaryCondition="false" constant="false" fbc:charge="-1" fbc:chemicalFormula="C24H43N2O9PRS"/>
      <species metaid="S_cpd11534_c0" id="S_cpd11534_c0" name="11-methyl-3-hydroxy-dodecanoyl-ACP" compartment="c" hasOnlySubstanceUnits="false" boundaryCondition="false" constant="false" fbc:charge="-1" fbc:chemicalFormula="C24H45N2O9PRS"/>
      <species metaid="S_cpd11535_c0" id="S_cpd11535_c0" name="11-methyl-trans-dodec-2-enoyl-ACP" compartment="c" hasOnlySubstanceUnits="false" boundaryCondition="false" constant="false" fbc:charge="-1" fbc:chemicalFormula="C24H43N2O8PRS"/>
      <species metaid="S_cpd11536_c0" id="S_cpd11536_c0" name="11-methyl-dodecanoyl-ACP" compartment="c" hasOnlySubstanceUnits="false" boundaryCondition="false" constant="false" fbc:charge="-1" fbc:chemicalFormula="C24H45N2O8PRS"/>
      <species metaid="S_cpd11537_c0" id="S_cpd11537_c0" name="13-methyl-3-oxo-tetra-decanoyl-ACP" compartment="c" hasOnlySubstanceUnits="false" boundaryCondition="false" constant="false" fbc:charge="-1" fbc:chemicalFormula="C26H47N2O9PRS"/>
      <species metaid="S_cpd11538_c0" id="S_cpd11538_c0" name="13-methyl-3-hydroxy-tetra-decanoyl-ACP" compartment="c" hasOnlySubstanceUnits="false" boundaryCondition="false" constant="false" fbc:charge="-1" fbc:chemicalFormula="C26H49N2O9PRS"/>
      <species metaid="S_cpd11539_c0" id="S_cpd11539_c0" name="13-methyl-trans-tetra-dec-2-enoyl-ACP" compartment="c" hasOnlySubstanceUnits="false" boundaryCondition="false" constant="false" fbc:charge="-1" fbc:chemicalFormula="C26H47N2O8PRS"/>
      <species metaid="S_cpd11540_c0" id="S_cpd11540_c0" name="13-methyl-tetra-decanoyl-ACP" compartment="c" hasOnlySubstanceUnits="false" boundaryCondition="false" constant="false" fbc:charge="-1" fbc:chemicalFormula="C26H49N2O8PRS"/>
      <species metaid="S_cpd11541_c0" id="S_cpd11541_c0" name="15-methyl-3-oxo-hexa-decanoyl-ACP" compartment="c" hasOnlySubstanceUnits="false" boundaryCondition="false" constant="false" fbc:charge="-1" fbc:chemicalFormula="C28H51N2O9PRS"/>
      <species metaid="S_cpd11542_c0" id="S_cpd11542_c0" name="15-methyl-3-hydroxy-hexa-decanoyl-ACP" compartment="c" hasOnlySubstanceUnits="false" boundaryCondition="false" constant="false" fbc:charge="-1" fbc:chemicalFormula="C28H53N2O9PRS"/>
      <species metaid="S_cpd11543_c0" id="S_cpd11543_c0" name="15-methyl-trans-hexa-dec-2-enoyl-ACP" compartment="c" hasOnlySubstanceUnits="false" boundaryCondition="false" constant="false" fbc:charge="-1" fbc:chemicalFormula="C28H51N2O8PRS"/>
      <species metaid="S_cpd11544_c0" id="S_cpd11544_c0" name="15-methyl-hexa-decanoyl-ACP" compartment="c" hasOnlySubstanceUnits="false" boundaryCondition="false" constant="false" fbc:charge="-1" fbc:chemicalFormula="C28H53N2O8PRS"/>
      <species metaid="S_cpd11545_c0" id="S_cpd11545_c0" name="isobutyryl-ACP" compartment="c" hasOnlySubstanceUnits="false" boundaryCondition="false" constant="false" fbc:charge="-1" fbc:chemicalFormula="C15H27N2O8PRS"/>
      <species metaid="S_cpd11546_c0" id="S_cpd11546_c0" name="4-methyl-3-oxo-pentanoyl-ACP" compartment="c" hasOnlySubstanceUnits="false" boundaryCondition="false" constant="false" fbc:charge="-1" fbc:chemicalFormula="C17H29N2O9PRS"/>
      <species metaid="S_cpd11547_c0" id="S_cpd11547_c0" name="4-methyl-3-hydroxy-pentanoyl-ACP" compartment="c" hasOnlySubstanceUnits="false" boundaryCondition="false" constant="false" fbc:charge="-1" fbc:chemicalFormula="C17H31N2O9PRS"/>
      <species metaid="S_cpd11548_c0" id="S_cpd11548_c0" name="4-methyl-trans-pent-2-enoyl-ACP" compartment="c" hasOnlySubstanceUnits="false" boundaryCondition="false" constant="false" fbc:charge="-1" fbc:chemicalFormula="C17H29N2O8PRS"/>
      <species metaid="S_cpd11549_c0" id="S_cpd11549_c0" name="4-methyl-pentanoyl-ACP" compartment="c" hasOnlySubstanceUnits="false" boundaryCondition="false" constant="false" fbc:charge="-1" fbc:chemicalFormula="C17H31N2O8PRS"/>
      <species metaid="S_cpd11550_c0" id="S_cpd11550_c0" name="6-methyl-3-oxo-heptanoyl-ACP" compartment="c" hasOnlySubstanceUnits="false" boundaryCondition="false" constant="false" fbc:charge="-1" fbc:chemicalFormula="C19H33N2O9PRS"/>
      <species metaid="S_cpd11551_c0" id="S_cpd11551_c0" name="6-methyl-3-hydroxy-heptanoyl-ACP" compartment="c" hasOnlySubstanceUnits="false" boundaryCondition="false" constant="false" fbc:charge="-1" fbc:chemicalFormula="C19H35N2O9PRS"/>
      <species metaid="S_cpd11552_c0" id="S_cpd11552_c0" name="6-methyl-trans-hept-2-enoyl-ACP" compartment="c" hasOnlySubstanceUnits="false" boundaryCondition="false" constant="false" fbc:charge="-1" fbc:chemicalFormula="C19H33N2O8PRS"/>
      <species metaid="S_cpd11553_c0" id="S_cpd11553_c0" name="6-methyl-heptanoyl-ACP" compartment="c" hasOnlySubstanceUnits="false" boundaryCondition="false" constant="false" fbc:charge="-1" fbc:chemicalFormula="C19H35N2O8PRS"/>
      <species metaid="S_cpd11554_c0" id="S_cpd11554_c0" name="8-methyl-3-oxo-nonanoyl-ACP" compartment="c" hasOnlySubstanceUnits="false" boundaryCondition="false" constant="false" fbc:charge="-1" fbc:chemicalFormula="C21H37N2O9PRS"/>
      <species metaid="S_cpd11555_c0" id="S_cpd11555_c0" name="8-methyl-3-hydroxy-nonanoyl-ACP" compartment="c" hasOnlySubstanceUnits="false" boundaryCondition="false" constant="false" fbc:charge="-1" fbc:chemicalFormula="C21H39N2O9PRS"/>
      <species metaid="S_cpd11556_c0" id="S_cpd11556_c0" name="8-methyl-trans-non-2-enoyl-ACP" compartment="c" hasOnlySubstanceUnits="false" boundaryCondition="false" constant="false" fbc:charge="-1" fbc:chemicalFormula="C21H37N2O8PRS"/>
      <species metaid="S_cpd11557_c0" id="S_cpd11557_c0" name="8-methyl-nonanoyl-ACP" compartment="c" hasOnlySubstanceUnits="false" boundaryCondition="false" constant="false" fbc:charge="-1" fbc:chemicalFormula="C21H39N2O8PRS"/>
      <species metaid="S_cpd11558_c0" id="S_cpd11558_c0" name="10-methyl-3-oxo-undecanoyl-ACP" compartment="c" hasOnlySubstanceUnits="false" boundaryCondition="false" constant="false" fbc:charge="-1" fbc:chemicalFormula="C23H41N2O9PRS"/>
      <species metaid="S_cpd11559_c0" id="S_cpd11559_c0" name="10-methyl-3-hydroxy-undecanoyl-ACP" compartment="c" hasOnlySubstanceUnits="false" boundaryCondition="false" constant="false" fbc:charge="-1" fbc:chemicalFormula="C23H43N2O9PRS"/>
      <species metaid="S_cpd11560_c0" id="S_cpd11560_c0" name="10-methyl-trans-undec-2-enoyl-ACP" compartment="c" hasOnlySubstanceUnits="false" boundaryCondition="false" constant="false" fbc:charge="-1" fbc:chemicalFormula="C23H41N2O8PRS"/>
      <species metaid="S_cpd11561_c0" id="S_cpd11561_c0" name="10-methyl-undecanoyl-ACP" compartment="c" hasOnlySubstanceUnits="false" boundaryCondition="false" constant="false" fbc:charge="-1" fbc:chemicalFormula="C23H43N2O8PRS"/>
      <species metaid="S_cpd11562_c0" id="S_cpd11562_c0" name="12-methyl-3-oxo-tridecanoyl-ACP" compartment="c" hasOnlySubstanceUnits="false" boundaryCondition="false" constant="false" fbc:charge="-1" fbc:chemicalFormula="C25H45N2O9PRS"/>
      <species metaid="S_cpd11563_c0" id="S_cpd11563_c0" name="12-methyl-3-hydroxy-tridecanoyl-ACP" compartment="c" hasOnlySubstanceUnits="false" boundaryCondition="false" constant="false" fbc:charge="-1" fbc:chemicalFormula="C25H47N2O9PRS"/>
      <species metaid="S_cpd11564_c0" id="S_cpd11564_c0" name="12-methyl-trans-tridec-2-enoyl-ACP" compartment="c" hasOnlySubstanceUnits="false" boundaryCondition="false" constant="false" fbc:charge="-1" fbc:chemicalFormula="C25H45N2O8PRS"/>
      <species metaid="S_cpd11565_c0" id="S_cpd11565_c0" name="12-methyl-tridecanoyl-ACP" compartment="c" hasOnlySubstanceUnits="false" boundaryCondition="false" constant="false" fbc:charge="-1" fbc:chemicalFormula="C25H47N2O8PRS"/>
      <species metaid="S_cpd11566_c0" id="S_cpd11566_c0" name="14-methyl-3-oxo-pentadecanoyl-ACP" compartment="c" hasOnlySubstanceUnits="false" boundaryCondition="false" constant="false" fbc:charge="-1" fbc:chemicalFormula="C27H49N2O9PRS"/>
      <species metaid="S_cpd11567_c0" id="S_cpd11567_c0" name="14-methyl-3-hydroxy-pentadecanoyl-ACP" compartment="c" hasOnlySubstanceUnits="false" boundaryCondition="false" constant="false" fbc:charge="-1" fbc:chemicalFormula="C27H51N2O9PRS"/>
      <species metaid="S_cpd11568_c0" id="S_cpd11568_c0" name="14-methyl-trans-pentadec-2-enoyl-ACP" compartment="c" hasOnlySubstanceUnits="false" boundaryCondition="false" constant="false" fbc:charge="-1" fbc:chemicalFormula="C27H49N2O8PRS"/>
      <species metaid="S_cpd11569_c0" id="S_cpd11569_c0" name="14-methyl-pentadecanoyl-ACP" compartment="c" hasOnlySubstanceUnits="false" boundaryCondition="false" constant="false" fbc:charge="-1" fbc:chemicalFormula="C27H51N2O8PRS"/>
      <species metaid="S_cpd11570_c0" id="S_cpd11570_c0" name="3-Oxooctodecanoyl-ACP" compartment="c" hasOnlySubstanceUnits="false" boundaryCondition="false" constant="false" fbc:charge="-1" fbc:chemicalFormula="C29H53N2O9PRS"/>
      <species metaid="S_cpd11571_c0" id="S_cpd11571_c0" name="3-Hydroxyoctodecanoyl-ACP" compartment="c" hasOnlySubstanceUnits="false" boundaryCondition="false" constant="false" fbc:charge="-1" fbc:chemicalFormula="C29H55N2O9PRS"/>
      <species metaid="S_cpd11572_c0" id="S_cpd11572_c0" name="trans-Octodec-2-enoyl-ACP" compartment="c" hasOnlySubstanceUnits="false" boundaryCondition="false" constant="false" fbc:charge="-1" fbc:chemicalFormula="C29H53N2O8PRS"/>
      <species metaid="S_cpd11573_c0" id="S_cpd11573_c0" name="Octodecanoyl-ACP" compartment="c" hasOnlySubstanceUnits="false" boundaryCondition="false" constant="false" fbc:charge="-1" fbc:chemicalFormula="C29H55N2O8PRS"/>
      <species metaid="S_cpd11575_c0" id="S_cpd11575_c0" name="MOPS" compartment="c" hasOnlySubstanceUnits="false" boundaryCondition="false" constant="false" fbc:charge="-1" fbc:chemicalFormula="C7H14NO4S"/>
      <species metaid="S_cpd11575_ext" id="S_cpd11575_ext" name="MOPS" compartment="c" hasOnlySubstanceUnits="false" boundaryCondition="false" constant="false" fbc:charge="-1" fbc:chemicalFormula="C7H14NO4S"/>
      <species metaid="S_cpd11576_c0" id="S_cpd11576_c0" name="L-methionine R-oxide" compartment="c" hasOnlySubstanceUnits="false" boundaryCondition="false" constant="false" fbc:charge="0" fbc:chemicalFormula="C5H11NO3S"/>
      <species metaid="S_cpd11576_ext" id="S_cpd11576_ext" name="L-methionine R-oxide" compartment="c" hasOnlySubstanceUnits="false" boundaryCondition="false" constant="false" fbc:charge="0" fbc:chemicalFormula="C5H11NO3S"/>
      <species metaid="S_cpd11578_c0" id="S_cpd11578_c0" name="hexanesulfonate" compartment="c" hasOnlySubstanceUnits="false" boundaryCondition="false" constant="false" fbc:charge="-1" fbc:chemicalFormula="C6H13O3S"/>
      <species metaid="S_cpd11578_ext" id="S_cpd11578_ext" name="hexanesulfonate" compartment="c" hasOnlySubstanceUnits="false" boundaryCondition="false" constant="false" fbc:charge="-1" fbc:chemicalFormula="C6H13O3S"/>
      <species metaid="S_cpd11579_c0" id="S_cpd11579_c0" name="ethanesulfonate" compartment="c" hasOnlySubstanceUnits="false" boundaryCondition="false" constant="false" fbc:charge="-1" fbc:chemicalFormula="C2H5O3S"/>
      <species metaid="S_cpd11579_ext" id="S_cpd11579_ext" name="ethanesulfonate" compartment="c" hasOnlySubstanceUnits="false" boundaryCondition="false" constant="false" fbc:charge="-1" fbc:chemicalFormula="C2H5O3S"/>
      <species metaid="S_cpd11580_c0" id="S_cpd11580_c0" name="Gly-Gln" compartment="c" hasOnlySubstanceUnits="false" boundaryCondition="false" constant="false" fbc:charge="0" fbc:chemicalFormula="C7H13N3O4"/>
      <species metaid="S_cpd11580_ext" id="S_cpd11580_ext" name="Gly-Gln" compartment="c" hasOnlySubstanceUnits="false" boundaryCondition="false" constant="false" fbc:charge="0" fbc:chemicalFormula="C7H13N3O4"/>
      <species metaid="S_cpd11581_c0" id="S_cpd11581_c0" name="gly-asn-L" compartment="c" hasOnlySubstanceUnits="false" boundaryCondition="false" constant="false" fbc:charge="0" fbc:chemicalFormula="C6H11N3O4"/>
      <species metaid="S_cpd11581_ext" id="S_cpd11581_ext" name="gly-asn-L" compartment="c" hasOnlySubstanceUnits="false" boundaryCondition="false" constant="false" fbc:charge="0" fbc:chemicalFormula="C6H11N3O4"/>
      <species metaid="S_cpd11582_c0" id="S_cpd11582_c0" name="ala-L-Thr-L" compartment="c" hasOnlySubstanceUnits="false" boundaryCondition="false" constant="false" fbc:charge="0" fbc:chemicalFormula="C7H14N2O4"/>
      <species metaid="S_cpd11582_ext" id="S_cpd11582_ext" name="ala-L-Thr-L" compartment="c" hasOnlySubstanceUnits="false" boundaryCondition="false" constant="false" fbc:charge="0" fbc:chemicalFormula="C7H14N2O4"/>
      <species metaid="S_cpd11583_c0" id="S_cpd11583_c0" name="Ala-Leu" compartment="c" hasOnlySubstanceUnits="false" boundaryCondition="false" constant="false" fbc:charge="0" fbc:chemicalFormula="C9H18N2O3"/>
      <species metaid="S_cpd11583_ext" id="S_cpd11583_ext" name="Ala-Leu" compartment="c" hasOnlySubstanceUnits="false" boundaryCondition="false" constant="false" fbc:charge="0" fbc:chemicalFormula="C9H18N2O3"/>
      <species metaid="S_cpd11584_c0" id="S_cpd11584_c0" name="Ala-His" compartment="c" hasOnlySubstanceUnits="false" boundaryCondition="false" constant="false" fbc:charge="0" fbc:chemicalFormula="C9H14N4O3"/>
      <species metaid="S_cpd11584_ext" id="S_cpd11584_ext" name="Ala-His" compartment="c" hasOnlySubstanceUnits="false" boundaryCondition="false" constant="false" fbc:charge="0" fbc:chemicalFormula="C9H14N4O3"/>
      <species metaid="S_cpd11585_c0" id="S_cpd11585_c0" name="L-alanylglycine" compartment="c" hasOnlySubstanceUnits="false" boundaryCondition="false" constant="false" fbc:charge="0" fbc:chemicalFormula="C5H10N2O3"/>
      <species metaid="S_cpd11585_ext" id="S_cpd11585_ext" name="L-alanylglycine" compartment="c" hasOnlySubstanceUnits="false" boundaryCondition="false" constant="false" fbc:charge="0" fbc:chemicalFormula="C5H10N2O3"/>
      <species metaid="S_cpd11586_c0" id="S_cpd11586_c0" name="ala-L-glu-L" compartment="c" hasOnlySubstanceUnits="false" boundaryCondition="false" constant="false" fbc:charge="-1" fbc:chemicalFormula="C8H13N2O5"/>
      <species metaid="S_cpd11586_ext" id="S_cpd11586_ext" name="ala-L-glu-L" compartment="c" hasOnlySubstanceUnits="false" boundaryCondition="false" constant="false" fbc:charge="-1" fbc:chemicalFormula="C8H13N2O5"/>
      <species metaid="S_cpd11587_c0" id="S_cpd11587_c0" name="Ala-Gln" compartment="c" hasOnlySubstanceUnits="false" boundaryCondition="false" constant="false" fbc:charge="0" fbc:chemicalFormula="C8H15N3O4"/>
      <species metaid="S_cpd11587_ext" id="S_cpd11587_ext" name="Ala-Gln" compartment="c" hasOnlySubstanceUnits="false" boundaryCondition="false" constant="false" fbc:charge="0" fbc:chemicalFormula="C8H15N3O4"/>
      <species metaid="S_cpd11588_c0" id="S_cpd11588_c0" name="gly-pro-L" compartment="c" hasOnlySubstanceUnits="false" boundaryCondition="false" constant="false" fbc:charge="0" fbc:chemicalFormula="C7H12N2O3"/>
      <species metaid="S_cpd11588_ext" id="S_cpd11588_ext" name="gly-pro-L" compartment="c" hasOnlySubstanceUnits="false" boundaryCondition="false" constant="false" fbc:charge="0" fbc:chemicalFormula="C7H12N2O3"/>
      <species metaid="S_cpd11589_c0" id="S_cpd11589_c0" name="gly-asp-L" compartment="c" hasOnlySubstanceUnits="false" boundaryCondition="false" constant="false" fbc:charge="-1" fbc:chemicalFormula="C6H9N2O5"/>
      <species metaid="S_cpd11589_ext" id="S_cpd11589_ext" name="gly-asp-L" compartment="c" hasOnlySubstanceUnits="false" boundaryCondition="false" constant="false" fbc:charge="-1" fbc:chemicalFormula="C6H9N2O5"/>
      <species metaid="S_cpd11590_c0" id="S_cpd11590_c0" name="met-L-ala-L" compartment="c" hasOnlySubstanceUnits="false" boundaryCondition="false" constant="false" fbc:charge="-1" fbc:chemicalFormula="C8H15N2O3S"/>
      <species metaid="S_cpd11590_ext" id="S_cpd11590_ext" name="met-L-ala-L" compartment="c" hasOnlySubstanceUnits="false" boundaryCondition="false" constant="false" fbc:charge="-1" fbc:chemicalFormula="C8H15N2O3S"/>
      <species metaid="S_cpd11591_c0" id="S_cpd11591_c0" name="Gly-Met" compartment="c" hasOnlySubstanceUnits="false" boundaryCondition="false" constant="false" fbc:charge="0" fbc:chemicalFormula="C7H14N2O3S"/>
      <species metaid="S_cpd11591_ext" id="S_cpd11591_ext" name="Gly-Met" compartment="c" hasOnlySubstanceUnits="false" boundaryCondition="false" constant="false" fbc:charge="0" fbc:chemicalFormula="C7H14N2O3S"/>
      <species metaid="S_cpd11592_c0" id="S_cpd11592_c0" name="gly-glu-L" compartment="c" hasOnlySubstanceUnits="false" boundaryCondition="false" constant="false" fbc:charge="-1" fbc:chemicalFormula="C7H11N2O5"/>
      <species metaid="S_cpd11592_ext" id="S_cpd11592_ext" name="gly-glu-L" compartment="c" hasOnlySubstanceUnits="false" boundaryCondition="false" constant="false" fbc:charge="-1" fbc:chemicalFormula="C7H11N2O5"/>
      <species metaid="S_cpd11593_c0" id="S_cpd11593_c0" name="ala-L-asp-L" compartment="c" hasOnlySubstanceUnits="false" boundaryCondition="false" constant="false" fbc:charge="-1" fbc:chemicalFormula="C7H11N2O5"/>
      <species metaid="S_cpd11593_ext" id="S_cpd11593_ext" name="ala-L-asp-L" compartment="c" hasOnlySubstanceUnits="false" boundaryCondition="false" constant="false" fbc:charge="-1" fbc:chemicalFormula="C7H11N2O5"/>
      <species metaid="S_cpd11594_c0" id="S_cpd11594_c0" name="Dextrin" compartment="c" hasOnlySubstanceUnits="false" boundaryCondition="false" constant="false" fbc:charge="0" fbc:chemicalFormula="C36H62O31"/>
      <species metaid="S_cpd11594_ext" id="S_cpd11594_ext" name="Dextrin" compartment="c" hasOnlySubstanceUnits="false" boundaryCondition="false" constant="false" fbc:charge="0" fbc:chemicalFormula="C36H62O31"/>
      <species metaid="S_cpd11596_c0" id="S_cpd11596_c0" name="butanesulfonate" compartment="c" hasOnlySubstanceUnits="false" boundaryCondition="false" constant="false" fbc:charge="-1" fbc:chemicalFormula="C4H9O3S"/>
      <species metaid="S_cpd11596_ext" id="S_cpd11596_ext" name="butanesulfonate" compartment="c" hasOnlySubstanceUnits="false" boundaryCondition="false" constant="false" fbc:charge="-1" fbc:chemicalFormula="C4H9O3S"/>
      <species metaid="S_cpd11597_c0" id="S_cpd11597_c0" name="ARSENOBETAINE" compartment="c" hasOnlySubstanceUnits="false" boundaryCondition="false" constant="false" fbc:charge="0" fbc:chemicalFormula="C5H11O2As"/>
      <species metaid="S_cpd11597_ext" id="S_cpd11597_ext" name="ARSENOBETAINE" compartment="c" hasOnlySubstanceUnits="false" boundaryCondition="false" constant="false" fbc:charge="0" fbc:chemicalFormula="C5H11O2As"/>
      <species metaid="S_cpd11601_c0" id="S_cpd11601_c0" name="#N/A" compartment="c" hasOnlySubstanceUnits="false" boundaryCondition="false" constant="false" fbc:charge="0" fbc:chemicalFormula="#N/A"/>
      <species metaid="S_cpd11601_ext" id="S_cpd11601_ext" name="#N/A" compartment="c" hasOnlySubstanceUnits="false" boundaryCondition="false" constant="false" fbc:charge="0" fbc:chemicalFormula="#N/A"/>
      <species metaid="S_cpd11613_c0" id="S_cpd11613_c0" name="RNA" compartment="c" hasOnlySubstanceUnits="false" boundaryCondition="false" constant="false" fbc:charge="-3" fbc:chemicalFormula="C15H23O19P3R3"/>
      <species metaid="S_cpd11620_c0" id="S_cpd11620_c0" name="Reducedferredoxin" compartment="c" hasOnlySubstanceUnits="false" boundaryCondition="false" constant="false" fbc:charge="4" fbc:chemicalFormula="Fe2R4S6"/>
      <species metaid="S_cpd11621_c0" id="S_cpd11621_c0" name="Oxidizedferredoxin" compartment="c" hasOnlySubstanceUnits="false" boundaryCondition="false" constant="false" fbc:charge="6" fbc:chemicalFormula="Fe2R4S6"/>
      <species metaid="S_cpd11706_c0" id="S_cpd11706_c0" name="beta-D-Galactoside" compartment="c" hasOnlySubstanceUnits="false" boundaryCondition="false" constant="false" fbc:charge="0" fbc:chemicalFormula="C6H11O6R"/>
      <species metaid="S_cpd11722_c0" id="S_cpd11722_c0" name="trans-2-Enoyl-CoA" compartment="c" hasOnlySubstanceUnits="false" boundaryCondition="false" constant="false" fbc:charge="-3" fbc:chemicalFormula="C24H34N7O17P3RS"/>
      <species metaid="S_cpd11735_c0" id="S_cpd11735_c0" name="Amylose" compartment="c" hasOnlySubstanceUnits="false" boundaryCondition="false" constant="false" fbc:charge="0" fbc:chemicalFormula="C30H52O26"/>
      <species metaid="S_cpd11825_c0" id="S_cpd11825_c0" name="Octadecenoyl-ACP" compartment="c" hasOnlySubstanceUnits="false" boundaryCondition="false" constant="false" fbc:charge="-1" fbc:chemicalFormula="C29H53N2O8PRS"/>
      <species metaid="S_cpd11830_c0" id="S_cpd11830_c0" name="S-Aminomethyldihydrolipoylprotein" compartment="c" hasOnlySubstanceUnits="false" boundaryCondition="false" constant="false" fbc:charge="1" fbc:chemicalFormula="C2H7NRS2"/>
      <species metaid="S_cpd11912_c0" id="S_cpd11912_c0" name="tRNA-Glu" compartment="c" hasOnlySubstanceUnits="false" boundaryCondition="false" constant="false" fbc:charge="0" fbc:chemicalFormula="C10H12N5O3R"/>
      <species metaid="S_cpd12005_c0" id="S_cpd12005_c0" name="Lipoylprotein" compartment="c" hasOnlySubstanceUnits="false" boundaryCondition="false" constant="false" fbc:charge="0" fbc:chemicalFormula="CHRS2"/>
      <species metaid="S_cpd12115_c0" id="S_cpd12115_c0" name="Arabinan" compartment="c" hasOnlySubstanceUnits="false" boundaryCondition="false" constant="false" fbc:charge="0" fbc:chemicalFormula="C15H26O13"/>
      <species metaid="S_cpd12225_c0" id="S_cpd12225_c0" name="Dihydrolipolprotein" compartment="c" hasOnlySubstanceUnits="false" boundaryCondition="false" constant="false" fbc:charge="0" fbc:chemicalFormula="CH3RS2"/>
      <species metaid="S_cpd12227_c0" id="S_cpd12227_c0" name="L-Glutamyl-tRNA-Glu" compartment="c" hasOnlySubstanceUnits="false" boundaryCondition="false" constant="false" fbc:charge="0" fbc:chemicalFormula="C15H19N6O6R"/>
      <species metaid="S_cpd12237_c0" id="S_cpd12237_c0" name="Peptide-L-methionine" compartment="c" hasOnlySubstanceUnits="false" boundaryCondition="false" constant="false" fbc:charge="0" fbc:chemicalFormula="C6H10N2O2R2S"/>
      <species metaid="S_cpd12370_c0" id="S_cpd12370_c0" name="apo-ACP" compartment="c" hasOnlySubstanceUnits="false" boundaryCondition="false" constant="false" fbc:charge="0" fbc:chemicalFormula="HOR"/>
      <species metaid="S_cpd12383_c0" id="S_cpd12383_c0" name="6-Acetyl-beta-D-galactoside" compartment="c" hasOnlySubstanceUnits="false" boundaryCondition="false" constant="false" fbc:charge="0" fbc:chemicalFormula="C8H13O7R"/>
      <species metaid="S_cpd12543_c0" id="S_cpd12543_c0" name="Carboxybiotin-carboxyl-carrier protein" compartment="c" hasOnlySubstanceUnits="false" boundaryCondition="false" constant="false" fbc:charge="-1" fbc:chemicalFormula="C18H26N5O6R2S"/>
      <species metaid="S_cpd12547_c0" id="S_cpd12547_c0" name="L-2-Lysophosphatidylethanolamine" compartment="c" hasOnlySubstanceUnits="false" boundaryCondition="false" constant="false" fbc:charge="0" fbc:chemicalFormula="C23H46NO7P"/>
      <species metaid="S_cpd12566_c0" id="S_cpd12566_c0" name="#N/A" compartment="c" hasOnlySubstanceUnits="false" boundaryCondition="false" constant="false" fbc:charge="0" fbc:chemicalFormula="#N/A"/>
      <species metaid="S_cpd12689_c0" id="S_cpd12689_c0" name="3-Oxotetradecanoyl-CoA" compartment="c" hasOnlySubstanceUnits="false" boundaryCondition="false" constant="false" fbc:charge="-3" fbc:chemicalFormula="C35H57N7O18P3S"/>
      <species metaid="S_cpd12711_c0" id="S_cpd12711_c0" name="Oxidized azurin" compartment="c" hasOnlySubstanceUnits="false" boundaryCondition="false" constant="false" fbc:charge="0" fbc:chemicalFormula="0.0"/>
      <species metaid="S_cpd12712_c0" id="S_cpd12712_c0" name="Reduced azurin" compartment="c" hasOnlySubstanceUnits="false" boundaryCondition="false" constant="false" fbc:charge="-2" fbc:chemicalFormula="0.0"/>
      <species metaid="S_cpd12848_c0" id="S_cpd12848_c0" name="Holo-[carboxylase]" compartment="c" hasOnlySubstanceUnits="false" boundaryCondition="false" constant="false" fbc:charge="0" fbc:chemicalFormula="C17H27N5O4R2S"/>
      <species metaid="S_cpd13391_c0" id="S_cpd13391_c0" name="Tween 20" compartment="c" hasOnlySubstanceUnits="false" boundaryCondition="false" constant="false" fbc:charge="0" fbc:chemicalFormula="C26H50O10"/>
      <species metaid="S_cpd13391_ext" id="S_cpd13391_ext" name="Tween 20" compartment="c" hasOnlySubstanceUnits="false" boundaryCondition="false" constant="false" fbc:charge="0" fbc:chemicalFormula="C26H50O10"/>
      <species metaid="S_cpd14507_c0" id="S_cpd14507_c0" name="Peptide-L-methionine (R)-S-oxide" compartment="c" hasOnlySubstanceUnits="false" boundaryCondition="false" constant="false" fbc:charge="0" fbc:chemicalFormula="C6H10N2O3R2S"/>
      <species metaid="S_cpd14698_c0" id="S_cpd14698_c0" name="3-Methyl-1-hydroxybutyl-TPP" compartment="c" hasOnlySubstanceUnits="false" boundaryCondition="false" constant="false" fbc:charge="-1" fbc:chemicalFormula="C17H27N4O8P2S"/>
      <species metaid="S_cpd14699_c0" id="S_cpd14699_c0" name="S-(3-Methylbutanoyl)-dihydrolipoamide-E" compartment="c" hasOnlySubstanceUnits="false" boundaryCondition="false" constant="false" fbc:charge="0" fbc:chemicalFormula="C13H25NO2S2"/>
      <species metaid="S_cpd14700_c0" id="S_cpd14700_c0" name="2-Methyl-1-hydroxypropyl-TPP" compartment="c" hasOnlySubstanceUnits="false" boundaryCondition="false" constant="false" fbc:charge="-1" fbc:chemicalFormula="C16H25N4O8P2S"/>
      <species metaid="S_cpd14702_c0" id="S_cpd14702_c0" name="2-Methyl-1-hydroxybutyl-TPP" compartment="c" hasOnlySubstanceUnits="false" boundaryCondition="false" constant="false" fbc:charge="-1" fbc:chemicalFormula="C17H27N4O8P2S"/>
      <species metaid="S_cpd14703_c0" id="S_cpd14703_c0" name="S-(2-Methylbutanoyl)-dihydrolipoamide-E" compartment="c" hasOnlySubstanceUnits="false" boundaryCondition="false" constant="false" fbc:charge="0" fbc:chemicalFormula="C13H25NO2S2"/>
      <species metaid="S_cpd14955_c0" id="S_cpd14955_c0" name="Lipoyl-AMP" compartment="c" hasOnlySubstanceUnits="false" boundaryCondition="false" constant="false" fbc:charge="-1" fbc:chemicalFormula="C18H25N5O8PS2"/>
      <species metaid="S_cpd14960_c0" id="S_cpd14960_c0" name="Cobalt-precorrin 5B" compartment="c" hasOnlySubstanceUnits="false" boundaryCondition="false" constant="false" fbc:charge="-6" fbc:chemicalFormula="C43H44CoN4O16"/>
      <species metaid="S_cpd14961_c0" id="S_cpd14961_c0" name="Cobalt-precorrin 7" compartment="c" hasOnlySubstanceUnits="false" boundaryCondition="false" constant="false" fbc:charge="-6" fbc:chemicalFormula="C45H50CoN4O16"/>
      <species metaid="S_cpd15237_c0" id="S_cpd15237_c0" name="hexadecenoate" compartment="c" hasOnlySubstanceUnits="false" boundaryCondition="false" constant="false" fbc:charge="-1" fbc:chemicalFormula="C16H29O2"/>
      <species metaid="S_cpd15238_c0" id="S_cpd15238_c0" name="Hexadecenoyl-CoA" compartment="c" hasOnlySubstanceUnits="false" boundaryCondition="false" constant="false" fbc:charge="-3" fbc:chemicalFormula="C37H61N7O17P3S"/>
      <species metaid="S_cpd15239_c0" id="S_cpd15239_c0" name="Hexadecenoyl-ACP" compartment="c" hasOnlySubstanceUnits="false" boundaryCondition="false" constant="false" fbc:charge="-1" fbc:chemicalFormula="C27H49N2O8PRS"/>
      <species metaid="S_cpd15268_c0" id="S_cpd15268_c0" name="Octadecanoyl-ACP" compartment="c" hasOnlySubstanceUnits="false" boundaryCondition="false" constant="false" fbc:charge="-1" fbc:chemicalFormula="C29H55N2O8PRS"/>
      <species metaid="S_cpd15269_c0" id="S_cpd15269_c0" name="octadecenoate" compartment="c" hasOnlySubstanceUnits="false" boundaryCondition="false" constant="false" fbc:charge="-1" fbc:chemicalFormula="C18H33O2"/>
      <species metaid="S_cpd15274_c0" id="S_cpd15274_c0" name="Octadecenoyl-CoA" compartment="c" hasOnlySubstanceUnits="false" boundaryCondition="false" constant="false" fbc:charge="-3" fbc:chemicalFormula="C39H65N7O17P3S"/>
      <species metaid="S_cpd15277_c0" id="S_cpd15277_c0" name="Palmitoyl-ACP" compartment="c" hasOnlySubstanceUnits="false" boundaryCondition="false" constant="false" fbc:charge="-1" fbc:chemicalFormula="C27H51N2O8PRS"/>
      <species metaid="S_cpd15294_c0" id="S_cpd15294_c0" name="Tetradecenoyl-ACP" compartment="c" hasOnlySubstanceUnits="false" boundaryCondition="false" constant="false" fbc:charge="-1" fbc:chemicalFormula="C25H45N2O8PRS"/>
      <species metaid="S_cpd15298_c0" id="S_cpd15298_c0" name="tetradecenoate" compartment="c" hasOnlySubstanceUnits="false" boundaryCondition="false" constant="false" fbc:charge="-1" fbc:chemicalFormula="C14H25O2"/>
      <species metaid="S_cpd15302_c0" id="S_cpd15302_c0" name="glycogen(n-1)" compartment="c" hasOnlySubstanceUnits="false" boundaryCondition="false" constant="false" fbc:charge="0" fbc:chemicalFormula="C24H42O21"/>
      <species metaid="S_cpd15313_c0" id="S_cpd15313_c0" name="1-Acyl-sn-glycero-3-phosphoethanolamine dodecanoyl" compartment="c" hasOnlySubstanceUnits="false" boundaryCondition="false" constant="false" fbc:charge="0" fbc:chemicalFormula="C17H36NO7P"/>
      <species metaid="S_cpd15314_c0" id="S_cpd15314_c0" name="1-Acyl-sn-glycero-3-phosphoethanolamine tetradecanoyl" compartment="c" hasOnlySubstanceUnits="false" boundaryCondition="false" constant="false" fbc:charge="0" fbc:chemicalFormula="C19H40NO7P"/>
      <species metaid="S_cpd15315_c0" id="S_cpd15315_c0" name="1-Acyl-sn-glycero-3-phosphoethanolamine tetradec-7-enoyl" compartment="c" hasOnlySubstanceUnits="false" boundaryCondition="false" constant="false" fbc:charge="0" fbc:chemicalFormula="C19H38NO7P"/>
      <species metaid="S_cpd15316_c0" id="S_cpd15316_c0" name="1-Acyl-sn-glycero-3-phosphoethanolamine hexadecanoyl" compartment="c" hasOnlySubstanceUnits="false" boundaryCondition="false" constant="false" fbc:charge="0" fbc:chemicalFormula="C21H44NO7P"/>
      <species metaid="S_cpd15317_c0" id="S_cpd15317_c0" name="1-Acyl-sn-glycero-3-phosphoethanolamine hexadec-9-enoyl" compartment="c" hasOnlySubstanceUnits="false" boundaryCondition="false" constant="false" fbc:charge="0" fbc:chemicalFormula="C21H42NO7P"/>
      <species metaid="S_cpd15318_c0" id="S_cpd15318_c0" name="1-Acyl-sn-glycero-3-phosphoglycerol dodecanoyl" compartment="c" hasOnlySubstanceUnits="false" boundaryCondition="false" constant="false" fbc:charge="-1" fbc:chemicalFormula="C18H36O9P"/>
      <species metaid="S_cpd15319_c0" id="S_cpd15319_c0" name="1-Acyl-sn-glycero-3-phosphoglycerol tetradecanoyl" compartment="c" hasOnlySubstanceUnits="false" boundaryCondition="false" constant="false" fbc:charge="-1" fbc:chemicalFormula="C20H40O9P"/>
      <species metaid="S_cpd15320_c0" id="S_cpd15320_c0" name="1-Acyl-sn-glycero-3-phosphoglycerol tetradec-7-enoyl" compartment="c" hasOnlySubstanceUnits="false" boundaryCondition="false" constant="false" fbc:charge="-1" fbc:chemicalFormula="C20H38O9P"/>
      <species metaid="S_cpd15321_c0" id="S_cpd15321_c0" name="1-Acyl-sn-glycero-3-phosphoglycerol hexadecanoyl" compartment="c" hasOnlySubstanceUnits="false" boundaryCondition="false" constant="false" fbc:charge="-1" fbc:chemicalFormula="C22H44O9P"/>
      <species metaid="S_cpd15322_c0" id="S_cpd15322_c0" name="1-Acyl-sn-glycero-3-phosphoglycerol hexadec-9-enoyl" compartment="c" hasOnlySubstanceUnits="false" boundaryCondition="false" constant="false" fbc:charge="-1" fbc:chemicalFormula="C22H42O9P"/>
      <species metaid="S_cpd15323_c0" id="S_cpd15323_c0" name="1-Acyl-sn-glycero-3-phosphoglycerol octadecanoyl" compartment="c" hasOnlySubstanceUnits="false" boundaryCondition="false" constant="false" fbc:charge="-1" fbc:chemicalFormula="C24H48O9P"/>
      <species metaid="S_cpd15324_c0" id="S_cpd15324_c0" name="1-Acyl-sn-glycero-3-phosphoglycerol octadec-11-enoyl" compartment="c" hasOnlySubstanceUnits="false" boundaryCondition="false" constant="false" fbc:charge="-1" fbc:chemicalFormula="C24H46O9P"/>
      <species metaid="S_cpd15325_c0" id="S_cpd15325_c0" name="1-dodecanoyl-sn-glycerol 3-phosphate" compartment="c" hasOnlySubstanceUnits="false" boundaryCondition="false" constant="false" fbc:charge="-1" fbc:chemicalFormula="C15H30O7P"/>
      <species metaid="S_cpd15326_c0" id="S_cpd15326_c0" name="1-hexadec-9-enoyl-sn-glycerol 3-phosphate" compartment="c" hasOnlySubstanceUnits="false" boundaryCondition="false" constant="false" fbc:charge="-1" fbc:chemicalFormula="C19H36O7P"/>
      <species metaid="S_cpd15327_c0" id="S_cpd15327_c0" name="1-hexadecanoyl-sn-glycerol 3-phosphate" compartment="c" hasOnlySubstanceUnits="false" boundaryCondition="false" constant="false" fbc:charge="-1" fbc:chemicalFormula="C19H38O7P"/>
      <species metaid="S_cpd15328_c0" id="S_cpd15328_c0" name="1-octadec-11-enoyl-sn-glycerol 3-phosphate" compartment="c" hasOnlySubstanceUnits="false" boundaryCondition="false" constant="false" fbc:charge="-1" fbc:chemicalFormula="C21H40O7P"/>
      <species metaid="S_cpd15329_c0" id="S_cpd15329_c0" name="1-octadecanoyl-sn-glycerol 3-phosphate" compartment="c" hasOnlySubstanceUnits="false" boundaryCondition="false" constant="false" fbc:charge="-1" fbc:chemicalFormula="C21H42O7P"/>
      <species metaid="S_cpd15330_c0" id="S_cpd15330_c0" name="1-tetradec-7-enoyl-sn-glycerol 3-phosphate" compartment="c" hasOnlySubstanceUnits="false" boundaryCondition="false" constant="false" fbc:charge="-1" fbc:chemicalFormula="C17H32O7P"/>
      <species metaid="S_cpd15331_c0" id="S_cpd15331_c0" name="1-tetradecanoyl-sn-glycerol 3-phosphate" compartment="c" hasOnlySubstanceUnits="false" boundaryCondition="false" constant="false" fbc:charge="-1" fbc:chemicalFormula="C17H34O7P"/>
      <species metaid="S_cpd15336_c0" id="S_cpd15336_c0" name="2-Acyl-sn-glycero-3-phosphoethanolamine dodecanoyl" compartment="c" hasOnlySubstanceUnits="false" boundaryCondition="false" constant="false" fbc:charge="0" fbc:chemicalFormula="C17H36NO7P"/>
      <species metaid="S_cpd15337_c0" id="S_cpd15337_c0" name="2-Acyl-sn-glycero-3-phosphoethanolamine tetradecanoyl" compartment="c" hasOnlySubstanceUnits="false" boundaryCondition="false" constant="false" fbc:charge="0" fbc:chemicalFormula="C19H40NO7P"/>
      <species metaid="S_cpd15338_c0" id="S_cpd15338_c0" name="2-Acyl-sn-glycero-3-phosphoethanolamine tetradec-7-enoyl" compartment="c" hasOnlySubstanceUnits="false" boundaryCondition="false" constant="false" fbc:charge="0" fbc:chemicalFormula="C19H38NO7P"/>
      <species metaid="S_cpd15339_c0" id="S_cpd15339_c0" name="2-Acyl-sn-glycero-3-phosphoethanolamine (n-C16:0)" compartment="c" hasOnlySubstanceUnits="false" boundaryCondition="false" constant="false" fbc:charge="0" fbc:chemicalFormula="C21H44NO7P"/>
      <species metaid="S_cpd15340_c0" id="S_cpd15340_c0" name="2-Acyl-sn-glycero-3-phosphoethanolamine hexadec-9-enoyl" compartment="c" hasOnlySubstanceUnits="false" boundaryCondition="false" constant="false" fbc:charge="0" fbc:chemicalFormula="C21H42NO7P"/>
      <species metaid="S_cpd15341_c0" id="S_cpd15341_c0" name="2-Acyl-sn-glycero-3-phosphoethanolamine (n-C18:0)" compartment="c" hasOnlySubstanceUnits="false" boundaryCondition="false" constant="false" fbc:charge="0" fbc:chemicalFormula="C23H48NO7P"/>
      <species metaid="S_cpd15342_c0" id="S_cpd15342_c0" name="2-Acyl-sn-glycero-3-phosphoethanolamine octadec-11-enoyl" compartment="c" hasOnlySubstanceUnits="false" boundaryCondition="false" constant="false" fbc:charge="0" fbc:chemicalFormula="C23H46NO7P"/>
      <species metaid="S_cpd15343_c0" id="S_cpd15343_c0" name="2-Acyl-sn-glycero-3-phosphoglycerol dodecanoyl" compartment="c" hasOnlySubstanceUnits="false" boundaryCondition="false" constant="false" fbc:charge="-1" fbc:chemicalFormula="C18H36O9P"/>
      <species metaid="S_cpd15344_c0" id="S_cpd15344_c0" name="2-Acyl-sn-glycero-3-phosphoglycerol tetradecanoyl" compartment="c" hasOnlySubstanceUnits="false" boundaryCondition="false" constant="false" fbc:charge="-1" fbc:chemicalFormula="C20H40O9P"/>
      <species metaid="S_cpd15345_c0" id="S_cpd15345_c0" name="2-Acyl-sn-glycero-3-phosphoglycerol tetradec-7-enoyl" compartment="c" hasOnlySubstanceUnits="false" boundaryCondition="false" constant="false" fbc:charge="-1" fbc:chemicalFormula="C20H38O9P"/>
      <species metaid="S_cpd15346_c0" id="S_cpd15346_c0" name="2-Acyl-sn-glycero-3-phosphoglycerol hexadecanoyl" compartment="c" hasOnlySubstanceUnits="false" boundaryCondition="false" constant="false" fbc:charge="-1" fbc:chemicalFormula="C22H44O9P"/>
      <species metaid="S_cpd15347_c0" id="S_cpd15347_c0" name="2-Acyl-sn-glycero-3-phosphoglycerol hexadec-9-enoyl" compartment="c" hasOnlySubstanceUnits="false" boundaryCondition="false" constant="false" fbc:charge="-1" fbc:chemicalFormula="C22H42O9P"/>
      <species metaid="S_cpd15348_c0" id="S_cpd15348_c0" name="2-Acyl-sn-glycero-3-phosphoglycerol octadecanoyl" compartment="c" hasOnlySubstanceUnits="false" boundaryCondition="false" constant="false" fbc:charge="-1" fbc:chemicalFormula="C24H48O9P"/>
      <species metaid="S_cpd15349_c0" id="S_cpd15349_c0" name="2-Acyl-sn-glycero-3-phosphoglycerol octadec-11-enoyl" compartment="c" hasOnlySubstanceUnits="false" boundaryCondition="false" constant="false" fbc:charge="-1" fbc:chemicalFormula="C24H46O9P"/>
      <species metaid="S_cpd15350_c0" id="S_cpd15350_c0" name="2-dodecanoyl-sn-glycerol 3-phosphate" compartment="c" hasOnlySubstanceUnits="false" boundaryCondition="false" constant="false" fbc:charge="-1" fbc:chemicalFormula="C15H30O7P"/>
      <species metaid="S_cpd15352_c0" id="S_cpd15352_c0" name="2-Demethylmenaquinone 8" compartment="c" hasOnlySubstanceUnits="false" boundaryCondition="false" constant="false" fbc:charge="0" fbc:chemicalFormula="C50H70O2"/>
      <species metaid="S_cpd15354_c0" id="S_cpd15354_c0" name="2-hexadec-9-enoyl-sn-glycerol 3-phosphate" compartment="c" hasOnlySubstanceUnits="false" boundaryCondition="false" constant="false" fbc:charge="-1" fbc:chemicalFormula="C19H36O7P"/>
      <species metaid="S_cpd15355_c0" id="S_cpd15355_c0" name="2-hexadecanoyl-sn-glycerol 3-phosphate" compartment="c" hasOnlySubstanceUnits="false" boundaryCondition="false" constant="false" fbc:charge="-1" fbc:chemicalFormula="C19H38O7P"/>
      <species metaid="S_cpd15357_c0" id="S_cpd15357_c0" name="2-octadec-11-enoyl-sn-glycerol 3-phosphate" compartment="c" hasOnlySubstanceUnits="false" boundaryCondition="false" constant="false" fbc:charge="-1" fbc:chemicalFormula="C21H40O7P"/>
      <species metaid="S_cpd15358_c0" id="S_cpd15358_c0" name="2-octadecanoyl-sn-glycerol 3-phosphate" compartment="c" hasOnlySubstanceUnits="false" boundaryCondition="false" constant="false" fbc:charge="-1" fbc:chemicalFormula="C21H42O7P"/>
      <species metaid="S_cpd15362_c0" id="S_cpd15362_c0" name="2-tetradec-7-enoyl-sn-glycerol 3-phosphate" compartment="c" hasOnlySubstanceUnits="false" boundaryCondition="false" constant="false" fbc:charge="-1" fbc:chemicalFormula="C17H32O7P"/>
      <species metaid="S_cpd15363_c0" id="S_cpd15363_c0" name="2-tetradecanoyl-sn-glycerol 3-phosphate" compartment="c" hasOnlySubstanceUnits="false" boundaryCondition="false" constant="false" fbc:charge="-1" fbc:chemicalFormula="C17H34O7P"/>
      <species metaid="S_cpd15378_c0" id="S_cpd15378_c0" name="4-Hydroxy-benzylalcohol" compartment="c" hasOnlySubstanceUnits="false" boundaryCondition="false" constant="false" fbc:charge="0" fbc:chemicalFormula="C7H8O2"/>
      <species metaid="S_cpd15378_ext" id="S_cpd15378_ext" name="4-Hydroxy-benzylalcohol" compartment="c" hasOnlySubstanceUnits="false" boundaryCondition="false" constant="false" fbc:charge="0" fbc:chemicalFormula="C7H8O2"/>
      <species metaid="S_cpd15380_c0" id="S_cpd15380_c0" name="5&apos;-deoxyribose" compartment="c" hasOnlySubstanceUnits="false" boundaryCondition="false" constant="false" fbc:charge="0" fbc:chemicalFormula="C5H10O4"/>
      <species metaid="S_cpd15380_ext" id="S_cpd15380_ext" name="5&apos;-deoxyribose" compartment="c" hasOnlySubstanceUnits="false" boundaryCondition="false" constant="false" fbc:charge="0" fbc:chemicalFormula="C5H10O4"/>
      <species metaid="S_cpd15394_c0" id="S_cpd15394_c0" name="Allulose 6-phosphate" compartment="c" hasOnlySubstanceUnits="false" boundaryCondition="false" constant="false" fbc:charge="-1" fbc:chemicalFormula="C6H12O9P"/>
      <species metaid="S_cpd15417_c0" id="S_cpd15417_c0" name="CDP-1,2-didodecanoylglycerol" compartment="c" hasOnlySubstanceUnits="false" boundaryCondition="false" constant="false" fbc:charge="-2" fbc:chemicalFormula="C36H63N3O15P2"/>
      <species metaid="S_cpd15418_c0" id="S_cpd15418_c0" name="CDP-1,2-dihexadec-9-enoylglycerol" compartment="c" hasOnlySubstanceUnits="false" boundaryCondition="false" constant="false" fbc:charge="-2" fbc:chemicalFormula="C44H75N3O15P2"/>
      <species metaid="S_cpd15419_c0" id="S_cpd15419_c0" name="CDP-1,2-dihexadecanoylglycerol" compartment="c" hasOnlySubstanceUnits="false" boundaryCondition="false" constant="false" fbc:charge="-2" fbc:chemicalFormula="C44H79N3O15P2"/>
      <species metaid="S_cpd15420_c0" id="S_cpd15420_c0" name="CDP-1,2-dioctadec-11-enoylglycerol" compartment="c" hasOnlySubstanceUnits="false" boundaryCondition="false" constant="false" fbc:charge="-2" fbc:chemicalFormula="C48H83N3O15P2"/>
      <species metaid="S_cpd15421_c0" id="S_cpd15421_c0" name="CDP-1,2-dioctadecanoylglycerol" compartment="c" hasOnlySubstanceUnits="false" boundaryCondition="false" constant="false" fbc:charge="-2" fbc:chemicalFormula="C48H87N3O15P2"/>
      <species metaid="S_cpd15422_c0" id="S_cpd15422_c0" name="CDP-1,2-ditetradec-7-enoylglycerol" compartment="c" hasOnlySubstanceUnits="false" boundaryCondition="false" constant="false" fbc:charge="-2" fbc:chemicalFormula="C40H67N3O15P2"/>
      <species metaid="S_cpd15423_c0" id="S_cpd15423_c0" name="CDP-1,2-ditetradecanoylglycerol" compartment="c" hasOnlySubstanceUnits="false" boundaryCondition="false" constant="false" fbc:charge="-2" fbc:chemicalFormula="C40H71N3O15P2"/>
      <species metaid="S_cpd15494_c0" id="S_cpd15494_c0" name="Maltoheptaose" compartment="c" hasOnlySubstanceUnits="false" boundaryCondition="false" constant="false" fbc:charge="0" fbc:chemicalFormula="C42H72O36"/>
      <species metaid="S_cpd15495_c0" id="S_cpd15495_c0" name="Maltopentaose" compartment="c" hasOnlySubstanceUnits="false" boundaryCondition="false" constant="false" fbc:charge="0" fbc:chemicalFormula="C30H52O26"/>
      <species metaid="S_cpd15499_c0" id="S_cpd15499_c0" name="Menaquinol 8" compartment="c" hasOnlySubstanceUnits="false" boundaryCondition="false" constant="false" fbc:charge="0" fbc:chemicalFormula="C51H74O2"/>
      <species metaid="S_cpd15500_c0" id="S_cpd15500_c0" name="Menaquinone 8" compartment="c" hasOnlySubstanceUnits="false" boundaryCondition="false" constant="false" fbc:charge="0" fbc:chemicalFormula="C51H72O2"/>
      <species metaid="S_cpd15521_c0" id="S_cpd15521_c0" name="1,2-didodecanoyl-sn-glycerol 3-phosphate" compartment="c" hasOnlySubstanceUnits="false" boundaryCondition="false" constant="false" fbc:charge="-1" fbc:chemicalFormula="C27H52O8P"/>
      <species metaid="S_cpd15522_c0" id="S_cpd15522_c0" name="1,2-ditetradecanoyl-sn-glycerol 3-phosphate" compartment="c" hasOnlySubstanceUnits="false" boundaryCondition="false" constant="false" fbc:charge="-1" fbc:chemicalFormula="C31H60O8P"/>
      <species metaid="S_cpd15523_c0" id="S_cpd15523_c0" name="1,2-ditetradec-7-enoyl-sn-glycerol 3-phosphate" compartment="c" hasOnlySubstanceUnits="false" boundaryCondition="false" constant="false" fbc:charge="-1" fbc:chemicalFormula="C31H56O8P"/>
      <species metaid="S_cpd15524_c0" id="S_cpd15524_c0" name="1,2-dihexadecanoyl-sn-glycerol 3-phosphate" compartment="c" hasOnlySubstanceUnits="false" boundaryCondition="false" constant="false" fbc:charge="-1" fbc:chemicalFormula="C35H68O8P"/>
      <species metaid="S_cpd15525_c0" id="S_cpd15525_c0" name="1,2-dihexadec-9-enoyl-sn-glycerol 3-phosphate" compartment="c" hasOnlySubstanceUnits="false" boundaryCondition="false" constant="false" fbc:charge="-1" fbc:chemicalFormula="C35H64O8P"/>
      <species metaid="S_cpd15526_c0" id="S_cpd15526_c0" name="1,2-dioctadecanoyl-sn-glycerol 3-phosphate" compartment="c" hasOnlySubstanceUnits="false" boundaryCondition="false" constant="false" fbc:charge="-1" fbc:chemicalFormula="C39H76O8P"/>
      <species metaid="S_cpd15527_c0" id="S_cpd15527_c0" name="1,2-dioctadec-11-enoyl-sn-glycerol 3-phosphate" compartment="c" hasOnlySubstanceUnits="false" boundaryCondition="false" constant="false" fbc:charge="-1" fbc:chemicalFormula="C39H72O8P"/>
      <species metaid="S_cpd15536_c0" id="S_cpd15536_c0" name="Phosphatidylglycerol ditetradecanoyl" compartment="c" hasOnlySubstanceUnits="false" boundaryCondition="false" constant="false" fbc:charge="-1" fbc:chemicalFormula="C34H66O10P"/>
      <species metaid="S_cpd15538_c0" id="S_cpd15538_c0" name="Phosphatidylglycerol dihexadecanoyl" compartment="c" hasOnlySubstanceUnits="false" boundaryCondition="false" constant="false" fbc:charge="-1" fbc:chemicalFormula="C38H74O10P"/>
      <species metaid="S_cpd15540_c0" id="S_cpd15540_c0" name="Phosphatidylglycerol dioctadecanoyl" compartment="c" hasOnlySubstanceUnits="false" boundaryCondition="false" constant="false" fbc:charge="-1" fbc:chemicalFormula="C42H82O10P"/>
      <species metaid="S_cpd15542_c0" id="S_cpd15542_c0" name="Phosphatidylglycerophosphate didodecanoyl" compartment="c" hasOnlySubstanceUnits="false" boundaryCondition="false" constant="false" fbc:charge="-2" fbc:chemicalFormula="C30H58O13P2"/>
      <species metaid="S_cpd15543_c0" id="S_cpd15543_c0" name="Phosphatidylglycerophosphate ditetradecanoyl" compartment="c" hasOnlySubstanceUnits="false" boundaryCondition="false" constant="false" fbc:charge="-2" fbc:chemicalFormula="C34H66O13P2"/>
      <species metaid="S_cpd15544_c0" id="S_cpd15544_c0" name="Phosphatidylglycerophosphate ditetradec-7-enoyl" compartment="c" hasOnlySubstanceUnits="false" boundaryCondition="false" constant="false" fbc:charge="-2" fbc:chemicalFormula="C34H62O13P2"/>
      <species metaid="S_cpd15545_c0" id="S_cpd15545_c0" name="Phosphatidylglycerophosphate dihexadecanoyl" compartment="c" hasOnlySubstanceUnits="false" boundaryCondition="false" constant="false" fbc:charge="-2" fbc:chemicalFormula="C38H74O13P2"/>
      <species metaid="S_cpd15546_c0" id="S_cpd15546_c0" name="Phosphatidylglycerophosphate dihexadec-9-enoyl" compartment="c" hasOnlySubstanceUnits="false" boundaryCondition="false" constant="false" fbc:charge="-2" fbc:chemicalFormula="C38H70O13P2"/>
      <species metaid="S_cpd15547_c0" id="S_cpd15547_c0" name="Phosphatidylglycerophosphate dioctadecanoyl" compartment="c" hasOnlySubstanceUnits="false" boundaryCondition="false" constant="false" fbc:charge="-2" fbc:chemicalFormula="C42H82O13P2"/>
      <species metaid="S_cpd15548_c0" id="S_cpd15548_c0" name="Phosphatidylglycerophosphate dioctadec-11-enoyl" compartment="c" hasOnlySubstanceUnits="false" boundaryCondition="false" constant="false" fbc:charge="-2" fbc:chemicalFormula="C42H78O13P2"/>
      <species metaid="S_cpd15560_c0" id="S_cpd15560_c0" name="Ubiquinone-8" compartment="c" hasOnlySubstanceUnits="false" boundaryCondition="false" constant="false" fbc:charge="0" fbc:chemicalFormula="C49H74O4"/>
      <species metaid="S_cpd15561_c0" id="S_cpd15561_c0" name="Ubiquinol-8" compartment="c" hasOnlySubstanceUnits="false" boundaryCondition="false" constant="false" fbc:charge="0" fbc:chemicalFormula="C49H76O4"/>
      <species metaid="S_cpd15584_c0" id="S_cpd15584_c0" name="alpha-Methyl-D-glucoside" compartment="c" hasOnlySubstanceUnits="false" boundaryCondition="false" constant="false" fbc:charge="0" fbc:chemicalFormula="C7H14O6"/>
      <species metaid="S_cpd15584_ext" id="S_cpd15584_ext" name="alpha-Methyl-D-glucoside" compartment="c" hasOnlySubstanceUnits="false" boundaryCondition="false" constant="false" fbc:charge="0" fbc:chemicalFormula="C7H14O6"/>
      <species metaid="S_cpd15585_c0" id="S_cpd15585_c0" name="beta-Methylglucoside" compartment="c" hasOnlySubstanceUnits="false" boundaryCondition="false" constant="false" fbc:charge="0" fbc:chemicalFormula="C7H14O6"/>
      <species metaid="S_cpd15585_ext" id="S_cpd15585_ext" name="beta-Methylglucoside" compartment="c" hasOnlySubstanceUnits="false" boundaryCondition="false" constant="false" fbc:charge="0" fbc:chemicalFormula="C7H14O6"/>
      <species metaid="S_cpd15603_c0" id="S_cpd15603_c0" name="Gly-Cys" compartment="c" hasOnlySubstanceUnits="false" boundaryCondition="false" constant="false" fbc:charge="0" fbc:chemicalFormula="C5H10N2O3S"/>
      <species metaid="S_cpd15603_ext" id="S_cpd15603_ext" name="Gly-Cys" compartment="c" hasOnlySubstanceUnits="false" boundaryCondition="false" constant="false" fbc:charge="0" fbc:chemicalFormula="C5H10N2O3S"/>
      <species metaid="S_cpd15604_c0" id="S_cpd15604_c0" name="Gly-Leu" compartment="c" hasOnlySubstanceUnits="false" boundaryCondition="false" constant="false" fbc:charge="0" fbc:chemicalFormula="C8H16N2O3"/>
      <species metaid="S_cpd15604_ext" id="S_cpd15604_ext" name="Gly-Leu" compartment="c" hasOnlySubstanceUnits="false" boundaryCondition="false" constant="false" fbc:charge="0" fbc:chemicalFormula="C8H16N2O3"/>
      <species metaid="S_cpd15605_c0" id="S_cpd15605_c0" name="Gly-Phe" compartment="c" hasOnlySubstanceUnits="false" boundaryCondition="false" constant="false" fbc:charge="0" fbc:chemicalFormula="C11H14N2O3"/>
      <species metaid="S_cpd15605_ext" id="S_cpd15605_ext" name="Gly-Phe" compartment="c" hasOnlySubstanceUnits="false" boundaryCondition="false" constant="false" fbc:charge="0" fbc:chemicalFormula="C11H14N2O3"/>
      <species metaid="S_cpd15606_c0" id="S_cpd15606_c0" name="Gly-Tyr" compartment="c" hasOnlySubstanceUnits="false" boundaryCondition="false" constant="false" fbc:charge="0" fbc:chemicalFormula="C11H14N2O4"/>
      <species metaid="S_cpd15606_ext" id="S_cpd15606_ext" name="Gly-Tyr" compartment="c" hasOnlySubstanceUnits="false" boundaryCondition="false" constant="false" fbc:charge="0" fbc:chemicalFormula="C11H14N2O4"/>
      <species metaid="S_cpd15665_c0" id="S_cpd15665_c0" name="Peptidoglycan polymer (n subunits)" compartment="c" hasOnlySubstanceUnits="false" boundaryCondition="false" constant="false" fbc:charge="-4" fbc:chemicalFormula="C80H125N16O42R"/>
      <species metaid="S_cpd15666_c0" id="S_cpd15666_c0" name="Peptidoglycan polymer (n-1 subunits)" compartment="c" hasOnlySubstanceUnits="false" boundaryCondition="false" constant="false" fbc:charge="-2" fbc:chemicalFormula="C40H63N8O21R"/>
      <species metaid="S_cpd15671_c0" id="S_cpd15671_c0" name="1-isoheptadecanoyl-sn-glycerol 3-phosphate" compartment="c" hasOnlySubstanceUnits="false" boundaryCondition="false" constant="false" fbc:charge="-1" fbc:chemicalFormula="C20H40O7P"/>
      <species metaid="S_cpd15672_c0" id="S_cpd15672_c0" name="1-anteisoheptadecanoyl-sn-glycerol 3-phosphate" compartment="c" hasOnlySubstanceUnits="false" boundaryCondition="false" constant="false" fbc:charge="-1" fbc:chemicalFormula="C20H40O7P"/>
      <species metaid="S_cpd15673_c0" id="S_cpd15673_c0" name="1-isotetradecanoyl-sn-glycerol 3-phosphate" compartment="c" hasOnlySubstanceUnits="false" boundaryCondition="false" constant="false" fbc:charge="-1" fbc:chemicalFormula="C17H34O7P"/>
      <species metaid="S_cpd15674_c0" id="S_cpd15674_c0" name="1-isopentadecanoyl-sn-glycerol 3-phosphate" compartment="c" hasOnlySubstanceUnits="false" boundaryCondition="false" constant="false" fbc:charge="-1" fbc:chemicalFormula="C18H36O7P"/>
      <species metaid="S_cpd15675_c0" id="S_cpd15675_c0" name="1-anteisopentadecanoyl-sn-glycerol 3-phosphate" compartment="c" hasOnlySubstanceUnits="false" boundaryCondition="false" constant="false" fbc:charge="-1" fbc:chemicalFormula="C18H36O7P"/>
      <species metaid="S_cpd15676_c0" id="S_cpd15676_c0" name="1-isohexadecanoyl-sn-glycerol 3-phosphate" compartment="c" hasOnlySubstanceUnits="false" boundaryCondition="false" constant="false" fbc:charge="-1" fbc:chemicalFormula="C19H38O7P"/>
      <species metaid="S_cpd15677_c0" id="S_cpd15677_c0" name="1,2-diisoheptadecanoyl-sn-glycerol 3-phosphate" compartment="c" hasOnlySubstanceUnits="false" boundaryCondition="false" constant="false" fbc:charge="-1" fbc:chemicalFormula="C37H72O8P"/>
      <species metaid="S_cpd15678_c0" id="S_cpd15678_c0" name="1,2-dianteisoheptadecanoyl-sn-glycerol 3-phosphate" compartment="c" hasOnlySubstanceUnits="false" boundaryCondition="false" constant="false" fbc:charge="-1" fbc:chemicalFormula="C37H72O8P"/>
      <species metaid="S_cpd15679_c0" id="S_cpd15679_c0" name="1,2-diisotetradecanoyl-sn-glycerol 3-phosphate" compartment="c" hasOnlySubstanceUnits="false" boundaryCondition="false" constant="false" fbc:charge="-1" fbc:chemicalFormula="C31H60O8P"/>
      <species metaid="S_cpd15680_c0" id="S_cpd15680_c0" name="1,2-diisopentadecanoyl-sn-glycerol 3-phosphate" compartment="c" hasOnlySubstanceUnits="false" boundaryCondition="false" constant="false" fbc:charge="-1" fbc:chemicalFormula="C33H64O8P"/>
      <species metaid="S_cpd15681_c0" id="S_cpd15681_c0" name="1,2-dianteisopentadecanoyl-sn-glycerol 3-phosphate" compartment="c" hasOnlySubstanceUnits="false" boundaryCondition="false" constant="false" fbc:charge="-1" fbc:chemicalFormula="C33H64O8P"/>
      <species metaid="S_cpd15682_c0" id="S_cpd15682_c0" name="1,2-diisohexadecanoyl-sn-glycerol 3-phosphate" compartment="c" hasOnlySubstanceUnits="false" boundaryCondition="false" constant="false" fbc:charge="-1" fbc:chemicalFormula="C35H68O8P"/>
      <species metaid="S_cpd15683_c0" id="S_cpd15683_c0" name="CDP-1,2-diisoheptadecanoylglycerol" compartment="c" hasOnlySubstanceUnits="false" boundaryCondition="false" constant="false" fbc:charge="-2" fbc:chemicalFormula="C46H83N3O15P2"/>
      <species metaid="S_cpd15684_c0" id="S_cpd15684_c0" name="CDP-1,2-dianteisoheptadecanoylglycerol" compartment="c" hasOnlySubstanceUnits="false" boundaryCondition="false" constant="false" fbc:charge="-2" fbc:chemicalFormula="C46H83N3O15P2"/>
      <species metaid="S_cpd15685_c0" id="S_cpd15685_c0" name="CDP-1,2-diisotetradecanoylglycerol" compartment="c" hasOnlySubstanceUnits="false" boundaryCondition="false" constant="false" fbc:charge="-2" fbc:chemicalFormula="C40H71N3O15P2"/>
      <species metaid="S_cpd15686_c0" id="S_cpd15686_c0" name="CDP-1,2-diisopentadecanoylglycerol" compartment="c" hasOnlySubstanceUnits="false" boundaryCondition="false" constant="false" fbc:charge="-2" fbc:chemicalFormula="C42H75N3O15P2"/>
      <species metaid="S_cpd15687_c0" id="S_cpd15687_c0" name="CDP-1,2-dianteisopentadecanoylglycerol" compartment="c" hasOnlySubstanceUnits="false" boundaryCondition="false" constant="false" fbc:charge="-2" fbc:chemicalFormula="C42H75N3O15P2"/>
      <species metaid="S_cpd15688_c0" id="S_cpd15688_c0" name="CDP-1,2-diisohexadecanoylglycerol" compartment="c" hasOnlySubstanceUnits="false" boundaryCondition="false" constant="false" fbc:charge="-2" fbc:chemicalFormula="C44H79N3O15P2"/>
      <species metaid="S_cpd15716_c0" id="S_cpd15716_c0" name="Diisoheptadecanoylphosphatidylglycerophosphate" compartment="c" hasOnlySubstanceUnits="false" boundaryCondition="false" constant="false" fbc:charge="-2" fbc:chemicalFormula="C40H78O13P2"/>
      <species metaid="S_cpd15717_c0" id="S_cpd15717_c0" name="Dianteisoheptadecanoylphosphatidylglycerophosphate" compartment="c" hasOnlySubstanceUnits="false" boundaryCondition="false" constant="false" fbc:charge="-2" fbc:chemicalFormula="C40H78O13P2"/>
      <species metaid="S_cpd15718_c0" id="S_cpd15718_c0" name="Diisotetradecanoylphosphatidylglycerophosphate" compartment="c" hasOnlySubstanceUnits="false" boundaryCondition="false" constant="false" fbc:charge="-2" fbc:chemicalFormula="C34H66O13P2"/>
      <species metaid="S_cpd15719_c0" id="S_cpd15719_c0" name="Diisopentadecanoylphosphatidylglycerophosphate" compartment="c" hasOnlySubstanceUnits="false" boundaryCondition="false" constant="false" fbc:charge="-2" fbc:chemicalFormula="C36H70O13P2"/>
      <species metaid="S_cpd15720_c0" id="S_cpd15720_c0" name="Dianteisopentadecanoylphosphatidylglycerophosphate" compartment="c" hasOnlySubstanceUnits="false" boundaryCondition="false" constant="false" fbc:charge="-2" fbc:chemicalFormula="C36H70O13P2"/>
      <species metaid="S_cpd15721_c0" id="S_cpd15721_c0" name="Diisohexadecanoylphosphatidylglycerophosphate" compartment="c" hasOnlySubstanceUnits="false" boundaryCondition="false" constant="false" fbc:charge="-2" fbc:chemicalFormula="C38H74O13P2"/>
      <species metaid="S_cpd15722_c0" id="S_cpd15722_c0" name="Diisoheptadecanoylphosphatidylglycerol" compartment="c" hasOnlySubstanceUnits="false" boundaryCondition="false" constant="false" fbc:charge="-1" fbc:chemicalFormula="C40H78O10P"/>
      <species metaid="S_cpd15723_c0" id="S_cpd15723_c0" name="Dianteisoheptadecanoylphosphatidylglycerol" compartment="c" hasOnlySubstanceUnits="false" boundaryCondition="false" constant="false" fbc:charge="-1" fbc:chemicalFormula="C40H78O10P"/>
      <species metaid="S_cpd15724_c0" id="S_cpd15724_c0" name="Diisotetradecanoylphosphatidylglycerol" compartment="c" hasOnlySubstanceUnits="false" boundaryCondition="false" constant="false" fbc:charge="-1" fbc:chemicalFormula="C34H66O10P"/>
      <species metaid="S_cpd15725_c0" id="S_cpd15725_c0" name="Diisopentadecanoylphosphatidylglycerol" compartment="c" hasOnlySubstanceUnits="false" boundaryCondition="false" constant="false" fbc:charge="-1" fbc:chemicalFormula="C36H70O10P"/>
      <species metaid="S_cpd15726_c0" id="S_cpd15726_c0" name="Dianteisopentadecanoylphosphatidylglycerol" compartment="c" hasOnlySubstanceUnits="false" boundaryCondition="false" constant="false" fbc:charge="-1" fbc:chemicalFormula="C36H70O10P"/>
      <species metaid="S_cpd15727_c0" id="S_cpd15727_c0" name="Diisohexadecanoylphosphatidylglycerol" compartment="c" hasOnlySubstanceUnits="false" boundaryCondition="false" constant="false" fbc:charge="-1" fbc:chemicalFormula="C38H74O10P"/>
      <species metaid="S_cpd15746_c0" id="S_cpd15746_c0" name="Palmitoyllipoteichoic acid (n-24), linked, unsubstituted" compartment="c" hasOnlySubstanceUnits="false" boundaryCondition="false" constant="false" fbc:charge="-24" fbc:chemicalFormula="C119H232O135P24"/>
      <species metaid="S_cpd15747_c0" id="S_cpd15747_c0" name="Myristoyllipoteichoic acid (n-24), linked, unsubstituted" compartment="c" hasOnlySubstanceUnits="false" boundaryCondition="false" constant="false" fbc:charge="-24" fbc:chemicalFormula="C115H224O135P24"/>
      <species metaid="S_cpd15748_c0" id="S_cpd15748_c0" name="Stearoyllipoteichoic acid (n-24), linked, unsubstituted" compartment="c" hasOnlySubstanceUnits="false" boundaryCondition="false" constant="false" fbc:charge="-24" fbc:chemicalFormula="C123H240O135P24"/>
      <species metaid="S_cpd15749_c0" id="S_cpd15749_c0" name="Isoheptadecanoyllipoteichoic acid (n-24), linked, unsubstituted" compartment="c" hasOnlySubstanceUnits="false" boundaryCondition="false" constant="false" fbc:charge="-24" fbc:chemicalFormula="C121H236O135P24"/>
      <species metaid="S_cpd15750_c0" id="S_cpd15750_c0" name="Anteisoheptadecanoyllipoteichoic acid (n-24), linked, unsubstituted" compartment="c" hasOnlySubstanceUnits="false" boundaryCondition="false" constant="false" fbc:charge="-24" fbc:chemicalFormula="C121H236O135P24"/>
      <species metaid="S_cpd15751_c0" id="S_cpd15751_c0" name="Isotetradecanoyllipoteichoic acid (n-24), linked, unsubstituted" compartment="c" hasOnlySubstanceUnits="false" boundaryCondition="false" constant="false" fbc:charge="-24" fbc:chemicalFormula="C115H224O135P24"/>
      <species metaid="S_cpd15752_c0" id="S_cpd15752_c0" name="Isopentadecanoyllipoteichoic acid (n-24), linked, unsubstituted" compartment="c" hasOnlySubstanceUnits="false" boundaryCondition="false" constant="false" fbc:charge="-24" fbc:chemicalFormula="C117H228O135P24"/>
      <species metaid="S_cpd15753_c0" id="S_cpd15753_c0" name="Anteisopentadecanoyllipoteichoic acid (n-24), linked, unsubstituted" compartment="c" hasOnlySubstanceUnits="false" boundaryCondition="false" constant="false" fbc:charge="-24" fbc:chemicalFormula="C117H228O135P24"/>
      <species metaid="S_cpd15754_c0" id="S_cpd15754_c0" name="Isohexadecanoyllipoteichoic acid (n-24), linked, unsubstituted" compartment="c" hasOnlySubstanceUnits="false" boundaryCondition="false" constant="false" fbc:charge="-24" fbc:chemicalFormula="C119H232O135P24"/>
      <species metaid="S_cpd15764_c0" id="S_cpd15764_c0" name="Palmitoyllipoteichoic acid (n-24), linked, N-acetyl-D-glucosamine" compartment="c" hasOnlySubstanceUnits="false" boundaryCondition="false" constant="false" fbc:charge="-24" fbc:chemicalFormula="C311H544N24O255P24"/>
      <species metaid="S_cpd15765_c0" id="S_cpd15765_c0" name="Myristoyllipoteichoic acid (n-24), linked, N-acetyl-D-glucosamine" compartment="c" hasOnlySubstanceUnits="false" boundaryCondition="false" constant="false" fbc:charge="-24" fbc:chemicalFormula="C307H536N24O255P24"/>
      <species metaid="S_cpd15766_c0" id="S_cpd15766_c0" name="Stearoyllipoteichoic acid (n-24), linked, N-acetyl-D-glucosamine" compartment="c" hasOnlySubstanceUnits="false" boundaryCondition="false" constant="false" fbc:charge="-24" fbc:chemicalFormula="C315H552N24O255P24"/>
      <species metaid="S_cpd15767_c0" id="S_cpd15767_c0" name="Isoheptadecanoyllipoteichoic acid (n-24), linked, N-acetyl-D-glucosamine" compartment="c" hasOnlySubstanceUnits="false" boundaryCondition="false" constant="false" fbc:charge="-24" fbc:chemicalFormula="C313H548N24O255P24"/>
      <species metaid="S_cpd15768_c0" id="S_cpd15768_c0" name="Anteisoheptadecanoyllipoteichoic acid (n-24), linked, N-acetyl-D-glucosamine" compartment="c" hasOnlySubstanceUnits="false" boundaryCondition="false" constant="false" fbc:charge="-24" fbc:chemicalFormula="C313H548N24O255P24"/>
      <species metaid="S_cpd15769_c0" id="S_cpd15769_c0" name="Isotetradecanoyllipoteichoic acid (n-24), linked, N-acetyl-D-glucosamine" compartment="c" hasOnlySubstanceUnits="false" boundaryCondition="false" constant="false" fbc:charge="-24" fbc:chemicalFormula="C307H536N24O255P24"/>
      <species metaid="S_cpd15770_c0" id="S_cpd15770_c0" name="Isopentadecanoyllipoteichoic acid (n-24), linked, N-acetyl-D-glucosamine" compartment="c" hasOnlySubstanceUnits="false" boundaryCondition="false" constant="false" fbc:charge="-24" fbc:chemicalFormula="C309H540N24O255P24"/>
      <species metaid="S_cpd15771_c0" id="S_cpd15771_c0" name="Anteisopentadecanoyllipoteichoic acid (n-24), linked, N-acetyl-D-glucosamine" compartment="c" hasOnlySubstanceUnits="false" boundaryCondition="false" constant="false" fbc:charge="-24" fbc:chemicalFormula="C309H540N24O255P24"/>
      <species metaid="S_cpd15772_c0" id="S_cpd15772_c0" name="Isohexadecanoyllipoteichoic acid (n-24), linked, N-acetyl-D-glucosamine" compartment="c" hasOnlySubstanceUnits="false" boundaryCondition="false" constant="false" fbc:charge="-24" fbc:chemicalFormula="C311H544N24O255P24"/>
      <species metaid="S_cpd15791_c0" id="S_cpd15791_c0" name="Palmitoylcardiolipin (B. subtilis)" compartment="c" hasOnlySubstanceUnits="false" boundaryCondition="false" constant="false" fbc:charge="-2" fbc:chemicalFormula="C73H140O17P2"/>
      <species metaid="S_cpd15792_c0" id="S_cpd15792_c0" name="Myristoylcardiolipin (B. subtilis)" compartment="c" hasOnlySubstanceUnits="false" boundaryCondition="false" constant="false" fbc:charge="-2" fbc:chemicalFormula="C65H124O17P2"/>
      <species metaid="S_cpd15793_c0" id="S_cpd15793_c0" name="Stearoylcardiolipin (B. subtilis)" compartment="c" hasOnlySubstanceUnits="false" boundaryCondition="false" constant="false" fbc:charge="-2" fbc:chemicalFormula="C81H156O17P2"/>
      <species metaid="S_cpd15794_c0" id="S_cpd15794_c0" name="Isoheptadecanoylcardiolipin (B. subtilis)" compartment="c" hasOnlySubstanceUnits="false" boundaryCondition="false" constant="false" fbc:charge="-2" fbc:chemicalFormula="C77H148O17P2"/>
      <species metaid="S_cpd15795_c0" id="S_cpd15795_c0" name="Anteisoheptadecanoylcardiolipin (B. subtilis)" compartment="c" hasOnlySubstanceUnits="false" boundaryCondition="false" constant="false" fbc:charge="-2" fbc:chemicalFormula="C77H148O17P2"/>
      <species metaid="S_cpd15796_c0" id="S_cpd15796_c0" name="Isotetradecanoylcardiolipin (B. subtilis)" compartment="c" hasOnlySubstanceUnits="false" boundaryCondition="false" constant="false" fbc:charge="-2" fbc:chemicalFormula="C65H124O17P2"/>
      <species metaid="S_cpd15797_c0" id="S_cpd15797_c0" name="Isopentadecanoylcardiolipin (B. subtilis)" compartment="c" hasOnlySubstanceUnits="false" boundaryCondition="false" constant="false" fbc:charge="-2" fbc:chemicalFormula="C69H132O17P2"/>
      <species metaid="S_cpd15798_c0" id="S_cpd15798_c0" name="Anteisopentadecanoylcardiolipin (B. subtilis)" compartment="c" hasOnlySubstanceUnits="false" boundaryCondition="false" constant="false" fbc:charge="-2" fbc:chemicalFormula="C69H132O17P2"/>
      <species metaid="S_cpd15799_c0" id="S_cpd15799_c0" name="Isohexadecanoylcardiolipin (B. subtilis)" compartment="c" hasOnlySubstanceUnits="false" boundaryCondition="false" constant="false" fbc:charge="-2" fbc:chemicalFormula="C73H140O17P2"/>
      <species metaid="S_cpd15930_c0" id="S_cpd15930_c0" name="eicosanoyl-ACP" compartment="c" hasOnlySubstanceUnits="false" boundaryCondition="false" constant="false" fbc:charge="-1" fbc:chemicalFormula="C31H59N2O8PRS"/>
      <species metaid="S_cpd16335_c0" id="S_cpd16335_c0" name="2-Succinyl-5-enolpyruvyl-6-hydroxy-3-cyclohexene-1-carboxylate" compartment="c" hasOnlySubstanceUnits="false" boundaryCondition="false" constant="false" fbc:charge="-3" fbc:chemicalFormula="C14H13O9"/>
      <species metaid="S_cpd16540_c0" id="S_cpd16540_c0" name="5-Deoxy glucuronic acid" compartment="c" hasOnlySubstanceUnits="false" boundaryCondition="false" constant="false" fbc:charge="-1" fbc:chemicalFormula="C6H9O6"/>
      <species metaid="S_cpd16648_c0" id="S_cpd16648_c0" name="sorbate" compartment="c" hasOnlySubstanceUnits="false" boundaryCondition="false" constant="false" fbc:charge="-3" fbc:chemicalFormula="C30H41N7O20P3S"/>
      <species metaid="S_cpd16648_ext" id="S_cpd16648_ext" name="sorbate" compartment="c" hasOnlySubstanceUnits="false" boundaryCondition="false" constant="false" fbc:charge="-3" fbc:chemicalFormula="C30H41N7O20P3S"/>
      <species metaid="S_cpd16664_c0" id="S_cpd16664_c0" name="propane amide" compartment="c" hasOnlySubstanceUnits="false" boundaryCondition="false" constant="false" fbc:charge="0" fbc:chemicalFormula="C3H7NO"/>
      <species metaid="S_cpd16873_c0" id="S_cpd16873_c0" name="2-methyl-1-butanol" compartment="c" hasOnlySubstanceUnits="false" boundaryCondition="false" constant="false" fbc:charge="0" fbc:chemicalFormula="C5H12O"/>
      <species metaid="S_cpd16873_ext" id="S_cpd16873_ext" name="2-methyl-1-butanol" compartment="c" hasOnlySubstanceUnits="false" boundaryCondition="false" constant="false" fbc:charge="0" fbc:chemicalFormula="C5H12O"/>
      <species metaid="S_cpd16909_c0" id="S_cpd16909_c0" name="docosanoyl-ACP" compartment="c" hasOnlySubstanceUnits="false" boundaryCondition="false" constant="false" fbc:charge="-1" fbc:chemicalFormula="C33H63N2O8PRS"/>
      <species metaid="S_cpd17010_c0" id="S_cpd17010_c0" name="Fatty Acid (n-C5:0 ACP)" compartment="c" hasOnlySubstanceUnits="false" boundaryCondition="false" constant="false" fbc:charge="-1" fbc:chemicalFormula="C5H9OX"/>
      <species metaid="S_cpd17029_c0" id="S_cpd17029_c0" name="pentadecanoyl-ACP (n-C15:0ACP)" compartment="c" hasOnlySubstanceUnits="false" boundaryCondition="false" constant="false" fbc:charge="-1" fbc:chemicalFormula="C15H29OX"/>
      <species metaid="S_cpd17150_c0" id="S_cpd17150_c0" name="2-cis,6-trans-Farnesyl diphosphate" compartment="c" hasOnlySubstanceUnits="false" boundaryCondition="false" constant="false" fbc:charge="0" fbc:chemicalFormula="C15H28O7P2"/>
      <species metaid="S_cpd18009_c0" id="S_cpd18009_c0" name="Ethylmalonyl-CoA" compartment="c" hasOnlySubstanceUnits="false" boundaryCondition="false" constant="false" fbc:charge="0" fbc:chemicalFormula="C26H42N7O19P3S"/>
      <species metaid="S_cpdnew01_c0" id="S_cpdnew01_c0" name="Polyphosphate" compartment="c" hasOnlySubstanceUnits="false" boundaryCondition="false" constant="false" fbc:charge="-5" fbc:chemicalFormula="HO13P4"/>
      <species metaid="S_cpdnew02_c0" id="S_cpdnew02_c0" name="Amylotriosyl-trehalose" compartment="c" hasOnlySubstanceUnits="false" boundaryCondition="false" constant="false" fbc:charge="0" fbc:chemicalFormula="C30H52O26"/>
      <species metaid="S_cpdnew03_c0" id="S_cpdnew03_c0" name="2-Methylbutyrate" compartment="c" hasOnlySubstanceUnits="false" boundaryCondition="false" constant="false" fbc:charge="-1" fbc:chemicalFormula="C5H9O2"/>
      <species metaid="S_cpdnew03_ext" id="S_cpdnew03_ext" name="2-Methylbutyrate" compartment="c" hasOnlySubstanceUnits="false" boundaryCondition="false" constant="false" fbc:charge="-1" fbc:chemicalFormula="C5H9O2"/>
      <species metaid="S_cpdnew07_c0" id="S_cpdnew07_c0" name="alpha-D-hydroxy-ketomethiobutyric acid" compartment="c" hasOnlySubstanceUnits="false" boundaryCondition="false" constant="false" fbc:charge="0" fbc:chemicalFormula="C5H9O3S"/>
      <species metaid="S_cpdnew07_ext" id="S_cpdnew07_ext" name="alpha-D-hydroxy-ketomethiobutyric acid" compartment="c" hasOnlySubstanceUnits="false" boundaryCondition="false" constant="false" fbc:charge="0" fbc:chemicalFormula="C5H9O3S"/>
      <species metaid="S_cpdnew08_c0" id="S_cpdnew08_c0" name="Propionyl-ACP" compartment="c" hasOnlySubstanceUnits="false" boundaryCondition="false" constant="false" fbc:charge="-1" fbc:chemicalFormula="C14H25N2O8PRS"/>
      <species metaid="S_cpdnew09_c0" id="S_cpdnew09_c0" name="henicosanoyl-ACP" compartment="c" hasOnlySubstanceUnits="false" boundaryCondition="false" constant="false" fbc:charge="-1" fbc:chemicalFormula="C21H41OX"/>
      <species metaid="S_cpdnew10_c0" id="S_cpdnew10_c0" name="average fatty acyl-ACP" compartment="c" hasOnlySubstanceUnits="false" boundaryCondition="false" constant="false" fbc:charge="-1"/>
      <species metaid="S_cpdnew11_c0" id="S_cpdnew11_c0" name="Avg. Phosphatidylglycerol" compartment="c" hasOnlySubstanceUnits="false" boundaryCondition="false" constant="false" fbc:charge="0"/>
      <species metaid="S_cpdnew12_c0" id="S_cpdnew12_c0" name="Avg, Cardiolipin" compartment="c" hasOnlySubstanceUnits="false" boundaryCondition="false" constant="false" fbc:charge="0"/>
      <species metaid="S_cpdnew13_c0" id="S_cpdnew13_c0" name="Avg. Phosphatidylinositol" compartment="c" hasOnlySubstanceUnits="false" boundaryCondition="false" constant="false" fbc:charge="0"/>
      <species metaid="S_cpdnew14_c0" id="S_cpdnew14_c0" name="Avg. Lysophosphatidylinositol" compartment="c" hasOnlySubstanceUnits="false" boundaryCondition="false" constant="false" fbc:charge="0"/>
      <species metaid="S_cpdnew15_c0" id="S_cpdnew15_c0" name="Avg. Phosphatidylethanolamine" compartment="c" hasOnlySubstanceUnits="false" boundaryCondition="false" constant="false" fbc:charge="0"/>
      <species metaid="S_cpdnew16_c0" id="S_cpdnew16_c0" name="Avg. Acylphosphatidylglycerol" compartment="c" hasOnlySubstanceUnits="false" boundaryCondition="false" constant="false" fbc:charge="0"/>
      <species metaid="S_cpdnew17_c0" id="S_cpdnew17_c0" name="Avg. Diacylinositol mannoside" compartment="c" hasOnlySubstanceUnits="false" boundaryCondition="false" constant="false" fbc:charge="0"/>
      <species metaid="S_cpdnew18_c0" id="S_cpdnew18_c0" name="Propionibacterium lipids" compartment="c" hasOnlySubstanceUnits="false" boundaryCondition="false" constant="false" fbc:charge="0"/>
      <species metaid="S_cpdnew19_c0" id="S_cpdnew19_c0" name="UDP-2,3-diacetamido-2,3-dideoxy-D-mannuronate" compartment="c" hasOnlySubstanceUnits="false" boundaryCondition="false" constant="false" fbc:charge="-6"/>
      <species metaid="S_cpdnew20_c0" id="S_cpdnew20_c0" name="Polysaccharide" compartment="c" hasOnlySubstanceUnits="false" boundaryCondition="false" constant="false" fbc:charge="0"/>
      <species metaid="S_cpdnew21_c0" id="S_cpdnew21_c0" name="Lipomannan" compartment="c" hasOnlySubstanceUnits="false" boundaryCondition="false" constant="false" fbc:charge="0"/>
      <species metaid="S_cpdnew22_c0" id="S_cpdnew22_c0" name="Propionibacterium peptidoglycan" compartment="c" hasOnlySubstanceUnits="false" boundaryCondition="false" constant="false" fbc:charge="0"/>
      <species metaid="S_cpdnew23_c0" id="S_cpdnew23_c0" name="2Fe2S" compartment="c" hasOnlySubstanceUnits="false" boundaryCondition="false" constant="false" fbc:charge="2"/>
      <species metaid="S_cpdnew24_c0" id="S_cpdnew24_c0" name="4Fe4S" compartment="c" hasOnlySubstanceUnits="false" boundaryCondition="false" constant="false" fbc:charge="2"/>
      <species metaid="S_cpdnew25_c0" id="S_cpdnew25_c0" name="Menaquinol-9(4H)" compartment="c" hasOnlySubstanceUnits="false" boundaryCondition="false" constant="false" fbc:charge="-4"/>
      <species metaid="S_cpdnew26_c0" id="S_cpdnew26_c0" name="Small molecule pool" compartment="c" hasOnlySubstanceUnits="false" boundaryCondition="false" constant="false" fbc:charge="0"/>
      <species metaid="S_cpdnew27_c0" id="S_cpdnew27_c0" name="Propionibacterium cell wall" compartment="c" hasOnlySubstanceUnits="false" boundaryCondition="false" constant="false" fbc:charge="0"/>
      <species metaid="S_cpdnew28_c0" id="S_cpdnew28_c0" name="Dialurate" compartment="c" hasOnlySubstanceUnits="false" boundaryCondition="false" constant="false" fbc:charge="0"/>
      <species metaid="S_cpdnew28_ext" id="S_cpdnew28_ext" name="Dialurate" compartment="c" hasOnlySubstanceUnits="false" boundaryCondition="false" constant="false" fbc:charge="0"/>
    </listOfSpecies>
    <listOfParameters>
      <parameter id="FB1N1000" value="-1000" constant="true"/>
      <parameter id="FB2N10" value="-10" constant="true"/>
      <parameter id="FB3N0" value="0" constant="true"/>
      <parameter id="FB4N1000" value="1000" constant="true"/>
    </listOfParameters>
    <listOfReactions>
      <reaction metaid="rxn12008_c0" id="rxn12008_c0" name="rxn12008 c0" reversible="false" fast="false" fbc:lowerFluxBound="FB3N0" fbc:upperFluxBound="FB4N1000">
        <notes>
          <body xmlns="http://www.w3.org/1999/xhtml">
            <p>Confidence Level: 0</p>
          </body>
        </notes>
        <listOfReactants>
          <speciesReference species="S_cpd00113_c0" stoichiometry="1" constant="true"/>
          <speciesReference species="S_cpd02590_c0" stoichiometry="1" constant="true"/>
        </listOfReactants>
        <listOfProducts>
          <speciesReference species="S_cpd00012_c0" stoichiometry="1" constant="true"/>
          <speciesReference species="S_cpd02557_c0" stoichiometry="1" constant="true"/>
        </listOfProducts>
        <fbc:geneProductAssociation>
          <fbc:geneProductRef fbc:geneProduct="G_Propionibacterium_acidipropionici_55737__46__CDS__46__1304"/>
        </fbc:geneProductAssociation>
      </reaction>
      <reaction metaid="rxn00541_c0" id="rxn00541_c0" name="L-Threonine acetaldehyde-lyase c0" reversible="true" fast="false" fbc:lowerFluxBound="FB1N1000" fbc:upperFluxBound="FB4N1000">
        <notes>
          <body xmlns="http://www.w3.org/1999/xhtml">
            <p>Confidence Level: 0</p>
          </body>
        </notes>
        <listOfReactants>
          <speciesReference species="S_cpd00161_c0" stoichiometry="1" constant="true"/>
        </listOfReactants>
        <listOfProducts>
          <speciesReference species="S_cpd00033_c0" stoichiometry="1" constant="true"/>
          <speciesReference species="S_cpd00071_c0" stoichiometry="1" constant="true"/>
        </listOfProducts>
        <fbc:geneProductAssociation>
          <fbc:geneProductRef fbc:geneProduct="G_Propionibacterium_acidipropionici_55737__46__CDS__46__551"/>
        </fbc:geneProductAssociation>
      </reaction>
      <reaction metaid="rxn01199_c0" id="rxn01199_c0" name="ATP:D-xylulose 5-phosphotransferase c0" reversible="true" fast="false" fbc:lowerFluxBound="FB1N1000" fbc:upperFluxBound="FB4N1000">
        <notes>
          <body xmlns="http://www.w3.org/1999/xhtml">
            <p>Confidence Level: 0</p>
          </body>
        </notes>
        <listOfReactants>
          <speciesReference species="S_cpd00002_c0" stoichiometry="1" constant="true"/>
          <speciesReference species="S_cpd00259_c0" stoichiometry="1" constant="true"/>
        </listOfReactants>
        <listOfProducts>
          <speciesReference species="S_cpd00008_c0" stoichiometry="1" constant="true"/>
          <speciesReference species="S_cpd00198_c0" stoichiometry="1" constant="true"/>
        </listOfProducts>
        <fbc:geneProductAssociation>
          <fbc:geneProductRef fbc:geneProduct="G_Propionibacterium_acidipropionici_55737__46__CDS__46__2192"/>
        </fbc:geneProductAssociation>
      </reaction>
      <reaction metaid="rxn10215_c0" id="rxn10215_c0" name="anteisoheptadecanoyl-1-acylglycerol-3-phosphate O-acyltransferase c0" reversible="false" fast="false" fbc:lowerFluxBound="FB3N0" fbc:upperFluxBound="FB4N1000">
        <notes>
          <body xmlns="http://www.w3.org/1999/xhtml">
            <p>Confidence Level: 0</p>
          </body>
        </notes>
        <listOfReactants>
          <speciesReference species="S_cpd11434_c0" stoichiometry="1" constant="true"/>
          <speciesReference species="S_cpd15672_c0" stoichiometry="1" constant="true"/>
        </listOfReactants>
        <listOfProducts>
          <speciesReference species="S_cpd00010_c0" stoichiometry="1" constant="true"/>
          <speciesReference species="S_cpd15678_c0" stoichiometry="1" constant="true"/>
        </listOfProducts>
        <fbc:geneProductAssociation>
          <fbc:or>
            <fbc:geneProductRef fbc:geneProduct="G_Propionibacterium_acidipropionici_55737__46__CDS__46__1914"/>
            <fbc:geneProductRef fbc:geneProduct="G_Propionibacterium_acidipropionici_55737__46__CDS__46__3381"/>
            <fbc:geneProductRef fbc:geneProduct="G_Propionibacterium_acidipropionici_55737__46__CDS__46__273"/>
            <fbc:geneProductRef fbc:geneProduct="G_Propionibacterium_acidipropionici_55737__46__CDS__46__3380"/>
          </fbc:or>
        </fbc:geneProductAssociation>
      </reaction>
      <reaction metaid="rxn02483_c0" id="rxn02483_c0" name="4-Carboxymuconolactone carboxy-lyase c0" reversible="false" fast="false" fbc:lowerFluxBound="FB3N0" fbc:upperFluxBound="FB4N1000">
        <notes>
          <body xmlns="http://www.w3.org/1999/xhtml">
            <p>Confidence Level: 0</p>
          </body>
        </notes>
        <listOfReactants>
          <speciesReference species="S_cpd00067_c0" stoichiometry="1" constant="true"/>
          <speciesReference species="S_cpd00938_c0" stoichiometry="1" constant="true"/>
        </listOfReactants>
        <listOfProducts>
          <speciesReference species="S_cpd00011_c0" stoichiometry="1" constant="true"/>
          <speciesReference species="S_cpd02255_c0" stoichiometry="1" constant="true"/>
        </listOfProducts>
        <fbc:geneProductAssociation>
          <fbc:geneProductRef fbc:geneProduct="G_Propionibacterium_acidipropionici_55737__46__CDS__46__875"/>
        </fbc:geneProductAssociation>
      </reaction>
      <reaction metaid="rxn03638_c0" id="rxn03638_c0" name="Acetyl-CoA:D-glucosamine-1-phosphate N-acetyltransferase c0" reversible="false" fast="false" fbc:lowerFluxBound="FB3N0" fbc:upperFluxBound="FB4N1000">
        <notes>
          <body xmlns="http://www.w3.org/1999/xhtml">
            <p>Confidence Level: 0</p>
          </body>
        </notes>
        <listOfReactants>
          <speciesReference species="S_cpd00022_c0" stoichiometry="1" constant="true"/>
          <speciesReference species="S_cpd03671_c0" stoichiometry="1" constant="true"/>
        </listOfReactants>
        <listOfProducts>
          <speciesReference species="S_cpd00010_c0" stoichiometry="1" constant="true"/>
          <speciesReference species="S_cpd00067_c0" stoichiometry="1" constant="true"/>
          <speciesReference species="S_cpd02611_c0" stoichiometry="1" constant="true"/>
        </listOfProducts>
        <fbc:geneProductAssociation>
          <fbc:or>
            <fbc:geneProductRef fbc:geneProduct="G_Propionibacterium_acidipropionici_55737__46__CDS__46__3160"/>
            <fbc:geneProductRef fbc:geneProduct="G_Propionibacterium_acidipropionici_55737__46__CDS__46__198"/>
          </fbc:or>
        </fbc:geneProductAssociation>
      </reaction>
      <reaction metaid="rxn08851_c0" id="rxn08851_c0" name="Lysophospholipase L2 (2-acylglycerophosphoglycerol, n-C18:1) c0" reversible="true" fast="false" fbc:lowerFluxBound="FB1N1000" fbc:upperFluxBound="FB4N1000">
        <notes>
          <body xmlns="http://www.w3.org/1999/xhtml">
            <p>Confidence Level: 0</p>
          </body>
        </notes>
        <listOfReactants>
          <speciesReference species="S_cpd00001_c0" stoichiometry="1" constant="true"/>
          <speciesReference species="S_cpd15349_c0" stoichiometry="1" constant="true"/>
        </listOfReactants>
        <listOfProducts>
          <speciesReference species="S_cpd00067_c0" stoichiometry="1" constant="true"/>
          <speciesReference species="S_cpd02090_c0" stoichiometry="1" constant="true"/>
          <speciesReference species="S_cpd15269_c0" stoichiometry="1" constant="true"/>
        </listOfProducts>
        <fbc:geneProductAssociation>
          <fbc:or>
            <fbc:geneProductRef fbc:geneProduct="G_Propionibacterium_acidipropionici_55737__46__CDS__46__1985"/>
            <fbc:geneProductRef fbc:geneProduct="G_Propionibacterium_acidipropionici_55737__46__CDS__46__1380"/>
            <fbc:geneProductRef fbc:geneProduct="G_Propionibacterium_acidipropionici_55737__46__CDS__46__3257"/>
          </fbc:or>
        </fbc:geneProductAssociation>
      </reaction>
      <reaction metaid="rxn01675_c0" id="rxn01675_c0" name="dTTP:alpha-D-glucose-1-phosphate thymidylyltransferase c0" reversible="false" fast="false" fbc:lowerFluxBound="FB3N0" fbc:upperFluxBound="FB4N1000">
        <notes>
          <body xmlns="http://www.w3.org/1999/xhtml">
            <p>Confidence Level: 0</p>
          </body>
        </notes>
        <listOfReactants>
          <speciesReference species="S_cpd00089_c0" stoichiometry="1" constant="true"/>
          <speciesReference species="S_cpd00357_c0" stoichiometry="1" constant="true"/>
        </listOfReactants>
        <listOfProducts>
          <speciesReference species="S_cpd00012_c0" stoichiometry="1" constant="true"/>
          <speciesReference species="S_cpd00626_c0" stoichiometry="1" constant="true"/>
        </listOfProducts>
        <fbc:geneProductAssociation>
          <fbc:geneProductRef fbc:geneProduct="G_Propionibacterium_acidipropionici_55737__46__CDS__46__2657"/>
        </fbc:geneProductAssociation>
      </reaction>
      <reaction metaid="rxn12636_c0" id="rxn12636_c0" name="aminopeptidase c0" reversible="true" fast="false" fbc:lowerFluxBound="FB1N1000" fbc:upperFluxBound="FB4N1000">
        <notes>
          <body xmlns="http://www.w3.org/1999/xhtml">
            <p>Confidence Level: 0</p>
          </body>
        </notes>
        <listOfReactants>
          <speciesReference species="S_cpd00001_c0" stoichiometry="1" constant="true"/>
          <speciesReference species="S_cpd00067_c0" stoichiometry="1" constant="true"/>
          <speciesReference species="S_cpd11590_c0" stoichiometry="1" constant="true"/>
        </listOfReactants>
        <listOfProducts>
          <speciesReference species="S_cpd00035_c0" stoichiometry="1" constant="true"/>
          <speciesReference species="S_cpd00060_c0" stoichiometry="1" constant="true"/>
        </listOfProducts>
        <fbc:geneProductAssociation>
          <fbc:or>
            <fbc:geneProductRef fbc:geneProduct="G_Propionibacterium_acidipropionici_55737__46__CDS__46__861"/>
            <fbc:geneProductRef fbc:geneProduct="G_Propionibacterium_acidipropionici_55737__46__CDS__46__1224"/>
            <fbc:geneProductRef fbc:geneProduct="G_Propionibacterium_acidipropionici_55737__46__CDS__46__3329"/>
            <fbc:geneProductRef fbc:geneProduct="G_Propionibacterium_acidipropionici_55737__46__CDS__46__1395"/>
            <fbc:geneProductRef fbc:geneProduct="G_Propionibacterium_acidipropionici_55737__46__CDS__46__1010"/>
          </fbc:or>
        </fbc:geneProductAssociation>
      </reaction>
      <reaction metaid="rxn12644_c0" id="rxn12644_c0" name="aminopeptidase c0" reversible="true" fast="false" fbc:lowerFluxBound="FB1N1000" fbc:upperFluxBound="FB4N1000">
        <notes>
          <body xmlns="http://www.w3.org/1999/xhtml">
            <p>Confidence Level: 0</p>
          </body>
        </notes>
        <listOfReactants>
          <speciesReference species="S_cpd00001_c0" stoichiometry="1" constant="true"/>
          <speciesReference species="S_cpd11582_c0" stoichiometry="1" constant="true"/>
        </listOfReactants>
        <listOfProducts>
          <speciesReference species="S_cpd00035_c0" stoichiometry="1" constant="true"/>
          <speciesReference species="S_cpd00161_c0" stoichiometry="1" constant="true"/>
        </listOfProducts>
        <fbc:geneProductAssociation>
          <fbc:or>
            <fbc:geneProductRef fbc:geneProduct="G_Propionibacterium_acidipropionici_55737__46__CDS__46__861"/>
            <fbc:geneProductRef fbc:geneProduct="G_Propionibacterium_acidipropionici_55737__46__CDS__46__1395"/>
            <fbc:geneProductRef fbc:geneProduct="G_Propionibacterium_acidipropionici_55737__46__CDS__46__1010"/>
            <fbc:geneProductRef fbc:geneProduct="G_Propionibacterium_acidipropionici_55737__46__CDS__46__1224"/>
            <fbc:geneProductRef fbc:geneProduct="G_Propionibacterium_acidipropionici_55737__46__CDS__46__3329"/>
          </fbc:or>
        </fbc:geneProductAssociation>
      </reaction>
      <reaction metaid="rxn05536_c0" id="rxn05536_c0" name="Dipeptide transport via ABC system (met-ala) c0" reversible="false" fast="false" fbc:lowerFluxBound="FB3N0" fbc:upperFluxBound="FB4N1000">
        <notes>
          <body xmlns="http://www.w3.org/1999/xhtml">
            <p>Confidence Level: 0</p>
          </body>
        </notes>
        <listOfReactants>
          <speciesReference species="S_cpd00001_c0" stoichiometry="1" constant="true"/>
          <speciesReference species="S_cpd00002_c0" stoichiometry="1" constant="true"/>
          <speciesReference species="S_cpd11590_ext" stoichiometry="1" constant="true"/>
        </listOfReactants>
        <listOfProducts>
          <speciesReference species="S_cpd00008_c0" stoichiometry="1" constant="true"/>
          <speciesReference species="S_cpd00009_c0" stoichiometry="1" constant="true"/>
          <speciesReference species="S_cpd00067_c0" stoichiometry="1" constant="true"/>
          <speciesReference species="S_cpd11590_c0" stoichiometry="1" constant="true"/>
        </listOfProducts>
      </reaction>
      <reaction metaid="rxn08800_c0" id="rxn08800_c0" name="Lysophospholipase L1 (2-acylglycerophosphotidate, n-C16:1) (periplasm) c0" reversible="true" fast="false" fbc:lowerFluxBound="FB1N1000" fbc:upperFluxBound="FB4N1000">
        <notes>
          <body xmlns="http://www.w3.org/1999/xhtml">
            <p>Confidence Level: 0</p>
          </body>
        </notes>
        <listOfReactants>
          <speciesReference species="S_cpd00001_c0" stoichiometry="1" constant="true"/>
          <speciesReference species="S_cpd15326_c0" stoichiometry="1" constant="true"/>
        </listOfReactants>
        <listOfProducts>
          <speciesReference species="S_cpd00067_c0" stoichiometry="1" constant="true"/>
          <speciesReference species="S_cpd00080_c0" stoichiometry="1" constant="true"/>
          <speciesReference species="S_cpd15237_c0" stoichiometry="1" constant="true"/>
        </listOfProducts>
        <fbc:geneProductAssociation>
          <fbc:or>
            <fbc:geneProductRef fbc:geneProduct="G_Propionibacterium_acidipropionici_55737__46__CDS__46__1985"/>
            <fbc:geneProductRef fbc:geneProduct="G_Propionibacterium_acidipropionici_55737__46__CDS__46__1380"/>
            <fbc:geneProductRef fbc:geneProduct="G_Propionibacterium_acidipropionici_55737__46__CDS__46__3257"/>
          </fbc:or>
        </fbc:geneProductAssociation>
      </reaction>
      <reaction metaid="rxn01387_c0" id="rxn01387_c0" name="Isocitrate:NADP+ oxidoreductase (decarboxylating) c0" reversible="true" fast="false" fbc:lowerFluxBound="FB1N1000" fbc:upperFluxBound="FB4N1000">
        <notes>
          <body xmlns="http://www.w3.org/1999/xhtml">
            <p>Confidence Level: 0</p>
          </body>
        </notes>
        <listOfReactants>
          <speciesReference species="S_cpd00006_c0" stoichiometry="1" constant="true"/>
          <speciesReference species="S_cpd00260_c0" stoichiometry="1" constant="true"/>
        </listOfReactants>
        <listOfProducts>
          <speciesReference species="S_cpd00005_c0" stoichiometry="1" constant="true"/>
          <speciesReference species="S_cpd00067_c0" stoichiometry="1" constant="true"/>
          <speciesReference species="S_cpd03187_c0" stoichiometry="1" constant="true"/>
        </listOfProducts>
        <fbc:geneProductAssociation>
          <fbc:geneProductRef fbc:geneProduct="G_Propionibacterium_acidipropionici_55737__46__CDS__46__1135"/>
        </fbc:geneProductAssociation>
      </reaction>
      <reaction metaid="rxn00124_c0" id="rxn00124_c0" name="ATP:pyridoxal 5&apos;-phosphotransferase c0" reversible="true" fast="false" fbc:lowerFluxBound="FB1N1000" fbc:upperFluxBound="FB4N1000">
        <notes>
          <body xmlns="http://www.w3.org/1999/xhtml">
            <p>Confidence Level: 0</p>
          </body>
        </notes>
        <listOfReactants>
          <speciesReference species="S_cpd00002_c0" stoichiometry="1" constant="true"/>
          <speciesReference species="S_cpd00215_c0" stoichiometry="1" constant="true"/>
        </listOfReactants>
        <listOfProducts>
          <speciesReference species="S_cpd00008_c0" stoichiometry="1" constant="true"/>
          <speciesReference species="S_cpd00016_c0" stoichiometry="1" constant="true"/>
        </listOfProducts>
        <fbc:geneProductAssociation>
          <fbc:geneProductRef fbc:geneProduct="G_Propionibacterium_acidipropionici_55737__46__CDS__46__574"/>
        </fbc:geneProductAssociation>
      </reaction>
      <reaction metaid="rxn08823_c0" id="rxn08823_c0" name="Lysophospholipase L2 (2-acylglycerophosphotidate, n-C18:1) c0" reversible="true" fast="false" fbc:lowerFluxBound="FB1N1000" fbc:upperFluxBound="FB4N1000">
        <notes>
          <body xmlns="http://www.w3.org/1999/xhtml">
            <p>Confidence Level: 0</p>
          </body>
        </notes>
        <listOfReactants>
          <speciesReference species="S_cpd00001_c0" stoichiometry="1" constant="true"/>
          <speciesReference species="S_cpd15357_c0" stoichiometry="1" constant="true"/>
        </listOfReactants>
        <listOfProducts>
          <speciesReference species="S_cpd00067_c0" stoichiometry="1" constant="true"/>
          <speciesReference species="S_cpd00080_c0" stoichiometry="1" constant="true"/>
          <speciesReference species="S_cpd15269_c0" stoichiometry="1" constant="true"/>
        </listOfProducts>
        <fbc:geneProductAssociation>
          <fbc:or>
            <fbc:geneProductRef fbc:geneProduct="G_Propionibacterium_acidipropionici_55737__46__CDS__46__1985"/>
            <fbc:geneProductRef fbc:geneProduct="G_Propionibacterium_acidipropionici_55737__46__CDS__46__1380"/>
            <fbc:geneProductRef fbc:geneProduct="G_Propionibacterium_acidipropionici_55737__46__CDS__46__3257"/>
          </fbc:or>
        </fbc:geneProductAssociation>
      </reaction>
      <reaction metaid="rxn05168_c0" id="rxn05168_c0" name="L-Valine-ABC transport c0" reversible="false" fast="false" fbc:lowerFluxBound="FB3N0" fbc:upperFluxBound="FB4N1000">
        <notes>
          <body xmlns="http://www.w3.org/1999/xhtml">
            <p>Confidence Level: 0</p>
          </body>
        </notes>
        <listOfReactants>
          <speciesReference species="S_cpd00001_c0" stoichiometry="1" constant="true"/>
          <speciesReference species="S_cpd00002_c0" stoichiometry="1" constant="true"/>
          <speciesReference species="S_cpd00156_ext" stoichiometry="1" constant="true"/>
        </listOfReactants>
        <listOfProducts>
          <speciesReference species="S_cpd00008_c0" stoichiometry="1" constant="true"/>
          <speciesReference species="S_cpd00009_c0" stoichiometry="1" constant="true"/>
          <speciesReference species="S_cpd00067_c0" stoichiometry="1" constant="true"/>
          <speciesReference species="S_cpd00156_c0" stoichiometry="1" constant="true"/>
        </listOfProducts>
        <fbc:geneProductAssociation>
          <fbc:and>
            <fbc:geneProductRef fbc:geneProduct="G_Propionibacterium_acidipropionici_55737__46__CDS__46__1371"/>
            <fbc:geneProductRef fbc:geneProduct="G_Propionibacterium_acidipropionici_55737__46__CDS__46__1374"/>
            <fbc:geneProductRef fbc:geneProduct="G_Propionibacterium_acidipropionici_55737__46__CDS__46__1372"/>
            <fbc:geneProductRef fbc:geneProduct="G_Propionibacterium_acidipropionici_55737__46__CDS__46__1375"/>
            <fbc:geneProductRef fbc:geneProduct="G_Propionibacterium_acidipropionici_55737__46__CDS__46__1373"/>
          </fbc:and>
        </fbc:geneProductAssociation>
      </reaction>
      <reaction metaid="rxn00744_c0" id="rxn00744_c0" name="ATP:glycerone phosphotransferase c0" reversible="true" fast="false" fbc:lowerFluxBound="FB1N1000" fbc:upperFluxBound="FB4N1000">
        <notes>
          <body xmlns="http://www.w3.org/1999/xhtml">
            <p>Confidence Level: 0</p>
          </body>
        </notes>
        <listOfReactants>
          <speciesReference species="S_cpd00002_c0" stoichiometry="1" constant="true"/>
          <speciesReference species="S_cpd00157_c0" stoichiometry="1" constant="true"/>
        </listOfReactants>
        <listOfProducts>
          <speciesReference species="S_cpd00008_c0" stoichiometry="1" constant="true"/>
          <speciesReference species="S_cpd00095_c0" stoichiometry="1" constant="true"/>
        </listOfProducts>
        <fbc:geneProductAssociation>
          <fbc:or>
            <fbc:geneProductRef fbc:geneProduct="G_Propionibacterium_acidipropionici_55737__46__CDS__46__3279"/>
            <fbc:geneProductRef fbc:geneProduct="G_Propionibacterium_acidipropionici_55737__46__CDS__46__1715"/>
          </fbc:or>
        </fbc:geneProductAssociation>
      </reaction>
      <reaction metaid="rxn01737_c0" id="rxn01737_c0" name="Raffinose fructohydrolase c0" reversible="false" fast="false" fbc:lowerFluxBound="FB3N0" fbc:upperFluxBound="FB4N1000">
        <notes>
          <body xmlns="http://www.w3.org/1999/xhtml">
            <p>Confidence Level: 0</p>
          </body>
        </notes>
        <listOfReactants>
          <speciesReference species="S_cpd00001_c0" stoichiometry="1" constant="true"/>
          <speciesReference species="S_cpd00382_c0" stoichiometry="1" constant="true"/>
        </listOfReactants>
        <listOfProducts>
          <speciesReference species="S_cpd00082_c0" stoichiometry="1" constant="true"/>
          <speciesReference species="S_cpd03198_c0" stoichiometry="1" constant="true"/>
        </listOfProducts>
        <fbc:geneProductAssociation>
          <fbc:geneProductRef fbc:geneProduct="G_Propionibacterium_acidipropionici_55737__46__CDS__46__1973"/>
        </fbc:geneProductAssociation>
      </reaction>
      <reaction metaid="rxn05544_c0" id="rxn05544_c0" name="Dipeptide transport via ABC system (ala-leu) c0" reversible="false" fast="false" fbc:lowerFluxBound="FB3N0" fbc:upperFluxBound="FB4N1000">
        <notes>
          <body xmlns="http://www.w3.org/1999/xhtml">
            <p>Confidence Level: 0</p>
          </body>
        </notes>
        <listOfReactants>
          <speciesReference species="S_cpd00001_c0" stoichiometry="1" constant="true"/>
          <speciesReference species="S_cpd00002_c0" stoichiometry="1" constant="true"/>
          <speciesReference species="S_cpd11583_ext" stoichiometry="1" constant="true"/>
        </listOfReactants>
        <listOfProducts>
          <speciesReference species="S_cpd00008_c0" stoichiometry="1" constant="true"/>
          <speciesReference species="S_cpd00009_c0" stoichiometry="1" constant="true"/>
          <speciesReference species="S_cpd00067_c0" stoichiometry="1" constant="true"/>
          <speciesReference species="S_cpd11583_c0" stoichiometry="1" constant="true"/>
        </listOfProducts>
      </reaction>
      <reaction metaid="rxn05549_c0" id="rxn05549_c0" name="Deoxyribose transport via ABC system c0" reversible="false" fast="false" fbc:lowerFluxBound="FB3N0" fbc:upperFluxBound="FB4N1000">
        <notes>
          <body xmlns="http://www.w3.org/1999/xhtml">
            <p>Confidence Level: 0</p>
          </body>
        </notes>
        <listOfReactants>
          <speciesReference species="S_cpd00001_c0" stoichiometry="1" constant="true"/>
          <speciesReference species="S_cpd00002_c0" stoichiometry="1" constant="true"/>
          <speciesReference species="S_cpd01242_ext" stoichiometry="1" constant="true"/>
        </listOfReactants>
        <listOfProducts>
          <speciesReference species="S_cpd00008_c0" stoichiometry="1" constant="true"/>
          <speciesReference species="S_cpd00009_c0" stoichiometry="1" constant="true"/>
          <speciesReference species="S_cpd00067_c0" stoichiometry="1" constant="true"/>
          <speciesReference species="S_cpd01242_c0" stoichiometry="1" constant="true"/>
        </listOfProducts>
      </reaction>
      <reaction metaid="rxn03910_c0" id="rxn03910_c0" name="2-Phospho-4-(cytidine 5&apos;-diphospho)-2-C-methyl-D-erythritol c0" reversible="true" fast="false" fbc:lowerFluxBound="FB1N1000" fbc:upperFluxBound="FB4N1000">
        <notes>
          <body xmlns="http://www.w3.org/1999/xhtml">
            <p>Confidence Level: 0</p>
          </body>
        </notes>
        <listOfReactants>
          <speciesReference species="S_cpd08288_c0" stoichiometry="1" constant="true"/>
        </listOfReactants>
        <listOfProducts>
          <speciesReference species="S_cpd00046_c0" stoichiometry="1" constant="true"/>
          <speciesReference species="S_cpd08301_c0" stoichiometry="1" constant="true"/>
        </listOfProducts>
        <fbc:geneProductAssociation>
          <fbc:geneProductRef fbc:geneProduct="G_Propionibacterium_acidipropionici_55737__46__CDS__46__2913"/>
        </fbc:geneProductAssociation>
      </reaction>
      <reaction metaid="rxn05616_c0" id="rxn05616_c0" name="magnesium transport in/out via permease (no H+) c0" reversible="true" fast="false" fbc:lowerFluxBound="FB1N1000" fbc:upperFluxBound="FB4N1000">
        <notes>
          <body xmlns="http://www.w3.org/1999/xhtml">
            <p>Confidence Level: 0</p>
          </body>
        </notes>
        <listOfReactants>
          <speciesReference species="S_cpd00254_c0" stoichiometry="1" constant="true"/>
        </listOfReactants>
        <listOfProducts>
          <speciesReference species="S_cpd00254_ext" stoichiometry="1" constant="true"/>
        </listOfProducts>
        <fbc:geneProductAssociation>
          <fbc:geneProductRef fbc:geneProduct="G_Propionibacterium_acidipropionici_55737__46__CDS__46__3328"/>
        </fbc:geneProductAssociation>
      </reaction>
      <reaction metaid="rxn00816_c0" id="rxn00816_c0" name="Lactose galactohydrolase c0" reversible="true" fast="false" fbc:lowerFluxBound="FB1N1000" fbc:upperFluxBound="FB4N1000">
        <notes>
          <body xmlns="http://www.w3.org/1999/xhtml">
            <p>Confidence Level: 0</p>
          </body>
        </notes>
        <listOfReactants>
          <speciesReference species="S_cpd00001_c0" stoichiometry="1" constant="true"/>
          <speciesReference species="S_cpd00208_c0" stoichiometry="1" constant="true"/>
        </listOfReactants>
        <listOfProducts>
          <speciesReference species="S_cpd00027_c0" stoichiometry="1" constant="true"/>
          <speciesReference species="S_cpd00108_c0" stoichiometry="1" constant="true"/>
        </listOfProducts>
        <fbc:geneProductAssociation>
          <fbc:or>
            <fbc:geneProductRef fbc:geneProduct="G_Propionibacterium_acidipropionici_55737__46__CDS__46__2842"/>
            <fbc:geneProductRef fbc:geneProduct="G_Propionibacterium_acidipropionici_55737__46__CDS__46__2705"/>
            <fbc:geneProductRef fbc:geneProduct="G_Propionibacterium_acidipropionici_55737__46__CDS__46__2619"/>
            <fbc:geneProductRef fbc:geneProduct="G_Propionibacterium_acidipropionici_55737__46__CDS__46__2841"/>
            <fbc:geneProductRef fbc:geneProduct="G_Propionibacterium_acidipropionici_55737__46__CDS__46__2403"/>
            <fbc:geneProductRef fbc:geneProduct="G_Propionibacterium_acidipropionici_55737__46__CDS__46__1248"/>
            <fbc:geneProductRef fbc:geneProduct="G_Propionibacterium_acidipropionici_55737__46__CDS__46__2174"/>
          </fbc:or>
        </fbc:geneProductAssociation>
      </reaction>
      <reaction metaid="rxn12848_c0" id="rxn12848_c0" name="Gly-Cys ABC transporters c0" reversible="false" fast="false" fbc:lowerFluxBound="FB3N0" fbc:upperFluxBound="FB4N1000">
        <notes>
          <body xmlns="http://www.w3.org/1999/xhtml">
            <p>Confidence Level: 0</p>
          </body>
        </notes>
        <listOfReactants>
          <speciesReference species="S_cpd00001_c0" stoichiometry="1" constant="true"/>
          <speciesReference species="S_cpd00002_c0" stoichiometry="1" constant="true"/>
          <speciesReference species="S_cpd15603_ext" stoichiometry="1" constant="true"/>
        </listOfReactants>
        <listOfProducts>
          <speciesReference species="S_cpd00008_c0" stoichiometry="1" constant="true"/>
          <speciesReference species="S_cpd00009_c0" stoichiometry="1" constant="true"/>
          <speciesReference species="S_cpd00067_c0" stoichiometry="1" constant="true"/>
          <speciesReference species="S_cpd15603_c0" stoichiometry="1" constant="true"/>
        </listOfProducts>
      </reaction>
      <reaction metaid="rxn02212_c0" id="rxn02212_c0" name="2-Dehydro-3-deoxy-D-arabino-heptonate 7-phosphate phosphate-lyase c0" reversible="false" fast="false" fbc:lowerFluxBound="FB3N0" fbc:upperFluxBound="FB4N1000">
        <notes>
          <body xmlns="http://www.w3.org/1999/xhtml">
            <p>Confidence Level: 0</p>
          </body>
        </notes>
        <listOfReactants>
          <speciesReference species="S_cpd02857_c0" stoichiometry="1" constant="true"/>
        </listOfReactants>
        <listOfProducts>
          <speciesReference species="S_cpd00009_c0" stoichiometry="1" constant="true"/>
          <speciesReference species="S_cpd00067_c0" stoichiometry="1" constant="true"/>
          <speciesReference species="S_cpd00699_c0" stoichiometry="1" constant="true"/>
        </listOfProducts>
        <fbc:geneProductAssociation>
          <fbc:geneProductRef fbc:geneProduct="G_Propionibacterium_acidipropionici_55737__46__CDS__46__483"/>
        </fbc:geneProductAssociation>
      </reaction>
      <reaction metaid="rxn03419_c0" id="rxn03419_c0" name="Formamidopyrimidine nucleoside triphosphate 7,8-8,9-dihydrolase c0" reversible="true" fast="false" fbc:lowerFluxBound="FB1N1000" fbc:upperFluxBound="FB4N1000">
        <notes>
          <body xmlns="http://www.w3.org/1999/xhtml">
            <p>Confidence Level: 0</p>
          </body>
        </notes>
        <listOfReactants>
          <speciesReference species="S_cpd00001_c0" stoichiometry="1" constant="true"/>
          <speciesReference species="S_cpd03518_c0" stoichiometry="1" constant="true"/>
        </listOfReactants>
        <listOfProducts>
          <speciesReference species="S_cpd00047_c0" stoichiometry="1" constant="true"/>
          <speciesReference species="S_cpd00067_c0" stoichiometry="1" constant="true"/>
          <speciesReference species="S_cpd03519_c0" stoichiometry="1" constant="true"/>
        </listOfProducts>
        <fbc:geneProductAssociation>
          <fbc:geneProductRef fbc:geneProduct="G_Propionibacterium_acidipropionici_55737__46__CDS__46__1519"/>
        </fbc:geneProductAssociation>
      </reaction>
      <reaction metaid="rxn05408_c0" id="rxn05408_c0" name="2-methylpropionyl-CoA:[acyl-carrier-protein] transferase c0" reversible="true" fast="false" fbc:lowerFluxBound="FB1N1000" fbc:upperFluxBound="FB4N1000">
        <notes>
          <body xmlns="http://www.w3.org/1999/xhtml">
            <p>Confidence Level: 0</p>
          </body>
        </notes>
        <listOfReactants>
          <speciesReference species="S_cpd00481_c0" stoichiometry="1" constant="true"/>
          <speciesReference species="S_cpd11493_c0" stoichiometry="1" constant="true"/>
        </listOfReactants>
        <listOfProducts>
          <speciesReference species="S_cpd00010_c0" stoichiometry="1" constant="true"/>
          <speciesReference species="S_cpd11545_c0" stoichiometry="1" constant="true"/>
        </listOfProducts>
        <fbc:geneProductAssociation>
          <fbc:geneProductRef fbc:geneProduct="G_Propionibacterium_acidipropionici_55737__46__CDS__46__768"/>
        </fbc:geneProductAssociation>
      </reaction>
      <reaction metaid="rxn05614_c0" id="rxn05614_c0" name="L-methionine R-oxide transport via ABC system c0" reversible="false" fast="false" fbc:lowerFluxBound="FB3N0" fbc:upperFluxBound="FB4N1000">
        <notes>
          <body xmlns="http://www.w3.org/1999/xhtml">
            <p>Confidence Level: 0</p>
          </body>
        </notes>
        <listOfReactants>
          <speciesReference species="S_cpd00001_c0" stoichiometry="1" constant="true"/>
          <speciesReference species="S_cpd00002_c0" stoichiometry="1" constant="true"/>
          <speciesReference species="S_cpd11576_ext" stoichiometry="1" constant="true"/>
        </listOfReactants>
        <listOfProducts>
          <speciesReference species="S_cpd00008_c0" stoichiometry="1" constant="true"/>
          <speciesReference species="S_cpd00009_c0" stoichiometry="1" constant="true"/>
          <speciesReference species="S_cpd00067_c0" stoichiometry="1" constant="true"/>
          <speciesReference species="S_cpd11576_c0" stoichiometry="1" constant="true"/>
        </listOfProducts>
        <fbc:geneProductAssociation>
          <fbc:and>
            <fbc:geneProductRef fbc:geneProduct="G_Propionibacterium_acidipropionici_55737__46__CDS__46__1157"/>
            <fbc:geneProductRef fbc:geneProduct="G_Propionibacterium_acidipropionici_55737__46__CDS__46__1159"/>
            <fbc:geneProductRef fbc:geneProduct="G_Propionibacterium_acidipropionici_55737__46__CDS__46__1158"/>
          </fbc:and>
        </fbc:geneProductAssociation>
      </reaction>
      <reaction metaid="rxn00248_c0" id="rxn00248_c0" name="(S)-malate:NAD+ oxidoreductase c0" reversible="true" fast="false" fbc:lowerFluxBound="FB1N1000" fbc:upperFluxBound="FB4N1000">
        <notes>
          <body xmlns="http://www.w3.org/1999/xhtml">
            <p>Confidence Level: 0</p>
          </body>
        </notes>
        <listOfReactants>
          <speciesReference species="S_cpd00003_c0" stoichiometry="1" constant="true"/>
          <speciesReference species="S_cpd00130_c0" stoichiometry="1" constant="true"/>
        </listOfReactants>
        <listOfProducts>
          <speciesReference species="S_cpd00004_c0" stoichiometry="1" constant="true"/>
          <speciesReference species="S_cpd00032_c0" stoichiometry="1" constant="true"/>
          <speciesReference species="S_cpd00067_c0" stoichiometry="1" constant="true"/>
        </listOfProducts>
        <fbc:geneProductAssociation>
          <fbc:geneProductRef fbc:geneProduct="G_Propionibacterium_acidipropionici_55737__46__CDS__46__1137"/>
        </fbc:geneProductAssociation>
      </reaction>
      <reaction metaid="rxn05734_c0" id="rxn05734_c0" name="aldehyde dehydrogenase (glyoxylate, NAD) c0" reversible="true" fast="false" fbc:lowerFluxBound="FB1N1000" fbc:upperFluxBound="FB4N1000">
        <notes>
          <body xmlns="http://www.w3.org/1999/xhtml">
            <p>Confidence Level: 0</p>
          </body>
        </notes>
        <listOfReactants>
          <speciesReference species="S_cpd00001_c0" stoichiometry="1" constant="true"/>
          <speciesReference species="S_cpd00003_c0" stoichiometry="1" constant="true"/>
          <speciesReference species="S_cpd00040_c0" stoichiometry="1" constant="true"/>
        </listOfReactants>
        <listOfProducts>
          <speciesReference species="S_cpd00004_c0" stoichiometry="1" constant="true"/>
          <speciesReference species="S_cpd00067_c0" stoichiometry="2" constant="true"/>
          <speciesReference species="S_cpd00180_c0" stoichiometry="1" constant="true"/>
        </listOfProducts>
        <fbc:geneProductAssociation>
          <fbc:or>
            <fbc:geneProductRef fbc:geneProduct="G_Propionibacterium_acidipropionici_55737__46__CDS__46__2415"/>
            <fbc:geneProductRef fbc:geneProduct="G_Propionibacterium_acidipropionici_55737__46__CDS__46__2031"/>
          </fbc:or>
        </fbc:geneProductAssociation>
      </reaction>
      <reaction metaid="rxn01302_c0" id="rxn01302_c0" name="L-Homoserine:NADP+ oxidoreductase c0" reversible="false" fast="false" fbc:lowerFluxBound="FB3N0" fbc:upperFluxBound="FB4N1000">
        <notes>
          <body xmlns="http://www.w3.org/1999/xhtml">
            <p>Confidence Level: 0</p>
          </body>
        </notes>
        <listOfReactants>
          <speciesReference species="S_cpd00005_c0" stoichiometry="1" constant="true"/>
          <speciesReference species="S_cpd00067_c0" stoichiometry="1" constant="true"/>
          <speciesReference species="S_cpd00346_c0" stoichiometry="1" constant="true"/>
        </listOfReactants>
        <listOfProducts>
          <speciesReference species="S_cpd00006_c0" stoichiometry="1" constant="true"/>
          <speciesReference species="S_cpd00227_c0" stoichiometry="1" constant="true"/>
        </listOfProducts>
        <fbc:geneProductAssociation>
          <fbc:geneProductRef fbc:geneProduct="G_Propionibacterium_acidipropionici_55737__46__CDS__46__350"/>
        </fbc:geneProductAssociation>
      </reaction>
      <reaction metaid="rxn05422_c0" id="rxn05422_c0" name="10-methyl-3-oxo-undecanoyl-ACP:NADP+ oxidoreductase c0" reversible="true" fast="false" fbc:lowerFluxBound="FB1N1000" fbc:upperFluxBound="FB4N1000">
        <notes>
          <body xmlns="http://www.w3.org/1999/xhtml">
            <p>Confidence Level: 0</p>
          </body>
        </notes>
        <listOfReactants>
          <speciesReference species="S_cpd00005_c0" stoichiometry="1" constant="true"/>
          <speciesReference species="S_cpd00067_c0" stoichiometry="1" constant="true"/>
          <speciesReference species="S_cpd11558_c0" stoichiometry="1" constant="true"/>
        </listOfReactants>
        <listOfProducts>
          <speciesReference species="S_cpd00006_c0" stoichiometry="1" constant="true"/>
          <speciesReference species="S_cpd11559_c0" stoichiometry="1" constant="true"/>
        </listOfProducts>
        <fbc:geneProductAssociation>
          <fbc:or>
            <fbc:geneProductRef fbc:geneProduct="G_Propionibacterium_acidipropionici_55737__46__CDS__46__955"/>
            <fbc:geneProductRef fbc:geneProduct="G_Propionibacterium_acidipropionici_55737__46__CDS__46__2161"/>
            <fbc:geneProductRef fbc:geneProduct="G_Propionibacterium_acidipropionici_55737__46__CDS__46__1640"/>
            <fbc:geneProductRef fbc:geneProduct="G_Propionibacterium_acidipropionici_55737__46__CDS__46__958"/>
          </fbc:or>
        </fbc:geneProductAssociation>
      </reaction>
      <reaction metaid="rxn00979_c0" id="rxn00979_c0" name="glycolaldehyde:NAD+ oxidoreductase c0" reversible="false" fast="false" fbc:lowerFluxBound="FB3N0" fbc:upperFluxBound="FB4N1000">
        <notes>
          <body xmlns="http://www.w3.org/1999/xhtml">
            <p>Confidence Level: 0</p>
          </body>
        </notes>
        <listOfReactants>
          <speciesReference species="S_cpd00001_c0" stoichiometry="1" constant="true"/>
          <speciesReference species="S_cpd00003_c0" stoichiometry="1" constant="true"/>
          <speciesReference species="S_cpd00229_c0" stoichiometry="1" constant="true"/>
        </listOfReactants>
        <listOfProducts>
          <speciesReference species="S_cpd00004_c0" stoichiometry="1" constant="true"/>
          <speciesReference species="S_cpd00067_c0" stoichiometry="2" constant="true"/>
          <speciesReference species="S_cpd00139_c0" stoichiometry="1" constant="true"/>
        </listOfProducts>
        <fbc:geneProductAssociation>
          <fbc:geneProductRef fbc:geneProduct="G_Propionibacterium_acidipropionici_55737__46__CDS__46__2750"/>
        </fbc:geneProductAssociation>
      </reaction>
      <reaction metaid="rxn05448_c0" id="rxn05448_c0" name="10-methyl-trans-undec-2-enoyl-ACP:NAD+ oxidoreductase (A-specific) c0" reversible="false" fast="false" fbc:lowerFluxBound="FB3N0" fbc:upperFluxBound="FB4N1000">
        <notes>
          <body xmlns="http://www.w3.org/1999/xhtml">
            <p>Confidence Level: 0</p>
          </body>
        </notes>
        <listOfReactants>
          <speciesReference species="S_cpd00004_c0" stoichiometry="1" constant="true"/>
          <speciesReference species="S_cpd00067_c0" stoichiometry="1" constant="true"/>
          <speciesReference species="S_cpd11560_c0" stoichiometry="1" constant="true"/>
        </listOfReactants>
        <listOfProducts>
          <speciesReference species="S_cpd00003_c0" stoichiometry="1" constant="true"/>
          <speciesReference species="S_cpd11561_c0" stoichiometry="1" constant="true"/>
        </listOfProducts>
        <fbc:geneProductAssociation>
          <fbc:geneProductRef fbc:geneProduct="G_Propionibacterium_acidipropionici_55737__46__CDS__46__954"/>
        </fbc:geneProductAssociation>
      </reaction>
      <reaction metaid="rxn00048_c0" id="rxn00048_c0" name="6,7-Dimethyl-8-(1-D-ribityl)lumazine:6,7-dimethyl-8-(1-D-ribityl) c0" reversible="false" fast="false" fbc:lowerFluxBound="FB3N0" fbc:upperFluxBound="FB4N1000">
        <notes>
          <body xmlns="http://www.w3.org/1999/xhtml">
            <p>Confidence Level: 0</p>
          </body>
        </notes>
        <listOfReactants>
          <speciesReference species="S_cpd02656_c0" stoichiometry="2" constant="true"/>
        </listOfReactants>
        <listOfProducts>
          <speciesReference species="S_cpd00220_c0" stoichiometry="1" constant="true"/>
          <speciesReference species="S_cpd02882_c0" stoichiometry="1" constant="true"/>
        </listOfProducts>
        <fbc:geneProductAssociation>
          <fbc:geneProductRef fbc:geneProduct="G_Propionibacterium_acidipropionici_55737__46__CDS__46__1147"/>
        </fbc:geneProductAssociation>
      </reaction>
      <reaction metaid="rxn07584_c0" id="rxn07584_c0" name="ATP:lipoate adenylyltransferase c0" reversible="false" fast="false" fbc:lowerFluxBound="FB3N0" fbc:upperFluxBound="FB4N1000">
        <notes>
          <body xmlns="http://www.w3.org/1999/xhtml">
            <p>Confidence Level: 0</p>
          </body>
        </notes>
        <listOfReactants>
          <speciesReference species="S_cpd00002_c0" stoichiometry="1" constant="true"/>
          <speciesReference species="S_cpd00067_c0" stoichiometry="1" constant="true"/>
          <speciesReference species="S_cpd00541_c0" stoichiometry="1" constant="true"/>
        </listOfReactants>
        <listOfProducts>
          <speciesReference species="S_cpd00012_c0" stoichiometry="1" constant="true"/>
          <speciesReference species="S_cpd14955_c0" stoichiometry="1" constant="true"/>
        </listOfProducts>
        <fbc:geneProductAssociation>
          <fbc:geneProductRef fbc:geneProduct="G_Propionibacterium_acidipropionici_55737__46__CDS__46__2200"/>
        </fbc:geneProductAssociation>
      </reaction>
      <reaction metaid="rxn00879_c0" id="rxn00879_c0" name="myo-Inositol:NAD+ 2-oxidoreductase c0" reversible="true" fast="false" fbc:lowerFluxBound="FB1N1000" fbc:upperFluxBound="FB4N1000">
        <notes>
          <body xmlns="http://www.w3.org/1999/xhtml">
            <p>Confidence Level: 0</p>
          </body>
        </notes>
        <listOfReactants>
          <speciesReference species="S_cpd00003_c0" stoichiometry="1" constant="true"/>
          <speciesReference species="S_cpd00121_c0" stoichiometry="1" constant="true"/>
        </listOfReactants>
        <listOfProducts>
          <speciesReference species="S_cpd00004_c0" stoichiometry="1" constant="true"/>
          <speciesReference species="S_cpd00067_c0" stoichiometry="1" constant="true"/>
          <speciesReference species="S_cpd00524_c0" stoichiometry="1" constant="true"/>
        </listOfProducts>
        <fbc:geneProductAssociation>
          <fbc:or>
            <fbc:geneProductRef fbc:geneProduct="G_Propionibacterium_acidipropionici_55737__46__CDS__46__2102"/>
            <fbc:geneProductRef fbc:geneProduct="G_Propionibacterium_acidipropionici_55737__46__CDS__46__2117"/>
            <fbc:geneProductRef fbc:geneProduct="G_Propionibacterium_acidipropionici_55737__46__CDS__46__2478"/>
            <fbc:geneProductRef fbc:geneProduct="G_Propionibacterium_acidipropionici_55737__46__CDS__46__2110"/>
            <fbc:geneProductRef fbc:geneProduct="G_Propionibacterium_acidipropionici_55737__46__CDS__46__3093"/>
            <fbc:geneProductRef fbc:geneProduct="G_Propionibacterium_acidipropionici_55737__46__CDS__46__3091"/>
          </fbc:or>
        </fbc:geneProductAssociation>
      </reaction>
      <reaction metaid="rxn01258_c0" id="rxn01258_c0" name="Chorismate hydroxymutase c0" reversible="true" fast="false" fbc:lowerFluxBound="FB1N1000" fbc:upperFluxBound="FB4N1000">
        <notes>
          <body xmlns="http://www.w3.org/1999/xhtml">
            <p>Confidence Level: 0</p>
          </body>
        </notes>
        <listOfReactants>
          <speciesReference species="S_cpd00216_c0" stoichiometry="1" constant="true"/>
        </listOfReactants>
        <listOfProducts>
          <speciesReference species="S_cpd00658_c0" stoichiometry="1" constant="true"/>
        </listOfProducts>
        <fbc:geneProductAssociation>
          <fbc:or>
            <fbc:geneProductRef fbc:geneProduct="G_Propionibacterium_acidipropionici_55737__46__CDS__46__172"/>
            <fbc:geneProductRef fbc:geneProduct="G_Propionibacterium_acidipropionici_55737__46__CDS__46__1320"/>
          </fbc:or>
        </fbc:geneProductAssociation>
      </reaction>
      <reaction metaid="rxn05229_c0" id="rxn05229_c0" name="NCAIR synthetase and NCAIR mutase c0" reversible="false" fast="false" fbc:lowerFluxBound="FB3N0" fbc:upperFluxBound="FB4N1000">
        <notes>
          <body xmlns="http://www.w3.org/1999/xhtml">
            <p>Confidence Level: 0</p>
          </body>
        </notes>
        <listOfReactants>
          <speciesReference species="S_cpd00002_c0" stoichiometry="1" constant="true"/>
          <speciesReference species="S_cpd00242_c0" stoichiometry="1" constant="true"/>
          <speciesReference species="S_cpd02140_c0" stoichiometry="1" constant="true"/>
        </listOfReactants>
        <listOfProducts>
          <speciesReference species="S_cpd00008_c0" stoichiometry="1" constant="true"/>
          <speciesReference species="S_cpd00009_c0" stoichiometry="1" constant="true"/>
          <speciesReference species="S_cpd00067_c0" stoichiometry="1" constant="true"/>
          <speciesReference species="S_cpd02893_c0" stoichiometry="1" constant="true"/>
        </listOfProducts>
        <fbc:geneProductAssociation>
          <fbc:and>
            <fbc:geneProductRef fbc:geneProduct="G_Propionibacterium_acidipropionici_55737__46__CDS__46__1094"/>
            <fbc:geneProductRef fbc:geneProduct="G_Propionibacterium_acidipropionici_55737__46__CDS__46__1095"/>
          </fbc:and>
        </fbc:geneProductAssociation>
      </reaction>
      <reaction metaid="rxn12637_c0" id="rxn12637_c0" name="aminopeptidase c0" reversible="true" fast="false" fbc:lowerFluxBound="FB1N1000" fbc:upperFluxBound="FB4N1000">
        <notes>
          <body xmlns="http://www.w3.org/1999/xhtml">
            <p>Confidence Level: 0</p>
          </body>
        </notes>
        <listOfReactants>
          <speciesReference species="S_cpd00001_c0" stoichiometry="1" constant="true"/>
          <speciesReference species="S_cpd11589_c0" stoichiometry="1" constant="true"/>
        </listOfReactants>
        <listOfProducts>
          <speciesReference species="S_cpd00033_c0" stoichiometry="1" constant="true"/>
          <speciesReference species="S_cpd00041_c0" stoichiometry="1" constant="true"/>
        </listOfProducts>
        <fbc:geneProductAssociation>
          <fbc:or>
            <fbc:geneProductRef fbc:geneProduct="G_Propionibacterium_acidipropionici_55737__46__CDS__46__861"/>
            <fbc:geneProductRef fbc:geneProduct="G_Propionibacterium_acidipropionici_55737__46__CDS__46__1395"/>
            <fbc:geneProductRef fbc:geneProduct="G_Propionibacterium_acidipropionici_55737__46__CDS__46__1010"/>
            <fbc:geneProductRef fbc:geneProduct="G_Propionibacterium_acidipropionici_55737__46__CDS__46__1224"/>
            <fbc:geneProductRef fbc:geneProduct="G_Propionibacterium_acidipropionici_55737__46__CDS__46__3329"/>
          </fbc:or>
        </fbc:geneProductAssociation>
      </reaction>
      <reaction metaid="rxn08934_c0" id="rxn08934_c0" name="Maltodextrin glucosidase (maltopentaose) c0" reversible="false" fast="false" fbc:lowerFluxBound="FB3N0" fbc:upperFluxBound="FB4N1000">
        <notes>
          <body xmlns="http://www.w3.org/1999/xhtml">
            <p>Confidence Level: 0</p>
          </body>
        </notes>
        <listOfReactants>
          <speciesReference species="S_cpd00001_c0" stoichiometry="1" constant="true"/>
          <speciesReference species="S_cpd15495_c0" stoichiometry="1" constant="true"/>
        </listOfReactants>
        <listOfProducts>
          <speciesReference species="S_cpd00027_c0" stoichiometry="1" constant="true"/>
          <speciesReference species="S_cpd01399_c0" stoichiometry="1" constant="true"/>
        </listOfProducts>
        <fbc:geneProductAssociation>
          <fbc:geneProductRef fbc:geneProduct="G_Propionibacterium_acidipropionici_55737__46__CDS__46__1851"/>
        </fbc:geneProductAssociation>
      </reaction>
      <reaction metaid="rxn01618_c0" id="rxn01618_c0" name="(S)-Lactaldehyde:NADP+ oxidoreductase c0" reversible="true" fast="false" fbc:lowerFluxBound="FB1N1000" fbc:upperFluxBound="FB4N1000">
        <notes>
          <body xmlns="http://www.w3.org/1999/xhtml">
            <p>Confidence Level: 0</p>
          </body>
        </notes>
        <listOfReactants>
          <speciesReference species="S_cpd00006_c0" stoichiometry="1" constant="true"/>
          <speciesReference species="S_cpd00334_c0" stoichiometry="1" constant="true"/>
        </listOfReactants>
        <listOfProducts>
          <speciesReference species="S_cpd00005_c0" stoichiometry="1" constant="true"/>
          <speciesReference species="S_cpd00067_c0" stoichiometry="1" constant="true"/>
          <speciesReference species="S_cpd00428_c0" stoichiometry="1" constant="true"/>
        </listOfProducts>
        <fbc:geneProductAssociation>
          <fbc:geneProductRef fbc:geneProduct="G_Propionibacterium_acidipropionici_55737__46__CDS__46__1031"/>
        </fbc:geneProductAssociation>
      </reaction>
      <reaction metaid="rxn08807_c0" id="rxn08807_c0" name="Lysophospholipase L1 (2-acylglycerophosphoethanolamine, n-C16:1) (periplasm) c0" reversible="true" fast="false" fbc:lowerFluxBound="FB1N1000" fbc:upperFluxBound="FB4N1000">
        <notes>
          <body xmlns="http://www.w3.org/1999/xhtml">
            <p>Confidence Level: 0</p>
          </body>
        </notes>
        <listOfReactants>
          <speciesReference species="S_cpd00001_c0" stoichiometry="1" constant="true"/>
          <speciesReference species="S_cpd15317_c0" stoichiometry="1" constant="true"/>
        </listOfReactants>
        <listOfProducts>
          <speciesReference species="S_cpd00067_c0" stoichiometry="1" constant="true"/>
          <speciesReference species="S_cpd00908_c0" stoichiometry="1" constant="true"/>
          <speciesReference species="S_cpd15237_c0" stoichiometry="1" constant="true"/>
        </listOfProducts>
        <fbc:geneProductAssociation>
          <fbc:or>
            <fbc:geneProductRef fbc:geneProduct="G_Propionibacterium_acidipropionici_55737__46__CDS__46__1985"/>
            <fbc:geneProductRef fbc:geneProduct="G_Propionibacterium_acidipropionici_55737__46__CDS__46__1380"/>
            <fbc:geneProductRef fbc:geneProduct="G_Propionibacterium_acidipropionici_55737__46__CDS__46__3257"/>
          </fbc:or>
        </fbc:geneProductAssociation>
      </reaction>
      <reaction metaid="rxn08809_c0" id="rxn08809_c0" name="Lysophospholipase L1 (2-acylglycerophosphoethanolamine, n-C18:1) (periplasm) c0" reversible="true" fast="false" fbc:lowerFluxBound="FB1N1000" fbc:upperFluxBound="FB4N1000">
        <notes>
          <body xmlns="http://www.w3.org/1999/xhtml">
            <p>Confidence Level: 0</p>
          </body>
        </notes>
        <listOfReactants>
          <speciesReference species="S_cpd00001_c0" stoichiometry="1" constant="true"/>
          <speciesReference species="S_cpd12547_c0" stoichiometry="1" constant="true"/>
        </listOfReactants>
        <listOfProducts>
          <speciesReference species="S_cpd00067_c0" stoichiometry="1" constant="true"/>
          <speciesReference species="S_cpd00908_c0" stoichiometry="1" constant="true"/>
          <speciesReference species="S_cpd15269_c0" stoichiometry="1" constant="true"/>
        </listOfProducts>
        <fbc:geneProductAssociation>
          <fbc:or>
            <fbc:geneProductRef fbc:geneProduct="G_Propionibacterium_acidipropionici_55737__46__CDS__46__1985"/>
            <fbc:geneProductRef fbc:geneProduct="G_Propionibacterium_acidipropionici_55737__46__CDS__46__1380"/>
            <fbc:geneProductRef fbc:geneProduct="G_Propionibacterium_acidipropionici_55737__46__CDS__46__3257"/>
          </fbc:or>
        </fbc:geneProductAssociation>
      </reaction>
      <reaction metaid="rxn03909_c0" id="rxn03909_c0" name="1-Deoxy-D-xylulose-5-phosphate pyruvate-lyase (carboxylating) c0" reversible="false" fast="false" fbc:lowerFluxBound="FB3N0" fbc:upperFluxBound="FB4N1000">
        <notes>
          <body xmlns="http://www.w3.org/1999/xhtml">
            <p>Confidence Level: 0</p>
          </body>
        </notes>
        <listOfReactants>
          <speciesReference species="S_cpd00020_c0" stoichiometry="1" constant="true"/>
          <speciesReference species="S_cpd00067_c0" stoichiometry="1" constant="true"/>
          <speciesReference species="S_cpd00102_c0" stoichiometry="1" constant="true"/>
        </listOfReactants>
        <listOfProducts>
          <speciesReference species="S_cpd00011_c0" stoichiometry="1" constant="true"/>
          <speciesReference species="S_cpd08289_c0" stoichiometry="1" constant="true"/>
        </listOfProducts>
        <fbc:geneProductAssociation>
          <fbc:geneProductRef fbc:geneProduct="G_Propionibacterium_acidipropionici_55737__46__CDS__46__626"/>
        </fbc:geneProductAssociation>
      </reaction>
      <reaction metaid="rxn05328_c0" id="rxn05328_c0" name="Hexadecanoyl-[acyl-carrier protein]:malonyl-CoA c0" reversible="false" fast="false" fbc:lowerFluxBound="FB3N0" fbc:upperFluxBound="FB4N1000">
        <notes>
          <body xmlns="http://www.w3.org/1999/xhtml">
            <p>Confidence Level: 0</p>
          </body>
        </notes>
        <listOfReactants>
          <speciesReference species="S_cpd00004_c0" stoichiometry="1" constant="true"/>
          <speciesReference species="S_cpd00067_c0" stoichiometry="1" constant="true"/>
          <speciesReference species="S_cpd11477_c0" stoichiometry="1" constant="true"/>
        </listOfReactants>
        <listOfProducts>
          <speciesReference species="S_cpd00003_c0" stoichiometry="1" constant="true"/>
          <speciesReference species="S_cpd11476_c0" stoichiometry="1" constant="true"/>
        </listOfProducts>
        <fbc:geneProductAssociation>
          <fbc:geneProductRef fbc:geneProduct="G_Propionibacterium_acidipropionici_55737__46__CDS__46__954"/>
        </fbc:geneProductAssociation>
      </reaction>
      <reaction metaid="rxn02853_c0" id="rxn02853_c0" name="Imidazole acetaldehyde:NAD+ oxidoreductase c0" reversible="false" fast="false" fbc:lowerFluxBound="FB3N0" fbc:upperFluxBound="FB4N1000">
        <notes>
          <body xmlns="http://www.w3.org/1999/xhtml">
            <p>Confidence Level: 0</p>
          </body>
        </notes>
        <listOfReactants>
          <speciesReference species="S_cpd00001_c0" stoichiometry="1" constant="true"/>
          <speciesReference species="S_cpd00003_c0" stoichiometry="1" constant="true"/>
          <speciesReference species="S_cpd03052_c0" stoichiometry="1" constant="true"/>
        </listOfReactants>
        <listOfProducts>
          <speciesReference species="S_cpd00004_c0" stoichiometry="1" constant="true"/>
          <speciesReference species="S_cpd00067_c0" stoichiometry="2" constant="true"/>
          <speciesReference species="S_cpd01831_c0" stoichiometry="1" constant="true"/>
        </listOfProducts>
        <fbc:geneProductAssociation>
          <fbc:or>
            <fbc:geneProductRef fbc:geneProduct="G_Propionibacterium_acidipropionici_55737__46__CDS__46__2415"/>
            <fbc:geneProductRef fbc:geneProduct="G_Propionibacterium_acidipropionici_55737__46__CDS__46__2031"/>
          </fbc:or>
        </fbc:geneProductAssociation>
      </reaction>
      <reaction metaid="rxn05372_c0" id="rxn05372_c0" name="10-methyl-3-oxo-dodecanoyl-ACP:NADP+ oxidoreductase c0" reversible="true" fast="false" fbc:lowerFluxBound="FB1N1000" fbc:upperFluxBound="FB4N1000">
        <notes>
          <body xmlns="http://www.w3.org/1999/xhtml">
            <p>Confidence Level: 0</p>
          </body>
        </notes>
        <listOfReactants>
          <speciesReference species="S_cpd00005_c0" stoichiometry="1" constant="true"/>
          <speciesReference species="S_cpd00067_c0" stoichiometry="1" constant="true"/>
          <speciesReference species="S_cpd11508_c0" stoichiometry="1" constant="true"/>
        </listOfReactants>
        <listOfProducts>
          <speciesReference species="S_cpd00006_c0" stoichiometry="1" constant="true"/>
          <speciesReference species="S_cpd11509_c0" stoichiometry="1" constant="true"/>
        </listOfProducts>
        <fbc:geneProductAssociation>
          <fbc:or>
            <fbc:geneProductRef fbc:geneProduct="G_Propionibacterium_acidipropionici_55737__46__CDS__46__955"/>
            <fbc:geneProductRef fbc:geneProduct="G_Propionibacterium_acidipropionici_55737__46__CDS__46__2161"/>
            <fbc:geneProductRef fbc:geneProduct="G_Propionibacterium_acidipropionici_55737__46__CDS__46__1640"/>
            <fbc:geneProductRef fbc:geneProduct="G_Propionibacterium_acidipropionici_55737__46__CDS__46__958"/>
          </fbc:or>
        </fbc:geneProductAssociation>
      </reaction>
      <reaction metaid="rxn00459_c0" id="rxn00459_c0" name="2-Phospho-D-glycerate hydro-lyase c0" reversible="true" fast="false" fbc:lowerFluxBound="FB1N1000" fbc:upperFluxBound="FB4N1000">
        <notes>
          <body xmlns="http://www.w3.org/1999/xhtml">
            <p>Confidence Level: 0</p>
          </body>
        </notes>
        <listOfReactants>
          <speciesReference species="S_cpd00482_c0" stoichiometry="1" constant="true"/>
        </listOfReactants>
        <listOfProducts>
          <speciesReference species="S_cpd00001_c0" stoichiometry="1" constant="true"/>
          <speciesReference species="S_cpd00061_c0" stoichiometry="1" constant="true"/>
        </listOfProducts>
        <fbc:geneProductAssociation>
          <fbc:or>
            <fbc:geneProductRef fbc:geneProduct="G_Propionibacterium_acidipropionici_55737__46__CDS__46__2201"/>
            <fbc:geneProductRef fbc:geneProduct="G_Propionibacterium_acidipropionici_55737__46__CDS__46__3167"/>
          </fbc:or>
        </fbc:geneProductAssociation>
      </reaction>
      <reaction metaid="rxn10225_c0" id="rxn10225_c0" name="isohexadecanoyl-phosphatidate cytidylyltransferase c0" reversible="false" fast="false" fbc:lowerFluxBound="FB3N0" fbc:upperFluxBound="FB4N1000">
        <notes>
          <body xmlns="http://www.w3.org/1999/xhtml">
            <p>Confidence Level: 0</p>
          </body>
        </notes>
        <listOfReactants>
          <speciesReference species="S_cpd00052_c0" stoichiometry="1" constant="true"/>
          <speciesReference species="S_cpd15682_c0" stoichiometry="1" constant="true"/>
        </listOfReactants>
        <listOfProducts>
          <speciesReference species="S_cpd00012_c0" stoichiometry="1" constant="true"/>
          <speciesReference species="S_cpd15688_c0" stoichiometry="1" constant="true"/>
        </listOfProducts>
        <fbc:geneProductAssociation>
          <fbc:geneProductRef fbc:geneProduct="G_Propionibacterium_acidipropionici_55737__46__CDS__46__927"/>
        </fbc:geneProductAssociation>
      </reaction>
      <reaction metaid="rxn10259_c0" id="rxn10259_c0" name="isoheptadecanoyl-CDPdiacylglycerol:sn-glycerol-3-phosphate 3-phosphatidyltransferase c0" reversible="true" fast="false" fbc:lowerFluxBound="FB1N1000" fbc:upperFluxBound="FB4N1000">
        <notes>
          <body xmlns="http://www.w3.org/1999/xhtml">
            <p>Confidence Level: 0</p>
          </body>
        </notes>
        <listOfReactants>
          <speciesReference species="S_cpd00080_c0" stoichiometry="1" constant="true"/>
          <speciesReference species="S_cpd15683_c0" stoichiometry="1" constant="true"/>
        </listOfReactants>
        <listOfProducts>
          <speciesReference species="S_cpd00046_c0" stoichiometry="1" constant="true"/>
          <speciesReference species="S_cpd15716_c0" stoichiometry="1" constant="true"/>
        </listOfProducts>
        <fbc:geneProductAssociation>
          <fbc:or>
            <fbc:geneProductRef fbc:geneProduct="G_Propionibacterium_acidipropionici_55737__46__CDS__46__745"/>
            <fbc:geneProductRef fbc:geneProduct="G_Propionibacterium_acidipropionici_55737__46__CDS__46__612"/>
            <fbc:geneProductRef fbc:geneProduct="G_Propionibacterium_acidipropionici_55737__46__CDS__46__609"/>
          </fbc:or>
        </fbc:geneProductAssociation>
      </reaction>
      <reaction metaid="rxn08311_c0" id="rxn08311_c0" name="CDP-diacylglycerol synthetase (n-C18:0) c0" reversible="false" fast="false" fbc:lowerFluxBound="FB3N0" fbc:upperFluxBound="FB4N1000">
        <notes>
          <body xmlns="http://www.w3.org/1999/xhtml">
            <p>Confidence Level: 0</p>
          </body>
        </notes>
        <listOfReactants>
          <speciesReference species="S_cpd00052_c0" stoichiometry="1" constant="true"/>
          <speciesReference species="S_cpd15526_c0" stoichiometry="1" constant="true"/>
        </listOfReactants>
        <listOfProducts>
          <speciesReference species="S_cpd00012_c0" stoichiometry="1" constant="true"/>
          <speciesReference species="S_cpd15421_c0" stoichiometry="1" constant="true"/>
        </listOfProducts>
        <fbc:geneProductAssociation>
          <fbc:geneProductRef fbc:geneProduct="G_Propionibacterium_acidipropionici_55737__46__CDS__46__927"/>
        </fbc:geneProductAssociation>
      </reaction>
      <reaction metaid="rxn05746_c0" id="rxn05746_c0" name="Maltodextrin glucosidase (maltotriose) c0" reversible="true" fast="false" fbc:lowerFluxBound="FB1N1000" fbc:upperFluxBound="FB4N1000">
        <notes>
          <body xmlns="http://www.w3.org/1999/xhtml">
            <p>Confidence Level: 0</p>
          </body>
        </notes>
        <listOfReactants>
          <speciesReference species="S_cpd00001_c0" stoichiometry="1" constant="true"/>
          <speciesReference species="S_cpd01262_c0" stoichiometry="1" constant="true"/>
        </listOfReactants>
        <listOfProducts>
          <speciesReference species="S_cpd00027_c0" stoichiometry="1" constant="true"/>
          <speciesReference species="S_cpd00179_c0" stoichiometry="1" constant="true"/>
        </listOfProducts>
        <fbc:geneProductAssociation>
          <fbc:geneProductRef fbc:geneProduct="G_Propionibacterium_acidipropionici_55737__46__CDS__46__1851"/>
        </fbc:geneProductAssociation>
      </reaction>
      <reaction metaid="rxn01492_c0" id="rxn01492_c0" name="ATP:D-fructose-1-phosphate 6-phosphotransferase c0" reversible="true" fast="false" fbc:lowerFluxBound="FB1N1000" fbc:upperFluxBound="FB4N1000">
        <notes>
          <body xmlns="http://www.w3.org/1999/xhtml">
            <p>Confidence Level: 0</p>
          </body>
        </notes>
        <listOfReactants>
          <speciesReference species="S_cpd00002_c0" stoichiometry="1" constant="true"/>
          <speciesReference species="S_cpd00802_c0" stoichiometry="1" constant="true"/>
        </listOfReactants>
        <listOfProducts>
          <speciesReference species="S_cpd00008_c0" stoichiometry="1" constant="true"/>
          <speciesReference species="S_cpd00290_c0" stoichiometry="1" constant="true"/>
        </listOfProducts>
        <fbc:geneProductAssociation>
          <fbc:geneProductRef fbc:geneProduct="G_Propionibacterium_acidipropionici_55737__46__CDS__46__2536"/>
        </fbc:geneProductAssociation>
      </reaction>
      <reaction metaid="rxn08844_c0" id="rxn08844_c0" name="Lysophospholipase L2 (2-acylglycerophosphoethanolamine, n-C18:1) c0" reversible="true" fast="false" fbc:lowerFluxBound="FB1N1000" fbc:upperFluxBound="FB4N1000">
        <notes>
          <body xmlns="http://www.w3.org/1999/xhtml">
            <p>Confidence Level: 0</p>
          </body>
        </notes>
        <listOfReactants>
          <speciesReference species="S_cpd00001_c0" stoichiometry="1" constant="true"/>
          <speciesReference species="S_cpd15342_c0" stoichiometry="1" constant="true"/>
        </listOfReactants>
        <listOfProducts>
          <speciesReference species="S_cpd00067_c0" stoichiometry="1" constant="true"/>
          <speciesReference species="S_cpd00908_c0" stoichiometry="1" constant="true"/>
          <speciesReference species="S_cpd15269_c0" stoichiometry="1" constant="true"/>
        </listOfProducts>
        <fbc:geneProductAssociation>
          <fbc:or>
            <fbc:geneProductRef fbc:geneProduct="G_Propionibacterium_acidipropionici_55737__46__CDS__46__1985"/>
            <fbc:geneProductRef fbc:geneProduct="G_Propionibacterium_acidipropionici_55737__46__CDS__46__1380"/>
            <fbc:geneProductRef fbc:geneProduct="G_Propionibacterium_acidipropionici_55737__46__CDS__46__3257"/>
          </fbc:or>
        </fbc:geneProductAssociation>
      </reaction>
      <reaction metaid="rxn00302_c0" id="rxn00302_c0" name="GTP 7,8-8,9-dihydrolase c0" reversible="false" fast="false" fbc:lowerFluxBound="FB3N0" fbc:upperFluxBound="FB4N1000">
        <notes>
          <body xmlns="http://www.w3.org/1999/xhtml">
            <p>Confidence Level: 0</p>
          </body>
        </notes>
        <listOfReactants>
          <speciesReference species="S_cpd00001_c0" stoichiometry="1" constant="true"/>
          <speciesReference species="S_cpd00038_c0" stoichiometry="1" constant="true"/>
        </listOfReactants>
        <listOfProducts>
          <speciesReference species="S_cpd03518_c0" stoichiometry="1" constant="true"/>
        </listOfProducts>
        <fbc:geneProductAssociation>
          <fbc:geneProductRef fbc:geneProduct="G_Propionibacterium_acidipropionici_55737__46__CDS__46__1519"/>
        </fbc:geneProductAssociation>
      </reaction>
      <reaction metaid="rxn05621_c0" id="rxn05621_c0" name="methanesulfonate transport via ABC system c0" reversible="false" fast="false" fbc:lowerFluxBound="FB3N0" fbc:upperFluxBound="FB4N1000">
        <notes>
          <body xmlns="http://www.w3.org/1999/xhtml">
            <p>Confidence Level: 0</p>
          </body>
        </notes>
        <listOfReactants>
          <speciesReference species="S_cpd00001_c0" stoichiometry="1" constant="true"/>
          <speciesReference species="S_cpd00002_c0" stoichiometry="1" constant="true"/>
          <speciesReference species="S_cpd08023_ext" stoichiometry="1" constant="true"/>
        </listOfReactants>
        <listOfProducts>
          <speciesReference species="S_cpd00008_c0" stoichiometry="1" constant="true"/>
          <speciesReference species="S_cpd00009_c0" stoichiometry="1" constant="true"/>
          <speciesReference species="S_cpd00067_c0" stoichiometry="1" constant="true"/>
          <speciesReference species="S_cpd08023_c0" stoichiometry="1" constant="true"/>
        </listOfProducts>
      </reaction>
      <reaction metaid="rxn05315_c0" id="rxn05315_c0" name="ZN2t4 c0" reversible="true" fast="false" fbc:lowerFluxBound="FB1N1000" fbc:upperFluxBound="FB4N1000">
        <notes>
          <body xmlns="http://www.w3.org/1999/xhtml">
            <p>Confidence Level: 0</p>
          </body>
        </notes>
        <listOfReactants>
          <speciesReference species="S_cpd00034_c0" stoichiometry="1" constant="true"/>
          <speciesReference species="S_cpd00067_ext" stoichiometry="1" constant="true"/>
          <speciesReference species="S_cpd00205_ext" stoichiometry="1" constant="true"/>
        </listOfReactants>
        <listOfProducts>
          <speciesReference species="S_cpd00034_ext" stoichiometry="1" constant="true"/>
          <speciesReference species="S_cpd00067_c0" stoichiometry="1" constant="true"/>
          <speciesReference species="S_cpd00205_c0" stoichiometry="1" constant="true"/>
        </listOfProducts>
        <fbc:geneProductAssociation>
          <fbc:geneProductRef fbc:geneProduct="G_Propionibacterium_acidipropionici_55737__46__CDS__46__1895"/>
        </fbc:geneProductAssociation>
      </reaction>
      <reaction metaid="rxn05145_c0" id="rxn05145_c0" name="Orthophosphate-ABC transport c0" reversible="false" fast="false" fbc:lowerFluxBound="FB3N0" fbc:upperFluxBound="FB4N1000">
        <notes>
          <body xmlns="http://www.w3.org/1999/xhtml">
            <p>Confidence Level: 0</p>
          </body>
        </notes>
        <listOfReactants>
          <speciesReference species="S_cpd00001_c0" stoichiometry="1" constant="true"/>
          <speciesReference species="S_cpd00002_c0" stoichiometry="1" constant="true"/>
          <speciesReference species="S_cpd00009_ext" stoichiometry="1" constant="true"/>
        </listOfReactants>
        <listOfProducts>
          <speciesReference species="S_cpd00008_c0" stoichiometry="1" constant="true"/>
          <speciesReference species="S_cpd00009_c0" stoichiometry="2" constant="true"/>
          <speciesReference species="S_cpd00067_c0" stoichiometry="1" constant="true"/>
        </listOfProducts>
        <fbc:geneProductAssociation>
          <fbc:and>
            <fbc:geneProductRef fbc:geneProduct="G_Propionibacterium_acidipropionici_55737__46__CDS__46__1435"/>
            <fbc:geneProductRef fbc:geneProduct="G_Propionibacterium_acidipropionici_55737__46__CDS__46__1433"/>
            <fbc:geneProductRef fbc:geneProduct="G_Propionibacterium_acidipropionici_55737__46__CDS__46__1434"/>
            <fbc:geneProductRef fbc:geneProduct="G_Propionibacterium_acidipropionici_55737__46__CDS__46__1432"/>
          </fbc:and>
        </fbc:geneProductAssociation>
      </reaction>
      <reaction metaid="rxn05341_c0" id="rxn05341_c0" name="(3R)-3-Hydroxyoctanoyl-[acyl-carrier-protein]:NADP+ oxidoreductase c0" reversible="true" fast="false" fbc:lowerFluxBound="FB1N1000" fbc:upperFluxBound="FB4N1000">
        <notes>
          <body xmlns="http://www.w3.org/1999/xhtml">
            <p>Confidence Level: 0</p>
          </body>
        </notes>
        <listOfReactants>
          <speciesReference species="S_cpd00006_c0" stoichiometry="1" constant="true"/>
          <speciesReference species="S_cpd11483_c0" stoichiometry="1" constant="true"/>
        </listOfReactants>
        <listOfProducts>
          <speciesReference species="S_cpd00005_c0" stoichiometry="1" constant="true"/>
          <speciesReference species="S_cpd00067_c0" stoichiometry="1" constant="true"/>
          <speciesReference species="S_cpd11490_c0" stoichiometry="1" constant="true"/>
        </listOfProducts>
        <fbc:geneProductAssociation>
          <fbc:or>
            <fbc:geneProductRef fbc:geneProduct="G_Propionibacterium_acidipropionici_55737__46__CDS__46__955"/>
            <fbc:geneProductRef fbc:geneProduct="G_Propionibacterium_acidipropionici_55737__46__CDS__46__2161"/>
            <fbc:geneProductRef fbc:geneProduct="G_Propionibacterium_acidipropionici_55737__46__CDS__46__1640"/>
            <fbc:geneProductRef fbc:geneProduct="G_Propionibacterium_acidipropionici_55737__46__CDS__46__958"/>
          </fbc:or>
        </fbc:geneProductAssociation>
      </reaction>
      <reaction metaid="rxn02988_c0" id="rxn02988_c0" name="quinolinate synthase c0" reversible="false" fast="false" fbc:lowerFluxBound="FB3N0" fbc:upperFluxBound="FB4N1000">
        <notes>
          <body xmlns="http://www.w3.org/1999/xhtml">
            <p>Confidence Level: 0</p>
          </body>
        </notes>
        <listOfReactants>
          <speciesReference species="S_cpd00095_c0" stoichiometry="1" constant="true"/>
          <speciesReference species="S_cpd03470_c0" stoichiometry="1" constant="true"/>
        </listOfReactants>
        <listOfProducts>
          <speciesReference species="S_cpd00001_c0" stoichiometry="2" constant="true"/>
          <speciesReference species="S_cpd00009_c0" stoichiometry="1" constant="true"/>
          <speciesReference species="S_cpd00067_c0" stoichiometry="1" constant="true"/>
          <speciesReference species="S_cpd02333_c0" stoichiometry="1" constant="true"/>
        </listOfProducts>
        <fbc:geneProductAssociation>
          <fbc:geneProductRef fbc:geneProduct="G_Propionibacterium_acidipropionici_55737__46__CDS__46__810"/>
        </fbc:geneProductAssociation>
      </reaction>
      <reaction metaid="rxn05460_c0" id="rxn05460_c0" name="3-Oxooctodecanoyl-ACP:malonyl-[acyl-carrier-protein] C-acyltransferase (decarboxylating) c0" reversible="false" fast="false" fbc:lowerFluxBound="FB3N0" fbc:upperFluxBound="FB4N1000">
        <notes>
          <body xmlns="http://www.w3.org/1999/xhtml">
            <p>Confidence Level: 0</p>
          </body>
        </notes>
        <listOfReactants>
          <speciesReference species="S_cpd00067_c0" stoichiometry="1" constant="true"/>
          <speciesReference species="S_cpd11476_c0" stoichiometry="1" constant="true"/>
          <speciesReference species="S_cpd11492_c0" stoichiometry="1" constant="true"/>
        </listOfReactants>
        <listOfProducts>
          <speciesReference species="S_cpd00011_c0" stoichiometry="1" constant="true"/>
          <speciesReference species="S_cpd11493_c0" stoichiometry="1" constant="true"/>
          <speciesReference species="S_cpd11570_c0" stoichiometry="1" constant="true"/>
        </listOfProducts>
        <fbc:geneProductAssociation>
          <fbc:and>
            <fbc:geneProductRef fbc:geneProduct="G_Propionibacterium_acidipropionici_55737__46__CDS__46__769"/>
            <fbc:or>
              <fbc:geneProductRef fbc:geneProduct="G_Propionibacterium_acidipropionici_55737__46__CDS__46__771"/>
              <fbc:geneProductRef fbc:geneProduct="G_Propionibacterium_acidipropionici_55737__46__CDS__46__3132"/>
            </fbc:or>
          </fbc:and>
        </fbc:geneProductAssociation>
      </reaction>
      <reaction metaid="rxn10199_c0" id="rxn10199_c0" name="Peptidoglycan subunit synthesis c0" reversible="true" fast="false" fbc:lowerFluxBound="FB1N1000" fbc:upperFluxBound="FB4N1000">
        <notes>
          <body xmlns="http://www.w3.org/1999/xhtml">
            <p>Confidence Level: 0</p>
          </body>
        </notes>
        <listOfReactants>
          <speciesReference species="S_cpd03495_c0" stoichiometry="1" constant="true"/>
          <speciesReference species="S_cpd15666_c0" stoichiometry="1" constant="true"/>
        </listOfReactants>
        <listOfProducts>
          <speciesReference species="S_cpd02229_c0" stoichiometry="1" constant="true"/>
          <speciesReference species="S_cpd15665_c0" stoichiometry="1" constant="true"/>
        </listOfProducts>
        <fbc:geneProductAssociation>
          <fbc:or>
            <fbc:geneProductRef fbc:geneProduct="G_Propionibacterium_acidipropionici_55737__46__CDS__46__2303"/>
            <fbc:geneProductRef fbc:geneProduct="G_Propionibacterium_acidipropionici_55737__46__CDS__46__1589"/>
            <fbc:geneProductRef fbc:geneProduct="G_Propionibacterium_acidipropionici_55737__46__CDS__46__2518"/>
          </fbc:or>
        </fbc:geneProductAssociation>
      </reaction>
      <reaction metaid="rxn02937_c0" id="rxn02937_c0" name="2-(Formamido)-N1-(5-phosphoribosyl)acetamidine cyclo-ligase c0" reversible="true" fast="false" fbc:lowerFluxBound="FB1N1000" fbc:upperFluxBound="FB4N1000">
        <notes>
          <body xmlns="http://www.w3.org/1999/xhtml">
            <p>Confidence Level: 0</p>
          </body>
        </notes>
        <listOfReactants>
          <speciesReference species="S_cpd00002_c0" stoichiometry="1" constant="true"/>
          <speciesReference species="S_cpd02826_c0" stoichiometry="1" constant="true"/>
        </listOfReactants>
        <listOfProducts>
          <speciesReference species="S_cpd00008_c0" stoichiometry="1" constant="true"/>
          <speciesReference species="S_cpd00009_c0" stoichiometry="1" constant="true"/>
          <speciesReference species="S_cpd00067_c0" stoichiometry="1" constant="true"/>
          <speciesReference species="S_cpd02140_c0" stoichiometry="1" constant="true"/>
        </listOfProducts>
        <fbc:geneProductAssociation>
          <fbc:geneProductRef fbc:geneProduct="G_Propionibacterium_acidipropionici_55737__46__CDS__46__1382"/>
        </fbc:geneProductAssociation>
      </reaction>
      <reaction metaid="rxn00640_c0" id="rxn00640_c0" name="GDP:D-mannose-1-phosphate guanylyltransferase c0" reversible="true" fast="false" fbc:lowerFluxBound="FB1N1000" fbc:upperFluxBound="FB4N1000">
        <notes>
          <body xmlns="http://www.w3.org/1999/xhtml">
            <p>Confidence Level: 0</p>
          </body>
        </notes>
        <listOfReactants>
          <speciesReference species="S_cpd00031_c0" stoichiometry="1" constant="true"/>
          <speciesReference species="S_cpd00485_c0" stoichiometry="1" constant="true"/>
        </listOfReactants>
        <listOfProducts>
          <speciesReference species="S_cpd00009_c0" stoichiometry="1" constant="true"/>
          <speciesReference species="S_cpd00067_c0" stoichiometry="1" constant="true"/>
          <speciesReference species="S_cpd00083_c0" stoichiometry="1" constant="true"/>
        </listOfProducts>
        <fbc:geneProductAssociation>
          <fbc:geneProductRef fbc:geneProduct="G_Propionibacterium_acidipropionici_55737__46__CDS__46__1090"/>
        </fbc:geneProductAssociation>
      </reaction>
      <reaction metaid="rxn05507_c0" id="rxn05507_c0" name="arsenite transporter via uniport c0" reversible="true" fast="false" fbc:lowerFluxBound="FB1N1000" fbc:upperFluxBound="FB4N1000">
        <notes>
          <body xmlns="http://www.w3.org/1999/xhtml">
            <p>Confidence Level: 0</p>
          </body>
        </notes>
        <listOfReactants>
          <speciesReference species="S_cpd04098_c0" stoichiometry="1" constant="true"/>
        </listOfReactants>
        <listOfProducts>
          <speciesReference species="S_cpd04098_ext" stoichiometry="1" constant="true"/>
        </listOfProducts>
        <fbc:geneProductAssociation>
          <fbc:geneProductRef fbc:geneProduct="G_Propionibacterium_acidipropionici_55737__46__CDS__46__2723"/>
        </fbc:geneProductAssociation>
      </reaction>
      <reaction metaid="rxn01763_c0" id="rxn01763_c0" name="ATP:L-ribulose 5-phosphotransferase c0" reversible="true" fast="false" fbc:lowerFluxBound="FB1N1000" fbc:upperFluxBound="FB4N1000">
        <notes>
          <body xmlns="http://www.w3.org/1999/xhtml">
            <p>Confidence Level: 0</p>
          </body>
        </notes>
        <listOfReactants>
          <speciesReference species="S_cpd00002_c0" stoichiometry="1" constant="true"/>
          <speciesReference species="S_cpd00397_c0" stoichiometry="1" constant="true"/>
        </listOfReactants>
        <listOfProducts>
          <speciesReference species="S_cpd00008_c0" stoichiometry="1" constant="true"/>
          <speciesReference species="S_cpd00808_c0" stoichiometry="1" constant="true"/>
        </listOfProducts>
        <fbc:geneProductAssociation>
          <fbc:or>
            <fbc:geneProductRef fbc:geneProduct="G_Propionibacterium_acidipropionici_55737__46__CDS__46__845"/>
            <fbc:geneProductRef fbc:geneProduct="G_Propionibacterium_acidipropionici_55737__46__CDS__46__3285"/>
            <fbc:geneProductRef fbc:geneProduct="G_Propionibacterium_acidipropionici_55737__46__CDS__46__3287"/>
            <fbc:geneProductRef fbc:geneProduct="G_Propionibacterium_acidipropionici_55737__46__CDS__46__1613"/>
            <fbc:geneProductRef fbc:geneProduct="G_Propionibacterium_acidipropionici_55737__46__CDS__46__1709"/>
          </fbc:or>
        </fbc:geneProductAssociation>
      </reaction>
      <reaction metaid="rxn12851_c0" id="rxn12851_c0" name="Gly-Try ABC transporters c0" reversible="false" fast="false" fbc:lowerFluxBound="FB3N0" fbc:upperFluxBound="FB4N1000">
        <notes>
          <body xmlns="http://www.w3.org/1999/xhtml">
            <p>Confidence Level: 0</p>
          </body>
        </notes>
        <listOfReactants>
          <speciesReference species="S_cpd00001_c0" stoichiometry="1" constant="true"/>
          <speciesReference species="S_cpd00002_c0" stoichiometry="1" constant="true"/>
          <speciesReference species="S_cpd15606_ext" stoichiometry="1" constant="true"/>
        </listOfReactants>
        <listOfProducts>
          <speciesReference species="S_cpd00008_c0" stoichiometry="1" constant="true"/>
          <speciesReference species="S_cpd00009_c0" stoichiometry="1" constant="true"/>
          <speciesReference species="S_cpd00067_c0" stoichiometry="1" constant="true"/>
          <speciesReference species="S_cpd15606_c0" stoichiometry="1" constant="true"/>
        </listOfProducts>
      </reaction>
      <reaction metaid="rxn05651_c0" id="rxn05651_c0" name="sulfate transport in via proton symport c0" reversible="false" fast="false" fbc:lowerFluxBound="FB3N0" fbc:upperFluxBound="FB4N1000">
        <notes>
          <body xmlns="http://www.w3.org/1999/xhtml">
            <p>Confidence Level: 0</p>
          </body>
        </notes>
        <listOfReactants>
          <speciesReference species="S_cpd00048_ext" stoichiometry="1" constant="true"/>
          <speciesReference species="S_cpd00067_ext" stoichiometry="1" constant="true"/>
        </listOfReactants>
        <listOfProducts>
          <speciesReference species="S_cpd00048_c0" stoichiometry="1" constant="true"/>
          <speciesReference species="S_cpd00067_c0" stoichiometry="1" constant="true"/>
        </listOfProducts>
        <fbc:geneProductAssociation>
          <fbc:geneProductRef fbc:geneProduct="G_Propionibacterium_acidipropionici_55737__46__CDS__46__2274"/>
        </fbc:geneProductAssociation>
      </reaction>
      <reaction metaid="rxn10604_c0" id="rxn10604_c0" name="sulfate transport exchange via proton symport c0" reversible="false" fast="false" fbc:lowerFluxBound="FB3N0" fbc:upperFluxBound="FB4N1000">
        <notes>
          <body xmlns="http://www.w3.org/1999/xhtml">
            <p>Confidence Level: 0</p>
          </body>
        </notes>
        <listOfReactants>
          <speciesReference species="S_cpd00067_ext" stoichiometry="1" constant="true"/>
          <speciesReference species="S_cpd00081_ext" stoichiometry="1" constant="true"/>
        </listOfReactants>
        <listOfProducts>
          <speciesReference species="S_cpd00067_c0" stoichiometry="1" constant="true"/>
          <speciesReference species="S_cpd00081_c0" stoichiometry="1" constant="true"/>
        </listOfProducts>
        <fbc:geneProductAssociation>
          <fbc:geneProductRef fbc:geneProduct="G_Propionibacterium_acidipropionici_55737__46__CDS__46__2275"/>
        </fbc:geneProductAssociation>
      </reaction>
      <reaction metaid="rxn09690_c0" id="rxn09690_c0" name="L-cysteine reversible transport via proton symport c0" reversible="false" fast="false" fbc:lowerFluxBound="FB3N0" fbc:upperFluxBound="FB4N1000">
        <notes>
          <body xmlns="http://www.w3.org/1999/xhtml">
            <p>Confidence Level: 0</p>
          </body>
        </notes>
        <listOfReactants>
          <speciesReference species="S_cpd00067_ext" stoichiometry="1" constant="true"/>
          <speciesReference species="S_cpd00084_ext" stoichiometry="1" constant="true"/>
        </listOfReactants>
        <listOfProducts>
          <speciesReference species="S_cpd00067_c0" stoichiometry="1" constant="true"/>
          <speciesReference species="S_cpd00084_c0" stoichiometry="1" constant="true"/>
        </listOfProducts>
        <fbc:geneProductAssociation>
          <fbc:geneProductRef fbc:geneProduct="G_Propionibacterium_acidipropionici_55737__46__CDS__46__2276"/>
        </fbc:geneProductAssociation>
      </reaction>
      <reaction metaid="rxn01446_c0" id="rxn01446_c0" name="Deoxyguanosine:orthophosphate ribosyltransferase c0" reversible="true" fast="false" fbc:lowerFluxBound="FB1N1000" fbc:upperFluxBound="FB4N1000">
        <notes>
          <body xmlns="http://www.w3.org/1999/xhtml">
            <p>Confidence Level: 0</p>
          </body>
        </notes>
        <listOfReactants>
          <speciesReference species="S_cpd00009_c0" stoichiometry="1" constant="true"/>
          <speciesReference species="S_cpd00067_c0" stoichiometry="1" constant="true"/>
          <speciesReference species="S_cpd00277_c0" stoichiometry="1" constant="true"/>
        </listOfReactants>
        <listOfProducts>
          <speciesReference species="S_cpd00207_c0" stoichiometry="1" constant="true"/>
          <speciesReference species="S_cpd00509_c0" stoichiometry="1" constant="true"/>
        </listOfProducts>
        <fbc:geneProductAssociation>
          <fbc:geneProductRef fbc:geneProduct="G_Propionibacterium_acidipropionici_55737__46__CDS__46__1111"/>
        </fbc:geneProductAssociation>
      </reaction>
      <reaction metaid="rxn05346_c0" id="rxn05346_c0" name="butyryl-[acyl-carrier protein]:malonyl-[acyl-carrier-protein] c0" reversible="false" fast="false" fbc:lowerFluxBound="FB3N0" fbc:upperFluxBound="FB4N1000">
        <notes>
          <body xmlns="http://www.w3.org/1999/xhtml">
            <p>Confidence Level: 0</p>
          </body>
        </notes>
        <listOfReactants>
          <speciesReference species="S_cpd00067_c0" stoichiometry="1" constant="true"/>
          <speciesReference species="S_cpd11464_c0" stoichiometry="1" constant="true"/>
          <speciesReference species="S_cpd11492_c0" stoichiometry="1" constant="true"/>
        </listOfReactants>
        <listOfProducts>
          <speciesReference species="S_cpd00011_c0" stoichiometry="1" constant="true"/>
          <speciesReference species="S_cpd11486_c0" stoichiometry="1" constant="true"/>
          <speciesReference species="S_cpd11493_c0" stoichiometry="1" constant="true"/>
        </listOfProducts>
        <fbc:geneProductAssociation>
          <fbc:and>
            <fbc:geneProductRef fbc:geneProduct="G_Propionibacterium_acidipropionici_55737__46__CDS__46__769"/>
            <fbc:or>
              <fbc:geneProductRef fbc:geneProduct="G_Propionibacterium_acidipropionici_55737__46__CDS__46__771"/>
              <fbc:geneProductRef fbc:geneProduct="G_Propionibacterium_acidipropionici_55737__46__CDS__46__3132"/>
            </fbc:or>
          </fbc:and>
        </fbc:geneProductAssociation>
      </reaction>
      <reaction metaid="rxn00671_c0" id="rxn00671_c0" name="2-Methyl-3-oxopropanoate:NAD+ oxidoreductase (CoA-propanoylating) c0" reversible="true" fast="false" fbc:lowerFluxBound="FB1N1000" fbc:upperFluxBound="FB4N1000">
        <notes>
          <body xmlns="http://www.w3.org/1999/xhtml">
            <p>Confidence Level: 0</p>
          </body>
        </notes>
        <listOfReactants>
          <speciesReference species="S_cpd00003_c0" stoichiometry="1" constant="true"/>
          <speciesReference species="S_cpd00010_c0" stoichiometry="1" constant="true"/>
          <speciesReference species="S_cpd00287_c0" stoichiometry="1" constant="true"/>
        </listOfReactants>
        <listOfProducts>
          <speciesReference species="S_cpd00004_c0" stoichiometry="1" constant="true"/>
          <speciesReference species="S_cpd00011_c0" stoichiometry="1" constant="true"/>
          <speciesReference species="S_cpd00086_c0" stoichiometry="1" constant="true"/>
        </listOfProducts>
        <fbc:geneProductAssociation>
          <fbc:or>
            <fbc:geneProductRef fbc:geneProduct="G_Propionibacterium_acidipropionici_55737__46__CDS__46__2228"/>
            <fbc:geneProductRef fbc:geneProduct="G_Propionibacterium_acidipropionici_55737__46__CDS__46__2119"/>
          </fbc:or>
        </fbc:geneProductAssociation>
      </reaction>
      <reaction metaid="rxn00558_c0" id="rxn00558_c0" name="D-Glucose-6-phosphate ketol-isomerase c0" reversible="true" fast="false" fbc:lowerFluxBound="FB1N1000" fbc:upperFluxBound="FB4N1000">
        <notes>
          <body xmlns="http://www.w3.org/1999/xhtml">
            <p>Confidence Level: 0</p>
          </body>
        </notes>
        <listOfReactants>
          <speciesReference species="S_cpd00079_c0" stoichiometry="1" constant="true"/>
        </listOfReactants>
        <listOfProducts>
          <speciesReference species="S_cpd00072_c0" stoichiometry="1" constant="true"/>
        </listOfProducts>
        <fbc:geneProductAssociation>
          <fbc:geneProductRef fbc:geneProduct="G_Propionibacterium_acidipropionici_55737__46__CDS__46__2736"/>
        </fbc:geneProductAssociation>
      </reaction>
      <reaction metaid="rxn10340_c0" id="rxn10340_c0" name="isopentadecanoyl-cardiolipin synthase c0" reversible="true" fast="false" fbc:lowerFluxBound="FB1N1000" fbc:upperFluxBound="FB4N1000">
        <notes>
          <body xmlns="http://www.w3.org/1999/xhtml">
            <p>Confidence Level: 0</p>
          </body>
        </notes>
        <listOfReactants>
          <speciesReference species="S_cpd15725_c0" stoichiometry="2" constant="true"/>
        </listOfReactants>
        <listOfProducts>
          <speciesReference species="S_cpd00100_c0" stoichiometry="1" constant="true"/>
          <speciesReference species="S_cpd15797_c0" stoichiometry="1" constant="true"/>
        </listOfProducts>
        <fbc:geneProductAssociation>
          <fbc:geneProductRef fbc:geneProduct="G_Propionibacterium_acidipropionici_55737__46__CDS__46__1160"/>
        </fbc:geneProductAssociation>
      </reaction>
      <reaction metaid="rxn05305_c0" id="rxn05305_c0" name="LYSt3r c0" reversible="false" fast="false" fbc:lowerFluxBound="FB3N0" fbc:upperFluxBound="FB4N1000">
        <notes>
          <body xmlns="http://www.w3.org/1999/xhtml">
            <p>Confidence Level: 0</p>
          </body>
        </notes>
        <listOfReactants>
          <speciesReference species="S_cpd00039_c0" stoichiometry="1" constant="true"/>
          <speciesReference species="S_cpd00067_ext" stoichiometry="1" constant="true"/>
        </listOfReactants>
        <listOfProducts>
          <speciesReference species="S_cpd00039_ext" stoichiometry="1" constant="true"/>
          <speciesReference species="S_cpd00067_c0" stoichiometry="1" constant="true"/>
        </listOfProducts>
        <fbc:geneProductAssociation>
          <fbc:geneProductRef fbc:geneProduct="G_Propionibacterium_acidipropionici_55737__46__CDS__46__787"/>
        </fbc:geneProductAssociation>
      </reaction>
      <reaction metaid="rxn09674_c0" id="rxn09674_c0" name="L-lysine reversible transport via proton symport c0" reversible="true" fast="false" fbc:lowerFluxBound="FB1N1000" fbc:upperFluxBound="FB4N1000">
        <notes>
          <body xmlns="http://www.w3.org/1999/xhtml">
            <p>Confidence Level: 0</p>
          </body>
        </notes>
        <listOfReactants>
          <speciesReference species="S_cpd00039_ext" stoichiometry="1" constant="true"/>
          <speciesReference species="S_cpd00067_ext" stoichiometry="1" constant="true"/>
        </listOfReactants>
        <listOfProducts>
          <speciesReference species="S_cpd00039_c0" stoichiometry="1" constant="true"/>
          <speciesReference species="S_cpd00067_c0" stoichiometry="1" constant="true"/>
        </listOfProducts>
        <fbc:geneProductAssociation>
          <fbc:geneProductRef fbc:geneProduct="G_Propionibacterium_acidipropionici_55737__46__CDS__46__3254"/>
        </fbc:geneProductAssociation>
      </reaction>
      <reaction metaid="rxn01200_c0" id="rxn01200_c0" name="Sedoheptulose-7-phosphate:D-glyceraldehyde-3-phosphate c0" reversible="true" fast="false" fbc:lowerFluxBound="FB1N1000" fbc:upperFluxBound="FB4N1000">
        <notes>
          <body xmlns="http://www.w3.org/1999/xhtml">
            <p>Confidence Level: 0</p>
          </body>
        </notes>
        <listOfReactants>
          <speciesReference species="S_cpd00102_c0" stoichiometry="1" constant="true"/>
          <speciesReference species="S_cpd00238_c0" stoichiometry="1" constant="true"/>
        </listOfReactants>
        <listOfProducts>
          <speciesReference species="S_cpd00101_c0" stoichiometry="1" constant="true"/>
          <speciesReference species="S_cpd00198_c0" stoichiometry="1" constant="true"/>
        </listOfProducts>
        <fbc:geneProductAssociation>
          <fbc:or>
            <fbc:geneProductRef fbc:geneProduct="G_Propionibacterium_acidipropionici_55737__46__CDS__46__3288"/>
            <fbc:geneProductRef fbc:geneProduct="G_Propionibacterium_acidipropionici_55737__46__CDS__46__2493"/>
          </fbc:or>
        </fbc:geneProductAssociation>
      </reaction>
      <reaction metaid="rxn05232_c0" id="rxn05232_c0" name="Ribonucleotide reductase: ATP c0" reversible="false" fast="false" fbc:lowerFluxBound="FB3N0" fbc:upperFluxBound="FB4N1000">
        <notes>
          <body xmlns="http://www.w3.org/1999/xhtml">
            <p>Confidence Level: 0</p>
          </body>
        </notes>
        <listOfReactants>
          <speciesReference species="S_cpd00002_c0" stoichiometry="1" constant="true"/>
          <speciesReference species="S_cpd11421_c0" stoichiometry="1" constant="true"/>
        </listOfReactants>
        <listOfProducts>
          <speciesReference species="S_cpd00001_c0" stoichiometry="1" constant="true"/>
          <speciesReference species="S_cpd00115_c0" stoichiometry="1" constant="true"/>
          <speciesReference species="S_cpd11420_c0" stoichiometry="1" constant="true"/>
        </listOfProducts>
        <fbc:geneProductAssociation>
          <fbc:geneProductRef fbc:geneProduct="G_Open_problem"/>
        </fbc:geneProductAssociation>
      </reaction>
      <reaction metaid="rxn03841_c0" id="rxn03841_c0" name="4-amino-4-deoxychorismate pyruvate-lyase c0" reversible="false" fast="false" fbc:lowerFluxBound="FB3N0" fbc:upperFluxBound="FB4N1000">
        <notes>
          <body xmlns="http://www.w3.org/1999/xhtml">
            <p>Confidence Level: 0</p>
          </body>
        </notes>
        <listOfReactants>
          <speciesReference species="S_cpd08210_c0" stoichiometry="1" constant="true"/>
        </listOfReactants>
        <listOfProducts>
          <speciesReference species="S_cpd00020_c0" stoichiometry="1" constant="true"/>
          <speciesReference species="S_cpd00067_c0" stoichiometry="1" constant="true"/>
          <speciesReference species="S_cpd00443_c0" stoichiometry="1" constant="true"/>
        </listOfProducts>
        <fbc:geneProductAssociation>
          <fbc:or>
            <fbc:geneProductRef fbc:geneProduct="G_Propionibacterium_acidipropionici_55737__46__CDS__46__2423"/>
            <fbc:geneProductRef fbc:geneProduct="G_Propionibacterium_acidipropionici_55737__46__CDS__46__1542"/>
            <fbc:geneProductRef fbc:geneProduct="G_Propionibacterium_acidipropionici_55737__46__CDS__46__1572"/>
            <fbc:geneProductRef fbc:geneProduct="G_Propionibacterium_acidipropionici_55737__46__CDS__46__1959"/>
          </fbc:or>
        </fbc:geneProductAssociation>
      </reaction>
      <reaction metaid="rxn03481_c0" id="rxn03481_c0" name="Arbutin 6-phosphate glucohydrolase c0" reversible="false" fast="false" fbc:lowerFluxBound="FB3N0" fbc:upperFluxBound="FB4N1000">
        <notes>
          <body xmlns="http://www.w3.org/1999/xhtml">
            <p>Confidence Level: 0</p>
          </body>
        </notes>
        <listOfReactants>
          <speciesReference species="S_cpd00001_c0" stoichiometry="1" constant="true"/>
          <speciesReference species="S_cpd03697_c0" stoichiometry="1" constant="true"/>
        </listOfReactants>
        <listOfProducts>
          <speciesReference species="S_cpd00415_c0" stoichiometry="1" constant="true"/>
          <speciesReference species="S_cpd00863_c0" stoichiometry="1" constant="true"/>
        </listOfProducts>
        <fbc:geneProductAssociation>
          <fbc:geneProductRef fbc:geneProduct="G_Propionibacterium_acidipropionici_55737__46__CDS__46__2834"/>
        </fbc:geneProductAssociation>
      </reaction>
      <reaction metaid="rxn01103_c0" id="rxn01103_c0" name="3-Phospho-D-glyceroyl phosphate phosphohydrolase c0" reversible="false" fast="false" fbc:lowerFluxBound="FB3N0" fbc:upperFluxBound="FB4N1000">
        <notes>
          <body xmlns="http://www.w3.org/1999/xhtml">
            <p>Confidence Level: 0</p>
          </body>
        </notes>
        <listOfReactants>
          <speciesReference species="S_cpd00001_c0" stoichiometry="1" constant="true"/>
          <speciesReference species="S_cpd00203_c0" stoichiometry="1" constant="true"/>
        </listOfReactants>
        <listOfProducts>
          <speciesReference species="S_cpd00009_c0" stoichiometry="1" constant="true"/>
          <speciesReference species="S_cpd00067_c0" stoichiometry="2" constant="true"/>
          <speciesReference species="S_cpd00169_c0" stoichiometry="1" constant="true"/>
        </listOfProducts>
        <fbc:geneProductAssociation>
          <fbc:geneProductRef fbc:geneProduct="G_Propionibacterium_acidipropionici_55737__46__CDS__46__2317"/>
        </fbc:geneProductAssociation>
      </reaction>
      <reaction metaid="rxn01073_c0" id="rxn01073_c0" name="sn-Glycero-3-phosphoethanolamine glycerophosphohydrolase c0" reversible="false" fast="false" fbc:lowerFluxBound="FB3N0" fbc:upperFluxBound="FB4N1000">
        <notes>
          <body xmlns="http://www.w3.org/1999/xhtml">
            <p>Confidence Level: 0</p>
          </body>
        </notes>
        <listOfReactants>
          <speciesReference species="S_cpd00001_c0" stoichiometry="1" constant="true"/>
          <speciesReference species="S_cpd00908_c0" stoichiometry="1" constant="true"/>
        </listOfReactants>
        <listOfProducts>
          <speciesReference species="S_cpd00080_c0" stoichiometry="1" constant="true"/>
          <speciesReference species="S_cpd00162_c0" stoichiometry="1" constant="true"/>
        </listOfProducts>
        <fbc:geneProductAssociation>
          <fbc:or>
            <fbc:geneProductRef fbc:geneProduct="G_Propionibacterium_acidipropionici_55737__46__CDS__46__2431"/>
            <fbc:geneProductRef fbc:geneProduct="G_Propionibacterium_acidipropionici_55737__46__CDS__46__1755"/>
            <fbc:geneProductRef fbc:geneProduct="G_Propionibacterium_acidipropionici_55737__46__CDS__46__573"/>
          </fbc:or>
        </fbc:geneProductAssociation>
      </reaction>
      <reaction metaid="rxn00604_c0" id="rxn00604_c0" name="D-Glucose-6-phosphate:NADP+ 1-oxoreductase c0" reversible="true" fast="false" fbc:lowerFluxBound="FB1N1000" fbc:upperFluxBound="FB4N1000">
        <notes>
          <body xmlns="http://www.w3.org/1999/xhtml">
            <p>Confidence Level: 0</p>
          </body>
        </notes>
        <listOfReactants>
          <speciesReference species="S_cpd00006_c0" stoichiometry="1" constant="true"/>
          <speciesReference species="S_cpd00079_c0" stoichiometry="1" constant="true"/>
        </listOfReactants>
        <listOfProducts>
          <speciesReference species="S_cpd00005_c0" stoichiometry="1" constant="true"/>
          <speciesReference species="S_cpd00067_c0" stoichiometry="1" constant="true"/>
          <speciesReference species="S_cpd00911_c0" stoichiometry="1" constant="true"/>
        </listOfProducts>
        <fbc:geneProductAssociation>
          <fbc:geneProductRef fbc:geneProduct="G_Propionibacterium_acidipropionici_55737__46__CDS__46__987"/>
        </fbc:geneProductAssociation>
      </reaction>
      <reaction metaid="rxn12844_c0" id="rxn12844_c0" name="Gly-Cys aminopeptidase c0" reversible="true" fast="false" fbc:lowerFluxBound="FB1N1000" fbc:upperFluxBound="FB4N1000">
        <notes>
          <body xmlns="http://www.w3.org/1999/xhtml">
            <p>Confidence Level: 0</p>
          </body>
        </notes>
        <listOfReactants>
          <speciesReference species="S_cpd00001_c0" stoichiometry="1" constant="true"/>
          <speciesReference species="S_cpd15603_c0" stoichiometry="1" constant="true"/>
        </listOfReactants>
        <listOfProducts>
          <speciesReference species="S_cpd00033_c0" stoichiometry="1" constant="true"/>
          <speciesReference species="S_cpd00084_c0" stoichiometry="1" constant="true"/>
        </listOfProducts>
        <fbc:geneProductAssociation>
          <fbc:or>
            <fbc:geneProductRef fbc:geneProduct="G_Propionibacterium_acidipropionici_55737__46__CDS__46__861"/>
            <fbc:geneProductRef fbc:geneProduct="G_Propionibacterium_acidipropionici_55737__46__CDS__46__1395"/>
            <fbc:geneProductRef fbc:geneProduct="G_Propionibacterium_acidipropionici_55737__46__CDS__46__1010"/>
            <fbc:geneProductRef fbc:geneProduct="G_Propionibacterium_acidipropionici_55737__46__CDS__46__1224"/>
            <fbc:geneProductRef fbc:geneProduct="G_Propionibacterium_acidipropionici_55737__46__CDS__46__3329"/>
          </fbc:or>
        </fbc:geneProductAssociation>
      </reaction>
      <reaction metaid="rxn01678_c0" id="rxn01678_c0" name="ATP:nucleoside-diphosphate phosphatransferase c0" reversible="true" fast="false" fbc:lowerFluxBound="FB1N1000" fbc:upperFluxBound="FB4N1000">
        <notes>
          <body xmlns="http://www.w3.org/1999/xhtml">
            <p>Confidence Level: 0</p>
          </body>
        </notes>
        <listOfReactants>
          <speciesReference species="S_cpd00002_c0" stoichiometry="1" constant="true"/>
          <speciesReference species="S_cpd00978_c0" stoichiometry="1" constant="true"/>
        </listOfReactants>
        <listOfProducts>
          <speciesReference species="S_cpd00008_c0" stoichiometry="1" constant="true"/>
          <speciesReference species="S_cpd00358_c0" stoichiometry="1" constant="true"/>
        </listOfProducts>
        <fbc:geneProductAssociation>
          <fbc:geneProductRef fbc:geneProduct="G_Propionibacterium_acidipropionici_55737__46__CDS__46__3463"/>
        </fbc:geneProductAssociation>
      </reaction>
      <reaction metaid="rxn08814_c0" id="rxn08814_c0" name="Lysophospholipase L1 (2-acylglycerophosphoglycerol, n-C16:1) (periplasm) c0" reversible="true" fast="false" fbc:lowerFluxBound="FB1N1000" fbc:upperFluxBound="FB4N1000">
        <notes>
          <body xmlns="http://www.w3.org/1999/xhtml">
            <p>Confidence Level: 0</p>
          </body>
        </notes>
        <listOfReactants>
          <speciesReference species="S_cpd00001_c0" stoichiometry="1" constant="true"/>
          <speciesReference species="S_cpd15322_c0" stoichiometry="1" constant="true"/>
        </listOfReactants>
        <listOfProducts>
          <speciesReference species="S_cpd00067_c0" stoichiometry="1" constant="true"/>
          <speciesReference species="S_cpd02090_c0" stoichiometry="1" constant="true"/>
          <speciesReference species="S_cpd15237_c0" stoichiometry="1" constant="true"/>
        </listOfProducts>
        <fbc:geneProductAssociation>
          <fbc:or>
            <fbc:geneProductRef fbc:geneProduct="G_Propionibacterium_acidipropionici_55737__46__CDS__46__1985"/>
            <fbc:geneProductRef fbc:geneProduct="G_Propionibacterium_acidipropionici_55737__46__CDS__46__1380"/>
            <fbc:geneProductRef fbc:geneProduct="G_Propionibacterium_acidipropionici_55737__46__CDS__46__3257"/>
          </fbc:or>
        </fbc:geneProductAssociation>
      </reaction>
      <reaction metaid="rxn01332_c0" id="rxn01332_c0" name="Phosphoenolpyruvate:D-erythrose-4-phosphate c0" reversible="false" fast="false" fbc:lowerFluxBound="FB3N0" fbc:upperFluxBound="FB4N1000">
        <notes>
          <body xmlns="http://www.w3.org/1999/xhtml">
            <p>Confidence Level: 0</p>
          </body>
        </notes>
        <listOfReactants>
          <speciesReference species="S_cpd00001_c0" stoichiometry="1" constant="true"/>
          <speciesReference species="S_cpd00061_c0" stoichiometry="1" constant="true"/>
          <speciesReference species="S_cpd00236_c0" stoichiometry="1" constant="true"/>
        </listOfReactants>
        <listOfProducts>
          <speciesReference species="S_cpd00009_c0" stoichiometry="1" constant="true"/>
          <speciesReference species="S_cpd00067_c0" stoichiometry="1" constant="true"/>
          <speciesReference species="S_cpd02857_c0" stoichiometry="1" constant="true"/>
        </listOfProducts>
        <fbc:geneProductAssociation>
          <fbc:geneProductRef fbc:geneProduct="G_Propionibacterium_acidipropionici_55737__46__CDS__46__3385"/>
        </fbc:geneProductAssociation>
      </reaction>
      <reaction metaid="rxn01858_c0" id="rxn01858_c0" name="Deoxyadenosine aminohydrolase c0" reversible="false" fast="false" fbc:lowerFluxBound="FB3N0" fbc:upperFluxBound="FB4N1000">
        <notes>
          <body xmlns="http://www.w3.org/1999/xhtml">
            <p>Confidence Level: 0</p>
          </body>
        </notes>
        <listOfReactants>
          <speciesReference species="S_cpd00001_c0" stoichiometry="1" constant="true"/>
          <speciesReference species="S_cpd00067_c0" stoichiometry="1" constant="true"/>
          <speciesReference species="S_cpd00438_c0" stoichiometry="1" constant="true"/>
        </listOfReactants>
        <listOfProducts>
          <speciesReference species="S_cpd00013_c0" stoichiometry="1" constant="true"/>
          <speciesReference species="S_cpd03279_c0" stoichiometry="1" constant="true"/>
        </listOfProducts>
        <fbc:geneProductAssociation>
          <fbc:geneProductRef fbc:geneProduct="G_Propionibacterium_acidipropionici_55737__46__CDS__46__1998"/>
        </fbc:geneProductAssociation>
      </reaction>
      <reaction metaid="rxn08816_c0" id="rxn08816_c0" name="Lysophospholipase L1 (2-acylglycerophosphoglycerol, n-C18:1) (periplasm) c0" reversible="true" fast="false" fbc:lowerFluxBound="FB1N1000" fbc:upperFluxBound="FB4N1000">
        <notes>
          <body xmlns="http://www.w3.org/1999/xhtml">
            <p>Confidence Level: 0</p>
          </body>
        </notes>
        <listOfReactants>
          <speciesReference species="S_cpd00001_c0" stoichiometry="1" constant="true"/>
          <speciesReference species="S_cpd15324_c0" stoichiometry="1" constant="true"/>
        </listOfReactants>
        <listOfProducts>
          <speciesReference species="S_cpd00067_c0" stoichiometry="1" constant="true"/>
          <speciesReference species="S_cpd02090_c0" stoichiometry="1" constant="true"/>
          <speciesReference species="S_cpd15269_c0" stoichiometry="1" constant="true"/>
        </listOfProducts>
        <fbc:geneProductAssociation>
          <fbc:or>
            <fbc:geneProductRef fbc:geneProduct="G_Propionibacterium_acidipropionici_55737__46__CDS__46__1985"/>
            <fbc:geneProductRef fbc:geneProduct="G_Propionibacterium_acidipropionici_55737__46__CDS__46__1380"/>
            <fbc:geneProductRef fbc:geneProduct="G_Propionibacterium_acidipropionici_55737__46__CDS__46__3257"/>
          </fbc:or>
        </fbc:geneProductAssociation>
      </reaction>
      <reaction metaid="rxn01457_c0" id="rxn01457_c0" name="D-Galacturonate ketol-isomerase c0" reversible="true" fast="false" fbc:lowerFluxBound="FB1N1000" fbc:upperFluxBound="FB4N1000">
        <notes>
          <body xmlns="http://www.w3.org/1999/xhtml">
            <p>Confidence Level: 0</p>
          </body>
        </notes>
        <listOfReactants>
          <speciesReference species="S_cpd00280_c0" stoichiometry="1" constant="true"/>
        </listOfReactants>
        <listOfProducts>
          <speciesReference species="S_cpd00437_c0" stoichiometry="1" constant="true"/>
        </listOfProducts>
        <fbc:geneProductAssociation>
          <fbc:or>
            <fbc:geneProductRef fbc:geneProduct="G_Propionibacterium_acidipropionici_55737__46__CDS__46__2452"/>
            <fbc:geneProductRef fbc:geneProduct="G_Propionibacterium_acidipropionici_55737__46__CDS__46__2418"/>
          </fbc:or>
        </fbc:geneProductAssociation>
      </reaction>
      <reaction metaid="rxn05567_c0" id="rxn05567_c0" name="Galactitol transport via PEP:Pyr PTS c0" reversible="true" fast="false" fbc:lowerFluxBound="FB1N1000" fbc:upperFluxBound="FB4N1000">
        <notes>
          <body xmlns="http://www.w3.org/1999/xhtml">
            <p>Confidence Level: 0</p>
          </body>
        </notes>
        <listOfReactants>
          <speciesReference species="S_cpd00061_c0" stoichiometry="1" constant="true"/>
          <speciesReference species="S_cpd01171_ext" stoichiometry="1" constant="true"/>
        </listOfReactants>
        <listOfProducts>
          <speciesReference species="S_cpd00020_c0" stoichiometry="1" constant="true"/>
          <speciesReference species="S_cpd03752_c0" stoichiometry="1" constant="true"/>
        </listOfProducts>
        <fbc:geneProductAssociation>
          <fbc:and>
            <fbc:or>
              <fbc:geneProductRef fbc:geneProduct="G_Propionibacterium_acidipropionici_55737__46__CDS__46__2897"/>
              <fbc:geneProductRef fbc:geneProduct="G_Propionibacterium_acidipropionici_55737__46__CDS__46__2534"/>
            </fbc:or>
            <fbc:geneProductRef fbc:geneProduct="G_Propionibacterium_acidipropionici_55737__46__CDS__46__2899"/>
            <fbc:or>
              <fbc:geneProductRef fbc:geneProduct="G_Propionibacterium_acidipropionici_55737__46__CDS__46__2191"/>
              <fbc:geneProductRef fbc:geneProduct="G_Propionibacterium_acidipropionici_55737__46__CDS__46__2905"/>
            </fbc:or>
            <fbc:or>
              <fbc:geneProductRef fbc:geneProduct="G_Propionibacterium_acidipropionici_55737__46__CDS__46__2189"/>
              <fbc:geneProductRef fbc:geneProduct="G_Propionibacterium_acidipropionici_55737__46__CDS__46__2908"/>
            </fbc:or>
            <fbc:or>
              <fbc:geneProductRef fbc:geneProduct="G_Propionibacterium_acidipropionici_55737__46__CDS__46__2190"/>
              <fbc:geneProductRef fbc:geneProduct="G_Propionibacterium_acidipropionici_55737__46__CDS__46__2907"/>
            </fbc:or>
          </fbc:and>
        </fbc:geneProductAssociation>
      </reaction>
      <reaction metaid="rxn01807_c0" id="rxn01807_c0" name="ATP:pyridoxal 5&apos;-phosphotransferase c0" reversible="true" fast="false" fbc:lowerFluxBound="FB1N1000" fbc:upperFluxBound="FB4N1000">
        <notes>
          <body xmlns="http://www.w3.org/1999/xhtml">
            <p>Confidence Level: 0</p>
          </body>
        </notes>
        <listOfReactants>
          <speciesReference species="S_cpd00002_c0" stoichiometry="1" constant="true"/>
          <speciesReference species="S_cpd00419_c0" stoichiometry="1" constant="true"/>
        </listOfReactants>
        <listOfProducts>
          <speciesReference species="S_cpd00008_c0" stoichiometry="1" constant="true"/>
          <speciesReference species="S_cpd00493_c0" stoichiometry="1" constant="true"/>
        </listOfProducts>
        <fbc:geneProductAssociation>
          <fbc:geneProductRef fbc:geneProduct="G_Propionibacterium_acidipropionici_55737__46__CDS__46__574"/>
        </fbc:geneProductAssociation>
      </reaction>
      <reaction metaid="rxn10060_c0" id="rxn10060_c0" name="NAD kinase (dTTP) c0" reversible="true" fast="false" fbc:lowerFluxBound="FB1N1000" fbc:upperFluxBound="FB4N1000">
        <notes>
          <body xmlns="http://www.w3.org/1999/xhtml">
            <p>Confidence Level: 0</p>
          </body>
        </notes>
        <listOfReactants>
          <speciesReference species="S_cpd00003_c0" stoichiometry="1" constant="true"/>
          <speciesReference species="S_cpd00357_c0" stoichiometry="1" constant="true"/>
        </listOfReactants>
        <listOfProducts>
          <speciesReference species="S_cpd00006_c0" stoichiometry="1" constant="true"/>
          <speciesReference species="S_cpd00297_c0" stoichiometry="1" constant="true"/>
        </listOfProducts>
        <fbc:geneProductAssociation>
          <fbc:geneProductRef fbc:geneProduct="G_Propionibacterium_acidipropionici_55737__46__CDS__46__238"/>
        </fbc:geneProductAssociation>
      </reaction>
      <reaction metaid="rxn05149_c0" id="rxn05149_c0" name="Manganese-ABC transport c0" reversible="false" fast="false" fbc:lowerFluxBound="FB3N0" fbc:upperFluxBound="FB4N1000">
        <notes>
          <body xmlns="http://www.w3.org/1999/xhtml">
            <p>Confidence Level: 0</p>
          </body>
        </notes>
        <listOfReactants>
          <speciesReference species="S_cpd00001_c0" stoichiometry="1" constant="true"/>
          <speciesReference species="S_cpd00002_c0" stoichiometry="1" constant="true"/>
          <speciesReference species="S_cpd00030_ext" stoichiometry="1" constant="true"/>
[truncated: 1,788,625 more chars]
