# Supplementary material for: A Pan-Genome Guided Metabolic Network Reconstruction of Five Propionibacterium Species Reveals Extensive Metabolic Diversity
Source: Genes (Basel). 2020 Sep 23;11(10):1115. doi: 10.3390/genes11101115 (PMC7650540; doi:10.3390/genes11101115)
Supplement: Supplementary file 1 [file genes-11-01115-s001.zip › Final version of supplementary material/Supplementary file 5 S9.xlsx]

## Sheet: Summary
In this assay, tetrazolium dye is reduced by reduced cofactors generated through bacterial metabolism and is indicative of the ability to metabolise the particular substrate for growth. The assay looks at carbon, nitrogen, phosphate and sulphur sources and also looks at osmolytes and metabolites that can stimulate growth at varying pH. In this work, only the carbon source results were utilised fo…

## Sheet: BIOLOG PM DATA
C-source		N-source				P-source		S-source		Osmolarity		pH			Media composition
Compound	Abs	Compound	Abs	Compound	Abs	Compound	Abs	Compound	Abs	Compound	Abs	Compound	Abs		Component	C-source	N-source	P-source	S-source	Osmolarity	pH
Lactulose	0.489	D,L-a-Amino-Caprylic acid	0.522	Arg-Ser	0.125	Cytidine 2-Monophosphate	0.076	Sulfate	0.025	200mM Sodium Phosphate pH 7	1.231	pH 9.5 + L-Phenylalanine	1.182		Magnesium chloride	X	X	X	X	X	X
D-Ribose	0.447	Arg-Trp	0.368	Lys-Val	0.125	Cytidine 3-Monophosphate	0.075	D,L-Lipoamide	0.018	100mM Sodium Phosphate pH 7	0.975	pH 9.5 + Agmatine	1.128		ZnCl2	X	X	X	X	X	X
L-Arabitol	0.432	Tyr-Trp	0.364	Arg-Glu	0.124	Cysteamine-S-Phosphate	0.074	Taurocholic acid	0.016	1% Sodium Formate	0.879	pH 9.5 + L-Methionine	1.126		MnCl2	X	X	X	X	X	X
b-Methyl-D-Galactoside	0.422	Arg-Arg	0.344	L-Valine	0.123	O-Phospho-L-Tyrosine	0.071	Cysteamine	0.016	50mM Sodium Benzoate pH 5.2	0.817	pH 9.5 + L-Ornithine	1.112		FeCl2	X	X	X	X	X	X
D-Gluconic acid	0.42	Tyr-Ile	0.335	Glu-Ser	0.123	Adenosine 3`-Monophosphate	0.069	S-Methyl-L-Cysteine	0.015	50mM Sodium Phosphate pH 7	0.813	pH 9.5 + L-Norleucine	1.105		CaCl2	X	X	X	X	X	X
Adonitol	0.42	His-Trp	0.335	D-Leu-Gly	0.123	Adenosine 2`-Monophosphate	0.064	Butane Sulfonic acid	0.014	20mM Sodium Benzoate pH 5.2	0.806	pH 9.5 + L-Glutamic acid	1.094		Thiamine	X	X	X	X	X	X
Maltose	0.417	Trp-Arg	0.328	L-Ornithine	0.123	Adenosine 5`-Monophosphate	0.061	Tetramethylene Sulfone	0.014	2% Sodium Formate	0.805	pH 9.5 + L-Threonine	1.073		Pantothenic acid	X	X	X	X	X	X
D-Xylose	0.402	His-Lys	0.327	Thr-Gln	0.123	D-3-Phospho-Glyceric acid	0.06	Cys-Gly	0.01	1% Sodium Lactate	0.804	pH 9.5 + L-Leucine	1.071		Biotin	X	X	X	X	X	X
3-O-b-D-Galacto pyranosyl-D-Arabinose	0.383	His-Glu	0.325	L-Lysine	0.122	Cytidine 5-Monophosphate	0.058	p-Aminobenzene Sulfonic acid	0.006	5% Sodium Sulfate	0.769	pH 9.5 + L-Tryptophan	1.069		Riboflavin	X	X	X	X	X	X
D-Mannose	0.378	L-Histidine	0.322	Thr-Met	0.121	Phosphoenol Pyruvate	0.053	D-Cysteine	0.005	100mM Ammonium Sulfate pH 8	0.768	pH 9.5 + L-Serine	1.068		B12	X	X	X	X	X	X
Glycerol	0.377	Gly-Asn	0.305	Glu-Glu	0.12	Pyrophosphate	0.053	Methane Sulfonic acid	0.004	6% Sodium Formate	0.746	pH 9.5 + L-Homoserine	1.058		Glucose		X	X	X	X	X
D-Trehalose	0.372	Glu-Trp	0.3	b-Phenyl ethylamine	0.119	O-Phosphoryl-Ethanolamine	0.051	Lanthionine	0.003	4% Sodium Sulfate	0.744	pH 9.5 + L-Valine	1.057		Ammonium chloride	X		X	X	X	X
D-Glucosamine	0.371	Pro-Asn	0.299	Trp-Ser	0.119	O-Phospho-D-Tyrosine	0.049	D,L-Ethionine	0.003	3% Sodium Formate	0.743	pH 9.5 + L-Homoarginine	1.053		Sodium phosphate	X	X		X	X	X
i-Erythritol	0.37	Lys-Arg	0.296	Ala-Met	0.119	D-Glucose-6-Phosphate	0.049	2-Hydroxyethane Sulfonic acid	0.001	2% Sodium Lactate	0.737	pH 9.5 + L-Arginine	1.041		Sodium sulphate	X	X	X		X	X
D-Melezitose	0.362	Met-Arg	0.296	D-Ala-Gly	0.119	Guanosine 2-Monophosphate	0.047	L-Cysteic acid	0	4% Sodium Formate	0.73	pH 9.5 + L-Norvaline	1.041
D-Fructose-6-Phosphate	0.36	Lys-Trp	0.294	Pro-Val	0.118	Phospho-Glycolic acid	0.046	1-Thio-b-D-Glucose	-0.003	5% Sodium Formate	0.726	pH 9.5 + L-Asparagine	1.034
D-Sorbitol	0.359	D-Asparagine	0.286	D-Ala-Gly-Gly	0.118	O-Phospho-D-Serine	0.046	Hypotaurine	-0.003	3% Sodium Sulfate	0.723	pH 9.5 + L-Isoleucine	1.034
L-Lyxose	0.355	Met-Trp	0.286	Arg-Asp	0.116	Guanosine 3-Monophosphate	0.046	Thiophosphate	-0.004	20mM Ammonium Sulfate pH 8	0.713	pH 9.5 + Hydroxy-L-Proline	1.019
Arbutin	0.354	His-Tyr	0.281	L-Citrulline	0.116	Guanosine 2,3-Cyclic Monophosphate	0.046	Taurine	-0.004	10%NaCl	0.713	pH 9.5 + Glycine	1.002
D-Glucose-6-Phosphate	0.351	Trp-Trp	0.279	Lys-Asp	0.116	O-Phospho-L-Serine	0.045	Dithiophosphate	-0.005	7%NaCl	0.706	pH 9.5 + Putrescine	0.995
D,L-a-Glycerol Phosphate	0.351	L-Cysteine	0.277	Ile-Val	0.115	Uridine 3-Monophosphate	0.044	Thiourea	-0.006	8%NaCl	0.706	pH 9.5 + L-Alanine	0.991
L-Arabinose	0.339	Ile-Asn	0.276	Lys-Thr	0.115	D-2-Phospho-Glyceric acid	0.043	L-Cysteine	-0.008	50mM Ammonium Sulfate pH 8	0.704	pH 9.5 + L-Histidine	0.989
D-Arabinose	0.338	His-His	0.273	D-Leu-D-Leu	0.115	Uridine 5-Monophosphate	0.042	L-Djenkolic acid	-0.009	6% NaCl + Phosphoryl choline	0.703	pH 9.5 + Urea	0.987
L-Lactic acid	0.337	Gly-Asn	0.273	Phe-b-Ala	0.115	D-Mannose-6-Phosphate	0.041	Cystathionine	-0.009	6% NaCl + Dimethyl Sulphonyl Propionate	0.698	pH 9.5 + L-Aspartic acid	0.985
L-Rhamnose	0.316	Histamine	0.268	Thr-Ala	0.115	Phosphoryl Choline	0.04	Tetrathionate	-0.018	3%NaCl	0.697	pH 9.5 + L-Proline	0.981
D-Cellobiose	0.314	Phe-Trp	0.267	D-Ala-D-Ala	0.114	Thymidine 5`-Monophosphate	0.04	Gly-Met	-0.019	100mM Sodium Nitrate	0.697	pH 9.5 + Creatine	0.962
Dextrin	0.31	Leu-His	0.262	Gly-Arg	0.113	Phospho creatine	0.039	L-Methionine Sulfone	-0.019	9%NaCl	0.696	pH 9.5 + L-Tyrosine	0.961
Pyruvic acid	0.31	Tyr-Lys	0.26	Hydroxylamine	0.113	Carbamyl Phosphate	0.038	L-Methionine Sulfoxide	-0.024	6%NaCl	0.692	pH 9.5 + Histamine	0.942
a-D-Glucose	0.307	Ile-Arg	0.257	Val-His	0.113	b-Glycerol Phosphate	0.037	N-Acetyl-L-Cysteine	-0.028	10mM Ammonium Sulfate pH 8	0.689	pH 9.5 + L-Lysine	0.937
D-Galactose	0.303	Cys-Gly	0.255	D-Ala-Leu	0.113	2-Deoxy-D-Glucose 6-Phosphate	0.036	Thiosulfate	-0.032	6.5%NaCl	0.688	pH 9.5	0.933
D-Mannitol	0.296	Arg-Lys	0.253	Met-Gly	0.113	Guanosine 5-Monophosphate	0.034	D-Methionine	-0.032	2% Sodium Sulfate	0.687	pH 10	0.932
Salicin	0.29	Ethylene diamine	0.252	Glu-Ala	0.113	Dithiophosphate	0.033	L-Methionine	-0.035	5%NaCl	0.685	pH 9.5 + L-Glutamine	0.926
D-Arabitol	0.283	Trp-Val	0.25	Leu-Glu	0.112	Phospho-L-Arginine	0.033	N-Acetyl-D,L-Methionine	-0.036	6% NaCl + MOPS	0.683	pH 9.5 + Trimethylamine-N-Oxide	0.912
D-Fructose	0.28	His-Leu	0.249	g-Amino-N-Butyric acid	0.112	D-Glucose-1-Phosphate	0.032	L-Cysteine Sulfinic acid	-0.047	6% Potassium chloride	0.681	pH 9	0.895
D-Psicose	0.271	Tyr-Val	0.248	Lys-Ser	0.111	Phosphono Acetic acid	0.029	Glutathione	-0.068	6% NaCl + b-Glutamic acid	0.674	pH 9.5 + Cadaverine	0.891
D-Tagatose	0.269	Arg-Ile	0.248	Pro-lle	0.111	Tripoly phosphate	0.028			6% NaCl + Creatine	0.672	pH 9.5	0.874
a-D-Lactose	0.268	Lys-Ile	0.247	Val-Tyr	0.11	D-Glucosamine-6-Phosphate	0.028			5.5%NaCl	0.671	pH 9.5 + Tyramine	0.857
D-Melibiose	0.268	His-Met	0.245	Ser-His	0.108	O-Phospho-L-Threonine	0.025			6% NaCl + Glycerol	0.669	pH 8.5	0.852
Stachyose	0.267	Ile-Gln	0.244	Leu-Phe	0.108	Thiophosphate	0.021			20mM Sodium Phosphate pH 7	0.667	X-b-D-Glucuronide	0.84
Maltotriose	0.263	Alloxan	0.243	Allantoin	0.107	Phosphate	0.021			80mM Sodium Nitrate	0.667	X-SO4	0.837
5-Keto-D-Gluconic acid	0.263	Met-His	0.24	Gly-Ala	0.106	Trimeta phosphate	0.021			6% NaCl + Sarcosine	0.665	pH 7	0.823
Xylitol	0.261	Gly-Ile	0.239	Tyr-Ala	0.106	2-Aminoethyl Phosphonic acid	0.018			6% NaCl + Choline	0.663	X-a-D-Glucuronide	0.822
a-Hydroxy butyric acid	0.254	Arg-Tyr	0.239	Ala-Phe	0.106	D,L-a-Glycerol Phosphate	0.017			4%NaCl	0.662	pH 9.5 + Anthranilic acid	0.799
Sucrose	0.248	His-Gly	0.239	Met-Thr	0.105	Cytidine 2,3-Cyclic Monophosphate	0.016			6% NaCl + Creatinine	0.662	pH 6	0.788
Methyl pyruvate	0.242	Trp-Lys	0.239	Leu-Leu	0.105	Cytidine 3,5-Cyclic Monophosphate	0.014			6% NaCl + L-Carnitine	0.662	pH 8	0.783
D-Lactic acid Methyl Ester	0.24	Phe-Tyr	0.236	Putrescine	0.105	Thymidine 3`-Monophosphate	0.009			6% NaCl + Trehalose	0.658	X-a-D-Mannoside	0.756
Propionic acid	0.237	Trp-Leu	0.234	Asp-Val	0.104	Methylene Diphosphonic acid	0.008			40mM Sodium Nitrate	0.656	pH 4.5 + L-Methionine	0.728
Gly-Asp	0.232	L-Tyrosine	0.233	Leu-D-Leu	0.104	Adenosine 2`,3`-Cyclic Monophosphate	0.005			6% NaCl + Trimethylamine-N-Oxide	0.656	pH 5.5	0.728
2-Deoxy-D-Ribose	0.227	Gly-His	0.231	Leu-Gly-Gly	0.104	Uridine 2,3-Cyclic Monophosphate	0.001			60mM Sodium Nitrate	0.655	pH 5	0.718
Dihydroxy acetone	0.222	D-Glucosamine	0.23	Phe-Asp	0.103	Thymidine 3`,5`-Cyclic Monophosphate	-0.003			6% NaCl + g-Amino-N-Butyric acid	0.652	X-a-D-Galactoside	0.687
D-Raffinose	0.221	Phe-Phe	0.228	L-Asparagine	0.103	6-Phospho-Gluconic acid	-0.004			6% NaCl	0.651	X-Caprylate	0.679
a-Ketobutyric acid	0.202	Thr-Arg	0.226	Gly-D-Asp	0.102	Guanosine 3,5-Cyclic Monophosphate	-0.005			6% NaCl + N,N Dimethyl Glycine	0.651	pH 9.5 + b-Phenylethylamine	0.674
Acetic acid	0.197	His-Asp	0.225	Met-Ala	0.102	Uridine 3,5-Cyclic Monophosphate	-0.007			6% NaCl + Ectoine	0.651	X-b-D-Galactosaminide	0.664
L-Fucose	0.194	His-Ala	0.224	Thr-Glu	0.101	Triethyl Phosphate	-0.008			6% NaCl + Glutathione	0.647	X-b-D-Glucosaminide	0.657
D-Lactitol	0.191	D-Lysine	0.223	L-Serine	0.101	Adenosine 3`,5`-Cyclic Monophosphate	-0.008			6% NaCl + N-Acetyl-L-Glutamine	0.646	X-b-D-Glucoside	0.648
Acetoacetic acid	0.185	Thr-Asp	0.221	Agmatine	0.101	Hypophosphite	-0.009			6% NaCl + Octopine	0.64	pH 4.5 + p-Aminobenzoate	0.632
Gly-Pro	0.183	His-Val	0.217	Ala-Asp	0.1	D-Mannose-1-Phosphate	-0.015			6% NaCl + L-Proline	0.638	X-PO4	0.61
D-Glucose-1-Phosphate	0.182	Trp-Tyr	0.217	Gly-Glu	0.1	Inositol Hexaphosphate	-0.017			6% NaCl + Trigonelline	0.638	X-a-D-Glucoside	0.595
L-Sorbose	0.172	Ala-Asn	0.217	Pro-Tyr	0.1	Uridine 2-Monophosphate	-0.022			6% NaCl + Trimethylamine	0.637	X-b-D-Galactoside	0.505
Pectin	0.17	Tyr-His	0.217	Ala-Glu	0.099					200mM Sodium Benzoate pH 5.2	0.636	pH 4.5 + Anthranilic acid	0.491
2`-Deoxy adenosine	0.154	Phe-Ile	0.217	Gly-Met	0.099					6% NaCl + Betaine	0.628	pH 4.5	0.466
Amygdalin	0.151	Asn-Glu	0.216	Ala-Thr	0.098					20% Ethylene Glycol	0.628	pH 4.5 + L-Arginine	0.447
3-Methyl glucose	0.142	L-Tryptophan	0.215	L-Alanine	0.097					1% NaCl	0.627	pH 4.5 + D,L-Diamino-a,e-Pimelic acid	0.447
Oxalomalic acid	0.134	Ala-His	0.214	Gly-Gly	0.096					20mM Sodium Nitrate	0.627	pH 4.5 + L-Cysteic acid	0.442
Turanose	0.127	Arg-Leu	0.214	Ser-Met	0.096					5% Potassium Chloride	0.624	pH 4.5 + L-Glutamine	0.438
Pheny lethylamine	0.111	Pro-Trp	0.213	Ile-Ile	0.096					7% Urea	0.622	pH 4.5 + D-Lysine	0.437
Palatinose	0.11	Lys-Leu	0.213	Lys-Glu	0.096					15% Ethylene Glycol	0.621	pH 4.5 + 5-Hydroxy-L-Lysine	0.436
Mono-Methyl succinate	0.107	Gly-Gly-Ile	0.212	Ala-Leu	0.095					2%NaCl	0.618	pH 4.5 + Hydroxy-L-Proline	0.426
Glucuronamide	0.106	Arg-Ala	0.212	Gln-Glu	0.094					10mM Sodium Nitrate	0.617	pH 4.5 + L-Homoserine	0.422
a-Methyl-D-Galactoside	0.105	Arg-Val	0.21	L-Arginine	0.094					6% NaCl + KCl	0.615	pH 4.5 + a-Amino-N-Butyric acid	0.419
a-Methyl-D-Glucoside	0.102	L-Phenylalanine	0.21	Ser-Val	0.094					3% Sodium Lactate	0.615	pH 4.5 + L-Lysine	0.419
2,3-Butanedione	0.098	Lys-Tyr	0.209	Asp-Gly	0.094					6% Urea	0.614	pH 4.5 + L-Valine	0.416
L-Asparagine	0.097	L-Isoleucine	0.207	L-Threonine	0.093					100mM Sodium Benzoate pH 5.2	0.61	pH 4.5 + L-Citrulline	0.414
Gly-Glu	0.097	D-Mannosamine	0.207	Tyr-Gln	0.091					4% Potassium chloride	0.605	pH 4.5 + L-Homoarginine	0.412
b-Methyl-D-Glucoside	0.096	Leu-Asn	0.206	D,L-a-Amino-N-Butyric acid	0.09					5% Ethylene Glycol	0.601	pH 4.5	0.411
a-Hydroxy glutaric acid-g-Lactone	0.09	His-Pro	0.206	Phe-Ala	0.09					10% Ethylene Glycol	0.597	pH 4.5 + Glycine	0.409
Gentiobiose	0.088	Tyr-Leu	0.206	Val-Leu	0.09					4% Sodium Lactate	0.596	pH 4.5 + Urea	0.409
L-Phenylalanine	0.086	Ala-Ile	0.201	L-Homoserine	0.088					5% Sodium Lactate	0.587	pH 4.5 + L-Norvaline	0.4
N-Acetyl-D-Mannosamine	0.077	Ile-Ser	0.201	D-Leu-Tyr	0.087					10mM Sodium Nitrite	0.574	pH 4.5 + L-Serine	0.399
D-Galacturonic acid	0.075	Ile-Tyr	0.2	Ethanolamine	0.085					6% Sodium Lactate	0.569	pH 4.5 + L-Threonine	0.397
Sorbic acid	0.074	Asp-Trp	0.199	Ala-Gln	0.084					3% Potassium Chloride	0.558	pH 4.5 + L-Asparagine	0.395
D-Glucuronic acid	0.069	Gly-Trp	0.199	N-Amylamine	0.084					2% Urea	0.556	pH 4.5 + L-Alanine	0.394
Maltitol	0.065	Val-Asn	0.199	Glucuronamide	0.084					3% Urea	0.551	pH 4.5 + L-Proline	0.383
Adenosine	0.061	Tyramine	0.194	Pro-Leu	0.084					5% Urea	0.538	pH 4.5 + L-Phenylalanine	0.38
Tween 20	0.059	Pro-Lys	0.194	Leu-Val	0.083					7% Sodium Lactate	0.493	pH 4.5 + L-Ornithine	0.379
Ala-Gly	0.052	His-Ser	0.194	Gly-Ser	0.083					4% Urea	0.446	pH 4.5 + L-Histidine	0.369
b-D-Allose	0.048	Ile-Trp	0.193	Ala-Gly	0.081					8% Sodium Lactate	0.419	pH 4.5 + L-Aspartic acid	0.361
Caproic acid	0.046	Leu-Arg	0.192	Glu-Gly	0.081					20mM Sodium Nitrite	0.402	pH 4.5 + L-Glutamic acid	0.326
Tween 40	0.045	Leu-Tyr	0.191	d-Amino-N-Valeric acid	0.081					9% Sodium Lactate	0.38	pH 4	0.253
Glycolic acid	0.044	Ala-Trp	0.19	Val-Val	0.081					12% Sodium Lactate	0.366	pH 4.5 + 5-Hydroxy-L-Tryptophan	0.245
L-Threonine	0.043	Gly-Tyr	0.19	Ser-Leu	0.08					10% Sodium Lactate	0.344	pH 4.5 + L-Isoleucine	0.135
N-Acetyl-D-Glucosamine	0.042	Gly-D-Ser	0.188	Val-Pro	0.08					11% Sodium Lactate	0.319	pH 4.5 + L-Leucine	0.124
Succinic acid	0.042	Asp-Lys	0.188	Xanthine	0.079					40mM Sodium Nitrite	0.244	pH 4.5 + L-Tryptophan	0.122
2-Aminoethanol	0.039	Trp-Phe	0.187	Asp-Gln	0.079					60mM Sodium Nitrite	0.18	pH 4.5 + Trimethylamine-N-Oxide	0.119
m-Inositol	0.035	Phe-Met	0.187	Ala-Leu	0.078					80mM Sodium Nitrite	0.143	pH 3.5	0.116
L-Homoserine	0.034	Tyr-Phe	0.187	Glu-Val	0.077					100mM Sodium Nitrite	0.122	pH 4.5 + L-Norleucine	0.09
L-Proline	0.034	Met-Tyr	0.185	N-Butylamine	0.077
Putrescine	0.033	Lys-Lys	0.184	Phe-Gly-Gly	0.076
Uridine	0.032	Trp-Ala	0.183	Val-Glu	0.074
D,L-Octopamine	0.03	D-Serine	0.183	Ala-Gln	0.072
a-Methyl-D-Mannoside	0.028	Arg-Phe	0.18	Leu-Gly	0.071
Tyramine	0.026	Gly-D-Val	0.18	Pro-Ser	0.07
Melibionic acid	0.024	Lys-Met	0.179	Leu-Pro	0.07
sec-Butylamine	0.02	Ile-Leu	0.179	L-Glutamine	0.069
a-Keto-Valeric acid	0.018	Leu-Leu-Leu	0.179	Gly-Leu	0.069
L-Ornithine	0.017	Gly-Thr	0.178	Val-Gln	0.069
m-Tartaric acid	0.016	Glu-Tyr	0.178	Ala-Ala	0.068
N-Acetyl-D-Galactosamine	0.013	L-Leucine	0.177	Ser-Gln	0.068
Glyoxylic acid	0.012	Gly-Phe-Phe	0.175	Lys-Gly	0.067
L-Aspartic acid	0.011	Ala-Tyr	0.173	Leu-Met	0.067
L-Methionine	0.011	Gly-Lys	0.173	Glycine	0.066
Thymidine	0.009	Gly-D-Ala	0.172	Asn-Val	0.066
a-Ketoglutaric acid	0.008	Gly-D-Thr	0.17	Ala-Ser	0.064
Dulcitol	0.008	Ile-Ala	0.169	Ser-Pro	0.064
Tween 80	0.006	Val-Met	0.169	Pro-Gly	0.063
Laminarin	0.004	Ile-Phe	0.168	Gly-Cys	0.062
N-Acetyl-D-Glucosaminitol	0.003	Gly-Gly-Ala	0.167	b-Ala-Ala	0.06
D-Fucose	0.001	Gly-Gly-D-Leu	0.167	g-D-Glu-Gly	0.06
D-Alanine	-0.005	Met-Asp	0.167	Ala-Thr	0.059
Glycogen	-0.006	Ile-Gly	0.166	e-Amino-N-Caproic acid	0.059
Mucic acid	-0.007	Ala-His	0.164	Ala-Pro	0.059
3-Hydroxy-2-butanone	-0.007	Ile-His	0.163	g-Glu-Gly	0.056
L-Glutamine	-0.008	a-Amino-N-Valeric acid	0.163	b-Ala-Phe	0.056
D-Saccharic acid	-0.01	D-Alanine	0.162	Met-Gln	0.055
L-Alanine	-0.01	Leu-b-Ala	0.162	Formamide	0.053
Chondroitin Sulfate C	-0.011	Lys-Phe	0.161	Cytosine	0.053
L-Valine	-0.014	Tyr-Tyr	0.159	L-Pyro glutamic acid	0.052
D-Threonine	-0.016	Lys-Ala	0.156	D,L-Lactamide	0.052
Mannan	-0.016	D-Galactosamine	0.156	N-Acetyl-L-Glutamic acid	0.05
L-Serine	-0.021	Asp-Leu	0.156	Pro-Gln	0.049
D-Serine	-0.022	Ala-Asp	0.155	Ser-Asp	0.048
Inulin	-0.022	Thr-Leu	0.155	Uridine	0.048
L-Glutamic acid	-0.024	Phe-Glu	0.155	Pro-Asp	0.047
Glycine	-0.026	Met-Leu	0.154	Nitrite	0.045
L-Malic acid	-0.026	Met-Phe	0.154	Ile-Pro	0.045
Butyric acid	-0.026	Met-b-Ala	0.154	Uric acid	0.043
Gelatin	-0.027	Ser-Tyr	0.154	Gly-Gln	0.042
D-Malic acid	-0.027	Met-Lys	0.153	Gly-Asp	0.04
Acetamide	-0.029	Val-Lys	0.153	Thr-Gly	0.04
L-Glucose	-0.031	Ile-Met	0.152	Val-Asp	0.04
D-Glucosaminic acid	-0.036	Gly-Pro	0.152	Pro-Phe	0.039
1,2-Propanediol	-0.036	Leu-Ile	0.151	Phe-Ser	0.037
Quinic acid	-0.036	Pro-Arg	0.151	Ala-Gly	0.037
2,3-Butanediol	-0.036	Ala-Ala-Ala	0.151	Guanosine	0.037
N-Acetyl-Neuraminic acid	-0.037	Met-Glu	0.15	Leu-Ala	0.036
L-Tartaric acid	-0.037	Tyr-Gly-Gly	0.15	N-Acetyl-D-Galactosamine	0.036
b-Methyl-D-Glucuronic acid	-0.038	Met-Ile	0.149	L-Glutamine	0.035
Sedoheptulosan	-0.04	Asp-Ala	0.149	N-Acetyl-D-Glucosamine	0.033
L-Arginine	-0.04	Asp-Phe	0.148	L-Glutamine	0.031
b-Methyl-D-Xyloside	-0.04	Asp-Glu	0.148	Cytidine	0.031
D,L-Carnitine	-0.042	Ser-Asn	0.147	Methylamine	0.031
D,L-Malic acid	-0.044	Ala-Lys	0.147	Thymine	0.031
L-Histidine	-0.047	Gly-Gly-Leu	0.146	Uracil	0.031
m-Hydroxyphenyl Acetic acid	-0.048	Gly-Gly-Gly	0.145	Adenine	0.03
L-Pyro glutamic acid	-0.049	Val-Ala	0.145	Leu-Ser	0.03
Succinamic acid	-0.05	L-Glutamic acid	0.145	Biuret	0.03
L-Leucine	-0.05	Leu-Trp	0.144	Pro-Hyp	0.03
L-Lysine	-0.05	Met-Met	0.144	b-Ala-Gly	0.029
Malonic acid	-0.051	Tyr-Glu	0.144	Acetamide	0.029
Citraconic acid	-0.051	Adenosine	0.143	Ethylamine	0.028
Citric acid	-0.052	Trp-Glu	0.143	N-Acetyl-D-Mannosamine	0.026
D-Aspartic acid	-0.053	D-Aspartic acid	0.142	Phe-Pro	0.026
L-Alaninamide	-0.054	Asp-Asp	0.14	Ser-Glu	0.026
L-Isoleucine	-0.054	Glu-Asp	0.139	Pro-Glu	0.025
b-Hydroxy butyric acid	-0.057	Met-Val	0.138	Xanthosine	0.022
D-Tartaric acid	-0.058	Arg-Gln	0.137	Gln-Gly	0.022
N-Acetyl-L-Glutamic acid	-0.059	L-Aspartic acid	0.137	Urea	0.021
Formic acid	-0.059	Trp-Asp	0.136	g-Glu-Gly	0.021
g-Hydroxy butyric acid	-0.06	Lys-Pro	0.135	Pro-Ala	0.019
Bromosuccinic acid	-0.061	Ala-Arg	0.135	Pro-Pro	0.019
g-Amino-N-Butyric acid	-0.063	Trp-Gly	0.135	Gly-Val	0.015
Citramalic acid	-0.064	Phe-Val	0.135	Thr-Ser	0.014
p-Hydroxyphenyl Acetic acid	-0.066	Arg-Met	0.134	Ammonia	0.012
Fumaric acid	-0.069	Thr-Phe	0.134	Ser-Phe	0.012
Tricarballylic acid	-0.077	Met-Pro	0.134	Nitrate	0.011
Oxalic acid	-0.08	Val-Tyr-Val	0.134	L-Proline	0.011
Hydroxy-L-Proline	-0.08	Val-Arg	0.133	Phe-Gly	0.011
Sebacic acid	-0.094	D-Glutamic acid	0.133	L-Glutamine	0.01
4-Hydroxy benzoic acid	-0.104	L-Methionine	0.133	N-Phthaloyl-L-Glutamic acid	0.009
L-Galactonic acid-g-Lactone	-0.107	b-Ala-His	0.131	Thymidine	0.008
Inosine	-0.109	Gly-Met	0.131	Gln-Gln	0.004
D-Ribono-1,4-Lactone	-0.122	Ala-Val	0.13	Gly-Phe	-0.001
b-Cyclodextrin	-0.148	Leu-Asp	0.129	Val-Gly	-0.007
2-Hydroxy benzoic acid	-0.152	Gly-Gly-Phe	0.129	Ser-Gly	-0.01
D-Galactonic acid-g-Lactone	-0.16	Tyr-Gly	0.129	Val-Ser	-0.013
d-Amino Valeric acid	-0.181	Ala-Glu	0.128	Ser-Ser	-0.013
g-Cyclodextrin	-0.206	D-Valine	0.128	Inosine	-0.022
a-Cyclodextrin	-0.218	Thr-Pro	0.127	Parabanic acid	-0.023
Itaconic acid	-0.347	Val-Phe	0.127	Ser-Ala	-0.032
Capric acid	-0.383	Val-Ile	0.126	Guanine	-0.208

## Sheet: Model curation
Matched metabolites	SEED ID	Growth feasible/Gap-filled?
D-Glucose-6-Phosphate	SEED ID	YES
Deoxyadenosine	cpd00438	YES
Thyminose	cpd01242	YES
5-Dehydrogluconate	cpd00781	NO - infeasible with database
Acetate	cpd00029	YES
Acetoacetate	cpd00142	YES
D-Glucose	cpd00027	YES
Lactose	cpd00208	YES
Ribitol	cpd00366	YES
2-Hydroxybutyrate	cpd03561	YES
2-Oxobutyrate	cpd00094	YES
alpha-Methyl-D-glucoside	cpd15584	YES
Amygdalin	cpd05240	NO - infeasible with database
Ursin	cpd03696	YES
Methyl beta-D-galactoside	cpd02274	NO - infeasible with database
Glycerol-3-phosphate	cpd00080	YES
D-Arabinose	cpd00185	YES
D-Lyxitol	cpd01307	YES
Cellobiose	cpd00158	YES
Dextrin	cpd11594	YES
D-Fructose	cpd00082	YES
D-fructose-6-phosphate	cpd00072	YES
Galactose	cpd00108	YES
Gluconate	cpd00222	YES
Glucosamine	cpd00276	YES
Glucose-1-phosphate	cpd00089	YES
Glycerone	cpd00157	YES
D-Mannitol	cpd00314	YES
D-Mannose	cpd00138	YES
Melezitose	cpd05161	NO - infeasible with database
Melibiose	cpd03198	YES
D-Psicose	cpd03884	NO - infeasible with database
Melitose	cpd00382	YES
D-Ribose	cpd00105	YES
Sorbitol	cpd00588	YES
D-Tagatose	cpd00589	YES
Trehalose	cpd00794	YES
Xylose	cpd00154	YES
Glycerol	cpd00100	YES
Phycite	cpd00392	NO - infeasible with database
Lactulose	cpd04349	NO - infeasible with database
L-Arabinose	cpd00224	YES
L-Lyxitol	cpd00417	YES
L-Fucose	cpd00751	YES
L-Lactate	cpd00159	YES
L-Lyxose	cpd01067	YES
L-Rhamnose	cpd00396	YES
L-Sorbose	cpd00212	YES
Maltose	cpd00179	YES
Amylotriose	cpd01262	NO - infeasible with database
3-Oxalomalate	cpd01363	YES
Palatinose	cpd01200	YES
Pectin	cpd11601	NO - infeasible with database
Phenethylamine	cpd03161	NO - insufficient genetic evidence
Propionate	cpd00141	YES
Pyruvate	cpd00020	YES
Salicin	cpd01030	YES
Stachyose	cpd01133	YES
Sucrose	cpd00076	YES
Xylitol	cpd00306	YES
2,3-Butanedione	cpd00551	YES
Aminoethanol	cpd00162	YES
Adenosine	cpd00182	YES
2-Oxovalerate	cpd03737	NO - infeasible with database
D-Allose	cpd01055	YES
b-Methyl-D-Glucoside	cpd11603	NO - infeasible with database
Epsilcapramine	cpd01588	YES
Octopamine	cpd02599	YES
D-Galacturonate	cpd00280	YES
Glucuronate	cpd00164	YES
Gentiobiose	cpd05158	NO - infeasible with database
Glycolate	cpd00139	YES
Glyoxalate	cpd00040	YES
L-Asparagine	cpd00132	YES
L-Aspartate	cpd00041	YES
L-Homoserine	cpd00227	YES
L-Methionine	cpd00060	YES
L-Phenylalanine	cpd00066	NO - insufficient genetic evidence
L-Proline	cpd00129	YES
L-Threonine	cpd00161	YES
L-Inositol	cpd00121	YES
meso-Tartrate	cpd00432	YES
N-Acetyl-D-chondrosamine	cpd00832	YES
N-Acetyl-D-glucosamine	cpd00122	YES
N-Acetyl-D-mannosamine	cpd00492	YES
Putrescine	cpd00118	YES
sorbate	cpd16648	NO - infeasible with database
Succinate	cpd00036	YES
Tween 20	cpd13391	NO - infeasible with database
Tyramine	cpd00374	NO - insufficient genetic evidence
Uridine	cpd00249	YES
