# Supplementary material for: A Pan-Genome Guided Metabolic Network Reconstruction of Five Propionibacterium Species Reveals Extensive Metabolic Diversity
Source: Genes (Basel). 2020 Sep 23;11(10):1115. doi: 10.3390/genes11101115 (PMC7650540; doi:10.3390/genes11101115)
Supplement: Supplementary file 1 [file genes-11-01115-s001.zip › Final version of supplementary material/Supplementary file 6 S10.xlsx]

## Sheet: Jaccard heat map construction
			4875	55737	shermanii	avidum	propionicum	acnes 6609		Notes						Reactions																Presence/absence									Presence absence helper table
Alanine biosynthesis																																PAC	55737	SHERMANII	AVIDUM	PROP	ACNES				4875	55737	SHERMANII	AVIDUM	PROP	ACNES	CORE	PAN
2.8.1.7	Cysteine desulferase									Alanine can be sourced from cysteine degradation in all species except acnes						rxn00950	rxn00950															PRES	PRES	PRES	PRES	PRES	ABSENT				1	1	1	1	1	0	0	1
5.1.1.1	Alanine racemase									All species can synthesis D-alanine from L-alanine						rxn00283	|L-Alanine| <=> |D-Alanine|															PRES	PRES	PRES	PRES	PRES	PRES				1	1	1	1	1	1	1	1
1.4.1.1	Alanine dehydrogenase									Alanine can be synthesised from all pyruvate in all species						rxn00278	|H2O| + |NAD| + |L-Alanine| <=> |NADH| + |NH3| + |Pyruvate| + |H+|															PRES	PRES	PRES	PRES	PRES	PRES				1	1	1	1	1	1	1	1
Pyruvate Alanine Serine Interconversion
2.6.1.44/ 2.6.1.51	Serine-pyruvate aminotransferase															rxn00272	|L-Alanine| + |Glyoxalate| <=> |Pyruvate| + |Glycine|															PRES	PRES	ABSENT	ABSENT	ABSENT	ABSENT				1	1	0	0	0	0	0	1
	Alanine-glyoxylate aminotransferase															rxn00422	|Pyruvate| + |L-Serine| <=> |L-Alanine| + |Hydroxypyruvate|															PRES	PRES	ABSENT	ABSENT	ABSENT	ABSENT				1	1	0	0	0	0	0	1
Arginine biosynthesis										Arginine from glutamate possible every species. Differences between dependences on multifunctional enzyme ArgJ which can catalyse ArgA and ArgE reactions. Only shermanii and acidipropionici have ArgE but shermanii lacks ArgA.
2.3.1.1	ArgA									Allows initiation from acetyl-CoA rather than ornithine						rxn00192	|Acetyl-CoA| + |L-Glutamate| => |CoA| + |H+| + |N-Acetyl-L-glutamate|															PRES	PRES	PRES	PRES	PRES	PRES				1	1	1	1	1	1	1	1
2.3.1.35	ArgJ									Allows initiation from N-acetyl-L-ornithine						rxn01636	|L-Glutamate| + |N-Acetylornithine| <=> |Ornithine| + |N-Acetyl-L-glutamate|															PRES	PRES	PRES	PRES	PRES	PRES				1	1	1	1	1	1	1	1
2.7.2.8	ArgB															rxn01917	|ATP| + |H+| + |N-Acetyl-L-glutamate| <=> |ADP| + |n-acetylglutamyl-phosphate|															PRES	PRES	PRES	PRES	PRES	PRES				1	1	1	1	1	1	1	1
1.2.1.38	ArgC															rxn02465	|NADP| + |Phosphate| + |2-Acetamido-5-oxopentanoate| <= |NADPH| + |n-acetylglutamyl-phosphate|															PRES	PRES	PRES	PRES	PRES	PRES				1	1	1	1	1	1	1	1
2.6.1.11	ArgD															rxn01637	|2-Oxoglutarate| + |N-Acetylornithine| <=> |L-Glutamate| + |2-Acetamido-5-oxopentanoate|															PRES	PRES	PRES	PRES	PRES	PRES				1	1	1	1	1	1	1	1
3.5.1.16	ArgE									Provides alternative pathway for arginine biosynthesis						rxn00469	|H2O| + |N-Acetylornithine| <=> |Acetate| + |Ornithine|															PRES	PRES	PRES	ABSENT	ABSENT	ABSENT				1	1	1	0	0	0	0	1
2.1.3.3	ArgF															rxn01019	|Ornithine| + |Carbamoylphosphate| => |Phosphate| + (2) |H+| + |Citrulline|															PRES	PRES	PRES	PRES	PRES	PRES				1	1	1	1	1	1	1	1
6.3.4.5	ArgG									Irreversible, aspartate and ATP consuming						rxn01434	|ATP| + |L-Aspartate| + |Citrulline| <=> |PPi| + |AMP| + |L-Argininosuccinate|															PRES	PRES	PRES	PRES	PRES	PRES				1	1	1	1	1	1	1	1
4.3.2.1	ArgH									Produces arginine and fumarate						rxn00802	|L-Argininosuccinate| <=> |L-Arginine| + |Fumarate|															PRES	PRES	PRES	PRES	PRES	PRES				1	1	1	1	1	1	1	1
Aspartate biosynthesis
2.6.1.1	Aspartate aminotransferase									Allows formation of aspartate from glutamate or vice-versa						rxn00260	|2-Oxoglutarate| + |L-Aspartate| <=> |L-Glutamate| + |Oxaloacetate|															PRES	PRES	PRES	PRES	PRES	PRES				1	1	1	1	1	1	1	1
5.1.1.13	Aspartate racemase									Function only identified in acidipropionici species						rxn00348	|L-Aspartate| <=> |D-Aspartate|															PRES	PRES	ABSENT	ABSENT	ABSENT	ABSENT				1	1	0	0	0	0	0	1
Asparagine biosynthesis
6.3.5.4	Asparagine synthase									The direct biosynthesis of asparagine from aspartate was only detected in acidipropionici and shermanii strains. However, all strains likely synthesise asparagine via tRNA mechanisms from aspartyl-tRNA which has been captured in the models.						rxn00416	|H2O| + |ATP| + |L-Aspartate| + |L-Glutamine| => |PPi| + |AMP| + |L-Glutamate| + |L-Asparagine|															PRES	PRES	PRES	ABSENT	ABSENT	ABSENT				1	1	1	0	0	0	0	1
Cysteine biosynthesis										All bacteria can synthesise cysteine from serine and H2S, however acidipropionici and shermanii can synthesise cysteine from complete sulphate reduction
2.3.1.30	Serine acetyltransfersae															rxn00423	|Acetyl-CoA| + |L-Serine| => |CoA| + |O-Acetyl-L-serine|															PRES	PRES	PRES	PRES	PRES	PRES				1	1	1	1	1	1	1	1
2.5.1.47	Cysteine synthase															rxn00649	|H2S| + |O-Acetyl-L-serine| => |Acetate| + |H+| + |L-Cysteine|															PRES	PRES	PRES	PRES	PRES	PRES				1	1	1	1	1	1	1	1
	CysPTWA									Allows ATP driven import of sulphate and thioredoxin
	CysZ									Sulphate and sulphite uptake, driven by PMF
Glutamate biosynthesis
1.4.1.13	Glutamate synthase									propionicum lacks the ATP dependent pathway for glutmate synthesis (from glutamine and alpha-ketoglutarate)						rxn00085	|NADP| + (2) |L-Glutamate| <=> |NADPH| + |2-Oxoglutarate| + |L-Glutamine| + |H+|															PRES	PRES	PRES	PRES	ABSENT	PRES				1	1	1	1	0	1	0	1
1.4.1.2	NAD-specific glutamate dehdyrogenase									The variants of the glutamate dehydrogenase are known to permit cycling to deplete NADPH.						rxn00182	|H2O| + |NAD| + |L-Glutamate| <=> |NADH| + |NH3| + |2-Oxoglutarate| + |H+|															ABSENT	ABSENT	ABSENT	PRES	ABSENT	PRES				0	0	0	1	0	1	0	1
1.4.1.4	NADP-specific glutamate dehydrogenase									All species can use the ATP independent pathway to synthesise glutamate when ammonia concentrations are high						rxn00184	|H2O| + |NADP| + |L-Glutamate| <=> |NADPH| + |NH3| + |2-Oxoglutarate| + |H+|															PRES	PRES	PRES	PRES	PRES	PRES				1	1	1	1	1	1	1	1
5.1.1.3	Glutamate racemase															rxn00193	|L-Glutamate| <=> |D-Glutamate|															PRES	PRES	PRES	PRES	PRES	PRES				1	1	1	1	1	1	1	1
Glutamine biosynthesis
6.3.1.2	Glutamate-ammonia ligase									Reaction thought to be coupled with glutamate synthase (1.4.1.13), using ATP to drive ammonia fixation when ammonia levels are low						rxn00187	|ATP| + |NH3| + |L-Glutamate| => |ADP| + |Phosphate| + |L-Glutamine| + |H+|															PRES	PRES	PRES	PRES	PRES	PRES				1	1	1	1	1	1	1	1
Glycine biosynthesis
2.1.2.1	Serine hydroxymethyltransferase									Glycine can be synthesised by serine degradation						rxn00692	|H2O| + |Glycine| + |5-10-Methylenetetrahydrofolate| <=> |L-Serine| + |Tetrahydrofolate|															PRES	PRES	PRES	PRES	PRES	PRES				1	1	1	1	1	1	1	1
1.1.1.103	L-threonine 3-dehydrogenase									Glycine synthesis from threonine degradation						rxn01068	|NAD| + |L-Threonine| <=> |NADH| + |H+| + |L-2-Amino-acetoacetate|															PRES	PRES	ABSENT	PRES	PRES	PRES				1	1	0	1	1	1	0	1
2.3.1.29	2-amino-3-ketobutyrate CoA ligase															rxn00274	|Acetyl-CoA| + |Glycine| <=> |CoA| + |L-2-Amino-acetoacetate|															PRES	PRES	ABSENT	PRES	PRES	PRES				1	1	0	1	1	1	0	1
Histidine biosynthesis										Pathways appear to be present in all strain
2.4.2.17	ATP phosphoribosyltransferase															rxn00789	|PPi| + |Phosphoribosyl-ATP| <= |ATP| + |PRPP|															PRES	PRES	PRES	PRES	PRES	PRES				1	1	1	1	1	1	1	1
3.6.1.31	Phosphoribosyl-ATP pyrophosphatase															rxn02834	|H2O| + |Phosphoribosyl-ATP| => |PPi| + |Phosphoribosyl-AMP|															PRES	PRES	PRES	PRES	PRES	PRES				1	1	1	1	1	1	1	1
3.5.4.19	Phosphoribosyl-AMP cyclohydrolase															rxn02835	|H2O| + |Phosphoribosyl-AMP| <=> |phosphoribosylformiminoaicar-phosphate|															PRES	PRES	PRES	PRES	PRES	PRES				1	1	1	1	1	1	1	1
5.3.1.16	Phosphoribosylformimino-5-aminoimidazole carboxamide ribotide isomerase															rxn03175	|phosphoribosylformiminoaicar-phosphate| <=> |phosphoribulosylformimino-AICAR-phosphate|															PRES	PRES	PRES	PRES	PRES	PRES				1	1	1	1	1	1	1	1
2.4.2.	Imidazole glycerol phosphate synthase															rxn03135	|L-Glutamate| + |H+| + |D-erythro-imidazol-glycerol-phosphate| + |AICAR| <= |L-Glutamine| + |phosphoribulosylformimino-AICAR-phosphate|															PRES	PRES	PRES	PRES	PRES	PRES				1	1	1	1	1	1	1	1
4.2.1.19	Imidazole glycerol-phosphate dehydratase															rxn02473	|D-erythro-imidazol-glycerol-phosphate| => |H2O| + |imidazole acetol-phosphate|															PRES	PRES	PRES	PRES	PRES	PRES				1	1	1	1	1	1	1	1
2.6.1.9	Histidinol-phosphate aminotransferase															rxn02320	|2-Oxoglutarate| + |L-histidinol-phosphate| <=> |L-Glutamate| + |imidazole acetol-phosphate|															PRES	PRES	PRES	PRES	PRES	PRES				1	1	1	1	1	1	1	1
3.1.3.15	Histidinol phosphatase									Avidum contains an alternative form of the histidinol phosphatase						rxn02160	|H2O| + |L-histidinol-phosphate| => |Phosphate| + |H+| + |L-Histidinol|															PRES	PRES	PRES	PRES	PRES	PRES				1	1	1	1	1	1	1	1
1.1.1.23	Histidionl dehydrogenase															rxn00863	|H2O| + |NAD| + |L-Histidinal| => |NADH| + (2) |H+| + |L-Histidine|															PRES	PRES	PRES	PRES	PRES	PRES				1	1	1	1	1	1	1	1
																rxn02159	|NAD| + |L-Histidinol| <=> |NADH| + |H+| + |L-Histidinal|															PRES	PRES	PRES	PRES	PRES	PRES				1	1	1	1	1	1	1	1
Leucine, Isoleucine and Valine biosynthesis										The followng suggests branched-chain amino acids are essential for acnes with the exception of leucine. Note that 2-oxobutanoate may also be formed from propionyl-CoA and the promiscuous pyruvate:flavodoxin oxidoreductase
2.2.1.6	Acetolactate synthase (large + small)								Valine Biosynthesis	Valine biosynthesis is complete in all except P. acnes
1.1.1.86	Ketol-acid reductoisomerase															Valine																PAC	55737	sherman	Avidum	prop	acnes
4.2.1.9	Dihydroxy-acid dehydratase															rxn02185	|TPP| + |ALCTT| <=> |Pyruvate| + |2-Hydroxyethyl-ThPP|															PRES	PRES	PRES	PRES	PRES	PRES				1	1	1	1	1	1	1	1
2.6.1.42	Branched-chain aminoacid aminotransferase															rxn02186	|NADPH| + |H+| + |ALCTT| <=> |NADP| + |2,3-Dihydroxy-isovalerate|						rxn00806	|2-Oxoglutarate| + |L-Leucine| <=> |L-Glutamate| + |4MOP|								PRES	PRES	PRES	PRES	PRES	PRES				1	1	1	1	1	1	1	1
2.3.3.13	2-isopropylmalate synthase								Leucine Biosynthesis	Leucine biosynthesis is complete in all except P. acnes						rxn00898	|2,3-Dihydroxy-isovalerate| => |H2O| + |3-Methyl-2-oxobutanoate|															PRES	PRES	PRES	PRES	PRES	ABSENT				1	1	1	1	1	0	0	1
4.2.1.33	3-isopropylmalate dehydratase (large + small)															rxn00903	|2-Oxoglutarate| + |L-Valine| <=> |L-Glutamate| + |3-Methyl-2-oxobutanoate|															PRES	PRES	PRES	PRES	PRES	PRES				1	1	1	1	1	1	1	1
1.1.1.85	3-isopropylmalate dehydrogenase															Leucine
4.3.1.19	Threonine dehydratase								Isoleucine Biosynthesis	Isoleucine biosynthesis is complete in all except P. acnes						rxn02185	|TPP| + |ALCTT| <=> |Pyruvate| + |2-Hydroxyethyl-ThPP|															PRES	PRES	PRES	PRES	PRES	PRES				1	1	1	1	1	1	1	1
2.3.1.182	Citramalate synthase															rxn02186	|NADPH| + |H+| + |ALCTT| <=> |NADP| + |2,3-Dihydroxy-isovalerate|															PRES	PRES	PRES	PRES	PRES	ABSENT				1	1	1	1	1	0	0	1
																rxn00898	|2,3-Dihydroxy-isovalerate| => |H2O| + |3-Methyl-2-oxobutanoate|															PRES	PRES	PRES	PRES	PRES	ABSENT				1	1	1	1	1	0	0	1
																rxn00902	|CoA| + |H+| + |2-Isopropylmalate| <= |H2O| + |Acetyl-CoA| + |3-Methyl-2-oxobutanoate|															PRES	PRES	PRES	PRES	PRES	PRES				1	1	1	1	1	1	1	1
																rxn02789	|2-Isopropylmalate| <=> |H2O| + |2-Isopropylmaleate|															PRES	PRES	PRES	PRES	PRES	PRES				1	1	1	1	1	1	1	1
																rxn02811	|3-Isopropylmalate| <=> |H2O| + |2-Isopropylmaleate|															PRES	PRES	PRES	PRES	PRES	PRES				1	1	1	1	1	1	1	1
																rxn03062	|NAD| + |3-Isopropylmalate| <=> |NADH| + |H+| + |2-isopropyl-3-oxosuccinate|															PRES	PRES	PRES	PRES	PRES	PRES				1	1	1	1	1	1	1	1
																rxn01208	|CO2| + |4MOP| <= |H+| + |2-isopropyl-3-oxosuccinate|															PRES	PRES	PRES	PRES	PRES	PRES				1	1	1	1	1	1	1	1
																rxn00806	|2-Oxoglutarate| + |L-Leucine| <=> |L-Glutamate| + |4MOP|															PRES	PRES	PRES	PRES	PRES	PRES				1	1	1	1	1	1	1	1
																Isoleucine
																rxn00011	|CO2| + |2-Hydroxyethyl-ThPP| <= |Pyruvate| + |TPP| + |H+|															PRES	PRES	PRES	PRES	PRES	PRES				1	1	1	1	1	1	1	1
																rxn03194	|2-Oxobutyrate| + |2-Hydroxyethyl-ThPP| <=> |TPP| + |2-Aceto-2-hydroxybutanoate|															PRES	PRES	PRES	PRES	PRES	PRES				1	1	1	1	1	1	1	1
																rxn03436	|2-Aceto-2-hydroxybutanoate| <=> |(R)-3-Hydroxy-3-methyl-2-oxopentanoate|															PRES	PRES	PRES	PRES	PRES	PRES				1	1	1	1	1	1	1	1
																rxn03435	|NADP| + |2,3-Dihydroxy-3-methylvalerate| <=> |NADPH| + |H+| + |(R)-3-Hydroxy-3-methyl-2-oxopentanoate|															PRES	PRES	PRES	PRES	PRES	PRES				1	1	1	1	1	1	1	1
																rxn03437	|2,3-Dihydroxy-3-methylvalerate| => |H2O| + |3MOP|															PRES	PRES	PRES	PRES	PRES	ABSENT				1	1	1	1	1	0	0	1
																rxn01575	|2-Oxoglutarate| + |L-Isoleucine| <=> |L-Glutamate| + |3MOP|															PRES	PRES	PRES	PRES	PRES	PRES				1	1	1	1	1	1	1	1
																Citramalate pathway serving as alternative 2-oxobutyrate source for isoleucine biosynthesis
																rxn00737	|L-Threonine| => |NH3| + |2-Oxobutyrate|															PRES	PRES	PRES	PRES	PRES	ABSENT				1	1	1	1	1	0	0	1
																rxn05109	|H2O| + |Pyruvate| + |Acetyl-CoA| => |CoA| + |H+| + |D-Citramalate|															PRES	PRES	PRES	PRES	PRES	ABSENT				1	1	1	1	1	0	0	1
																rxn02749	|D-Citramalate| <=> |H2O| + |Citraconate|															PRES	PRES	PRES	PRES	PRES	PRES				1	1	1	1	1	1	1	1
																rxn02751	|H2O| + |Citraconate| <=> |D-erythro-3-Methylmalate|															PRES	PRES	PRES	PRES	PRES	PRES				1	1	1	1	1	1	1	1
																rxn00735	|NADH| + |CO2| + |2-Oxobutyrate| <= |NAD| + |D-erythro-3-Methylmalate|															PRES	PRES	PRES	PRES	PRES	PRES				1	1	1	1	1	1	1	1
Lysine biosynthesis
2.7.2.4	Aspartokinase																															PRES	PRES	PRES	PRES	PRES	PRES				1	1	1	1	1	1	1	1
1.2.1.11	Aspartate-semialdehyde dehydrogenase																															PRES	PRES	PRES	PRES	PRES	PRES				1	1	1	1	1	1	1	1
4.3.3.7	4-hydroxy-tetrahydrodipicolinate synthase									Added reaction manually																						PRES	PRES	PRES	PRES	PRES	PRES				1	1	1	1	1	1	1	1
1.17.1.8	4-hydroxy-tetrahydrodipicolinate reductase																															PRES	PRES	PRES	PRES	PRES	PRES				1	1	1	1	1	1	1	1
2.3.1.117	2,3,4,5-tetrahydropyridine-2,6-dicarboxylate N-succinyltransferase									Fixed biosynthetic directionality as irreversible in wrong direction in database																						PRES	PRES	PRES	PRES	PRES	PRES				1	1	1	1	1	1	1	1
2.6.1.7	N-succinyl-L,L-diaminopimelate aminotransferase																															PRES	PRES	PRES	PRES	PRES	PRES				1	1	1	1	1	1	1	1
3.5.1.18	N-succinyl-L,L-diaminopimelate desuccinylase																															PRES	PRES	PRES	PRES	PRES	PRES				1	1	1	1	1	1	1	1
5.1.1.7	Diaminopimelate epimerase																															PRES	PRES	PRES	PRES	PRES	PRES				1	1	1	1	1	1	1	1
4.1.1.20	Diaminopimelate decarboxylase																															PRES	PRES	PRES	PRES	PRES	PRES				1	1	1	1	1	1	1	1
Methionine biosynthesis
										Methionine biosynthesis is possible in all strains from aspartate and cysteine except acnes.
1.1.1.3	Homoserine dehydrogenase															rxn01301	|NAD| + |L-Homoserine| <=> |NADH| + |H+| + |L-Aspartate4-semialdehyde|															PRES	PRES	PRES	PRES	PRES	PRES				1	1	1	1	1	1	1	1
2.7.1.39	Homoserine kinase															rxn01300	|ATP| + |L-Homoserine| <=> |ADP| + |O-Phospho-L-homoserine|															PRES	PRES	PRES	PRES	PRES	PRES				1	1	1	1	1	1	1	1
2.3.1.31	Homoserine O-acetyltransferase									Alternative acetyl-CoA consuming reaction leading to O-succinyl-hooserine formation which is subsequently converted to L-Cystathionine						rxn01303	|Acetyl-CoA| + |L-Homoserine| => |CoA| + |O-Acetyl-L-homoserine|															PRES	PRES	PRES	PRES	PRES	PRES				1	1	1	1	1	1	1	1
2.5.1.48	Cystathionine gamma-synthase									Added reaction mnually as absent from database. Suggests acnes is unable to synthesise methionine from aspartate and cysteine						New reaction manually added as absent from database																PRES	PRES	PRES	PRES	PRES	ABSENT				1	1	1	1	1	0	0	1
										Also encoded by Cystathionine gamma-synthase						rxn02302	|L-Cysteine| + |O-Acetyl-L-homoserine| <=> |Acetate| + |Cystathionine|															PRES	PRES	PRES	PRES	PRES	ABSENT				1	1	1	1	1	0	0	1
4.4.1.8	Cystathionine beta-lyase									Also implies shermanii and propionicum can not generate methionine from cysteine and aspartate						rxn00950	|H2O| + |Cystathionine| => |NH3| + |Pyruvate| + |Homocysteine|															PRES	PRES	PRES	PRES	PRES	ABSENT				1	1	1	1	1	0	0	1
2.1.1.13/14	5-methyltetrahydrofolate-homocysteine methyltransferase															rxn00693	|Homocysteine| + |5-Methyltetrahydrofolate| <=> |L-Methionine| + |Tetrahydrofolate|															PRES	PRES	PRES	PRES	PRES	ABSENT				1	1	1	1	1	0	0	1
1.7.99.5	5,10-methylenetetrahydrofolate reductase									Permits generation of methionine from methylene-tetrahydrofolate and homocysteine. Useful for SAM recycling. Verified by BLAST in acidipropionici and avidum						rxn03052	|Homocysteine| + |5-Methyltetrahydropteroyltri-L-glutamate| <=> |L-Methionine| + |Tetrahydropteroyltri-L-glutamate|															PRES	PRES	PRES	PRES	PRES	ABSENT				1	1	1	1	1	0	0	1
										Interestingly another route to methionine from homocysteine was found in acidipropionici strains.						rxn00452	|S-Adenosyl-L-methionine| + |Homocysteine| => |S-Adenosyl-homocysteine| + |L-Methionine| + |H+|															PRES	PRES	ABSENT	ABSENT	ABSENT	ABSENT				1	1	0	0	0	0	0	1
										This is an additional reaction likely catalysed by the above reaction as has been observed in other species.						rxn08703	|Homocysteine| + |S-Methyl-L-methionine| => (2) |L-Methionine| + |H+|															PRES	PRES	ABSENT	ABSENT	ABSENT	ABSENT				1	1	0	0	0	0	0	1
Proline biosynthesis										Biosynthesis of proline via a spontaneous reaction, net reaction Glu + ATP + 2 NADPH = Proline + NADP + ADP + Pi						rxn00179	|ATP| + |L-Glutamate| + |H+| <=> |ADP| + |L-Glutamyl 5-phosphate|															PRES	PRES	PRES	PRES	PRES	PRES				1	1	1	1	1	1	1	1
2.7.2.11	Glutamate 5-kinase									All also contain the NADP-specific glutamate dehydrogenase which formns the complex allowing the reaction to be catalysed						rxn02373	|NADP| + |Phosphate| + |L-Glutamate5-semialdehyde| <= |NADPH| + |L-Glutamyl 5-phosphate|															PRES	PRES	PRES	PRES	PRES	PRES				1	1	1	1	1	1	1	1
1.2.1.41	Gamma-glutamyl phosphate reductase															rxn00929	|NAD| + |L-Proline| <=> |NADH| + |H+| + |1-Pyrroline-5-carboxylate|															PRES	PRES	PRES	PRES	PRES	PRES				1	1	1	1	1	1	1	1
1.5.1.2	Pyrroline-5-carboxylate reductase															rxn00931	|NADP| + |L-Proline| <=> |NADPH| + |H+| + |1-Pyrroline-5-carboxylate|															PRES	PRES	PRES	PRES	PRES	PRES				1	1	1	1	1	1	1	1
										5* more active with NADPH than NADH						rxn00471	|Ornithine| => |NH3| + |H+| + |L-Proline|															PRES	PRES	ABSENT	ABSENT	ABSENT	ABSENT				1	1	0	0	0	0	0	1
4.3.1.12	Ornithine cyclodeaminase									Alternative: from ornithine, which can result from the degradation of arginine (byproduct) or is an intermediate of the arginine biosynthetic pathway from glucose. Acnes has some similar proteins encoded but these are too low identity to be called and are likely the highly similar diaminopropionic acid synthase genes						rxn02374	|L-Glutamate5-semialdehyde| => |H2O| + |H+| + |1-Pyrroline-5-carboxylate|															PRES	PRES	PRES	PRES	PRES	PRES				1	1	1	1	1	1	1	1
Phenylalanine biosynthesis																rxn01256	|Chorismate| => |Prephenate|															PRES	PRES	PRES	PRES	PRES	PRES				1	1	1	1	1	1	1	1
5.4.99.5	Chorismate mutase I															rxn01000	|H+| + |Prephenate| => |H2O| + |CO2| + |Phenylpyruvate|															PRES	PRES	PRES	PRES	PRES	ABSENT				1	1	1	1	1	0	0	1
4.2.1.51	Prephenate dehydratase									Acnes appear to lack a complete pathway for phenylalanine biosynthesis. Shermanii lacked a predicted functionality but peg.147 has high homology to prephenate dehydratase. This matches experimentally verified chemically defined media						rxn00493	|2-Oxoglutarate| + |L-Phenylalanine| <=> |L-Glutamate| + |Phenylpyruvate|															PRES	PRES	PRES	PRES	PRES	PRES				1	1	1	1	1	1	1	1
2.6.1.57	Aromatic amino acid aminotransferase
Serine biosynthesis																rxn01101	|NAD| + |3-Phosphoglycerate| <=> |NADH| + |H+| + |3-Phosphonooxypyruvate|															PRES	PRES	PRES	PRES	PRES	PRES				1	1	1	1	1	1	1	1
1.1.1.95	D-3-phosphoglycerate dehydrogenase									Serine can be readily produced from glycolytic intermediates in all strains						rxn02914	|2-Oxoglutarate| + |phosphoserine| <=> |L-Glutamate| + |3-Phosphonooxypyruvate|															PRES	PRES	PRES	PRES	PRES	PRES				1	1	1	1	1	1	1	1
2.6.1.52	3-phosphoserine aminotransferase															rxn00420	|H2O| + |phosphoserine| => |Phosphate| + |L-Serine| + |H+|															PRES	PRES	PRES	PRES	PRES	PRES				1	1	1	1	1	1	1	1
3.1.3.3	Phosphoserine phosphatase									Shermanii appears to have a protein with little identity to that of other Propionibacterium but higher identity to a bifunctional phosphoserine phosphatase and homoserine kinase protein
Threonine biosynthesis										Threonine biosynthesis from aspartate						rxn00260	|2-Oxoglutarate| + |L-Aspartate| <=> |L-Glutamate| + |Oxaloacetate|															PRES	PRES	PRES	PRES	PRES	PRES				1	1	1	1	1	1	1	1
2.6.1.1	Aspartate aminotransferase															rxn00337	|ATP| + |L-Aspartate| + |H+| <=> |ADP| + |4-Phospho-L-aspartate|															PRES	PRES	PRES	PRES	PRES	PRES				1	1	1	1	1	1	1	1
2.7.2.4	Aspartokinase															rxn01643	|NADP| + |Phosphate| + |L-Aspartate4-semialdehyde| <= |NADPH| + |4-Phospho-L-aspartate|															PRES	PRES	PRES	PRES	PRES	PRES				1	1	1	1	1	1	1	1
1.2.1.11	Aspartate-semialdehyde dehdyrogenase															rxn01301	|NAD| + |L-Homoserine| <=> |NADH| + |H+| + |L-Aspartate4-semialdehyde|															PRES	PRES	PRES	PRES	PRES	PRES				1	1	1	1	1	1	1	1
1.1.1.3	Homoserine dehydrogenase															rxn01300	|ATP| + |L-Homoserine| <=> |ADP| + |O-Phospho-L-homoserine|															PRES	PRES	PRES	PRES	PRES	PRES				1	1	1	1	1	1	1	1
2.7.1.39	Homoserine kinase															rxn03446	|H2O| + |4-(Phosphonooxy)-threonine| => |Phosphate| + |H+| + |4-Hydroxy-L-threonine|															PRES	PRES	PRES	PRES	PRES	PRES				1	1	1	1	1	1	1	1
4.2.3.1	Threonine synthase
Tyrosine biosynthesis										A complete biosynthetic route through arogenate is predicted in each species but not through 4-hydroxyphenylpyruvate						rxn01256	|Chorismate| => |Prephenate|															PRES	PRES	PRES	PRES	PRES	PRES				1	1	1	1	1	1	1	1
5.4.99.5	Chorismate mutase I															rxn01270	|Oxaloacetate| + |Pretyrosine| <=> |L-Aspartate| + |Prephenate|															PRES	PRES	PRES	PRES	PRES	PRES				1	1	1	1	1	1	1	1
2.6.1.57	Aromatic amino acid aminotransferase															rxn00525	|NAD| + |Pretyrosine| => |NADH| + |CO2| + |L-Tyrosine|															PRES	PRES	PRES	PRES	PRES	PRES				1	1	1	1	1	1	1	1
1.3.1.43	Arogenate dehydrogenase															rxn00526	|NADP| + |Pretyrosine| => |NADPH| + |CO2| + |L-Tyrosine|															PRES	PRES	PRES	PRES	PRES	PRES				1	1	1	1	1	1	1	1
Tryptophan biosynthesis																rxn00726	|NH3| + |Chorismate| => |H2O| + |Pyruvate| + |H+| + |Anthranilate|															PRES	PRES	PRES	PRES	PRES	ABSENT				1	1	1	1	1	0	0	1
4.1.3.27	Anthranilate synthase (both components)															rxn00791	|PPi| + |N-5-phosphoribosyl-anthranilate| <= |Anthranilate| + |PRPP|															PRES	PRES	PRES	PRES	PRES	ABSENT				1	1	1	1	1	0	0	1
2.4.2.18	Anthranilate phosphoribosyl transferase															rxn02508	|N-5-phosphoribosyl-anthranilate| <=> |1-(2-carboxyphenylamino)-1-deoxyribulose 5-phosphate|															PRES	PRES	PRES	PRES	PRES	PRES				1	1	1	1	1	1	1	1
5.3.1.24	Phosphoribosylanthranilate isomerase									MODEL GAP FILLED, REACTION CODED BUT NOT CARRIED THROUGH INTO GEM						rxn02507	|H+| + |1-(2-carboxyphenylamino)-1-deoxyribulose 5-phosphate| => |H2O| + |CO2| + |Indoleglycerol phosphate|															PRES	PRES	PRES	PRES	PRES	PRES				1	1	1	1	1	1	1	1
4.1.1.48	Indole-3-glycerol phosphate synthase															rxn00474	|L-Serine| + |indol| => |H2O| + |L-Tryptophan|															PRES	PRES	PRES	PRES	PRES	PRES				1	1	1	1	1	1	1	1
4.2.1.20	Tryptophan synthase (a/b)
DEGRADATION
			4875	55737	shermanii	avidum	propionicum	6609																											PAC	55737	SHERMANII	AVIDUM	PROP	ACNES			4875	55737	SHERMANII	AVIDUM	PROP	ACNES	Core
Arginine degradation									Arginine deiminase pathway	Shermanii and propionicum appear to lack the potential for the classical arginine deiminase acid tolerance response that also yields ATP. Acidipropionici and propionicum do however, have the capability of degrading arginine to glutamate; while acidipropionici can produce proline directly from arginine.														rxn00395	|H2O| + |L-Arginine| => |NH3| + |Citrulline|										PRES	PRES	ABSENT	PRES	ABSENT	PRES			1	1	0	1	0	1	0
3.5.3.6	Arginine deiminase																							rxn01019	|Ornithine| + |Carbamoylphosphate| => |Phosphate| + (2) |H+| + |Citrulline|										PRES	PRES	PRES	PRES	PRES	PRES			1	1	1	1	1	1	1
2.1.3.3	Ornithine carbamoyltransferase									Arginase														rxn00114	|ATP| + |CO2| + |NH3| <=> |ADP| + |H+| + |Carbamoylphosphate|										PRES	PRES	ABSENT	PRES	ABSENT	PRES			1	1	0	1	0	1	0
2.7.2.2	carbamate kinase																							rxn10131	|L-Arginine[e]| + |Ornithine| <=> |L-Arginine| + |Ornithine[e]|										ABSENT	ABSENT	ABSENT	PRES	ABSENT	PRES			0	0	0	1	0	1	0
	Arginine/ornithine anitporter																							rxn00394	|H2O| + |L-Arginine| => |Ornithine| + |Urea|										ABSENT	ABSENT	ABSENT	ABSENT	PRES	ABSENT			0	0	0	0	1	0	0
3.5.3.1	Arginase								Arginase pathway	Arginase pathway leads to the production of ornithine and urea. Propionibacterium are not known to utilise urea further and it is expected to be exported, thereby wasting a potential nitrogen source. Only acidipropionici contain a completely metabolically functional arginase pathway, but lack the associated RocR arginine utilization regulatory protein														rxn00467	|2-Oxoglutarate| + |Ornithine| <=> |L-Glutamate| + |L-Glutamate5-semialdehyde|										PRES	PRES	ABSENT	ABSENT	PRES	ABSENT			1	1	0	0	1	0	0
2.6.1.13	Ornithine aminotransferase									Produces L-glutmate-5-semialdehdye from ornithine in arginase pathways 1 and 2														rxn00183	|H2O| + |NAD| + |L-Glutamate5-semialdehyde| => |NADH| + |L-Glutamate| + (2) |H+|										PRES	PRES	ABSENT	ABSENT	PRES	PRES			1	1	0	0	1	1	0
1.2.1.88	Delta-1-pyrroline-5-carboxylate dehdyrogenase									Produces glutamate from L-glutamate-5-semialdehdye as part of aginase I														rxn00184	|H2O| + |NADP| + |L-Glutamate| <=> |NADPH| + |NH3| + |2-Oxoglutarate| + |H+|										PRES	PRES	PRES	PRES	PRES	PRES			1	1	1	1	1	1	1
1.4.1.4	NADP-specific glutamate dehdyrogenase									This final step degrades glutamate to 2-oxoglutarate, allowing arginine use as a sole carbon source														rxn00929	|NAD| + |L-Proline| <=> |NADH| + |H+| + |1-Pyrroline-5-carboxylate|										PRES	PRES	PRES	PRES	PRES	PRES			1	1	1	1	1	1	1
1.5.1.2	Pyrroline-5-carboxylate reductase									Allows generation of L-proline from S-1-pyrroline-5-carboxylate, generated from a spontaneous interconversion of L-glutamate-5-semialdehyde. Consumes NADPH.														rxn00471	|Ornithine| => |NH3| + |H+| + |L-Proline|										PRES	PRES	ABSENT	ABSENT	ABSENT	PRES			1	1	0	0	0	1	0
4.3.1.12	Ornithine cyclodeaminase								Oxidative branch	Leads to direct production of ammonia and proline from ornithine, by-passing L-glutamate-5-semialdehyde														rxn00933	|L-Proline| <=> |D-Proline|										PRES	PRES	ABSENT	ABSENT	ABSENT	ABSENT			1	1	0	0	0	0	0
5.1.1.4	Proline racemase									Allows use of D isomer														rxn02029	|5-Aminopentanoate| + |Lipoate| <=> |H+| + |D-Proline| + |Dihydrolipoate|										PRES	PRES	ABSENT	ABSENT	ABSENT	ABSENT			1	1	0	0	0	0	0
1.21.4.1	D-proline reductase									Minor degradation pathway through aminopentanoate																									ABSENT	ABSENT	ABSENT	ABSENT	PRES	PRES			0	0	0	0	1	1	0
5.1.1.12	Ornithine racemase								Reductive branch																										ABSENT	ABSENT	ABSENT	ABSENT	PRES	PRES			0	0	0	0	1	1	0
5.4.3.5	D-ornitihine 4,5-aminomutase																																		ABSENT	ABSENT	ABSENT	PRES	PRES	PRES			0	0	0	1	1	1	0
1.4.1.12	2,4-diaminopentanoate dehydrogenase																																		ABSENT	ABSENT	ABSENT	PRES	PRES	PRES			0	0	0	1	1	1	0
-	2-amino-4-ketopentanoate thiolase
Alanine degradation																								rxn00278	|H2O| + |NAD| + |L-Alanine| <=> |NADH| + |NH3| + |Pyruvate| + |H+|										PRES	PRES	PRES	PRES	PRES	PRES			1	1	1	1	1	1	1
1.4.1.1	Alanine dehydrogenase									All species contain an alanine dehydrogenase (to pyruvate)
Serine degradation																								rxn00166	|D-Serine| => |NH3| + |Pyruvate|										ABSENT	ABSENT	ABSENT	ABSENT	PRES	ABSENT			0	0	0	0	1	0	0
4.3.1.18	D-Serine dehydrogenase																							rxn00165	|L-Serine| => |NH3| + |Pyruvate|										PRES	PRES	PRES	PRES	PRES	PRES			1	1	1	1	1	1	1
4.3.1.17	L-Serine dehydratase									Syrine degradation to pyruvate and ammonium														rxn00692	|H2O| + |Glycine| + |5-10-Methylenetetrahydrofolate| <=> |L-Serine| + |Tetrahydrofolate|										PRES	PRES	PRES	PRES	PRES	PRES			1	1	1	1	1	1	1
2.1.2.1	Serine hydroxymethyltransferase									Glycine can be synthesised by serine degradation
Threonine degradation										All Propionibacterium possess the capacity to degrade threonine, although freudenreichii can't degrade this to glycine and acnes and avidum lack the ability to degrade it to propionyl-CoA or propionate. While acidipropionici does contain the necessary machinery, the annotation suggests that perhaps threonine dehydratase is not catabolic and will not be used as a sole carbon and energy source.														rxn01068	|NAD| + |L-Threonine| <=> |NADH| + |H+| + |L-2-Amino-acetoacetate|										PRES	PRES	ABSENT	PRES	PRES	PRES			1	1	0	1	1	1	0
1.1.1.103	L-threonine dehydrogenase								Threonine to glycine	Produces glycine and acetyl-CoA and generates NADH														rxn00274	|Acetyl-CoA| + |Glycine| <=> |CoA| + |L-2-Amino-acetoacetate|										PRES	PRES	ABSENT	PRES	PRES	PRES			1	1	0	1	1	1	0
2.3.1.29	2-amino-3-ketobutyrate CoA ligase									If there is not enough activity through this enzyme, 2-amino-3-oxobutanoate is converted to aminoacetone spontaneously, with no known degradative pathways in Propionibacterium														rxn00737	|L-Threonine| => |NH3| + |2-Oxobutyrate|										PRES	PRES	PRES	PRES	PRES	ABSENT			1	1	1	1	1	0	0
Asparagine degradation																								rxn00342	|H2O| + |L-Asparagine| => |NH3| + |L-Aspartate|										PRES	PRES	PRES	PRES	PRES	PRES			1	1	1	1	1	1	1
3.5.1.1	L-asparaginase									The rapid degradation of asparagine is observed in our own fermentations of acidipropionici. Aspartate is a product
Aspartate degradation																								rxn00347	|L-Aspartate| <=> |NH3| + |Fumarate|										PRES	PRES	PRES	PRES	PRES	PRES			1	1	1	1	1	1	1
4.3.1.1	Aspartate ammonia-lyase									Aspartate degradation to fumarate and ammonia
Cysteine degradation																								rxn00566	|H2O| + |L-Cysteine| => |NH3| + |Pyruvate| + |H2S|										PRES	PRES	PRES	PRES	PRES	PRES			1	1	1	1	1	1	1
4.4.1.1	Cysteine desulfylhydrase								Cysteine II	A series of promiscuous reactions allow for the degradation of cysteine to pyruvate, ammonium and hydrogen sulfide. These include the beta-cystathionase and the cysteine synthase reaction														rxn00647	|2-Oxoglutarate| + |L-Cysteine| <=> |L-Glutamate| + |Mercaptopyruvate|										ABSENT	ABSENT	ABSENT	ABSENT	PRES	ABSENT			0	0	0	0	1	0	0
2.6.1.3	Cysteine aminotransferase								Cysteine III	Acts through aspartate aminotransferase. Only present in propionicum.														rxn02229	|Sulfite| + |Mercaptopyruvate| => |Pyruvate| + |H+| + |H2S2O3|										PRES	PRES	PRES	PRES	PRES	ABSENT			1	1	1	1	1	0	0
2.8.2	3-mercaptopyruvate sulfurtransferase									Thiosulfate sulfurtransferase also acts promiscuously in this reaction. Pathway appears to be slightly less well studied														rxn02230	|HCN| + |Mercaptopyruvate| <=> |Pyruvate| + |H+| + |Thiocyanate|										PRES	PRES	PRES	PRES	PRES	ABSENT			1	1	1	1	1	0	0
Glycine degradation																								rxn06377	|Glycine| + |H+| + |Lipoylprotein| => |CO2| + |S-Aminomethyldihydrolipoylprotein|										PRES	PRES	PRES	PRES	PRES	PRES			1	1	1	1	1	1	1
1.4.4.2	Glycine decarboxylase									Glycine cleavage system for glycine catabolism, resulting in evolution of carbon dioxide and carbon entering one carbon metabolism through THF														rxn06600	|Tetrahydrofolate| + |S-Aminomethyldihydrolipoylprotein| => |NH3| + |5-10-Methylenetetrahydrofolate| + |Dihydrolipolprotein|										PRES	PRES	PRES	PRES	PRES	PRES			1	1	1	1	1	1	1
2.1.2.10	Aminomethyltransferase																							rxn01241	|NAD| + |Dihydrolipoamide| <=> |NADH| + |H+| + |Lipoamide|										PRES	PRES	PRES	PRES	PRES	PRES			1	1	1	1	1	1	1
1.8.1.4	Dihydrolipoyl dehydrogenase
Glutamate degradation																								rxn00184	|H2O| + |NADP| + |L-Glutamate| <=> |NADPH| + |NH3| + |2-Oxoglutarate| + |H+|										PRES	PRES	PRES	PRES	PRES	PRES			1	1	1	1	1	1	1
1.4.1.4	NADP-specific glutamate dehydrogenase									Curiously the acnes species appear to have an increased metabolism of glutamate over other species														rxn00182	|H2O| + |NAD| + |L-Glutamate| <=> |NADH| + |NH3| + |2-Oxoglutarate| + |H+|										ABSENT	ABSENT	ABSENT	PRES	ABSENT	PRES			0	0	0	1	0	1	0
1.4.1.2	NAD-specific glutamate dehdyrogenase									NADPH is generally associated with glutamate biosynthesis														rxn00194	|L-Glutamate| + |H+| => |CO2| + |GABA|										PRES	PRES	PRES	ABSENT	PRES	ABSENT			1	1	1	0	1	0	0
	L-Glutamate 1-carboxy-lyase_c0									Glutamate decarboxylation to GABA														rxn00260	|2-Oxoglutarate| + |L-Aspartate| <=> |L-Glutamate| + |Oxaloacetate|										PRES	PRES	PRES	PRES	PRES	PRES			1	1	1	1	1	1	1
	L-Aspartate:2-oxoglutarate aminotransferase_c0
Histidine degradation																								rxn00867	|L-Histidine| => |NH3| + |Urocanate|										ABSENT	ABSENT	ABSENT	PRES	PRES	PRES			0	0	0	1	1	1	0
4.3.1.3	Histidine-ammonia lyase									Histidine is broken down to glutamate with the production of ammonia and formate.														rxn02085	|4-Imidazolone-5-propanoate| <=> |H2O| + |Urocanate|										ABSENT	ABSENT	ABSENT	PRES	PRES	PRES			0	0	0	1	1	1	0
4.2.1.49	Urocanate hydrotase																							rxn01642	|H2O| + |4-Imidazolone-5-propanoate| => |N-Formimino-L-glutamate|										ABSENT	ABSENT	ABSENT	PRES	ABSENT	PRES			0	0	0	1	0	1	0
3.5.2.7	Imidazolone propionase																							rxn01640	|H2O| + |N-Formimino-L-glutamate| <=> |NH3| + |N-Formyl-L-glutamate|										ABSENT	ABSENT	ABSENT	PRES	ABSENT	PRES			0	0	0	1	0	1	0
3.5.1.68	N-formylglutamate deformylase																							rxn00375	|H2O| + |N-Formyl-L-glutamate| <=> |L-Glutamate| + |Formate|										ABSENT	ABSENT	ABSENT	PRES	ABSENT	PRES			0	0	0	1	0	1	0
3.5.3.13	Formiminoglutamic iminohydrolase
Lysine degradation			ABSENT ALL
Methionine degradation
4.4.1.11	Methionine gamma-lyase								Degradation to P-CoA	All species can recycle methionine to homocysteine through the SAM cycle with the apparent exception of shermanii. All lack the capacity to degrade methionine back to cysteine due to the absence of a cystathionine beta-synthase and only 55737 was able to degrade it to propionyl-CoA with methanethiol generation (presence of cystathionine gamma-synthase). It is unclear at present whether the gene e…														rxn00456	|H2O| + |L-Methionine| => |NH3| + |2-Oxobutyrate| + |MTTL|										ABSENT	PRES	ABSENT	ABSENT	ABSENT	ABSENT			0	1	0	0	0	0	0
1.2.4.1	Pyruvate-flavodoxin oxidoreductase									Degradation to 2-oxobutanoate, methanethiol and ammonium. It appears that the corresponding gene is only present in 55737, although there could be some confusion between cystathionine gamma-lyase and methionine gamma-lyase, probably confounded by propagations of error in bioinformatic databases. One should consider that this function should be reannotated dependent on the strongest experimental e…														rxn01242	|Pyruvate| + |H+| + |Lipoamide| => |CO2| + |S-Acetyldihydrolipoamide|										PRES	PRES	PRES	PRES	PRES	PRES			1	1	1	1	1	1	1
2.5.1.6	S-adenosylmethionine synthetase								Homocysteine recycle	Allows degradation of 2-oxobutanoate to propionyl-CoA and CO2 with a corresponding production of reduced ferredoxin (lower affinity activity compared to reverse reaction)														rxn00126	|H2O| + |ATP| + |L-Methionine| => |Phosphate| + |PPi| + |S-Adenosyl-L-methionine|										PRES	PRES	PRES	PRES	PRES	PRES			1	1	1	1	1	1	1
3.2.2.9	S-adenosylhomocysteine nucleosidase																							rxn00143	|H2O| + |S-Adenosyl-homocysteine| <=> |Adenine| + |S-Ribosylhomocysteine|										PRES	PRES	PRES	PRES	ABSENT	PRES			1	1	1	1	0	1	0
4.4.1.21	S-ribosylhomocysteine lyase																							rxn05958	|S-Ribosylhomocysteine| => |Homocysteine| + |4-5-dihydroxy-2-3-pentanedione|										PRES	PRES	PRES	PRES	ABSENT	PRES			1	1	1	1	0	1	0
3.3.1.1	Adenosylhomocysteinase																							rxn00141	|H2O| + |S-Adenosyl-homocysteine| <=> |Homocysteine| + |Adenosine|										ABSENT	ABSENT	ABSENT	ABSENT	PRES	ABSENT			0	0	0	0	1	0	0
2.6.1.5,2.6.1.57	Aspartate aminotransferase									Alternative pathway to 3.2.2.9 and 4.4.1.21														rxn05108_c0	|L-Glutamate| + |4-methylthio 2-oxobutyrate| <=> |2-Oxoglutarate| + |L-Methionine|										PRES	PRES	PRES	PRES	PRES	PRES			1	1	1	1	1	1	1
	D-hydroxyisocaproic acid dehydrogenase									Oxidises to alpha-hydroxy-2-keto acid derivitive. Reaction manually added to database															|4-methylthio 2-oxobutyrate| + |NADH| + |H+| <=> |alpha-D-hydroxy-ketomethiobutyric acid| + |NAD|										ABSENT	ABSENT	ABSENT	ABSENT	PRES	ABSENT			0	0	0	1	0	0	0
Proline degredation
1.5.99.8	Proline dehdyrogenase								Major proline degradation															rxn09188	|FAD| + |L-Proline| <=> |FADH2| + |1-Pyrroline-5-carboxylate|										PRES	PRES	ABSENT	PRES	PRES	PRES			1	1	0	1	1	1	0
1.5.1.12/1.2.1.88	Delta-1-pyrroline-5-carboxylate dehydrogenase																							rxn00503	(2) |H2O| + |NAD| + |1-Pyrroline-5-carboxylate| <=> |NADH| + |L-Glutamate| + |H+|										PRES	PRES	ABSENT	ABSENT	PRES	PRES			1	1	0	0	1	1	0
2.6.1.13	Ornithine aminotransferase									Does not appear to be present in avidum genome. Allows degradation of proline to glutamate														rxn00467	|2-Oxoglutarate| + |Ornithine| <=> |L-Glutamate| + |L-Glutamate5-semialdehyde|										PRES	PRES	ABSENT	ABSENT	PRES	ABSENT			1	1	0	0	1	0	0
5.1.1.4	Proline racemase								Minor pathway	A separate option for degradation of glutamate-5-semialdehyde to ornithine														rxn00933	|L-Proline| <=> |D-Proline|										PRES	PRES	ABSENT	ABSENT	ABSENT	ABSENT			1	1	0	0	0	0	0
1.21.4.1	D-proline reductase									Allows use of D isomer														rxn02029	|5-Aminopentanoate| + |Lipoate| <=> |H+| + |D-Proline| + |Dihydrolipoate|										PRES	PRES	ABSENT	ABSENT	ABSENT	ABSENT			1	1	0	0	0	0	0
										Minor degradation pathway through aminopentanoate														rxnnew87_c0	|Pyruvate| + |5-Aminopentanoate| <=> |L-Alanine| + |5-Oxopentanoate|
Tryptophan degradation
rxn00473_c0	|H2O| + |L-Tryptophan| => |NH3| + |Pyruvate| + |indol|									Indol can no tbe further degraded														rxn00473	|H2O| + |L-Tryptophan| => |NH3| + |Pyruvate| + |indol|										ABSENT	ABSENT	ABSENT	ABSENT	ABSENT	PRES			0	0	0	0	0	1	0
Isoleucine, leucine and valine degradation - Ehrlich branched chain amino acid degradation pathways
																																											1	1	1	1	1	1	1
2.6.1.42	Branched chain amino acid aminotransferase																																		PRES	PRES	PRES	PRES	PRES	PRES			1	1	1	1	1	1	1
4.1.1.72	Branched chain amino acid dehydrogenase									Allows generation of thiol-linked intermediates which are expected to be hydrolysed.																									PRES	PRES	PRES	PRES	PRES	PRES			0	0	0	1	0	0	0
	D-isomer 2-hydroxyacid dehydrogenase									Allows oxidation of thiol-linked molecules to carboxylic acid derivitives																									ABSENT	ABSENT	ABSENT	PRES	ABSENT	ABSENT
																								rxn07430_c0	|TPP| + |H+| + |3-Methyl-2-oxobutanoate| => |CO2| + |2-Methyl-1-hydroxypropyl-TPP|
																								rxn07431_c0	|Lipoamide| + |2-Methyl-1-hydroxypropyl-TPP| <=> |TPP| + |S-(2-Methylpropionyl)-dihydrolipoamide|
																								rxn01925_c0	|Dihydrolipoamide| + |Isobutyryl-CoA| <=> |CoA| + |S-(2-Methylpropionyl)-dihydrolipoamide|
																								rxn07434_c0	|TPP| + |H+| + |3MOP| => |CO2| + |2-Methyl-1-hydroxybutyl-TPP|
																								rxn07435_c0	|Lipoamide| + |2-Methyl-1-hydroxybutyl-TPP| <=> |TPP| + |S-(2-Methylbutanoyl)-dihydrolipoamide-E|
																								rxn06335_c0	|Dihydrolipoamide| + |2-Methylbutyryl-CoA| <=> |CoA| + |S-(2-Methylbutanoyl)-dihydrolipoamide-E|
																								rxn07432_c0	|TPP| + |H+| + |4MOP| => |CO2| + |3-Methyl-1-hydroxybutyl-TPP|
																								rxn07433_c0	|Lipoamide| + |3-Methyl-1-hydroxybutyl-TPP| <=> |TPP| + |S-(3-Methylbutanoyl)-dihydrolipoamide-E|
																								rxn06586_c0	|Dihydrolipoamide| + |Isovaleryl-CoA| <=> |CoA| + |S-(3-Methylbutanoyl)-dihydrolipoamide-E|
																								Manually added	|Isobutyryl-CoA| + |H2O| => |Isobutyrate| + |CoA| + |H+|
																								Manually added	|2-Methylbutyryl-CoA| + |H2O| => |2-Methylbutyrate| + |CoA| + |H+|
																								Manually added	|Isovaleryl-CoA| + |H2O| => |Isovalerate| + |CoA| + |H+|
																								Manually added	|Isobutyryl-CoA| + |NADH| + |H+| => |2-methylpropanal| + |NAD| + |CoA|
																								Manually added	|2-Methylbutyryl-CoA| + |NADH| + |H+| => |2-Methylbutanal| + |NAD| + |CoA|
																								Manually added	|Isovaleryl-CoA| + |NADH| + |H+| => |3-Methylbutanal| + |NAD| + |CoA|
																								rxn13224_c0	|NADH| + |H+| + |2-methylpropanal| <=> |NAD| + |Isobutyl alcohol|
																								rxn13222_c0	|NADH| + |H+| + |2-Methylbutanal| <=> |NAD| + |2-methyl-1-butanol|
																								rxn03955_c0	|NAD| + |Isoamyl alcohol| <=> |NADH| + |H+| + |3-Methylbutanal|
																								Manually added	|4MOP| + |NADH| + |H+| <=> |D-alpha-hydroxyisocaproic acid| + |NAD|
																								Manually added	|3-Methyl-2-oxobutanoate| + |NADH| + |H+| <=> |alpha-hydroxyisovaleric acid| + |NAD|
																								Manually added	|3MOP| + |NADH| + |H+| <=> |alpha-D-hydroxy-beta-methylvaleric acid| + |NAD|
[truncated: 25 more columns]
