# Supplementary material for: A Pan-Genome Guided Metabolic Network Reconstruction of Five Propionibacterium Species Reveals Extensive Metabolic Diversity
Source: Genes (Basel). 2020 Sep 23;11(10):1115. doi: 10.3390/genes11101115 (PMC7650540; doi:10.3390/genes11101115)
Supplement: Supplementary file 1 [file genes-11-01115-s001.zip › Final version of supplementary material/Supplementary file 7 S11.xlsx]

## Sheet: Summary
The following document contains data analysed for replicates of P. acidipropionici 4875 cultured in a bioreactor on glucose, sucrose or glycerol. Differences in the cellular phenotype and expression data were used to infer the function of particular enzymes studied. The following tabs are briefly explained as follows: "Phenotype": tab contains the average extracellular metabolite measurements for…

## Sheet: Phenotype
Glucose fermentation data
Time	Average								Error
	Pyruvate	Succinate	Lactate	Acetate	Propionate	Glucose	log(OD)	OD	Pyruvate	Succinate	Lactate	Acetate	Propionate	Glucose	log(OD)	OD
0	0	0	0	0	0	611.211	-1.16791	0.068	0	0	0	0	0	40.4012	0.0191725	0.003
4.5	0.0322792	1.0052	0	0.50485	0	617.053	-1.09138	0.083	0.0322792	1.0052	0	0.50485	0	31.7253	0.095704	0.018
11.5	0.0818131	0.742878	0.301425	0.167446	0	616.695	-0.643234	0.259	0.0818131	0.742878	0.301425	0.167446	0	26.6642	0.226433	0.124
21.5	0.74883	0	2.40013	0.599639	4.46741	606.103	0.0322801	1.137	0.720454	0	1.0602	0.278564	4.46741	60.9066	0.144101	0.364
47.5	17.7088	0	12.7667	4.131	59.5606	583.592	0.881491	7.843	7.49044	0	3.02404	2.59628	12.1622	24.4717	0.106755	1.89
50.5	20.4213	0	11.7931	4.28332	60.6629	547.404	0.976407	9.783	7.36638	0	4.27939	3.29328	19.5237	15.6513	0.111126	2.45
58.75	37.0401	1.65046	8.75692	13.5583	115.165	502.091	1.18972	15.558	11.5389	1.65046	4.35752	3.44026	23.3029	10.3114	0.0441165	1.575
69	58.4991	6.74225	6.07558	21.0444	165.097	406.254	1.25708	18.1452	15.1834	6.74225	3.4966	3.58233	30.8192	33.35	0.0382454	1.5938
73	71.1088	14.9879	7.26675	23.9936	190.73	372.786	1.26495	18.4269	15.7188	8.83576	4.37405	3.32391	35.1034	36.0489	0.0209252	0.88716
76.5	94.5521	35.909	11.7463	35.4116	264.154	294.249	1.30716	20.2858	10.0225	8.86215	5.95253	5.34075	24.989	25.8311	0.00551864	0.257761
82	92.6943	42.8399	10.7442	36.1968	286.055	253.393	1.31863	20.8335	18.2948	14.5429	4.0552	8.03187	22.7745	46.0586	0.0105006	0.503626
91	103.768	63.9484	11.329	44.8461	309.416	242.534	1.35231	22.521	7.20788	13.4581	3.04863	5.50333	22.5053	25.2042	0.0156212	0.809713
144	100.925	83.1373	13.9026	50.0015	327.152	198.364	1.38655	24.3701	4.66342	14.3883	1.28719	4.49069	27.2987	25.3913	0.0163009	0.914282
164	90.2121	109.986	17.4664	60.6764	364.58	137.315	1.32884	21.34	5.80668	16.1182	3.49493	6.40877	33.1437	26.8436	0.0176458	0.866587
Sucrose fermentation data
Time	Average								Error
	Pyruvate	Succinate	Lactate	Acetate	Propionate	Sucrose	log(OD)	OD	Pyruvate	Succinate	Lactate	Acetate	Propionate	Sucrose	log(OD)	OD
0	0	0	0	0	0	287.344	-1.19735	0.0635	0	0	0	0	0	12.0925	0.0102608	0.0015
4.5	0.0595001	1.22935	0.363139	0.469139	0	262.915	-0.75612	0.1755	0.0510918	0.718582	0.363139	0.469139	0	10.5219	0.0185709	0.0075
11.5	0.50907	2.63909	0	2.40256	18.1349	233.267	0.0114992	1.028	0.106505	2.63909	0	0.198179	18.1349	18.4969	0.0207165	0.049
21.5	9.71812	0	1.25495	6.80973	35.934	224.599	0.91311	8.188	2.35186	0	1.25495	0.841434	6.75585	6.50928	0.00769166	0.145
47.5	54.3873	7.9344	7.83368	47.7692	203.672	143.429	1.47832	30.083	0.114688	7.9344	3.86296	2.32778	4.69844	7.69193	0.0021655	0.15
50.5	63.6158	17.8232	9.10162	57.8313	225.764	132.589	1.4307	27.033	0.365993	1.31842	3.64514	2.57213	3.3709	1.00193	0.0321895	2
58.75	72.8127	30.1834	11.2058	59.5983	240.817	109.474	1.40579	25.6178	0.927085	0.905323	2.65456	2.52501	4.24375	0.827258	0.04895	2.87525
69	78.2593	39.4656	5.12043	60.5933	269.702	92.69	1.33419	21.6431	0.491749	1.52811	0.547576	5.13507	12.3307	0.700428	0.0313755	1.56089
73	71.4791	43.4631	5.05758	62.3485	280.62	68.4983	1.38788	24.4301	5.18967	5.77546	1.07849	4.98323	17.6973	0.517619	0.00661925	0.37232
76.5	64.8405	65.1233	6.20428	79.313	318.64	70.44	1.41568	26.0445	0.0299873	5.52016	1.5594	8.89466	25.0714	0.532292	0.00537706	0.322444
82	58.0337	70.584	3.01614	86.5476	347.264	56.5399	1.41755	26.1558	8.29873	9.43126	0.392487	7.26113	3.09452	0.427254	0.00333421	0.200802
91	52.789	87.2332	3.13385	97.6014	366.825	61.6454	1.4146	25.9869	5.91979	6.10577	0.071229	2.62355	3.41918	0.465834	0.0117602	0.703525
144	40.9851	56.9392	3.34283	112.589	401.873	64.2063	1.44613	27.9942	0.0986714	56.9392	0.846116	18.3852	44.9338	0.485186	0.0285568	1.8381
Glycerol fermentation data
Time	Average								Error
	Pyruvate	Succinate	Lactate	Acetate	Propionate	Glycerol	log(OD)	OD	Pyruvate	Succinate	Lactate	Acetate	Propionate	Glycerol	log(OD)	OD
0	0	0	0	0	0	959.332	-1.17412	0.067	0	0	0	0	0	23.0866	0.0129679	0.002
4.5	0.0914243	1.94415	0.864674	0.170824	0	930.141	-0.767733	0.172	0.00509408	1.94415	0.308034	0.170824	0	54.7016	0.0532902	0.021
11.5	0.169474	0.705853	2.35761	0.0676905	4.07093	889.728	-0.332909	0.469	0.108548	0.705853	0.985835	0.0676905	3.70945	44.7969	0.0596361	0.064
21.5	0.0529627	0	0.315536	1.47109	23.8293	842.626	0.246015	2.263	0.0529627	0	0.315536	0.170357	0.275349	94.5247	0.320187	1.42
47.5	0.0155834	0	0.213581	0.976481	59.367	883.778	0.705762	5.313	0.0155834	0	0.213581	0.19735	15.1429	208.028	0.131384	1.56
50.5	0.0972235	0	0	1.63755	83.9219	848.873	0.757939	6.083	0.0972235	0	0	0.246861	23.6288	191.221	0.152311	2.05
58.75	0.171783	0	0	1.81277	125.885	821.386	0.847611	7.333	0.172954	0	0	1.08389	40.615	211.706	0.124731	2.05
69	0.168966	0	0	13.1975	150.277	794.533	0.898744	8.09164	0.0928617	0	0	10.1256	41.8332	248.031	0.0901637	1.65618
76.5	0.349888	0	0	4.32063	208.589	666.574	1.03707	10.9855	0.0170626	0	0	1.04065	53.7059	248.464	0.0571402	1.43708
82	0.284595	0	0.28519	5.21412	238.027	647.124	1.11485	13.2908	0.106768	0	0.28519	0.277501	56.8388	267.323	0.0872094	2.63359
91	0.255839	0.536898	0.304026	6.01343	262.474	580.756	1.19695	15.8062	0.144073	0.536898	0.304026	1.61367	65.0708	245.676	0.0404006	1.46616
144	0.29382	2.0431	0.54864	8.09351	310.271	531.641	1.28138	19.1316	0.0636581	2.0431	0.54864	2.1168	66.9109	272.844	0.0179809	0.791648
164	0.0562257	5.85691	1.27858	10.4116	352.954	420.563	1.34518	22.1495	0.0132992	0.128325	0.290729	1.88828	45.0384	278.306	0.012754	0.650278
Overall ratio w.r.t. propionate (mmol propionate/ mmol compound)
	Pyruvate	Succinate	Lactate	Acetate	Propionate	Carbon source
Glucose	4.04136	3.31477	20.8732	6.00859	1	0.769325
Sucrose	9.80535	7.05793	120.219	3.56938	1	1.80101
Glycerol	6277.45	60.2628	276.051	33.9	1	0.655112

## Sheet: Transcriptomics expression
	Comparison
	Glucose - glycerol				Glucose - sucrose				Glycerol - sucrose
	Glucose		Glycerol		Glucose		Sucrose		Glycerol		Sucrose
Gene	Average	Error	Average	Error	Average	Error	Average	Error	Average	Error	Average	Error
CDS.1	623.475	15.5717	612.995	77.5866	651.705	18.4217	666.629	37.6492	615.963	91.468	640.682	36.1838
CDS.2	181.649	0.406714	150.343	5.10551	189.857	0.200226	169.919	8.77794	150.76	8.48211	163.306	8.43628
CDS.3	88.661	15.7544	54.1597	7.83981	92.6137	16.1612	77.9102	2.51057	54.0929	6.64286	74.8777	2.41285
CDS.4	30.0052	10.1719	14.4449	6.9456	31.3262	10.5283	44.2874	8.84487	14.3184	6.63611	42.5636	8.5006
CDS.5	288.659	12.9224	349.329	7.84809	301.749	14.5001	349.533	15.7588	350.207	15.6857	335.928	15.1454
CDS.6	159.437	0.881554	325.836	56.0946	166.646	1.47025	217.571	6.51758	327.746	63.5031	209.102	6.2639
CDS.7	52.4673	11.8921	48.7699	2.99199	54.7975	12.249	64.3424	11.0892	48.8008	1.90598	61.8381	10.6576
CDS.8	90.5351	9.03856	80.5522	16.2926	94.6578	9.7587	99.3155	5.97725	80.3492	14.5216	95.4499	5.7446
CDS.9	188.385	5.98114	138.093	8.70467	196.919	6.89995	164.092	7.92249	138.176	5.6301	157.705	7.61412
CDS.10	566.425	64.6823	790.479	130.404	592.247	69.5554	598.81	37.4656	794.986	148.365	575.503	36.0074
CDS.11	265.077	53.5861	526.619	96.748	277.241	56.9203	296.782	15.6814	529.843	108.734	285.23	15.071
CDS.12	705.833	62.8174	733.959	19.1313	737.515	63.2265	821.61	64.9152	735.861	35.6039	789.631	62.3885
CDS.13	126.209	9.95168	132.577	1.28145	131.947	10.8359	137.765	0.762782	132.814	1.68451	132.403	0.733092
CDS.14	35.987	5.50145	34.9472	12.516	37.5944	5.62619	67.2649	13.8788	34.7371	11.7586	64.6467	13.3386
CDS.15	29.1738	1.62335	53.6515	10.2312	30.4867	1.59628	51.5722	7.60152	53.5301	9.05048	49.5649	7.30565
CDS.16	77.8114	18.8608	114.483	8.33898	81.263	19.4453	88.8269	3.96052	114.527	5.79232	85.3695	3.80637
CDS.17	98.4453	25.8109	249.922	21.6639	102.805	26.6384	133.795	3.19997	249.938	16.1114	128.587	3.07541
CDS.18	11.9446	1.79337	32.3858	2.83684	12.4782	1.8333	17.3211	1.41804	32.5144	3.56769	16.6469	1.36285
CDS.19	54.1656	8.61104	142.547	1.34614	56.5838	8.81374	75.6095	2.92153	142.864	4.54063	72.6665	2.80782
CDS.20	91.7209	10.4617	152.314	20.5146	95.83	10.6188	123.836	3.34716	152.16	17.1453	119.016	3.21688
CDS.21	54.0173	3.25001	36.583	8.37656	56.4473	3.21094	49.7581	2.93364	36.4689	7.57425	47.8214	2.81945
CDS.22	54.2708	3.82957	34.4094	2.87938	56.7367	4.18946	41.6912	2.43486	34.414	2.11469	40.0685	2.34009
CDS.23	134.694	8.48232	88.5155	7.25003	140.752	8.40199	117.99	2.49413	88.5309	5.28263	113.397	2.39705
CDS.24	30.4969	2.06489	17.0766	0.99964	31.868	2.05322	27.5455	9.34226	17.0885	0.619283	26.4734	8.97863
CDS.25	246.252	103.401	243.389	25.4759	257.737	108.921	183.575	17.5839	244.448	30.9768	176.43	16.8995
CDS.26	403.562	16.6505	314.565	55.2382	421.743	16.0137	360.792	46.4504	316.433	62.3925	346.749	44.6424
CDS.27	52.2543	2.03296	42.6312	5.13455	54.6228	2.30472	69.8055	11.9365	42.6018	4.1903	67.0885	11.4719
CDS.28	103.386	10.8312	77.2342	0.526724	108.021	10.9648	94.7339	6.47048	77.3775	1.20157	91.0466	6.21863
CDS.29	47.1977	3.0236	22.1559	3.06666	49.3203	2.99777	53.5869	9.20578	22.1317	2.57673	51.5012	8.84746
CDS.30	258.496	21.3886	101.95	11.2983	270.105	21.4653	274.133	85.6542	102.408	13.6037	263.463	82.3203
CDS.31	284.934	14.9447	408.781	16.8156	297.863	16.6009	270.343	8.38073	409.225	7.6963	259.82	8.05453
CDS.32	192.747	19.1796	161.984	30.7719	201.392	19.3828	173.614	14.9128	161.62	27.2066	166.857	14.3323
CDS.33	115.946	10.6965	102.161	4.76332	121.15	10.7808	115.729	2.04827	102.26	2.48539	111.225	1.96855
CDS.34	89.2087	4.53775	73.5535	14.0032	93.2247	4.43573	113.16	8.58525	73.3876	12.3844	108.755	8.25109
CDS.35	181.471	18.7793	88.2123	0.627537	189.737	20.2527	145.364	8.42094	88.3754	1.34637	139.706	8.09318
CDS.36	97.3353	7.32331	48.3618	2.3851	101.759	7.98934	95.3067	2.39335	48.4055	1.30702	91.5972	2.3002
CDS.37	113.71	3.66032	52.8786	11.904	118.862	4.21719	121.507	2.04006	52.7182	10.7438	116.778	1.96065
CDS.38	78.1051	10.1021	79.7376	7.38804	81.6002	10.2897	71.9253	4.5028	79.7323	5.61746	69.1257	4.32753
CDS.39	308.992	35.5457	405.623	10.7498	322.834	36.0884	317.034	3.47484	406.678	19.8537	304.695	3.33959
CDS.40	121.922	18.3857	735.811	14.8126	127.495	19.6363	98.9355	15.2493	737.62	31.318	95.0846	14.6558
CDS.41	412.675	42.8007	901.539	38.6821	431.472	46.1556	491.419	22.7377	904.216	58.9462	472.292	21.8527
CDS.42	252.545	30.9265	282.683	7.29073	263.852	31.4547	253.664	4.92655	283.414	13.635	243.791	4.7348
CDS.43	20.1005	5.14541	13.9612	4.69815	20.9912	5.30876	20.5322	5.24431	13.8841	4.39498	19.733	5.04019
CDS.44	450.35	8.91133	932.586	59.2465	470.734	10.8644	174.386	2.57177	933.132	38.4839	167.599	2.47167
CDS.45	253.254	0.357	516.7	63.3986	264.7	1.24495	98.928	6.6936	516.318	51.9565	95.0775	6.43307
CDS.46	86.7628	2.71259	139.362	17.7513	90.6745	2.5365	34.6553	1.08532	139.244	14.6665	33.3064	1.04307
CDS.47	109.736	27.2943	192.348	10.8053	114.789	28.9056	41.9343	14.4949	192.492	6.52016	40.3021	13.9307
CDS.48	1066.14	28.2025	845.937	5.41518	1114.23	25.8069	843.427	142.867	847.757	24.3675	810.598	137.307
CDS.49	87.4415	7.41254	193.799	131.098	91.3678	7.44652	78.2406	29.5915	191.253	127.022	75.1952	28.4397
CDS.50	215.958	43.1967	400.128	39.5605	225.867	45.8923	261.792	5.05043	400.046	30.6806	251.602	4.85385
CDS.51	219.238	0.265818	258.303	8.08136	229.145	0.476887	225.284	5.09973	258.641	2.31391	216.516	4.90124
CDS.52	1979.65	453.806	2097.43	424.582	2070.68	481.13	972.424	184.704	2092.13	378.471	934.575	177.515
CDS.53	1298.49	121.76	1490.49	174.828	1357.59	131.733	560.644	88.982	1489.57	141.806	538.822	85.5186
CDS.54	190.096	11.9392	156.508	25.8907	198.728	13.1332	70.516	15.4608	156.242	22.4383	67.7713	14.859
CDS.55	122.662	6.01932	111.287	2.13553	128.227	6.71361	67.5578	0.847623	111.463	0.352021	64.9283	0.814631
CDS.56	48.1066	6.94256	29.4483	8.8976	50.2568	7.09071	30.4559	7.64022	29.3082	8.25609	29.2704	7.34285
CDS.57	34.7539	3.65534	23.9174	4.47915	36.312	3.7009	19.1576	0.206145	23.8651	3.95261	18.412	0.198121
CDS.58	63.0004	9.31831	38.3719	11.7743	65.8155	9.52256	39.0822	0.826917	38.1853	10.9387	37.561	0.794731
CDS.59	195.736	3.69893	135.406	10.2385	204.594	4.53991	80.6151	13.7078	135.449	7.22717	77.4774	13.1743
CDS.60	81.241	10.9995	48.9188	10.759	84.9504	11.7762	45.8914	3.42565	48.7762	9.68523	44.1052	3.29232
CDS.61	52.0596	7.04195	40.7971	9.71551	54.4366	7.53941	28.7396	0.573129	40.6615	8.82153	27.621	0.550821
CDS.62	119.396	12.5026	71.7991	20.4276	124.835	13.4787	48.2559	6.37114	71.4859	18.8609	46.3777	6.12316
CDS.63	123.116	27.7892	68.1257	30.6756	128.776	29.4689	51.7352	11.6935	67.5756	29.2118	49.7216	11.2384
CDS.64	925.192	56.9218	500.605	156.35	967.201	62.6792	385.4	158.815	498.109	145.455	370.399	152.633
CDS.65	65.6862	1.52207	33.7538	8.9707	68.6495	1.36474	32.1448	4.90865	33.6207	8.23293	30.8937	4.71759
CDS.66	253.757	14.6905	139.9	25.8298	265.174	14.4809	170.613	3.0883	139.603	22.7491	163.972	2.9681
CDS.67	184.702	11.5899	189.626	9.68524	193.089	12.7496	148.315	16.8269	190.223	13.9506	142.542	16.172
CDS.68	293.017	9.56643	240.192	35.4087	306.226	8.99007	211.643	9.44468	241.467	40.858	203.405	9.07707
CDS.69	174.501	49.8346	56.0829	13.2296	182.216	51.4861	63.6806	2.95796	55.8993	12.0004	61.202	2.84283
CDS.70	27.7686	2.28588	17.0191	2.83859	29.0157	2.2936	15.7992	1.4975	16.9898	2.46322	15.1843	1.43921
CDS.71	56.5689	7.26377	47.7993	1.26137	59.1004	7.39731	30.1871	0.268772	47.867	0.193627	29.0122	0.25831
CDS.72	87.5721	14.2464	65.8909	2.88284	91.4807	14.5888	99.2346	12.2596	65.9587	1.41326	95.3721	11.7825
CDS.73	172.198	3.18378	295.963	118.849	179.969	2.73488	210.175	15.3053	293.897	112.461	201.994	14.7096
CDS.74	87.6096	2.69656	95.7035	5.84708	91.5597	2.51683	112.031	9.55799	96.0266	8.00172	107.671	9.18597
CDS.75	382.339	40.1968	351.51	32.0514	399.48	40.6972	338.045	56.7656	352.933	39.9865	324.888	54.5561
CDS.76	612.963	133.574	538.761	75.0305	640.205	137.501	545.697	78.3675	541.523	87.2446	524.457	75.3172
CDS.77	41.2704	6.21157	18.3235	1.96131	43.1141	6.35022	32.8541	11.5123	18.3164	1.55496	31.5753	11.0642
CDS.78	45.6417	13.308	51.1551	5.30761	47.6586	13.7523	49.776	7.55844	51.1389	4.17285	47.8386	7.26424
CDS.79	63.7366	2.5716	77.3303	16.6641	66.626	2.90723	63.7194	8.53345	77.1125	14.966	61.2393	8.20131
CDS.80	29.9132	0.191258	40.9384	5.11062	31.2644	0.0969267	26.7903	4.60685	40.9062	4.20422	25.7475	4.42754
CDS.81	141.093	3.42657	231.226	37.6654	147.482	4.06714	113.792	11.5061	232.534	42.9184	109.363	11.0582
CDS.82	71.5104	2.61141	87.8867	13.3022	74.7512	2.9756	69.5707	19.6391	87.7654	11.361	66.8628	18.8747
CDS.83	127.253	50.9163	181.664	22.6784	133.179	53.6554	82.2202	9.01576	181.521	18.6562	79.02	8.66484
CDS.84	517.571	20.2011	739.034	2.49844	541.031	22.8957	332.497	11.4169	740.462	14.0443	319.556	10.9726
CDS.85	101.845	12.9467	62.3387	7.26759	106.403	13.1812	66.9742	3.66765	62.3011	5.88635	64.3674	3.5249
CDS.86	34.942	5.55241	30.9036	1.71192	36.502	5.68305	44.9079	6.57364	30.9273	1.02339	43.1599	6.31778
CDS.87	102.577	16.0767	80.7019	23.5108	107.157	16.4502	86.9342	8.84734	80.3376	21.751	83.5505	8.50298
CDS.88	73.9118	21.3067	41.0721	20.3233	77.1788	22.0152	54.4093	12.6985	40.6995	19.4444	52.2916	12.2042
CDS.89	47.7385	14.1774	49.9429	32.0975	49.8471	14.6538	43.5846	12.2068	49.3245	31.0437	41.8882	11.7317
CDS.90	43.5449	10.5549	46.2206	24.2424	45.4765	10.882	30.967	8.77998	45.7706	23.2561	29.7616	8.43824
CDS.91	98.7057	22.4967	71.4178	40.9193	103.089	23.1736	66.0423	3.48397	70.645	39.4024	63.4717	3.34836
CDS.92	114.552	7.25864	98.0689	13.2357	119.704	7.19234	94.5107	3.36232	97.9694	11.0664	90.8321	3.23145
CDS.93	239.511	14.723	313.289	26.985	250.386	16.2129	295.545	9.18324	313.313	20.0243	284.041	8.8258
CDS.94	42.117	4.60405	56.9975	25.4094	44.0045	4.66714	46.8314	9.96832	56.543	24.1842	45.0086	9.58033
CDS.95	59.3216	5.33107	87.3877	6.36043	61.9842	5.36779	70.9676	1.88879	87.4207	4.4165	68.2053	1.81527
CDS.96	23.4542	1.41727	29.8366	11.2668	24.5093	1.40058	21.5159	3.22296	29.6442	10.6214	20.6784	3.09751
CDS.97	27.8295	5.20492	19.034	8.36827	29.0693	5.34434	18.9562	0.460028	18.8848	7.95888	18.2184	0.442123
CDS.98	47.9748	7.03687	94.3874	12.9331	50.1187	7.18974	72.7141	7.21136	94.2873	10.8456	69.8839	6.93068
CDS.99	75.4878	14.4165	43.3736	10.9175	78.8497	14.8082	64.7652	0.309648	43.2163	9.96824	62.2444	0.297595
CDS.100	111.202	0.371978	73.3373	8.82102	116.227	0.00597894	81.2961	6.99357	73.682	10.4808	78.1318	6.72136
CDS.101	189.68	5.28731	106.684	17.8549	198.234	4.87329	127.965	0.907113	106.499	15.502	122.984	0.871806
CDS.102	160.404	1.43907	153.151	4.46215	167.648	0.951923	193.952	37.1901	153.558	7.90033	186.403	35.7425
CDS.103	57.6706	7.73385	38.9146	4.59213	60.2503	7.88483	65.1945	8.61405	38.89	3.73001	62.657	8.27877
CDS.104	11.1036	2.28878	12.9686	2.96947	11.5975	2.35399	13.7691	3.09826	12.9281	2.68505	13.2332	2.97767
CDS.105	171.643	9.92595	123.046	2.97428	179.366	9.78365	179.653	23.2403	123.226	0.22512	172.66	22.3357
CDS.106	182.106	18.1836	137.417	5.36985	190.398	19.6323	190.562	40.1854	137.814	8.45756	183.144	38.6213
CDS.107	115.478	1.94287	109.647	0.253966	120.703	2.4282	110.232	8.77933	109.862	2.20064	105.942	8.43761
CDS.108	266.125	1.99574	246.981	2.99688	278.145	1.16981	314.649	1.55773	247.544	8.53307	302.402	1.4971
CDS.109	213.453	12.3108	143.722	36.9012	223.142	13.602	288.67	3.76484	144.837	40.1934	277.435	3.6183
CDS.110	128.391	1.67903	55.6543	2.40464	134.199	2.19689	146.395	1.35549	55.7122	1.16331	140.697	1.30274
CDS.111	296.464	34.4857	203.689	1.13102	309.744	35.0237	333.009	14.402	204.073	3.42752	320.048	13.8415
CDS.112	27.0053	0.447563	15.3872	2.67643	28.2273	0.560754	38.4798	11.3505	15.3581	2.33727	36.9821	10.9087
CDS.113	12.9191	0.473235	8.84069	1.56861	13.5013	0.450148	18.6496	0.581824	8.82332	1.37381	17.9237	0.559178
CDS.114	32.1348	2.90683	19.1329	5.22578	33.5771	2.92757	31.4511	6.90004	19.2884	5.66468	30.2269	6.63147
CDS.115	1045.45	82.6364	1569.45	336.351	1092.41	82.772	1435.01	162.292	1580.14	372.168	1379.16	155.975
CDS.116	124.984	3.1224	202.66	29.7694	130.643	3.69376	157.089	7.42672	203.734	34.3669	150.974	7.13765
CDS.117	483.856	68.8458	758.462	18.4007	505.96	73.6228	610.813	43.2634	760.397	35.4204	587.038	41.5795
CDS.118	881.49	107.169	842.658	69.0902	921.696	115.046	1065.79	84.7228	842.803	50.3609	1024.31	81.4252
CDS.119	159.79	12.4487	166.022	2.66211	166.969	12.4613	208.745	13.4769	166.415	6.38488	200.62	12.9523
CDS.120	96.0232	14.2301	67.0396	2.72165	100.314	14.5427	124.958	22.2198	67.2351	4.2282	120.094	21.3549
CDS.121	9.71864	2.07646	8.39092	4.53806	10.1507	2.13684	12.3828	3.86564	8.30616	4.35929	11.9008	3.71518
CDS.122	12.422	0.104721	12.9567	1.77894	12.983	0.0666916	21.7333	6.63986	12.9428	1.4924	20.8874	6.38142
CDS.123	15.1765	1.62756	17.439	4.66443	15.8568	1.64887	19.9845	2.82179	17.3695	4.28332	19.2066	2.71196
CDS.124	21.9811	3.22805	24.2684	0.435312	22.9634	3.29827	31.8209	9.85147	24.3268	0.979581	30.5824	9.46802
CDS.125	11.1479	3.48608	14.2236	4.09208	11.6397	3.60525	20.1117	8.66344	14.1606	3.78181	19.3289	8.32623
CDS.126	22.4008	1.83297	22.7479	4.65432	23.4069	1.83869	31.5862	19.3909	22.6894	4.15431	30.3567	18.6361
CDS.127	4.15913	1.40996	3.28097	0.904946	4.34224	1.45937	5.09187	1.9223	3.2673	0.833298	4.89368	1.84748
CDS.128	17.7125	4.92867	12.6133	1.01213	18.4961	5.09043	21.9941	7.49118	12.616	0.731735	21.1381	7.1996
CDS.129	15.0747	2.0346	22.1019	2.08246	15.749	2.07465	18.9898	5.42508	22.0996	1.59175	18.2506	5.21392
CDS.130	97.6516	4.32986	76.8709	20.7268	102.05	4.18937	69.3163	11.2561	76.5612	19.0472	66.6183	10.818
CDS.131	280.459	16.4387	319.189	8.05423	293.191	18.1471	296.848	25.7796	320.011	15.2174	285.294	24.7762
CDS.132	140.399	12.3549	77.2526	9.08115	146.786	13.3966	170.993	0.259	77.6111	10.8292	164.338	0.248919
CDS.133	171.624	11.3392	69.3351	0.104757	179.342	11.2609	204.998	4.70875	69.4767	1.65745	197.019	4.52547
CDS.134	156.754	3.40653	107.228	6.87362	163.826	3.02086	161.207	4.38593	107.29	4.48647	154.932	4.21522
CDS.135	68.4304	23.107	30.1642	19.9589	71.4435	23.9157	65.0451	20.1614	29.7779	19.3236	62.5133	19.3766
CDS.136	64.9089	21.3535	44.9572	31.7231	67.7689	22.0951	72.697	16.2041	44.3371	30.7801	69.8674	15.5734
CDS.137	508.226	40.1637	509.48	51.4704	531.333	43.7284	503.459	63.2854	511.655	62.9816	483.863	60.8221
CDS.138	221.88	7.4229	182.333	7.89409	231.882	6.99455	244.534	18.1034	182.876	11.9926	235.016	17.3988
CDS.139	126.637	14.6219	149.211	30.494	132.309	14.8467	158.406	15.9896	148.828	27.2143	152.241	15.3672
CDS.140	245.094	19.2499	227.502	16.1129	256.236	20.9636	274.806	11.4289	228.319	21.2393	264.109	10.9841
CDS.141	234.031	36.4756	282.213	8.14751	244.733	38.9297	227.619	4.78256	282.962	14.4829	218.759	4.59641
CDS.142	21.2534	1.49973	16.545	6.79586	22.2191	1.64067	28.2157	0.862426	16.426	6.43905	27.1175	0.828858
CDS.143	133.473	6.97705	189.432	7.42198	139.481	6.83289	189.261	28.3099	189.646	3.19529	181.895	27.208
CDS.144	82.375	4.04881	104.53	3.72554	86.1117	4.51536	81.7925	12.5159	104.823	6.07356	78.6089	12.0288
CDS.145	217.214	2.8149	175.099	4.06653	227.04	3.68986	262.559	17.8078	175.542	7.99535	252.339	17.1147
CDS.146	247.53	27.3595	193.654	0.471322	258.81	29.448	271.647	22.5883	194.032	3.86386	261.073	21.7091
CDS.147	149.008	30.794	117.423	3.96819	155.636	31.6728	148.33	22.8154	117.57	1.34692	142.557	21.9273
CDS.148	334.519	58.3228	220.861	3.88036	349.437	59.807	338.958	6.63627	221.392	8.83348	325.765	6.37797
CDS.149	26.7787	5.24358	14.0535	8.70743	27.9709	5.38837	32.583	3.42301	13.8867	8.41025	31.3148	3.28978
CDS.150	77.3242	6.70512	99.9331	8.08222	80.7956	6.74196	80.2148	7.27124	100.315	10.3361	77.0926	6.98822
CDS.151	44.8049	9.07644	24.4178	1.25842	46.7985	9.33239	29.4538	7.40186	24.4386	0.714212	28.3074	7.11376
CDS.152	41.0804	8.02491	27.9248	5.06972	42.9093	8.24616	41.5798	1.77569	27.8674	4.45464	39.9614	1.70658
CDS.153	76.8905	8.7661	49.4969	14.1701	80.3353	8.89758	76.3409	0.615549	49.279	13.0903	73.3695	0.591591
CDS.154	26.9415	3.17529	19.7191	4.21808	28.1481	3.22605	30.9961	6.59098	19.6642	3.78502	29.7897	6.33444
CDS.155	90.9066	31.4675	72.1523	4.45191	94.9067	32.5766	103.291	13.5995	72.1975	2.84529	99.2703	13.0702
CDS.156	34.9276	7.00293	22.3188	6.49479	36.4819	7.19918	32.0294	4.08668	22.2182	6.00809	30.7827	3.92761
CDS.157	36.4036	0.982676	21.5741	1.05165	38.0454	0.901768	39.3604	6.38275	21.5938	0.570695	37.8284	6.13432
CDS.158	94.5499	14.1645	82.7534	0.753758	98.7741	14.4791	77.4577	1.80154	82.9027	1.09766	74.4428	1.73142
CDS.159	27.0067	0.621757	18.1852	2.40995	28.2293	0.742825	27.0769	6.05368	18.2757	2.82197	26.023	5.81805
CDS.160	81.6882	2.14068	87.3665	5.38195	85.3725	1.95622	65.2698	3.14799	87.6625	7.34899	62.7293	3.02546
CDS.161	100.504	7.09193	108.003	10.2361	105.07	7.75842	70.2657	4.90661	108.449	12.6749	67.5308	4.71563
CDS.162	315.749	64.8756	215.768	79.9908	329.795	66.7205	230.904	13.4032	214.41	75.3201	221.916	12.8815
CDS.163	45.9156	2.39255	31.8842	1.52977	47.9824	2.34261	40.8841	6.11855	31.914	0.81892	39.2928	5.8804
CDS.164	65.2272	10.9707	32.2117	11.5239	68.1372	11.2419	44.181	2.23341	32.0184	10.8258	42.4614	2.14648
CDS.165	28.1484	2.40385	19.1189	1.06225	29.4288	2.60939	25.9991	14.8102	19.1335	0.636287	24.9871	14.2337
CDS.166	55.2503	0.455303	32.1719	1.43847	57.7456	0.285683	42.9512	8.18905	32.2043	0.720993	41.2795	7.87031
CDS.167	84.9731	14.8955	75.0687	4.78928	88.762	15.2762	96.2936	32.5733	75.1122	3.11803	92.5456	31.3054
CDS.168	537.31	37.6541	886.391	55.8889	561.723	41.2055	574.421	45.4598	889.422	75.8483	552.063	43.6903
CDS.169	36.2707	13.3124	68.1875	6.05022	37.9558	14.0389	50.6321	4.24673	68.189	4.53557	48.6613	4.08144
CDS.170	386.927	49.2445	972.097	559.589	404.583	52.802	199.526	37.0001	986.578	582.479	191.76	35.56
CDS.171	136.445	5.35447	340.082	164.489	142.63	6.06616	67.9912	5.4737	344.448	172.434	65.3448	5.26065
CDS.172	192.863	33.048	254.843	96.2271	201.465	33.8776	100.617	11.5629	257.51	102.126	96.7007	11.1128
CDS.173	336.7	2.89447	428.549	107.076	351.907	1.8662	190.474	20.9148	431.807	116.886	183.06	20.1007
CDS.174	466.205	73.4705	713.622	154.679	487.021	75.1859	339.582	10.8038	718.518	170.969	326.365	10.3832
CDS.175	113.116	23.0327	85.1637	8.61266	118.149	23.6842	99.0808	2.94166	85.1419	6.72305	95.2243	2.82716
CDS.176	292.29	37.1369	44.3327	1.58739	305.627	39.8214	107.852	14.6966	44.4572	2.58323	103.654	14.1246
CDS.177	377.393	49.7541	104.456	20.9757	394.619	53.3018	184.703	1.8485	105.135	23.3567	177.514	1.77655
CDS.178	210.483	55.0442	54.6924	10.2199	220.185	58.2564	142.844	13.5457	55.031	11.465	137.284	13.0184
CDS.179	202.871	8.82449	173.827	18.2837	212.07	9.92167	144.209	19.9407	174.585	22.2125	138.596	19.1646
CDS.180	584.188	92.7661	524.055	12.861	610.908	98.9695	669.396	65.5715	524.819	1.15263	643.342	63.0192
CDS.181	516.66	47.9275	4332.88	3326.44	540.174	51.872	558.407	12.1288	4416.06	3430.13	536.673	11.6567
CDS.182	1147.14	48.3621	2381.42	782.39	1199.15	54.4967	1086.78	143.28	2403.72	837.284	1044.48	137.703
CDS.183	1193.57	214.784	112.697	21.1205	1248.25	228.6	172.932	55.6974	113.397	23.6863	166.201	53.5295
CDS.184	33.584	4.08199	26.9871	5.05154	35.0877	4.15086	39.1909	11.58	26.9282	4.45741	37.6655	11.1293
CDS.185	1565.74	2.95455	811.984	165.622	1636.51	8.47807	611.478	29.5958	817.322	184.135	587.677	28.4439
CDS.186	91.1127	2.84494	79.4408	3.50632	95.2401	3.28716	80.2054	14.9676	79.6788	5.29213	77.0836	14.385
CDS.187	57.9306	1.2887	38.9008	1.56036	60.5442	1.14751	50.6382	12.4564	38.944	0.692465	48.6672	11.9716
CDS.188	86.5967	16.1076	57.7718	0.558406	90.4548	16.5374	60.0503	15.9535	57.8753	0.734046	57.713	15.3325
CDS.189	39.3366	7.64124	26.7557	5.5857	41.088	7.85116	39.8067	2.62535	26.6843	4.99783	38.2573	2.52316
CDS.190	124.602	12.4042	79.9359	2.50275	130.191	12.5358	127.531	6.85012	80.1525	4.29762	122.567	6.58349
CDS.191	110.156	5.83024	95.6008	3.02507	115.154	6.47293	105.38	2.81894	95.7251	0.890539	101.279	2.70922
CDS.192	271.221	18.121	650.53	409.743	283.54	19.8737	244.032	6.94459	661.011	425.132	234.533	6.67429
CDS.193	149.515	2.31004	1386.53	1302.08	156.264	1.89974	27.8592	9.5203	1418.47	1335.74	26.7748	9.14975
CDS.194	91.6421	4.54585	664.748	611.948	95.768	4.43581	27.882	9.34385	679.785	628.061	26.7968	8.98016
CDS.195	40.7469	5.34962	26.7091	2.44796	42.57	5.45111	38.812	12.118	26.7079	1.85483	37.3013	11.6464
CDS.196	77.4602	7.123	86.8141	1.55855	80.9364	7.17826	90.8641	9.0778	86.9535	0.382182	87.3274	8.72446
CDS.197	62.0868	7.329	87.882	17.9724	64.8675	7.44649	59.4675	9.52106	88.4609	19.9763	57.1528	9.15047
CDS.198	38.4576	4.49027	30.7745	1.07269	40.1802	4.56081	37.8264	14.1717	30.8123	0.385772	36.3541	13.6201
CDS.199	137.648	27.563	72.6088	3.315	143.964	29.2825	116.653	6.84986	72.6804	1.69587	112.113	6.58325
CDS.200	164.706	12.7575	124.454	5.04985	172.105	12.7671	119.404	1.78318	124.817	7.84665	114.757	1.71377
CDS.201	145.264	10.9225	82.6449	1.72259	151.867	11.9162	70.0247	20.005	82.8494	3.57656	67.2992	19.2263
CDS.202	516.07	20.2062	473.987	28.9546	539.323	19.3429	375.199	42.2024	474.291	18.3997	360.595	40.5598
CDS.203	380.566	62.6508	729.771	3.4965	397.98	66.7923	292.882	12.5098	731.315	19.8439	281.482	12.0229
CDS.204	66.1624	3.93374	66.4188	9.14892	69.1389	3.88375	54.0991	4.78604	66.757	10.6545	51.9934	4.59975
CDS.205	147.308	37.1235	78.772	33.6332	153.838	38.2941	108.799	14.8952	78.1771	31.9369	104.564	14.3155
CDS.206	20.5388	6.61075	12.1693	8.96958	21.4898	6.98021	28.8484	17.7506	11.9929	8.71511	27.7255	17.0597
CDS.207	159.07	12.1971	266.121	3.38576	166.301	13.2959	172.368	11.1336	266.731	9.35129	165.659	10.7003
CDS.208	1385.67	189.537	1605.09	1.80255	1448.94	202.873	1386.02	78.0725	1608.27	34.1335	1332.07	75.0337
CDS.209	483.579	30.8147	375.478	23.5862	505.539	33.872	421.078	60.9588	375.704	15.2262	404.688	58.5861
CDS.210	386.815	62.2159	382.522	8.92855	404.51	66.3592	360.213	27.7419	383.49	17.5115	346.193	26.6621
CDS.211	214.783	60.9135	172.443	1.15831	224.699	64.4057	155.921	3.35021	172.815	5.02182	149.852	3.21981
CDS.212	246.048	35.5916	271.677	14.664	257.29	38.0472	245.813	14.0099	271.894	8.61031	236.246	13.4646
CDS.213	38.4122	8.04251	14.3726	8.74808	40.1205	8.27374	19.2036	2.1969	14.2056	8.44383	18.4562	2.11139
CDS.214	71.8274	7.03868	67.3112	9.87185	75.0492	7.10952	65.167	2.09021	67.2253	8.3845	62.6305	2.00886
CDS.215	68.0929	21.462	61.2015	8.99246	71.0964	22.1975	75.6482	10.1567	61.1231	7.64015	72.7037	9.76134
CDS.216	46.715	3.56191	42.7271	12.7298	48.8385	3.88369	57.6318	3.88216	42.5279	11.7987	55.3886	3.73106
CDS.217	91.8315	5.71059	76.3145	7.3367	95.962	5.65254	117.667	21.1151	76.3035	5.64266	113.087	20.2932
CDS.218	89.5513	4.02558	271.827	88.0141	93.5846	3.89923	88.1442	3.72265	274.344	94.2773	84.7133	3.57775
CDS.219	10.1948	0.138946	10.2394	1.33387	10.6551	0.11013	10.9202	3.11226	10.2898	1.56581	10.4952	2.99112
CDS.220	21.4692	8.06018	14.9228	4.74705	22.4118	8.35053	20.0029	0.810996	14.8465	4.42244	19.2243	0.77943
CDS.221	117.056	0.93814	145.624	4.91292	122.343	0.577576	121.396	4.04612	146.026	8.18346	116.671	3.88863
CDS.222	35.6352	0.543168	43.3638	6.96349	37.2438	0.445043	51.9558	1.14575	43.6068	7.94843	49.9335	1.10115
CDS.223	14.0819	6.4222	12.9965	1.82505	14.6962	6.66396	25.989	7.88534	12.9817	1.53771	24.9775	7.57842
CDS.224	64.1851	15.1388	31.8409	8.50966	67.0337	15.602	69.1252	0.098667	31.7143	7.8138	66.4347	0.0948266
CDS.225	449.695	49.4163	413.649	34.2668	470.188	53.1976	504.856	106.356	413.713	25.0736	485.206	102.216
CDS.226	134.187	15.3026	123.708	1.41205	140.198	15.5322	141.746	4.30906	123.988	4.18483	136.228	4.14134
CDS.227	16.5342	0.865351	14.3344	1.01856	17.2784	0.847541	16.3238	5.98899	14.386	1.34157	15.6884	5.75589
CDS.228	47.1975	3.83824	31.9837	6.58052	49.3172	3.84923	41.5518	11.8464	31.9005	5.87758	39.9345	11.3853
CDS.229	45.996	7.23853	33.0859	5.3384	48.0498	7.40732	40.6782	14.6679	33.0328	4.60829	39.0949	14.097
CDS.230	66.9558	9.9987	122.825	73.7724	69.9473	10.2201	48.865	4.53979	124.724	76.6707	46.963	4.36309
CDS.231	57.5352	14.7835	65.47	11.9517	60.0845	15.2535	63.0609	6.65768	65.869	13.4416	60.6064	6.39854
CDS.232	78.7844	0.34428	91.2295	6.6049	82.3437	0.0886273	96.435	2.18341	91.5606	8.66089	92.6815	2.09843
CDS.233	52.214	14.5765	52.679	6.34045	54.5236	15.0555	73.6418	17.3127	52.6428	5.17364	70.7755	16.6388
CDS.234	541.975	63.7071	641.469	80.8662	566.687	68.4519	459.96	16.388	644.568	95.3918	442.057	15.7501
CDS.235	156.686	12.049	164.23	9.75401	163.809	13.1329	149.708	8.38517	164.779	13.4509	143.881	8.0588
CDS.236	24.7971	2.96953	25.2083	1.03131	25.9279	3.18909	27.6519	3.85742	25.2358	0.468937	26.5756	3.70728
CDS.237	42.7014	11.4909	17.2728	10.9943	44.5916	11.8632	40.8167	8.05955	17.0613	10.6296	39.228	7.74585
CDS.238	87.3902	4.49291	116.757	22.3307	91.3242	4.39512	114.77	7.99178	116.491	19.7612	110.303	7.68072
CDS.239	3959.68	4.75913	4385.67	1064.41	4138.61	8.65683	1608.59	538.777	4418.31	1164.75	1545.98	517.807
CDS.240	112.34	15.7607	96.1845	9.89296	117.363	16.0862	79.1883	7.73985	96.5992	12.0665	76.1061	7.4386
CDS.241	153.878	31.2324	114.169	14.7041	160.94	33.1736	166.41	6.34723	114.069	12.1773	159.933	6.10018
CDS.242	141.196	14.7962	140.318	7.30929	147.628	15.9509	170.353	18.5623	140.763	10.4658	163.722	17.8398
CDS.243	149.144	3.12427	123.219	7.09994	155.895	3.77889	199.201	39.4819	123.307	4.3552	191.447	37.9451
CDS.244	346.695	2.95815	260.728	35.2461	362.373	4.28532	341.159	14.6304	262.04	41.1548	327.88	14.0609
CDS.245	608.514	96.2562	441.122	53.2089	636.345	102.701	411.924	45.1123	443.199	63.1929	395.891	43.3564
CDS.246	106.842	19.5425	97.6096	12.0102	111.603	20.0579	99.9522	10.3926	98.0746	14.2199	96.0618	9.98808
CDS.247	17.9546	1.33713	119.57	72.9384	18.7614	1.33575	23.191	2.74038	121.444	75.7622	22.2884	2.63372
CDS.248	20.0228	3.99366	129.782	76.3446	20.9139	4.10522	27.3325	3.01001	131.752	79.4039	26.2686	2.89285
CDS.249	74.0036	5.47227	850.576	554.381	77.3292	5.46483	92.9058	12.2619	864.697	574.539	89.2897	11.7847
CDS.250	124.516	24.2704	1910.04	1206.66	130.059	24.9387	136.535	9.56413	1940.89	1251.85	131.221	9.19187
CDS.251	84.9851	13.6506	605.704	373.997	88.7788	13.975	91.8412	1.88181	615.295	388.31	88.2665	1.80856
CDS.252	19.3218	5.86803	36.5717	19.8506	20.1748	6.06671	21.6894	7.67341	37.0896	20.7093	20.8452	7.37474
CDS.253	34.4407	7.71695	70.0451	22.9044	35.9706	7.94714	38.499	8.06448	70.6986	24.5188	37.0005	7.75059
CDS.254	58.815	10.904	88.0641	42.1596	61.4355	11.1943	47.6392	0.561828	89.1849	44.2161	45.785	0.53996
CDS.255	18.9954	2.94135	11.205	1.07019	19.8438	3.00889	19.9439	2.85122	11.2036	0.821444	19.1677	2.74024
CDS.256	83.7757	7.21346	42.7246	12.0655	87.537	7.25107	68.331	11.3674	42.5402	11.1331	65.6714	10.9249
CDS.257	88.2706	1.50001	18.8512	6.19613	92.2546	1.26393	55.4217	1.40036	18.7504	5.78647	53.2645	1.34585
CDS.258	67.2658	22.0165	36.3517	7.68762	70.2299	22.78	83.3763	10.1718	36.2526	6.8891	80.131	9.77586
CDS.259	79.0377	3.90142	41.3916	7.10891	82.6231	4.34982	73.7968	11.8474	41.3155	6.19638	70.9244	11.3863
CDS.260	88.3835	1.06724	63.8547	2.36581	92.3742	0.811219	92.2966	11.963	64.0359	3.80033	88.7042	11.4974
CDS.261	29.0107	0.318555	18.026	1.52747	30.3207	0.233083	28.6371	6.54833	18.028	1.12691	27.5224	6.29345
CDS.262	79.3962	3.26199	122.377	17.5032	82.9731	3.13609	99.378	5.40541	123.014	20.2785	95.5099	5.19502
CDS.263	20.488	7.38047	33.139	3.10057	21.3885	7.64348	27.2004	6.10538	33.2749	3.84882	26.1417	5.86774
CDS.264	40.2102	10.6807	36.7089	5.56884	41.9907	11.025	46.633	0.595744	36.6579	4.75807	44.8179	0.572556
CDS.265	20.2481	3.3144	14.7907	3.66388	21.1517	3.39449	27.3516	4.72609	14.7384	3.34005	26.287	4.54213
CDS.266	1292.96	11.6107	272.588	105.495	1351.43	16.5864	1302.3	17.3642	270.773	99.6036	1251.61	16.6883
CDS.267	2.98742	1.79992	1.03786	0.0034669	3.12863	1.89155	2.03061	0.295931	1.03986	0.0197649	1.95157	0.284413
CDS.268	484.159	37.5599	182.442	18.5624	506.169	40.9241	432.302	15.1273	182.393	14.5145	415.476	14.5385
CDS.269	724.77	77.2523	140.221	65.3712	757.791	83.2385	818.054	17.2406	139.039	62.3628	786.213	16.5696
CDS.270	422.007	32.6348	111.363	39.8848	441.191	35.5624	529.037	18.9297	110.693	37.4714	508.445	18.1929
CDS.271	579.88	47.71	140.47	76.7911	606.25	51.8624	914.065	115.113	139.032	73.8	878.487	110.632
CDS.272	385.992	32.6362	124.442	31.8145	403.549	35.4399	563.062	34.0608	123.98	29.092	541.146	32.7351
CDS.273	90.0124	8.6622	26.5231	3.46732	94.1102	9.36354	115.151	12.1062	26.4987	2.8804	110.669	11.635
CDS.274	340.7	34.2095	115.927	32.4483	355.979	34.5827	439.368	64.2368	115.433	29.9177	422.266	61.7365
CDS.275	334.212	33.4077	122.547	35.5545	349.201	33.7669	456.044	92.973	121.997	32.8819	438.293	89.3542
CDS.276	499.071	63.9939	157.245	33.314	521.405	65.168	827.929	64.6858	156.814	29.86	795.704	62.1681
CDS.277	130.921	2.51436	42.7287	15.9321	136.847	3.07869	192.369	47.0502	42.4578	15.0074	184.882	45.2189
CDS.278	107.987	13.0589	35.309	10.3112	112.823	13.2773	154.286	15.6273	35.149	9.54133	148.281	15.019
CDS.279	30.5653	1.19144	15.9516	0.503847	31.9425	1.14006	30.7294	2.35895	15.9723	0.147686	29.5334	2.26713
CDS.280	115.069	38.4694	103.068	13.8372	120.401	40.604	98.9358	1.70111	103.585	16.1728	95.0849	1.6349
CDS.281	31.71	2.35594	15.9769	5.68651	33.135	2.35325	19.3318	4.20611	15.8816	5.34019	18.5794	4.0424
CDS.282	14.8626	4.67303	11.0926	3.93731	15.5182	4.83305	15.8373	0.0221768	11.0267	3.69684	15.2209	0.0213137
CDS.283	292.408	43.1046	550.88	50.4125	305.771	46.0592	360.888	17.723	553.115	62.8485	346.841	17.0332
CDS.284	2649.46	1165.08	1164.18	303.996	2765.19	1208.62	1210.03	348.325	1173.32	330.673	1162.93	334.767
CDS.285	347.128	58.257	184.134	27.6755	363.017	62.0847	149.332	28.975	185.123	31.854	143.52	27.8472
CDS.286	38.5441	5.48248	38.148	9.40634	40.2671	5.59756	34.7168	6.00969	38.0139	8.57105	33.3656	5.77577
CDS.287	20.672	6.71119	25.5658	1.75016	21.5832	6.94333	23.722	5.30127	25.6564	2.32612	22.7986	5.09493
CDS.288	27.7257	6.787	17.7785	9.71362	28.9554	6.99828	30.289	9.50701	17.5967	9.33505	29.1101	9.13697
CDS.289	27.8796	3.17359	14.9142	6.07033	29.1286	3.22104	25.8144	6.17318	14.8082	5.74857	24.8096	5.9329
CDS.290	31.1217	19.8345	53.0242	4.04387	32.4599	20.6238	42.0209	1.70369	53.2212	5.23926	40.3853	1.63738
CDS.291	70.7399	8.54278	46.7239	21.7661	73.9075	8.68533	54.209	4.35463	46.3303	20.7636	52.099	4.18513
CDS.292	73.2658	0.7204	77.0185	4.04699	76.5794	1.00517	142.668	44.3221	77.0826	2.33058	137.115	42.5969
CDS.293	339.485	30.5183	438.045	59.9097	354.933	33.0662	550.988	119.194	437.583	50.2217	529.542	114.554
CDS.294	70.6124	5.17951	81.011	0.739988	73.7857	5.17051	90.585	4.04538	81.1902	2.5554	87.0592	3.88792
CDS.295	164.702	18.5619	197.308	0.483086	172.081	18.8338	166.217	4.46907	197.693	3.93387	159.748	4.29513
CDS.296	154.317	9.81395	269.74	15.1342	161.325	10.7887	191.605	12.9743	270.621	21.2044	184.147	12.4693
CDS.297	511.29	35.9936	694.33	2.84974	534.52	39.3804	548.985	51.0303	695.66	12.6913	527.617	49.0441
CDS.298	181.76	17.5901	60.2372	12.6107	190.035	19.0108	202.664	49.4974	60.0758	11.2872	194.775	47.5708
CDS.299	106.571	3.99497	29.4509	8.90151	111.373	3.80865	130.892	18.5843	29.3107	8.25995	125.797	17.861
CDS.300	84.5651	19.4872	49.2111	15.8157	88.3198	20.0767	49.3108	1.79209	48.9558	14.7456	47.3915	1.72234
CDS.301	80.0879	4.50263	94.2642	0.801493	83.7228	4.98182	92.4861	5.73664	94.4714	2.91378	88.8863	5.51336
CDS.302	41.0011	8.9627	26.7052	9.65546	42.8232	9.22661	40.003	8.5376	26.5426	9.07689	38.446	8.2053
CDS.303	15.2384	4.16337	5.98399	2.52276	15.9127	4.29907	15.4764	2.89028	5.93952	2.39383	14.8741	2.77778
CDS.304	25.5733	6.38822	16.1414	3.20137	26.7071	6.58889	30.0842	7.48707	16.1021	2.84638	28.9133	7.19565
CDS.305	23.1202	3.20609	10.2301	4.06925	24.154	3.2714	23.6675	7.85683	10.1595	3.84836	22.7463	7.55102
CDS.306	782.115	83.9146	556.936	32.1987	817.75	90.3993	1009.42	63.175	558.775	44.7338	970.129	60.7161
CDS.307	942.859	86.5215	401.344	25.5413	985.768	93.6774	1695.52	258.682	402.721	34.5791	1629.53	248.614
CDS.308	640.273	53.6454	238.404	30.2951	669.393	58.2739	745.157	1.1797	239.561	35.694	716.154	1.13379
CDS.309	459.823	165.939	168.457	29.215	481.175	175.021	373	60.5259	169.449	33.0456	358.482	58.17
CDS.310	502.075	39.6059	84.1663	2.80439	524.902	43.1242	328.759	81.1793	84.3981	4.69459	315.963	78.0196
CDS.311	100.893	29.4643	20.3511	12.1997	105.351	30.4485	84.755	4.67157	20.1188	11.7685	81.4561	4.48974
CDS.312	104.446	0.930438	69.5537	2.45445	109.163	0.612935	145.878	6.8844	69.6384	0.901999	140.2	6.61644
CDS.313	50.8785	2.28054	46.8851	2.33055	53.17	2.20846	66.4059	0.562008	47.0314	3.38504	63.8212	0.540133
CDS.314	36.5369	1.48156	26.4201	0.926666	38.1932	1.6743	36.6453	3.09101	26.4524	0.336951	35.219	2.9707
CDS.315	51.8478	8.83455	39.5099	10.6328	54.1605	9.05533	53.2377	9.66861	39.3512	9.76949	51.1655	9.29228
CDS.316	88.563	5.8991	68.121	22.7816	92.5451	5.86082	58.7752	6.47974	67.7477	21.302	56.4875	6.22753
CDS.317	7.89721	1.28612	11.8076	5.80814	8.24968	1.31705	14.911	6.67922	11.7013	5.55541	14.3307	6.41925
CDS.318	220.954	83.6139	141.431	13.7008	230.652	86.6321	183.402	4.75096	141.409	10.5615	176.264	4.56604
CDS.319	42.5916	3.00544	30.1112	4.08408	44.5268	3.28788	56.626	4.84081	30.0802	3.41806	54.4219	4.6524
CDS.320	152.15	47.0612	106.111	3.62025	158.864	48.6643	195.93	18.8219	106.243	1.25158	188.303	18.0893
CDS.321	40.6096	11.4718	26.7592	15.6491	42.4053	11.8504	29.7567	9.60058	26.4625	15.0813	28.5985	9.2269
CDS.322	26.9908	4.81606	21.4105	3.91209	28.194	4.9408	21.9532	4.61298	21.3659	3.44054	21.0987	4.43343
CDS.323	88.0216	12.2367	52.1741	16.6727	91.9575	12.4867	97.0821	4.68283	51.9056	15.5379	93.3034	4.50056
CDS.324	203.213	12.5996	209.025	10.1784	212.44	13.8685	204.819	2.59011	209.673	14.8792	196.847	2.4893
CDS.325	182.945	8.95467	274.987	57.3825	191.243	9.98914	197.094	26.1342	274.254	51.3405	189.423	25.117
CDS.326	277.81	6.47057	573.926	74.5978	290.388	7.71935	304.348	68.3231	573.408	61.8968	292.502	65.6638
CDS.327	118.861	7.62784	162.844	28.3583	124.259	8.38174	138.581	9.90897	162.536	24.769	133.187	9.52329
CDS.328	435.749	72.4412	509.915	205.942	455.691	77.2151	371.465	124.176	506.327	194.938	357.007	119.342
CDS.329	84.2835	23.5753	41.7865	14.1545	88.0114	24.3505	38.6025	3.39257	41.5534	13.2473	37.1	3.26052
CDS.330	2.36193	0.63016	1.95683	0.0173476	2.47084	0.666769	2.01655	0.22274	1.96037	0.0264331	1.93806	0.214071
CDS.331	109.278	5.65675	80.4426	5.87807	114.236	6.28858	78.2798	5.46302	80.7357	7.69107	75.233	5.25038
CDS.332	19.3487	0.430789	15.824	1.05611	20.2216	0.383651	18.7364	0.260112	15.8321	0.703914	18.0071	0.249988
CDS.333	154.461	12.1997	79.6532	12.9925	161.399	12.2193	119.786	0.0350031	79.5222	11.2351	115.124	0.0336407
CDS.334	198.819	22.4247	106.066	21.589	207.727	22.7537	147.779	22.1891	105.795	19.2575	142.027	21.3254
CDS.335	59.4787	13.9597	47.948	1.72261	62.1186	14.3858	55.2954	4.12763	48.0057	0.652459	53.1431	3.96697
CDS.336	47.5395	0.666325	54.3175	8.0716	49.6903	0.860091	63.727	31.7144	54.2458	6.87158	61.2466	30.4799
CDS.337	23.6531	0.671734	15.2941	4.4787	24.7198	0.620666	28.5199	8.26705	15.2245	4.14524	27.4099	7.94527
CDS.338	76.752	5.98396	87.7441	12.79	80.2001	5.99018	73.7039	2.9244	87.6339	10.851	70.8351	2.81058
CDS.339	260.784	71.7153	61.9002	0.615217	272.816	75.854	197.224	11.3359	62.0383	2.00246	189.548	10.8947
CDS.340	647.644	7.87611	158.816	16.7233	676.886	6.00256	431.726	74.5325	158.76	13.2009	414.922	71.6315
CDS.341	19.0508	5.12655	14.3804	5.88554	19.8941	5.29265	19.7557	6.1574	14.2774	5.57536	18.9867	5.91774
CDS.342	16.2661	3.92542	4.91745	1.22547	16.9877	4.04682	17.2396	2.13624	4.89989	1.11783	16.5686	2.05309
CDS.343	63.5207	10.1077	29.1187	7.97522	66.3566	10.3459	64.9913	17.6069	28.9986	7.33923	62.4616	16.9216
CDS.344	157.569	1.51889	121.265	9.44888	164.695	2.12996	127.424	2.89967	121.297	6.7526	122.464	2.78681
CDS.345	11.9151	1.63118	8.96775	3.451	12.448	1.66388	20.7335	11.6571	8.90849	3.25714	19.9265	11.2034
CDS.346	9.48503	3.35694	5.17097	1.74662	9.90213	3.476	15.3635	4.69257	5.14225	1.63434	14.7655	4.50993
CDS.347	29.0586	8.88634	20.0317	2.85372	30.3413	9.18791	27.025	2.94709	20.008	2.41092	25.9731	2.83238
CDS.348	50.6175	16.6176	45.3814	20.5877	52.8478	17.1943	58.2368	13.8111	45.0116	19.6129	55.9701	13.2735
CDS.349	72.1733	11.7841	56.0758	2.53798	75.3945	12.0682	62.4722	5.19401	56.1316	1.28748	60.0406	4.99185
CDS.350	37.7516	9.24123	37.2244	10.0393	39.4259	9.52891	39.0267	8.72907	37.0743	9.22595	37.5077	8.38931
CDS.351	77.767	13.4074	40.7482	19.2931	81.2354	13.7456	55.2617	3.95666	40.398	18.4195	53.1107	3.80265
CDS.352	54.0501	10.5553	32.6217	14.8505	56.4564	10.8463	48.3437	12.98	32.3547	14.1499	46.462	12.4748
CDS.353	21.1477	1.16144	16.7769	1.97099	22.0994	1.14113	32.5283	0.718745	16.7664	1.59929	31.2622	0.69077
CDS.354	17.9261	1.67248	9.95666	2.9329	18.7305	1.68635	18.4389	3.4476	9.91098	2.71585	17.7212	3.31341
CDS.355	56.273	6.22461	91.7689	5.77798	58.7947	6.3122	62.674	10.2681	92.0825	7.84439	60.2345	9.86846
CDS.356	37.8896	6.81584	28.1667	0.0322193	39.5784	6.99344	50.4776	22.6873	28.224	0.662967	48.5129	21.8042
CDS.357	11.3538	7.16403	4.73565	2.51363	11.8422	7.44871	12.83	4.66214	4.68888	2.41264	12.3306	4.48068
CDS.358	42.0125	8.23322	23.9149	5.2304	43.8828	8.46068	45.1586	19.7665	23.8458	4.70542	43.4009	18.9972
CDS.359	19.681	3.9526	11.2899	3.44746	20.5568	4.06348	19.8265	8.10945	11.2354	3.20158	19.0548	7.7938
CDS.360	18.235	2.51503	13.1127	2.09116	19.0504	2.56592	29.8531	9.43599	13.0922	1.80176	28.6911	9.06871
CDS.361	40.1261	7.1978	37.5834	9.72006	41.9148	7.38496	32.5538	8.54429	37.8765	10.5811	31.2867	8.21172
CDS.362	14.5383	3.25112	10.0647	1.17239	15.1842	3.348	17.7724	6.24067	10.0586	0.949391	17.0807	5.99777
CDS.363	154.341	16.5045	633.589	495.048	161.259	16.7191	395.942	19.6705	645.946	510.229	380.531	18.9049
CDS.364	55.0224	6.71306	18.6735	2.69045	57.4859	6.82703	73.414	5.95325	18.7712	3.11397	70.5565	5.72153
CDS.365	24.0758	2.58194	10.881	2.19838	25.155	2.61574	18.2503	3.68531	10.9521	2.44643	17.5399	3.54187
CDS.366	91.6632	4.31009	52.4078	13.6284	95.7909	4.18932	68.6572	16.1775	52.8182	14.8293	65.9849	15.5478
CDS.367	154.501	1.8421	152.348	64.2256	161.477	1.39349	238.135	8.63871	154.092	67.7657	228.866	8.30247
CDS.368	67.6615	2.60413	94.7594	6.00585	70.7282	2.95474	53.6131	0.426611	94.8152	3.89614	51.5263	0.410007
CDS.369	9.22176	0.167441	6.24512	2.65848	9.63794	0.143262	12.0641	4.23493	6.19813	2.52399	11.5945	4.07009
CDS.370	4.75867	0.980906	0.898762	0.898762	4.97035	1.00885	7.19157	1.96502	0.880442	0.880442	6.91165	1.88853
CDS.371	19.7401	2.31791	10.2375	2.47347	20.6242	2.35471	26.4095	9.33612	10.2027	2.24921	25.3816	8.97273
CDS.372	84.6988	15.8927	46.305	5.17093	88.5814	16.9025	78.9526	4.19255	46.2822	4.1445	75.8795	4.02936
CDS.373	16.4881	7.61817	12.5009	6.87641	17.207	7.9057	23.3634	8.02401	12.372	6.6103	22.454	7.7117
CDS.374	26.5152	7.4869	18.4771	10.2144	27.6878	7.73398	26.953	12.6399	18.2855	9.82117	25.9039	12.148
CDS.375	14.3508	2.85568	11.8009	5.24902	14.9895	2.93533	21.2686	5.22801	11.7071	4.99533	20.4408	5.02452
CDS.376	10.6316	3.32462	5.11943	3.22486	11.1006	3.43827	13.5971	7.53154	5.0575	3.11671	13.0679	7.23839
CDS.377	8.18872	4.08902	3.38141	0.932648	8.57287	4.302	8.00015	2.12028	3.36732	0.858808	7.68877	2.03776
CDS.378	4.23797	0.299048	0.51811	0.51811	4.43053	0.327152	5.20662	0.812727	0.507549	0.507549	5.00396	0.781093
CDS.379	902.14	230.257	489.552	28.4816	942.118	237.558	1047.17	171.686	489.897	17.5772	1006.41	165.003
CDS.380	120.611	0.138367	104.693	9.80972	126.061	0.270579	103.891	10.5888	104.683	7.48524	99.8474	10.1767
CDS.381	126.527	17.6381	92.5496	13.1449	132.184	17.9996	181.209	1.68682	92.4411	11.099	174.156	1.62116
CDS.382	0	0	0.244797	0.0636586	0	0	0.286	0.0431788	0.246714	0.0692676	0.274868	0.0414982
CDS.383	5.25076	0.644477	3.95145	1.65866	5.49028	0.691679	5.95975	0.65829	3.92224	1.57351	5.72778	0.632667
CDS.384	24.9888	0.294603	33.8999	2.8783	26.1191	0.39394	35.7181	6.67252	33.9035	2.12502	34.3279	6.4128
CDS.385	81.1241	0.437043	47.0228	8.98749	84.7918	0.73606	71.87	7.84474	46.9159	7.95264	69.0726	7.5394
CDS.386	1.86325	0.131478	0.823948	0.69465	1.94791	0.143834	1.27914	0.451225	0.810049	0.677595	1.22935	0.433662
CDS.387	614.416	107.374	392.239	3.57847	641.813	110.111	493.546	52.0605	392.947	5.197	474.336	50.0341
CDS.388	631.52	72.4001	391.98	28.3335	659.812	73.4981	525.964	21.9992	393.401	37.1672	505.492	21.143
CDS.389	1027.11	42.2223	640.255	45.8372	1073.38	40.5946	869.952	19.8352	642.567	60.2653	836.091	19.0632
CDS.390	166.511	9.18037	276.947	2.18784	174.068	10.1685	247.323	29.8833	277.552	8.39336	237.697	28.7202
CDS.391	65.9594	7.28201	74.9087	0.27423	68.9152	7.38405	96.0234	1.82359	75.053	1.40251	92.286	1.75261
CDS.392	8.30706	1.21224	4.31162	0.966967	8.67831	1.23842	8.51339	3.82861	4.29862	0.872367	8.18202	3.67959
CDS.393	9.56871	3.5325	12.6845	2.25061	9.98899	3.6592	11.6761	6.80465	12.6595	1.97111	11.2217	6.5398
CDS.394	73.857	11.1712	201.072	65.1804	77.2333	11.9303	79.6276	2.52531	200.016	60.8091	76.5283	2.42702
CDS.395	212.209	0.911344	362.454	74.4015	221.796	0.222008	186.294	1.35707	361.515	66.4352	179.043	1.30425
CDS.396	91.2144	3.90663	173.582	64.911	95.3232	3.76918	85.9702	1.9003	172.477	61.1546	82.624	1.82633
CDS.397	425.183	2.25648	978.498	348.554	444.39	0.894783	343.754	19.0563	972.658	327.344	330.374	18.3145
CDS.398	49.4655	6.34085	32.3301	6.6181	51.6792	6.45713	39.8311	9.5774	32.2468	5.90749	38.2808	9.20462
CDS.399	35.7864	0.261438	41.3852	0.336255	37.4046	0.396446	45.7202	4.15994	41.4608	0.589729	43.9406	3.99802
CDS.400	21.278	1.37151	29.657	0.837867	22.2443	1.50674	28.3554	4.17672	29.6978	0.175496	27.2518	4.01415
CDS.401	88.6033	1.14724	121.904	15.0532	92.6115	1.5041	89.6842	7.87411	122.486	17.813	86.1934	7.56763
CDS.402	187.234	0.733165	234.196	35.6948	195.698	1.41084	208.403	4.61962	233.867	30.5226	200.291	4.43981
CDS.403	33.351	7.54869	25.2659	8.00124	34.8322	7.77503	31.9141	9.11372	25.1375	7.45158	30.6719	8.75899
CDS.404	81.4693	8.11065	40.1378	24.5837	85.1232	8.19674	74.1972	27.9567	39.668	23.7343	71.3093	26.8686
CDS.405	90.2577	17.8849	69.9264	12.1803	94.2752	18.3825	75.2467	20.8198	69.7941	10.639	72.3179	20.0095
CDS.406	43.7144	3.01634	24.5586	13.9212	45.6796	3.00218	40.2065	18.4107	24.2962	13.3993	38.6416	17.6941
CDS.407	189.761	40.8291	156.616	9.21512	198.478	43.3275	178.632	42.8543	156.724	5.72683	171.679	41.1863
CDS.408	170.756	8.78472	137.518	0.655319	178.443	8.59391	171.84	34.7857	137.78	2.42254	165.151	33.4318
CDS.409	54.3802	9.99701	22.4252	0.37978	56.8034	10.2616	30.9894	7.40116	22.4787	0.882667	29.7832	7.11309
CDS.410	10.0395	4.61964	6.10362	4.2119	10.4774	4.79386	15.086	8.74112	6.02157	4.08369	14.4988	8.4009
CDS.411	85.2267	14.9739	56.3093	11.2531	89.0268	15.3572	66.7205	10.6663	56.1704	10.0148	64.1236	10.2511
CDS.412	60.0012	7.1014	115.06	6.4294	62.7372	7.62888	82.1585	6.39529	115.435	9.01862	78.9607	6.14637
CDS.413	67.7756	7.0515	68.7819	15.655	70.8143	7.13686	58.7804	16.4357	69.2705	17.2266	56.4925	15.7959
CDS.414	56.013	4.96455	51.9652	8.02947	58.5615	5.38174	58.8062	2.31331	52.2493	9.20914	56.5173	2.22327
CDS.415	277.805	9.14419	300.739	18.2718	290.392	10.5138	259.907	8.25973	300.934	11.5746	249.791	7.93824
CDS.416	184.628	2.47798	116.309	6.66898	192.981	3.22554	140.049	16.8215	116.393	4.07809	134.598	16.1668
CDS.417	81.5086	6.13221	66.2478	17.9336	85.2133	6.68994	82.7388	0.0159036	65.9793	16.4862	79.5184	0.0152846
CDS.418	40.6078	9.86738	40.7105	13.8537	42.409	10.1735	50.3558	12.218	40.4821	12.97	48.3958	11.7424
CDS.419	34.0144	3.53611	28.6605	6.14439	35.5394	3.57882	45.8334	11.5729	28.5805	5.51499	44.0494	11.1225
CDS.420	76.4117	6.88799	67.3076	17.0947	79.8887	7.46233	100.579	11.64	67.06	15.622	96.6647	11.187
CDS.421	106.886	10.7844	87.6784	5.97713	111.754	11.6398	117.234	12.3483	87.7206	4.02592	112.671	11.8677
CDS.422	21.9577	2.83473	17.9061	7.32855	22.9403	2.88725	31.0165	14.2606	17.778	6.94233	29.8093	13.7055
CDS.423	45.3431	11.8415	32.5279	8.97173	47.3515	12.2205	65.9676	7.0486	32.3923	8.26141	63.3999	6.77425
CDS.424	21.5802	4.69909	16.4275	6.61702	22.5393	4.83716	32.2656	3.67572	16.3123	6.26248	31.0098	3.53265
CDS.425	62.0722	3.13469	40.4484	5.55498	64.8666	3.06268	45.7524	1.3466	40.4053	4.66045	43.9716	1.29419
CDS.426	66.3314	2.01016	190.687	81.4848	69.3222	1.87266	113.173	16.6822	189.246	77.3787	108.768	16.0329
CDS.427	107.595	2.9338	152.516	8.47833	112.448	2.69599	134.729	12.7718	152.633	5.08036	129.485	12.2747
CDS.428	63.7146	3.39765	60.1482	8.46741	66.5823	3.33187	61.2026	3.89162	60.0794	7.13763	58.8205	3.74015
CDS.429	75.1054	18.0152	30.4986	0.781652	78.4376	18.5708	51.3544	14.854	30.5424	0.100324	49.3556	14.2759
CDS.430	85.5789	3.5836	110.632	20.2285	89.4341	3.45096	96.5039	16.8662	111.307	22.7463	92.7477	16.2097
CDS.431	51.5886	3.09322	26.2219	1.57114	53.9094	3.05542	33.9228	3.64889	26.3097	2.16143	32.6025	3.50687
CDS.432	204.951	0.315967	104.98	5.25546	214.214	1.03578	107.025	8.78945	105.073	2.9154	102.859	8.44734
CDS.433	298.464	22.9309	294.861	23.7544	312.031	24.9947	148.16	9.21202	294.921	17.1999	142.393	8.85346
CDS.434	280.245	16.6827	284.47	35.5012	292.852	16.4719	255.233	3.40033	285.836	41.9421	245.299	3.26798
CDS.435	544.377	17.4684	1104.76	113.56	568.919	16.3838	1285.59	215.313	1109.52	138.524	1235.55	206.932
CDS.436	91.498	2.65685	103.598	15.7172	95.6239	2.46194	73.5693	4.81667	104.158	18.0685	70.7058	4.6292
CDS.437	83.4506	8.33847	56.309	0.46785	87.1933	8.42803	71.3822	2.18562	56.4116	0.79203	68.6038	2.10055
CDS.438	31.0362	3.78386	15.0534	1.38795	32.4258	3.84802	23.4809	2.49486	15.0525	1.05368	22.567	2.39776
CDS.439	14.8725	2.34623	10.6016	3.83532	15.5366	2.40106	22.0977	8.6187	10.537	3.60564	21.2376	8.28324
CDS.440	150.728	28.1773	134.605	2.14256	157.637	29.9695	185.962	26.4353	134.923	5.16081	178.724	25.4064
CDS.441	57.8075	1.23638	39.2503	2.29773	60.4242	1.49125	67.6616	11.7315	39.3805	3.1812	65.028	11.2749
CDS.442	39.7977	5.12804	26.7197	0.513822	41.6139	5.49679	53.9578	7.91713	26.7849	1.11314	51.8576	7.60898
CDS.443	144.961	35.1914	119.388	4.88617	151.633	37.2808	188.554	15.2411	119.738	7.56922	181.215	14.6479
CDS.444	192.521	4.25519	181.975	10.6217	201.207	3.78475	179.622	22.6399	182.578	14.7176	172.63	21.7587
CDS.445	39.1144	1.76752	37.8603	1.08359	40.876	1.71275	42.4011	8.14193	37.9606	1.9335	40.7507	7.82503
CDS.446	41.6967	3.17111	24.657	1.22899	43.5701	3.17088	22.7707	0.954397	24.7341	1.78356	21.8844	0.91725
CDS.447	13.6729	4.75698	7.14605	3.84359	14.2744	4.9249	20.6973	6.60001	7.07433	3.6913	19.8917	6.34312
CDS.448	88.6188	44.0139	39.702	1.49917	92.4722	45.6979	44.1193	7.09259	39.8153	2.39115	42.402	6.81653
CDS.449	51.7521	0.0202096	46.5735	1.30045	54.091	0.199278	44.6964	3.44921	46.6379	0.260228	42.9567	3.31496
CDS.450	73.1535	2.84024	55.856	1.90728	76.4498	2.71677	57.9229	7.79457	55.9254	0.660431	55.6684	7.49119
CDS.451	106.784	2.59864	68.2971	11.7576	111.601	2.34848	101.975	9.79169	68.171	10.252	98.0055	9.41057
CDS.452	24.9472	8.68346	19.3415	1.70731	26.0447	8.99001	21.0564	4.89671	19.3421	1.27766	20.2369	4.70612
CDS.453	40.9748	4.32545	31.926	1.89649	42.8117	4.37987	43.6657	8.00061	32.0326	2.61515	41.9661	7.6892
CDS.454	45.281	9.09396	60.5431	3.06021	47.2961	9.34907	48.0428	6.64304	60.7332	4.42198	46.1729	6.38447
CDS.455	84.0465	0.00204603	55.7388	12.2944	87.8448	0.287188	78.795	14.0338	55.5754	11.071	75.7281	13.4876
CDS.456	225.768	5.26143	199.346	29.4705	235.989	6.27641	256.718	32.8779	200.406	33.9933	246.726	31.5982
CDS.457	96.2421	0.7012	69.3174	3.64584	100.589	0.401579	97.8408	8.868	69.375	2.10107	94.0326	8.52283
CDS.458	219.067	14.0513	158.067	7.80041	229.016	15.4404	241.738	24.6847	158.21	4.27678	232.329	23.7239
CDS.459	122.791	8.25502	22.9643	0.299656	128.369	9.05079	109.369	9.97729	23.0037	0.213938	105.112	9.58895
CDS.460	1112.6	110.828	1274.93	141.999	1162.5	112.006	1192.57	154.468	1280.67	170.832	1146.16	148.456
CDS.461	186.128	1.4085	228.192	16.1109	194.545	2.11289	197.739	27.1464	229.011	21.2527	190.043	26.0898
CDS.462	79.2985	1.82564	65.5105	4.32077	82.8885	2.18112	83.2821	4.58966	65.5453	2.8626	80.0405	4.41102
CDS.463	86.1021	5.11622	76.4597	15.3938	89.9757	5.05103	95.3056	12.6554	76.2686	13.7126	91.5961	12.1628
CDS.464	46.0004	6.995	38.7018	6.84748	48.0552	7.15277	47.1251	5.05136	38.6262	5.99465	45.2909	4.85475
CDS.465	166.129	19.7954	295.653	16.2644	173.705	21.2619	253.151	23.7116	295.882	9.67706	243.298	22.7887
CDS.466	240.998	2.66839	320.41	13.7702	251.898	3.6186	354.216	43.9618	320.745	6.62353	340.429	42.2507
CDS.467	346.108	7.63039	282.753	1.27092	361.776	9.1667	434.247	44.8331	283.292	5.05766	417.345	43.0881
CDS.468	100.678	3.03687	96.8021	5.60009	105.238	3.5207	124.802	14.763	97.1219	7.77884	119.944	14.1884
CDS.469	90.9434	13.6685	82.4617	1.44592	95.0064	13.9732	117.468	3.18342	82.6596	3.29523	112.896	3.05951
CDS.470	159.848	9.47697	150.499	6.64509	167.04	9.35499	161.949	2.6629	150.95	10.0283	155.645	2.55925
CDS.471	290.247	21.9676	303.512	3.26193	303.439	23.9595	371.28	18.8462	304.048	3.52747	356.829	18.1127
CDS.472	310.646	3.94769	274.444	22.8629	324.672	3.05671	286.336	37.7167	274.483	16.7637	275.191	36.2487
CDS.473	188.473	17.3721	144.965	12.989	197.05	18.806	222.304	28.9174	145.547	16.261	213.652	27.7918
CDS.474	162.921	4.08644	141.281	16.5888	170.269	3.71027	192.261	17.8554	141.193	13.4587	184.778	17.1604
CDS.475	1099.27	4.02791	1328.99	109.705	1148.93	0.425769	1159.08	150.611	1334.12	139.683	1113.97	144.749
CDS.476	523.314	180.455	692.675	103.426	547.585	190.412	410.652	22.5109	696.382	119.144	394.668	21.6347
CDS.477	1092.15	268.217	1515.06	140.501	1142.43	284.098	976.045	30.7573	1521.25	174.707	938.055	29.5602
CDS.478	164.479	1.09222	147.324	24.1354	171.916	1.70779	163.151	2.88806	147.08	20.8851	156.801	2.77565
CDS.479	147.969	15.0025	132.757	22.0628	154.605	15.1711	171.81	0.474883	132.53	19.1345	165.123	0.456399
CDS.480	2011.24	363.984	3608.94	197.227	2103.39	387.357	2819.38	309.669	3620.61	278.432	2709.64	297.616
CDS.481	30.0145	0.36472	37.6986	8.86999	31.3696	0.277879	316.099	19.6414	37.5757	8.04369	303.795	18.8769
CDS.482	25.3533	4.52837	28.4898	6.74171	26.4835	4.64574	263.835	1.53138	28.396	6.11733	253.566	1.47177
CDS.483	40.3095	12.109	33.7897	5.43285	42.0895	12.5175	168.223	3.84494	33.7359	4.68717	161.675	3.69528
CDS.484	165.884	22.5643	122.15	2.36324	173.459	24.1551	275.159	43.8283	122.448	5.10306	264.449	42.1224
CDS.485	704.94	32.6965	652.179	29.602	736.686	31.7474	786.027	61.8112	654.152	44.2645	755.433	59.4054
CDS.486	759.225	54.3393	599.22	88.0499	793.723	59.4086	782.682	75.6701	602.394	101.644	752.218	72.7248
CDS.487	1003.33	169.779	761.355	20.5033	1049.26	180.905	644.055	53.9431	763.343	37.592	618.987	51.8434
CDS.488	178.664	10.7422	120.276	12.5688	186.701	10.6126	185.48	12.0834	120.799	15.2872	178.261	11.6131
CDS.489	390.781	12.7091	498.958	57.9966	408.485	14.6287	540.127	47.1642	501.259	69.2853	519.104	45.3285
CDS.490	70.8638	4.75288	52.2526	4.22964	74.05	4.72373	85.0755	11.1802	52.2628	3.06814	81.7641	10.745
CDS.491	385.131	20.3491	478.495	23.8412	402.606	22.5945	500.22	5.80224	479.99	34.6031	480.75	5.5764
CDS.492	295.274	35.133	444.251	40.5657	308.739	37.7373	428.529	17.3228	446.052	50.5944	411.85	16.6485
CDS.493	132.261	7.5899	94.9429	19.7037	138.212	7.47761	212.296	33.8337	94.6924	17.6174	204.033	32.5168
CDS.494	94.1687	5.92806	101.145	6.37595	98.4449	6.52014	166.596	4.96844	101.206	4.12401	160.111	4.77506
CDS.495	128.373	12.8764	106.028	2.27636	134.13	13.0165	154.58	8.85748	106.19	0.0931424	148.564	8.51273
CDS.496	354.886	11.8817	560.725	140.182	370.965	13.6404	383.214	14.3525	564.99	153.019	368.299	13.7939
CDS.497	166.38	6.19051	228.285	3.78851	173.921	7.04304	171.918	2.8089	228.658	1.31542	165.227	2.69957
CDS.498	35.558	6.7908	61.0922	5.38837	37.1416	6.97529	33.3733	2.1002	61.3355	6.76711	32.0743	2.01845
CDS.499	41.9201	5.47078	45.855	3.17844	43.8334	5.86233	61.154	2.62914	45.876	2.15808	58.7737	2.52681
CDS.500	217.428	16.5425	238.526	33.6388	227.311	18.0386	296.663	37.6147	239.758	39.0472	285.116	36.1506
CDS.501	294.175	0.196262	265.338	32.2943	307.47	1.21782	305.035	5.5221	266.594	38.3004	293.163	5.30716
CDS.502	23.4291	3.26097	14.411	0.984625	24.4767	3.32769	22.0816	1.22087	14.4179	0.663924	21.2221	1.17335
CDS.503	169.059	1.17647	213.871	22.4346	176.703	1.81161	204.194	9.1784	214.803	27.2684	196.246	8.82115
CDS.504	512.921	49.65	355.359	57.5648	536.272	53.6596	657.225	126.1	357.362	65.6372	631.644	121.192
CDS.505	74.4703	10.6537	36.5421	0.988839	77.7992	10.8788	76.0407	9.61864	36.6376	1.80904	73.081	9.24425
CDS.506	60.4415	13.2432	60.6507	5.75116	63.2186	14.0498	60.1562	1.69347	60.9012	7.12074	57.8147	1.62755
CDS.507	34.1042	5.38014	35.8738	5.50183	35.6269	5.50589	30.0392	0.317648	36.069	6.31613	28.87	0.305284
CDS.508	90.2019	2.63043	143.434	9.78617	94.2875	3.05982	110.787	5.16409	143.941	13.0175	106.475	4.96309
CDS.509	720.621	222.898	614.579	119.473	753.955	235.452	254.08	1.26768	618.488	133.474	244.191	1.21834
CDS.510	943.626	228.382	901.006	255.984	987.058	241.951	313.813	4.08024	908.547	276.672	301.598	3.92142
CDS.511	519.249	69.3142	663.311	127.835	542.954	74.2342	399.792	80.6827	667.506	142.944	384.231	77.5423
CDS.512	5656.5	851.178	9901.85	3123.78	5915.07	909.118	3517.94	759.07	9991.68	3351.77	3381.01	729.525
CDS.513	196.161	1.03606	142.321	12.4846	205.022	0.407611	207.608	5.14439	142.887	15.6964	199.528	4.94416
CDS.514	130.386	11.0126	145.554	11.4641	136.316	11.9591	144.955	23.4347	145.59	8.22804	139.313	22.5226
CDS.515	828.211	47.1421	786.067	190.117	865.803	52.1237	694.453	25.9853	791.902	208.1	667.423	24.9739
CDS.516	329.826	30.4426	331.393	105.987	344.837	32.9538	237.722	9.84747	334.432	113.62	228.47	9.46418
CDS.517	64.3757	1.5958	64.6037	13.7293	67.2906	1.88953	56.6856	10.2061	65.0408	15.2034	54.4793	9.8089
CDS.518	3024.47	357.8	889.964	101.731	3162.39	384.382	1315.03	514.187	894.029	121.863	1263.85	494.173
CDS.519	171.367	13.8942	139.99	74.5793	179.063	13.9322	194.329	11.9742	138.601	71.5945	186.766	11.5081
CDS.520	626.045	12.7787	121.832	21.6033	654.382	15.5113	1007.78	79.8851	121.593	18.9187	968.551	76.7758
CDS.521	676.055	142.905	141.771	15.3321	707.099	151.691	1026.46	69.7136	141.712	12.1885	986.512	67.0002
CDS.522	484.124	43.0317	186.949	22.4793	506.151	46.643	921.694	27.7501	186.821	18.3384	885.819	26.67
CDS.523	72.7118	9.8075	58.8337	8.35921	75.9641	10.0004	83.9615	7.66788	58.7647	7.05864	80.6935	7.36942
CDS.524	65.4327	3.07971	89.797	1.80484	68.3792	2.99364	81.251	8.83366	89.9369	0.202189	78.0885	8.48983
CDS.525	49.9862	13.4512	16.1376	9.8224	52.1989	13.8871	38.3778	6.36517	15.9501	9.48079	36.884	6.11742
CDS.526	525.339	33.9377	150.459	20.8795	549.198	37.2799	1072.85	77.7804	150.294	17.5524	1031.1	74.753
CDS.527	282.585	26.436	111.425	8.31922	295.447	28.6036	433.447	47.135	111.835	10.8309	416.576	45.3004
CDS.528	522.49	66.1038	188.946	23.73	546.33	70.8898	796.953	111.03	189.857	28.0084	765.934	106.709
CDS.529	297.745	25.1787	85.9079	0.541098	311.288	27.3416	507.631	129.801	86.0683	1.38139	487.873	124.749
CDS.530	51.4183	0.606192	31.0092	6.69766	53.7442	0.810594	67.5819	3.4527	30.9215	6.01678	64.9514	3.31831
CDS.531	37.4203	0.992255	20.5828	1.00313	39.108	0.90828	42.5239	5.10371	20.6466	1.46601	40.8687	4.90506
CDS.532	440.268	104.751	444.474	0.890647	460.526	111	480.445	24.5995	445.386	10.8447	461.745	23.642
CDS.533	823.375	42.4289	779.029	29.8891	860.732	47.1808	1107	30.7474	781.262	47.3924	1063.91	29.5506
CDS.534	1684.75	435.608	1344.95	40.1678	1762.39	461.094	2075.86	477.465	1346.75	10.1336	1995.06	458.88
CDS.535	90.1921	0.539841	61.2387	7.66416	94.2663	0.253755	152.786	21.664	61.1901	6.30835	146.839	20.8208
CDS.536	81.4877	5.00422	67.2741	3.12428	85.1876	5.5109	135.37	7.60712	67.4791	4.63689	130.101	7.31103
CDS.537	103.913	11.3573	98.8355	0.987045	108.57	11.5128	127.403	10.1749	99.0118	1.22401	122.444	9.77883
CDS.538	130.089	6.05144	230.697	21.9348	135.989	6.77275	155.805	0.0493533	231.652	27.1444	149.741	0.0474323
CDS.539	35.722	4.00362	45.3922	1.91296	37.3226	4.06158	32.1881	11.326	45.4405	0.900416	30.9353	10.8851
CDS.540	31.0296	2.12762	21.8503	1.33172	32.4246	2.11696	28.7048	3.95151	21.8644	0.845137	27.5875	3.7977
CDS.541	136.19	18.6131	135.518	17.8911	142.281	18.9854	117.493	15.5984	135.39	14.8926	112.92	14.9913
CDS.542	47.9901	3.58856	40.2594	9.55267	50.1465	3.58554	45.156	3.51181	40.1263	8.6704	43.3984	3.37512
CDS.543	59.9786	8.49089	34.8142	13.0943	62.66	8.66815	45.4471	8.55836	34.591	12.3411	43.6782	8.22525
CDS.544	126.258	0.245326	127.036	21.0317	131.963	0.178226	98.6888	1.35309	126.82	18.2294	94.8476	1.30042
CDS.545	142.528	13.2354	119.932	6.03427	148.924	13.3429	143.428	9.44422	120.038	3.36098	137.846	9.07663
CDS.546	0.881822	0.485989	0.308432	0.134878	0.923348	0.510988	1.19174	0.0878557	0.312072	0.142055	1.14535	0.0844362
CDS.547	27.0367	1.24405	16.1689	3.9478	28.2629	1.39335	26.5791	2.866	16.113	3.59369	25.5445	2.75444
CDS.548	95.9816	2.21568	130.004	4.26528	100.327	2.64623	69.5701	7.68209	130.361	7.18478	66.8622	7.38308
CDS.549	102.471	0.670882	153.573	8.00681	107.105	1.05395	68.9989	6.30514	154.061	11.4616	66.3132	6.05973
CDS.550	94.4251	8.22709	161.858	8.05366	98.7208	8.92395	54.6987	3.47848	162.003	4.44565	52.5697	3.34309
CDS.551	72.8194	0.20585	95.624	11.6865	76.111	0.46583	80.9559	2.74688	95.5543	9.56888	77.8049	2.63996
CDS.552	58.7009	3.81755	56.1498	10.1917	61.3669	4.19215	61.3062	0.180207	56.0344	8.95489	58.92	0.173193
CDS.553	29.0719	9.03416	16.1168	6.22073	30.3546	9.34236	28.6977	7.57593	16.0098	5.87235	27.5807	7.28105
CDS.554	25.6307	0.489214	24.529	2.81318	26.7907	0.599556	29.2329	9.5932	24.5153	2.2696	28.095	9.21981
CDS.555	20.4689	3.23034	16.7927	2.46876	21.4051	3.44679	20.8676	3.80898	16.7712	2.09771	20.0554	3.66072
CDS.556	32.4081	3.81555	34.0304	0.394908	33.8596	3.87643	38.8361	1.47582	34.0898	0.366275	37.3245	1.41837
CDS.557	23.7177	4.4491	15.6248	1.42675	24.7743	4.56852	20.8986	5.40494	15.6242	1.07976	20.0852	5.19456
CDS.558	78.9197	2.96786	55.7355	3.29741	82.4761	2.83031	73.8938	2.53739	55.7736	2.05605	71.0177	2.43863
CDS.559	49.5835	6.44024	26.5582	8.39252	51.8022	6.5606	57.065	5.02852	26.4236	7.8147	54.8439	4.8328
CDS.560	39.964	3.261	41.8725	3.80693	41.7588	3.2708	72.0865	6.73657	41.8713	2.877	69.2807	6.47437
CDS.561	27.1705	0.218779	10.1448	0.283166	28.3977	0.135133	50.9067	16.3649	10.1715	0.510888	48.9253	15.7279
CDS.562	23.7677	3.80479	9.59247	0.769728	24.8287	3.89492	39.9304	14.8225	9.5945	0.556487	38.3762	14.2455
CDS.563	35.0824	0.163824	14.6417	4.41533	36.6673	0.0504576	36.5959	11.2768	14.5722	4.09635	35.1715	10.8379
CDS.564	103.653	0.658719	61.4167	1.56059	108.34	1.04531	92.2094	14.137	61.5051	0.188538	88.6203	13.5868
CDS.565	170.724	3.76254	132.624	4.46383	178.452	4.52029	152.963	18.3103	132.79	1.50321	147.009	17.5976
CDS.566	39.9912	2.51014	25.3035	1.71884	41.7899	2.48591	55.8107	8.98235	25.3928	2.28886	53.6384	8.63273
CDS.567	83.5158	5.47963	70.3606	10.9428	87.309	6.01477	92.4013	11.1385	70.2568	9.38933	88.8048	10.705
CDS.568	363.089	25.0303	390.565	16.0779	379.412	24.9115	451.114	21.0412	391.71	24.8554	433.556	20.2223
CDS.569	644.624	32.2786	809.414	50.6692	673.646	31.5183	724.052	64.7393	812.174	68.8945	695.87	62.2195
CDS.570	198.638	6.88961	199.004	11.3363	207.591	6.51717	178.362	4.90752	199.657	15.8149	171.42	4.71651
CDS.571	252.82	18.0034	213.746	28.4546	264.183	17.9468	260.331	26.7578	214.812	33.2977	250.199	25.7163
CDS.572	353.309	60.3315	386.164	6.26434	369.483	64.2743	441.048	31.2855	386.799	2.3697	423.881	30.0678
CDS.573	562.382	107.043	576.813	8.31018	588.167	113.816	613.729	12.4297	577.785	4.5886	589.841	11.9459
CDS.574	511.331	23.9731	505.389	2.67465	534.522	26.8168	662.071	2.25832	506.464	13.9962	636.302	2.17042
CDS.575	189.071	20.6303	189.57	8.33078	197.687	22.2135	230.676	10.6056	189.764	4.10284	221.697	10.1928
CDS.576	343.8	14.1547	402.069	17.525	359.386	15.9779	432.344	26.6323	402.484	8.55747	415.516	25.5957
CDS.577	1251.5	69.3384	1565.24	102.761	1307.82	68.1637	1494.7	184.251	1570.69	138.015	1436.52	177.079
CDS.578	21.4713	7.92658	43.3165	16.6781	22.4143	8.21089	28.9015	7.01507	43.777	17.6815	27.7766	6.74203
CDS.579	27.1116	0.830467	24.3842	1.42325	28.334	0.774668	28.3769	4.6638	24.4013	0.880121	27.2724	4.48227
CDS.580	27.8821	1.57997	21.8633	2.81922	29.1476	1.74736	21.3394	1.92035	21.9703	3.31442	20.5088	1.84561
CDS.581	36.6723	1.56515	34.8998	3.24742	38.3243	1.50964	46.707	7.85029	34.8971	2.47249	44.889	7.54474
CDS.582	101.98	10.2344	152.455	17.384	106.554	10.3459	124.177	12.5525	153.15	20.8325	119.343	12.0639
CDS.583	29.1549	4.317	25.4575	5.35244	30.4577	4.41173	30.9894	1.92076	25.3887	4.79317	29.7832	1.846
CDS.584	53.1048	4.03585	73.3818	7.48287	55.4909	4.03543	48.073	6.20252	73.3615	5.8548	46.2019	5.9611
CDS.585	25.9819	2.25902	16.1981	5.83011	27.1484	2.27167	24.9661	5.57205	16.1001	5.47912	23.9944	5.35518
CDS.586	99.0965	15.6951	60.6503	12.5227	103.521	16.0632	81.0588	14.6273	60.4917	11.1899	77.9038	14.0579
CDS.587	129.091	0.77143	101.362	0.755328	134.927	1.25068	107.293	22.1363	101.548	1.51275	103.117	21.2747
CDS.588	280.838	4.69393	555.257	90.8772	293.514	3.93929	262.827	5.1473	558.407	103.492	252.597	4.94695
CDS.589	34.3187	3.4669	26.4986	0.284716	35.8577	3.50544	41.8108	5.82704	26.5582	0.87862	40.1834	5.60023
CDS.590	33.5952	2.00299	38.3847	1.40667	35.1204	2.20916	41.7913	1.07781	38.4932	2.26896	40.1647	1.03586
CDS.591	46.1584	3.53426	24.3827	1.66764	48.2323	3.53509	34.9391	5.45382	24.469	2.21694	33.5792	5.24155
CDS.592	84.1346	1.62068	89.7324	6.5562	87.9313	1.40429	79.589	0.38792	90.0594	8.57857	76.4912	0.372821
CDS.593	145.968	21.4641	129.007	3.36933	152.491	21.9316	122.118	4.64881	129.19	0.487499	117.365	4.46787
CDS.594	81.9219	8.62941	40.6269	15.35	85.5945	8.73738	57.6382	8.01209	40.3648	14.4711	55.3948	7.70024
CDS.595	45.0554	0.0695726	37.9781	1.82366	47.0913	0.0823846	39.5585	2.17881	38.0135	0.976951	38.0188	2.09401
CDS.596	78.677	5.51752	76.0526	9.08688	82.2137	5.49603	56.1726	3.21054	76.4088	10.808	53.9862	3.08557
CDS.597	93.0063	7.52403	134.495	34.8781	97.1836	7.5439	47.7	0.869274	135.546	37.9596	45.8434	0.835439
CDS.598	66.9946	25.859	22.3558	18.3561	69.9333	26.797	55.8246	10.2956	21.9897	17.8924	53.6518	9.89482
CDS.599	422.117	33.2227	95.5663	21.0993	441.08	33.271	94.7601	13.3527	95.2858	19.0018	91.0718	12.833
CDS.600	60.9944	2.86592	25.5687	4.41555	63.7608	3.20541	23.9101	2.5035	25.5212	3.85191	22.9795	2.40606
CDS.601	29.589	5.89207	14.7429	3.16696	30.9059	6.05649	16.3684	2.47051	14.7016	2.84321	15.7313	2.37436
CDS.602	45.978	4.55038	33.7892	1.82694	48.0402	4.59775	49.721	7.92281	33.8161	1.07403	47.7857	7.61443
CDS.603	21.0248	8.07465	17.7906	8.16182	21.9471	8.36719	32.2014	8.22484	17.6436	7.77985	30.948	7.9047
CDS.604	120.356	7.14796	130.376	13.9085	125.771	7.05667	108.95	0.0512268	130.949	16.8557	104.71	0.0492329
CDS.605	450.129	27.4255	526.477	13.2455	470.566	30.2145	449.509	37.9442	527.238	1.48368	432.013	36.4673
CDS.606	74.4635	0.826084	101.335	8.3185	77.8316	1.11976	92.9822	9.54962	101.725	10.6042	89.3631	9.17792
CDS.607	294.254	86.0639	205.106	2.76005	307.849	90.9664	246.491	36.9668	205.456	1.82694	236.896	35.528
CDS.608	344.49	26.1787	316.646	13.1792	360.148	28.5476	334.686	0.0221458	317.577	20.2957	321.659	0.0212838
CDS.609	103.674	6.30359	105.923	6.40284	108.381	6.94536	117.705	6.57899	105.993	4.04396	113.124	6.32292
CDS.610	112.899	10.3246	137.248	7.94505	117.965	10.4026	128.842	8.94436	137.702	11.0341	123.827	8.59622
CDS.611	45.7886	1.55592	38.8823	3.72993	47.8525	1.46861	52.4942	4.39667	38.8768	2.8668	50.451	4.22554
CDS.612	24.3354	2.19299	15.2428	0.602946	25.4276	2.20832	31.7456	4.40265	15.2599	0.262854	30.51	4.23129
CDS.613	11.1042	0.28726	6.9623	2.11658	11.607	0.338468	14.0842	2.26417	6.92889	1.96494	13.536	2.17605
CDS.614	18.191	0.40786	11.261	3.30664	19.0116	0.363671	24.384	0.716216	11.2096	3.06113	23.4349	0.688339
CDS.615	35.6048	3.38183	40.3395	5.43422	37.2022	3.4121	36.9368	1.9526	40.5422	6.34838	35.4991	1.8766
CDS.616	52.7685	1.79764	65.1353	8.73868	55.1595	2.06054	67.8751	6.9007	65.4618	10.2147	65.2332	6.63211
CDS.617	77.9342	3.00854	93.746	0.311582	81.4459	2.87621	108.151	0.199565	93.9412	2.41128	103.941	0.191798
CDS.618	276.521	14.5726	141.141	35.4468	288.968	14.2793	209.764	13.7204	142.218	38.6783	201.599	13.1863
CDS.619	188.037	18.2719	166.806	11.9337	196.598	19.7449	173.495	17.542	167.408	15.6926	166.742	16.8592
CDS.620	265.927	42.2998	518.911	32.1622	278.09	45.1269	461.545	28.9125	519.233	20.6078	443.581	27.7871
CDS.621	210.014	3.39749	503.003	59.0426	219.493	2.82807	281.974	48.8862	502.691	47.8984	270.999	46.9834
CDS.622	54.4529	1.40296	55.5119	3.56529	56.909	1.27891	50.9224	16.1769	55.5435	2.32948	48.9403	15.5473
CDS.623	374.955	60.0336	534.595	21.0133	392.107	64.0374	424.913	34.6492	536.139	33.0256	408.374	33.3006
CDS.624	259.277	2.93892	252.336	31.3669	271.005	3.96429	350.741	1.74465	252.141	25.7798	337.089	1.67674
CDS.625	43.8273	4.0461	52.925	3.37536	45.8219	4.37983	52.6356	3.43393	53.1069	4.56718	50.5869	3.30027
CDS.626	340.69	43.262	584.453	59.336	356.236	46.3899	351.867	22.2428	586.955	72.5417	338.172	21.377
CDS.627	485.597	30.412	187.888	18.4515	507.647	33.458	301.156	16.0095	188.679	22.6956	289.434	15.3863
CDS.628	53.6705	0.486519	33.9645	3.46364	56.0977	0.693265	32.7728	4.82893	33.9552	2.71009	31.4972	4.64098
CDS.629	34.9526	2.63673	23.0505	8.00098	36.5232	2.63557	35.2508	5.73409	22.9176	7.50092	33.8788	5.5109
CDS.630	26.9745	1.38573	20.5823	4.70141	28.1888	1.3555	30.4801	12.0257	20.5184	4.24999	29.2937	11.5577
CDS.631	89.8042	7.10434	79.7856	10.9028	93.8382	7.11626	108.331	25.4836	79.7017	9.13824	104.115	24.4917
CDS.632	69.2453	16.9315	37.3032	2.52369	72.3165	17.4583	46.6902	1.22298	37.3216	1.6935	44.8729	1.17538
CDS.633	43.6786	0.386583	38.0236	4.87575	45.6512	0.253692	71.1813	5.92442	38.2092	5.73693	68.4107	5.69382
CDS.634	30.4511	6.17147	22.2064	3.64691	31.8485	6.5552	47.5136	7.75998	22.1693	3.15701	45.6643	7.45794
CDS.635	21.3595	2.07713	6.65373	2.15413	22.3176	2.09747	12.796	3.74385	6.61886	2.00948	12.298	3.59813
CDS.636	29.162	6.3792	18.207	4.01594	30.458	6.5671	34.0124	13.9429	18.1536	3.61633	32.6885	13.4002
CDS.637	148.914	3.98422	102.166	4.99458	155.63	3.65164	148.78	5.6567	102.483	7.29223	142.989	5.43653
CDS.638	196.796	10.8893	214.51	0.174832	205.727	12.0589	160.356	12.0879	214.944	4.97829	154.115	11.6174
CDS.639	25.4172	0.917305	25.0305	0.578915	26.5628	0.871263	39.1246	7.11194	25.0678	0.0196178	37.6017	6.83512
CDS.640	106.021	8.71396	104.069	0.958553	110.783	8.7428	129.849	5.71519	104.299	3.29069	124.795	5.49274
CDS.641	558.583	47.7256	770.803	84.7048	583.662	47.9595	569.72	71.3647	774.248	102.134	547.544	68.587
CDS.642	103.749	9.02868	88.5423	2.9359	108.407	9.07956	93.9996	15.3721	88.6544	0.959242	90.3409	14.7738
CDS.643	128.232	1.9876	179.564	3.61035	134.034	2.51886	167.645	7.77702	180.005	7.63823	161.12	7.47432
CDS.644	40.3492	2.32853	37.6279	4.44305	42.1646	2.29486	37.2223	2.9515	37.8029	5.2945	35.7735	2.83662
CDS.645	300.425	30.8597	487.003	32.9505	314.109	33.2885	319.987	3.62664	488.719	43.9212	307.532	3.48548
CDS.646	181.926	42.0242	213.667	1.81105	190.293	44.5497	200.023	24.5247	214.056	2.96955	192.237	23.5701
CDS.647	793.67	28.1668	653.852	30.8308	829.441	26.7076	505.299	42.1667	654.475	16.2523	485.631	40.5254
CDS.648	778.137	163.512	2286.38	335.614	812.741	168.223	551.524	139.749	2283.45	285.094	530.057	134.309
CDS.649	65.3633	1.04403	154.197	32.8621	68.3209	1.31622	58.9059	1.77129	153.77	29.4754	56.6132	1.70235
CDS.650	3021.75	273.698	3987.52	667.706	3159.25	296.469	2219.36	730.525	4010.48	758.332	2132.98	702.091
CDS.651	4.24502	0.896936	5.0191	0.852809	4.43996	0.952085	5.29154	0.0439026	5.01009	0.742138	5.08558	0.0421938
CDS.652	300.283	14.6414	305.278	33.0403	313.803	14.2693	391.076	9.22331	306.631	39.9422	375.854	8.86432
CDS.653	426.076	42.5047	970.433	58.4653	445.478	45.8924	796.106	52.9536	973.69	80.3117	765.12	50.8925
CDS.654	35.2396	1.51646	29.2924	2.79967	36.8269	1.46368	36.5745	1.58251	29.2885	2.14941	35.151	1.52092
CDS.655	85.6532	8.99701	64.3062	3.78588	89.4932	9.10875	76.65	4.76884	64.5201	5.23337	73.6665	4.58322
CDS.656	58.5483	1.68104	71.1742	0.711268	61.1885	1.55546	60.6303	9.06398	71.3331	2.30636	58.2704	8.71118
CDS.657	39.8903	4.91547	58.0605	8.01884	41.6761	5.00029	52.519	4.72133	57.9975	6.73491	50.4748	4.53756
CDS.658	274.049	69.9063	595.59	186.167	286.675	74.009	300.375	72.5287	592.618	173.205	288.684	69.7057
CDS.659	58.8775	10.0931	50.4944	11.7479	61.5036	10.3466	54.0369	5.88454	50.3327	10.6408	51.9336	5.6555
CDS.660	63.0932	14.6119	54.3436	16.7646	65.8943	15.055	53.0928	9.70576	54.0774	15.5814	51.0263	9.32799
CDS.661	8.17778	2.20063	6.63776	0.532633	8.53978	2.27193	9.66468	3.27469	6.63917	0.385076	9.28851	3.14723
CDS.662	43.0439	11.9567	20.6981	11.8439	44.9481	12.3489	37.1307	15.626	20.4745	11.4043	35.6855	15.0178
CDS.663	40.3588	6.72089	38.3162	6.07237	42.1596	6.88569	42.9587	14.0486	38.2572	5.22662	41.2866	13.5018
CDS.664	44.2732	6.51062	39.9747	13.5771	46.2516	6.65244	27.6368	5.61216	39.751	12.7093	26.5611	5.39372
CDS.665	68.4756	1.53152	49.3548	7.11204	71.5649	1.36501	59.989	4.7379	49.2947	6.02121	57.6541	4.55349
CDS.666	315.613	39.6496	561.707	109.748	330.013	42.5279	380.403	19.2701	565.293	122.546	365.596	18.5201
CDS.667	55.3519	1.01593	61.3326	3.13929	57.8499	0.871299	69.0566	10.1279	61.526	4.5189	66.3687	9.73365
CDS.668	63.8128	8.04231	81.1727	8.48688	66.669	8.18609	66.4198	6.08833	81.1457	6.68637	63.8346	5.85136
CDS.669	40.3863	1.94905	26.0903	2.66265	42.2047	1.89811	43.9299	3.82451	26.0831	2.0838	42.22	3.67565
CDS.670	29.9461	2.48165	22.5757	1.45775	31.2909	2.49071	31.8808	0.913053	22.6537	1.96617	30.6399	0.877515
CDS.671	72.7411	8.9635	59.0309	11.136	75.9976	9.11818	61.6724	10.5598	58.9001	9.83659	59.2719	10.1487
CDS.672	137.248	0.967665	212.072	18.6276	143.454	1.48387	172.975	20.8513	212.915	23.4135	166.243	20.0397
CDS.673	227.138	122.317	573.665	18.205	237.824	128.627	230.563	26.3592	575.225	31.0865	221.589	25.3332
CDS.674	97.5752	0.413134	100.811	2.21109	101.984	0.0959054	84.7936	0.380296	101.063	4.47281	81.4932	0.365494
CDS.675	92.4715	10.2155	93.0207	7.44369	96.6857	10.9955	73.5197	22.7541	93.3742	9.54147	70.6582	21.8685
CDS.676	37.9752	2.06747	26.4683	8.40969	39.6843	2.03018	35.2197	6.9544	26.3331	7.83393	33.8489	6.68371
CDS.677	37.43	4.66704	36.0437	4.61284	39.1055	4.74911	28.7105	1.96723	36.0127	3.81504	27.593	1.89066
CDS.678	54.0843	13.4597	76.6898	14.7078	56.4822	13.8818	50.7023	10.8025	76.5145	13.0201	48.7289	10.3821
CDS.679	37.5126	0.160875	38.8501	0.0404662	39.2073	0.0390099	32.8835	4.95554	38.9272	0.829347	31.6036	4.76266
CDS.680	58.1619	7.59161	35.419	1.41174	60.8166	8.13491	39.415	6.53721	35.5217	2.20764	37.8809	6.28276
CDS.681	201.262	0.376519	253.092	20.3124	210.359	1.08637	138.587	2.76187	254.055	26.0202	133.193	2.65437
CDS.682	264.248	4.33266	295.211	8.05	276.175	3.6188	275.214	21.7443	295.984	14.6762	264.502	20.898
CDS.683	93.121	22.9938	122.952	16.0523	97.4086	24.3535	105.633	17.1617	122.839	13.3315	101.521	16.4937
CDS.684	50.9161	4.26679	36.0207	6.14386	53.2025	4.28435	53.6759	7.77829	35.9555	5.34965	51.5867	7.47554
CDS.685	177.606	40.4566	118.592	15.8783	185.771	42.8964	214.866	14.0826	118.474	13.2547	206.503	13.5345
CDS.686	59.2935	6.81738	45.0081	4.60355	61.9966	7.3296	33.4141	13.8146	44.9954	3.60502	32.1136	13.2769
CDS.687	25.5093	0.373206	21.5276	4.72911	26.6608	0.302258	22.4736	8.05106	21.4649	4.25658	21.5989	7.73769
CDS.688	139.703	18.559	114.533	14.6942	146.081	19.8786	138.846	9.32939	114.434	12.1592	133.442	8.96627
CDS.689	196.226	12.9306	192.821	0.77935	205.05	12.8395	199.71	0.839926	193.191	3.53656	191.937	0.807234
CDS.690	39.6698	7.55876	21.8041	8.82569	41.4365	7.7638	51.0038	17.8152	21.6503	8.35519	49.0186	17.1218
CDS.691	27.7798	1.43991	20.0969	0.652032	29.0302	1.40936	27.8133	1.49462	20.1227	0.203349	26.7307	1.43645
CDS.692	74.0599	12.0612	39.7643	1.87292	77.3654	12.3513	60.8717	9.40642	39.8022	0.986315	58.5024	9.04029
CDS.693	73.7956	19.323	29.7961	1.67364	77.0642	19.9422	65.8981	4.20705	29.8185	1.00984	63.3331	4.0433
CDS.694	10.2681	3.21872	7.68293	4.04433	10.721	3.32884	13.2334	2.48728	7.6078	3.88042	12.7183	2.39047
CDS.695	46.5532	9.17933	24.1925	10.3695	48.6255	9.43392	30.7437	5.04238	24.0089	9.84862	29.5471	4.84612
CDS.696	155.271	4.09767	93.2177	22.2241	162.274	3.74834	110.864	11.2111	92.9073	20.1814	106.549	10.7748
CDS.697	94.2892	5.19685	71.666	9.22259	98.5325	5.10712	67.6271	0.318124	71.6034	7.63643	64.9948	0.305742
CDS.698	95.0172	8.84567	87.7516	6.44817	99.3418	9.57253	96.8352	6.01079	88.0722	8.42597	93.0661	5.77684
CDS.699	46.5693	0.652726	44.4166	19.2512	48.6762	0.842538	35.4709	0.191631	44.9368	20.2844	34.0902	0.184172
CDS.700	1355.35	13.8817	2287.32	117.582	1416.65	19.1748	2180.99	447.861	2294.55	169.033	2096.1	430.429
CDS.701	55.1114	4.86715	65.9417	3.90918	57.5853	4.89739	69.9625	2.73597	66.1617	5.39353	67.2394	2.62948
CDS.702	159.88	91.2039	392.039	21.0726	167.42	95.8761	229.83	9.21196	393.298	29.8931	220.885	8.85341
CDS.703	56.9571	4.97768	32.3926	5.05978	59.5141	5.00656	68.4396	4.02452	32.3443	4.34464	65.7758	3.86788
CDS.704	77.2712	10.2641	130.691	18.7867	80.7987	10.994	97.3815	1.80341	131.375	21.7508	93.5911	1.73322
CDS.705	317.711	112.102	359.911	16.049	331.684	116.075	171.572	12.7693	360.274	8.02246	164.894	12.2723
CDS.706	70.0316	1.13399	264.098	90.7052	73.1927	0.944154	75.6294	4.42642	262.597	84.9739	72.6857	4.25413
CDS.707	231.71	9.43612	413.701	9.0171	242.214	10.6602	271.928	20.7973	414.734	18.2984	261.344	19.9878
CDS.708	474.409	37.8297	722.837	88.67	495.98	41.1725	476.844	12.0779	726.273	105.033	458.284	11.6078
CDS.709	103.65	9.24274	120.868	8.53778	108.366	10.0173	142.653	16.6119	121.302	11.2613	137.1	15.9653
CDS.710	171.6	14.3854	115.984	9.49066	179.405	15.6263	141.959	41.8667	116.004	6.91271	136.434	40.2372
CDS.711	1226.44	42.1276	1233.96	45.8378	1281.72	39.8095	1246.77	285.849	1237.47	73.5596	1198.25	274.723
CDS.712	289.721	27.3705	312.907	73.0839	302.909	29.6048	199.372	0.520316	311.899	66.2243	191.611	0.500064
CDS.713	64.8477	3.1442	64.9784	7.29126	67.7676	3.06307	35.3822	3.36956	64.9456	5.85097	34.005	3.23841
CDS.714	845.015	128.308	1237.95	337.783	883.645	137.016	533.205	166.116	1248	366.18	512.451	159.65
CDS.715	782.029	85.9891	896.247	95.2863	817.667	92.5673	520.875	126.877	900.18	115.546	500.601	121.938
CDS.716	536.434	52.2274	719.597	101.677	560.856	56.4344	434.282	143.936	723.318	117.994	417.379	138.333
CDS.717	301.028	4.97796	350.973	18.446	314.615	4.16665	226.501	36.6161	352.091	26.3417	217.685	35.1909
CDS.718	226.197	3.3199	164.059	8.5553	236.408	2.69126	314.728	59.8562	164.197	4.89903	302.478	57.5265
CDS.719	531.246	22.1924	761.144	115.528	555.179	21.3666	569.674	29.4958	765.259	132.802	547.501	28.3477
CDS.720	52.7179	1.51342	64.9797	9.3863	55.0952	1.40034	54.131	4.59058	65.3203	10.8601	52.0241	4.4119
CDS.721	135.406	5.34482	128.415	0.844251	141.507	5.12023	111.701	14.7566	128.654	2.02939	107.353	14.1822
CDS.722	100.869	7.63825	84.0658	6.14512	105.401	7.6362	91.9165	16.6751	84.3722	8.03978	88.3388	16.026
CDS.723	26.7988	1.00098	22.3355	2.3078	28.0065	0.953965	23.5431	6.48008	22.432	2.81255	22.6267	6.22786
CDS.724	69.0831	5.30829	30.832	0.331277	72.1869	5.31038	47.8752	9.86729	30.9013	1.0223	46.0118	9.48323
CDS.725	1251.87	162.733	1399.66	54.663	1307.89	165.778	1372.22	188.209	1401.25	23.4329	1318.81	180.883
CDS.726	26.77	1.02159	33.8155	0.886141	27.9763	0.975605	32.6271	1.81792	33.8636	0.130754	31.3571	1.74716
CDS.727	65.1541	9.86671	50.6814	12.4547	68.0647	10.0883	74.7509	1.94345	50.5043	11.3449	71.8414	1.86781
CDS.728	24.86	0.429136	21.0255	1.68715	25.982	0.362951	26.3202	3.40756	21.03	1.21975	25.2957	3.27493
CDS.729	24.6533	2.40136	46.1991	8.25755	25.7757	2.59475	22.0806	17.1556	46.4768	9.30858	21.2212	16.4878
CDS.730	141.326	29.0251	686.727	309.985	147.613	29.8504	110.511	21.7293	695.046	325.984	106.21	20.8836
CDS.731	26.6278	2.24196	31.3299	4.74544	27.8234	2.25161	28.2628	3.94148	31.2866	4.05346	27.1628	3.78807
CDS.732	549.423	49.9971	1095.68	25.4948	574.081	50.3652	466.228	30.0755	1098.45	50.0795	448.081	28.9048
CDS.733	40.3779	2.05516	48.8885	0.214839	42.2097	2.28703	48.711	1.91823	48.9914	1.30994	46.815	1.84357
CDS.734	17.532	4.3631	10.5665	5.65418	18.3093	4.49993	16.4977	3.09109	10.4611	5.42893	15.8556	2.97078
CDS.735	64.7544	17.5437	32.85	14.1016	67.6204	18.1137	37.0902	1.76387	32.6002	13.3944	35.6465	1.69521
CDS.736	148.805	8.42741	163.792	2.60199	155.559	9.32052	165.744	0.409834	164.063	1.06027	159.293	0.393882
CDS.737	118.158	9.18108	129.988	27.0564	123.53	10.0028	82.5138	5.30688	129.644	24.2002	79.3022	5.10032
CDS.738	76.2184	15.8429	65.0515	13.021	79.6084	16.2965	55.1471	1.934	65.4737	14.5037	53.0006	1.85872
CDS.739	51.6987	2.50985	41.6084	6.08015	54.0264	2.44531	36.4863	3.57097	41.5558	5.1607	35.0662	3.43198
CDS.740	140.561	9.17352	168.689	57.5028	146.945	10.072	127.654	21.6892	170.316	61.3954	122.685	20.845
CDS.741	71.8312	10.9396	77.1621	9.72452	75.0398	11.1867	74.8401	9.85201	77.0993	8.01631	71.9271	9.46854
CDS.742	79.7279	4.62964	85.9375	8.22203	83.3151	4.5644	72.2832	6.20725	85.926	6.31431	69.4697	5.96565
CDS.743	156.216	13.0636	158.969	9.5157	163.231	13.1162	124.273	2.21276	159.075	5.97532	119.436	2.12663
CDS.744	29.6493	2.84364	29.6614	2.77853	30.9794	2.87009	31.2989	1.73535	29.6587	2.11996	30.0807	1.66781
CDS.745	29.8269	6.87026	28.2522	6.2857	31.1512	7.07807	34.2035	5.21571	28.1682	5.66572	32.8722	5.0127
CDS.746	44.0547	1.47928	47.5931	6.66339	46.0406	1.39448	56.3125	1.73709	47.5394	5.61111	54.1207	1.66948
CDS.747	34.9892	4.77361	26.9915	6.78712	36.5541	4.86889	29.5535	4.69141	26.8937	6.19638	28.4032	4.50881
CDS.748	451.315	6.11936	621.643	224.65	471.691	4.84228	197.913	8.47031	627.922	239.02	190.21	8.14062
CDS.749	102.009	6.24892	147.148	7.67977	106.64	6.88249	85.6545	5.65881	147.615	10.99	82.3206	5.43856
CDS.750	70.3814	7.17291	83.5346	8.65234	73.5374	7.25479	55.6139	0.157219	83.896	10.5401	53.4493	0.1511
CDS.751	41.2557	1.6452	41.9517	5.07804	43.1145	1.57753	34.0462	2.57611	42.1496	6.02758	32.721	2.47584
CDS.752	69.3397	3.99991	49.4988	1.33696	72.4872	4.41937	63.9885	6.60944	49.5682	0.231319	61.4979	6.35218
CDS.753	566.494	58.2542	745.031	58.8977	592.296	62.837	692.695	70.0489	747.845	75.698	665.733	67.3224
CDS.754	361.638	48.374	309.86	16.2646	377.815	49.3152	394.889	38.6461	310.847	23.2353	379.519	37.1419
CDS.755	238.511	10.6213	220.347	21.2507	249.254	10.2802	246.232	28.3988	220.314	16.3596	236.648	27.2934
CDS.756	140.066	2.32688	163.52	0.458101	146.404	2.91421	170.957	4.15443	163.839	3.20238	164.303	3.99273
CDS.757	229.861	12.6974	244.507	13.832	240.293	14.0625	225.134	28.4834	245.308	19.3345	216.371	27.3747
CDS.758	256.872	16.8515	235.322	5.23104	268.539	18.4973	268.007	48.9182	235.677	0.0275626	257.575	47.0142
CDS.759	36.7993	5.90032	29.0464	2.67813	38.4421	6.04029	42.7435	1.08389	29.0447	2.03313	41.0798	1.0417
CDS.760	37.8244	2.56524	29.5924	7.68959	39.525	2.55096	31.5088	8.47321	29.4796	7.04242	30.2824	8.14341
CDS.761	92.9039	6.25644	39.9219	33.5395	97.081	6.21937	39.4924	2.71195	39.2511	32.7129	37.9553	2.60639
CDS.762	645.499	115.097	840.565	35.9596	675.067	122.52	1319.17	227.766	841.448	17.2107	1267.82	218.9
CDS.763	263.681	17.1401	267.572	8.54017	275.657	18.8224	379.561	59.1574	268.3	14.5485	364.788	56.8548
CDS.764	35.4452	6.57479	53.5401	1.50091	37.0245	6.7499	46.4935	4.20156	53.6812	2.70274	44.6838	4.03802
CDS.765	697.476	78.0801	659.251	25.7544	729.266	84.0098	538.353	99.934	659.998	11.0448	517.399	96.0443
CDS.766	872.661	133.957	1098.37	3.15877	912.56	143.015	666.342	166.207	1100.51	21.4286	640.407	159.738
CDS.767	3256.73	260.095	3756.82	94.7287	3404.81	283.06	2301.63	711.919	3766.49	179.038	2212.04	684.209
CDS.768	906.236	151.616	1077.83	343.871	947.713	161.588	578.955	18.7395	1087.69	368.695	556.421	18.0101
CDS.769	43.9447	0.429928	33.9395	7.07623	45.9292	0.29808	41.6535	1.82633	33.8492	6.3305	40.0323	1.75524
CDS.770	66.0422	1.54749	81.6211	5.01587	69.0322	1.84477	80.999	4.75838	81.8973	6.85352	77.8463	4.57317
CDS.771	32.8426	6.38861	25.7379	4.99902	34.3489	6.79039	24.7898	3.975	25.6777	4.43275	23.8249	3.82029
CDS.772	73.5347	9.14846	37.2574	8.39037	76.8265	9.30877	41.1397	1.98219	37.1443	7.57299	39.5384	1.90504
CDS.773	34.358	2.0923	21.0632	6.00658	35.918	2.30513	31.3203	10.8026	20.971	5.54702	30.1013	10.3821
CDS.774	24.723	1.84576	14.2265	2.93334	25.8467	2.01429	19.4971	2.17258	14.1893	2.62069	18.7382	2.08802
CDS.775	35.1162	3.27079	14.2309	4.27784	36.7145	3.53949	20.2486	6.08631	14.1637	3.96778	19.4605	5.84942
CDS.776	40.7605	4.071	22.7969	0.507236	42.6166	4.3953	28.5393	6.30829	22.8313	0.00219271	27.4285	6.06275
CDS.777	54.3776	0.280986	24.3936	5.49766	56.8361	0.480877	28.9278	6.49374	24.3195	4.9625	27.8018	6.24098
CDS.778	36.2263	14.6912	14.0124	5.6963	37.8129	15.2304	21.199	2.18157	13.913	5.39399	20.3739	2.09666
CDS.779	123.181	8.12463	141.237	18.1474	128.72	8.06776	162.988	21.0649	141.927	21.3463	156.644	20.245
CDS.780	37.1537	0.592714	25.5935	6.37813	38.8307	0.4916	55.9146	9.02205	25.5021	5.81787	53.7383	8.67089
CDS.781	173.345	21.725	192.846	0.23167	181.104	22.1101	215.091	8.15485	193.228	4.08589	206.719	7.83744
CDS.782	92.9986	4.20553	89.8924	10.0987	97.216	4.71573	103.386	9.8333	90.299	12.1318	99.3621	9.45056
CDS.783	387.277	18.0917	311.383	8.72364	404.717	17.5761	380.979	58.8367	311.813	1.76895	366.15	56.5466
CDS.784	26.5609	6.13491	20.2302	2.85246	27.7401	6.32073	29.6843	4.51577	20.207	2.40522	28.5289	4.34001
CDS.785	36.3721	2.19786	18.9699	7.15558	38.0083	2.17197	36.5425	1.08465	18.8478	6.74519	35.1202	1.04243
CDS.786	71.0196	7.8922	70.3613	3.44415	74.2021	8.00439	96.0171	7.03837	70.4254	1.87561	92.2798	6.76442
CDS.787	13.0025	3.59524	13.6765	0.30061	13.5777	3.71296	31.2113	8.12018	13.6972	0.00501727	29.9964	7.80412
CDS.788	12.5041	2.53657	8.91941	0.156707	13.0604	2.60816	15.0746	3.09033	8.94082	0.356737	14.4878	2.97005
CDS.789	26.5754	9.13749	15.0793	5.51494	27.745	9.45896	32.4246	6.13407	14.9861	5.18837	31.1626	5.89531
CDS.790	24.2379	6.86687	18.8016	9.30095	25.3097	7.09376	25.1462	4.49291	18.6311	8.89864	24.1675	4.31803
CDS.791	26.7185	5.67232	19.049	6.25942	27.9064	5.83669	27.8653	6.85447	18.9471	5.84546	26.7807	6.58767
CDS.792	67.7253	29.3061	33.2107	25.2869	70.6851	30.3974	55.7258	2.25935	32.7112	24.594	53.5568	2.17141
CDS.793	68.5066	8.20256	41.01	11.0745	71.5744	8.33742	47.1999	1.39212	40.8443	10.1785	45.3627	1.33793
CDS.794	16.3763	5.73342	12.907	3.29802	17.0967	5.93616	19.0094	3.10173	12.8591	3.01564	18.2695	2.981
CDS.795	22.6844	1.54652	14.3214	7.00497	23.7043	1.53832	18.5777	7.0787	14.1933	6.69837	17.8546	6.80318
CDS.796	19.7701	2.20531	15.6331	4.13254	20.656	2.23692	24.0474	8.09224	15.572	3.79079	23.1114	7.77727
CDS.797	8.22109	4.39649	5.52058	2.04982	8.57749	4.56688	7.95827	5.3126	5.48577	1.93032	7.64852	5.10582
CDS.798	293.597	18.1873	360.561	5.75931	306.928	20.0199	340.516	5.82744	361.414	13.8442	327.263	5.60062
CDS.799	41.1608	6.73024	38.6114	7.89414	42.9978	6.8927	42.65	1.65549	38.5122	7.04544	40.9899	1.59105
CDS.800	138.943	4.60262	151.279	7.44518	145.206	4.33232	159.612	1.103	151.749	10.8474	153.4	1.06007
CDS.801	7723.09	597.416	11133	870.467	8074.17	651.002	12901.8	1072.94	11174.9	1121.5	12399.6	1031.18
CDS.802	3054.9	950.946	5567.13	1199.61	3196.23	1004.44	1866.94	393.957	5605.16	1326.68	1794.28	378.623
CDS.803	1658.64	423.942	2954.1	614.727	1735.06	448.811	1008.73	104.696	2973.79	682.107	969.47	100.621
CDS.804	5406.08	1779.37	8487.27	929.692	5656.52	1878.39	3635.85	368.221	8525.13	1121.6	3494.33	353.889
CDS.805	981.822	134.152	1632.62	118.534	1026.65	143.595	665.913	85.4876	1638.55	155.328	639.994	82.1602
CDS.806	88.6156	2.45281	117.209	3.48388	92.6289	2.86871	108.383	16.5815	117.366	0.866446	104.165	15.9361
CDS.807	236.586	13.3799	324.626	39.4277	247.324	14.799	319.379	32.8749	326.16	46.7756	306.948	31.5953
CDS.808	307.773	46.8484	440.333	75.3511	321.844	50.0251	317.209	11.5495	442.905	85.3619	304.863	11.1
CDS.809	2819.46	294.095	4543.09	87.1692	2947.9	317.092	5299.65	347.63	4550.26	14.3804	5093.38	334.1
CDS.810	88.8015	1.64186	137.224	12.3917	92.8091	1.41037	114.715	5.00912	137.222	9.34397	110.25	4.81415
CDS.811	122.828	17.1621	127.236	31.3941	128.438	18.3605	96.6198	3.62311	126.788	28.6082	92.8591	3.48209
CDS.812	97.6969	19.1284	92.64	21.9797	102.178	20.3292	70.0525	3.93228	92.3339	19.9495	67.3258	3.77923
CDS.813	58.3309	7.35353	36.6052	2.41465	60.9923	7.88666	50.1529	8.50208	36.6246	1.59987	48.2008	8.17115
CDS.814	101	20.0518	75.784	8.44498	105.633	21.3056	78.3168	12.3594	76.1252	10.1588	75.2685	11.8784
CDS.815	10591.3	481.061	10190	347.911	11071.6	539.261	20306.8	1461.39	10202.7	120.445	19516.4	1404.51
CDS.816	291.646	47.7985	346.769	54.1024	304.662	48.9547	314.687	14.0581	346.253	46.4465	302.439	13.511
CDS.817	58.2457	2.71256	96.8067	18.6068	60.8687	2.63464	61.479	1.22165	96.5844	16.4765	59.086	1.1741
CDS.818	885.565	273.9	1012.73	352.726	926.529	289.327	1161.14	212.751	1022.66	376.11	1115.95	204.47
CDS.819	853.641	173.911	2821.23	122.79	892.818	184.709	999.267	23.8613	2829.65	186.207	960.373	22.9325
CDS.820	196.469	9.35527	488.687	29.8045	205.38	10.4544	215.187	23.8644	489.001	18.9221	206.812	22.9355
CDS.821	34.4531	2.15892	56.808	0.610431	36.0176	2.37509	34.4178	5.0391	56.9083	0.660335	33.0782	4.84297
CDS.822	53.7915	9.27122	35.6304	12.0882	56.1906	9.50504	25.329	1.41573	35.4313	11.3147	24.3431	1.36063
CDS.823	58.8885	1.49276	87.8114	36.6731	61.555	1.76294	46.9101	8.19006	87.1666	34.7806	45.0842	7.87128
CDS.824	42.5212	5.17435	73.8489	10.5212	44.4251	5.26181	35.6864	6.29468	73.7616	8.88878	34.2974	6.04967
CDS.825	22.2217	4.14449	21.0233	11.1804	23.2117	4.2553	15.3742	7.87121	20.8152	10.7322	14.7758	7.56484
CDS.826	33.0085	4.83947	38.1719	17.7389	34.4836	4.94455	27.5737	3.91215	37.8513	16.9198	26.5004	3.75987
CDS.827	53.5187	14.4018	127.385	61.7096	55.8878	14.8685	54.3273	6.86281	126.259	58.9812	52.2127	6.59569
CDS.828	28.0859	3.68736	44.2747	16.5981	29.3425	3.75732	21.5969	9.12206	43.9919	15.64	20.7563	8.767
CDS.829	57.3439	15.3463	58.137	21.8975	59.8827	15.8425	48.7161	14.483	57.7634	20.6397	46.82	13.9193
CDS.830	179.714	21.015	208.438	13.0802	187.908	22.5833	218.197	7.29166	208.563	8.43927	209.705	7.00784
CDS.831	34.2305	4.67778	64.2267	34.5451	35.7614	4.77135	44.4902	4.72711	63.5821	33.1763	42.7585	4.54312
CDS.832	127.769	24.8139	368.245	160.623	133.457	25.4954	100.221	17.8511	365.388	152.7	96.3198	17.1563
CDS.833	61.2106	11.5564	107.428	51.0381	63.9371	11.868	49.7255	9.05705	106.501	48.7352	47.79	8.70452
CDS.834	94.2392	7.35787	111.19	4.76305	98.4729	7.36598	121.657	1.2105	111.307	2.28294	116.921	1.16339
CDS.835	105.618	0.61001	91.8052	4.88115	110.393	1.00116	101.596	4.99168	91.8803	2.83534	97.6415	4.79739
CDS.836	160.069	1.90319	213.077	17.4087	167.309	2.54024	161.51	13.5465	213.895	22.2146	155.223	13.0193
CDS.837	70.1922	1.35647	71.2764	1.35092	73.3691	1.65941	80.3749	5.50204	71.3893	0.242327	77.2464	5.28789
CDS.838	163.984	13.3729	184.434	4.45051	171.441	14.5418	154.472	7.98486	184.705	0.329758	148.46	7.67407
CDS.839	219.504	28.0673	323.249	17.3337	229.521	30.0913	263.918	28.4508	324.287	24.6064	253.646	27.3434
CDS.840	43.8934	2.02319	22.1624	2.16414	45.8701	1.96352	30.4742	16.7545	22.1584	1.67224	29.2881	16.1024
CDS.841	0.126343	0.126343	0.371308	0.182646	0.131618	0.131618	0.297036	0.297036	0.367964	0.174699	0.285474	0.285474
CDS.842	3.60228	0.254191	3.13938	1.26455	3.76595	0.27808	3.77722	3.11029	3.11737	1.1968	3.6302	2.98923
CDS.843	38.8712	9.3806	30.1728	7.82189	40.5957	9.67072	46.9651	3.96778	30.0583	7.16199	45.1371	3.81334
CDS.844	98.5758	2.27341	117.275	0.686227	103.023	2.03681	116.999	8.20055	117.495	1.93831	112.445	7.88136
CDS.845	64.8077	0.556792	69.0527	2.68398	67.7346	0.358857	83.3234	14.5746	69.2515	4.23553	80.0802	14.0073
CDS.846	218.53	16.2252	294.221	1.10797	228.462	17.7107	237.859	2.40247	294.787	5.47773	228.601	2.30896
CDS.847	104.996	10.5128	134.739	13.9978	109.705	10.6264	80.7121	7.34978	135.323	17.0428	77.5705	7.06371
CDS.848	231.465	36.6878	260.846	4.5692	242.052	39.1427	227.45	5.76074	261.472	10.419	218.597	5.53652
CDS.849	230.768	65.504	246.9	25.7045	241.423	69.2587	244.593	10.5184	247.971	31.2845	235.072	10.109
CDS.850	371.833	3.7186	445.01	9.50458	388.65	5.16667	367.366	93.8844	446.116	19.4879	353.067	90.2301
CDS.851	362.246	15.3206	354.347	66.7533	378.67	17.26	305.207	55.5699	353.564	58.9531	293.328	53.407
CDS.852	86.082	0.818792	64.3144	13.9652	89.9751	1.15213	78.6605	25.5092	64.1308	12.5532	75.5988	24.5163
CDS.853	164.152	39.6322	85.3528	22.8841	171.435	40.8582	130.276	31.4369	85.0118	21.0189	125.206	30.2133
CDS.854	750.3	56.2528	149.477	6.74207	784.402	61.3779	416.559	153.688	149.626	3.40867	400.346	147.706
CDS.855	1105.49	76.0459	238.281	2.58748	1155.19	75.6771	466.171	166.895	238.701	2.74268	448.026	160.399
CDS.856	80.5235	9.59327	90.1392	21.921	84.1295	9.74961	86.3177	9.22159	89.8294	19.9467	82.958	8.86266
CDS.857	27.5807	4.81368	8.72906	2.26996	28.8437	5.12617	13.3732	1.56603	8.79742	2.46997	12.8527	1.50507
CDS.858	197.088	26.1178	91.879	4.77901	205.905	26.6197	102.419	11.7168	92.1705	6.84587	98.4328	11.2607
CDS.859	42.7307	1.63471	38.5639	6.59766	44.6562	1.56149	43.1372	4.82091	38.4936	5.74742	41.4582	4.63327
CDS.860	1826.08	120.864	2708.17	150.425	1909.03	132.613	2202.72	667.919	2716.98	211.366	2116.99	641.921
CDS.861	6.86795	0.736533	6.09211	2.42448	7.1758	0.746177	4.73452	2.7148	6.15863	2.56576	4.55024	2.60913
CDS.862	23.7698	0.333162	15.9203	2.79645	24.8451	0.430046	18.6895	9.35251	15.8896	2.44559	17.9621	8.98849
CDS.863	50.3841	12.9299	61.4182	0.956626	52.6166	13.3408	39.5584	7.67032	61.5201	0.416672	38.0187	7.37177
CDS.864	205.619	37.1992	211.543	17.2888	214.784	38.1725	207.285	23.9554	212.355	22.0602	199.217	23.023
CDS.865	95.4541	1.12535	77.4307	9.03104	99.7718	1.5048	90.295	4.6187	77.384	7.31542	86.7805	4.43893
CDS.866	122.508	16.3254	101.356	8.36458	128.1	17.4849	93.7109	3.47033	101.373	6.1119	90.0634	3.33525
CDS.867	271.983	56.7609	315.53	3.23431	284.47	60.2624	255.628	42.3151	316.091	3.82425	245.678	40.6681
CDS.868	21.536	1.15466	17.4505	5.09404	22.5053	1.13271	27.1525	4.84314	17.3714	4.71353	26.0956	4.65464
CDS.869	277.562	1.82216	352.737	11.8393	290.112	2.86001	483.115	28.4017	353.18	3.96491	464.311	27.2962
CDS.870	51.339	3.90443	44.4834	0.987249	53.6457	3.90415	54.0193	9.00152	44.5506	0.00679881	51.9167	8.65115
CDS.871	51.696	4.24675	39.7697	6.16505	54.0176	4.26071	51.8487	1.03297	39.7115	5.28695	49.8306	0.992762
CDS.872	33.3414	0.363704	45.2422	13.5109	34.8494	0.494917	28.711	6.50574	45.0305	12.525	27.5935	6.25252
CDS.873	41.5374	2.56674	57.2477	11.5375	43.4057	2.53975	42.5752	13.5311	57.1043	10.2789	40.918	13.0045
CDS.874	375.826	11.7973	352.057	55.4423	392.77	11.0367	335.676	45.3193	354.005	63.4366	322.611	43.5554
CDS.875	146.05	14.307	148.247	7.32082	152.7	15.4564	132.953	1.42608	148.708	10.6549	127.778	1.37058
CDS.876	31.1277	6.5487	18.6241	1.69614	32.5119	6.7375	27.3951	4.54794	18.6235	1.28253	26.3288	4.37092
CDS.877	32.5601	9.69783	23.8283	13.7894	33.9982	10.024	37.4619	8.6378	23.5674	13.2835	36.0038	8.3016
CDS.878	17.5828	2.11399	11.9944	3.80575	18.3702	2.149	19.3349	3.81902	11.9333	3.54482	18.5823	3.67037
CDS.879	51.4222	9.93191	33.1832	2.74253	53.7119	10.2037	62.8466	12.0679	33.1884	2.00503	60.4004	11.5982
CDS.880	49.0156	4.76654	36.8014	2.95305	51.2471	5.15068	52.1478	13.4299	36.8092	2.13496	50.1181	12.9071
CDS.881	44.1815	4.00447	25.9951	6.5123	46.192	4.33754	46.4132	2.51961	25.9015	5.94331	44.6067	2.42154
CDS.882	100.949	2.5149	19.6175	10.8326	105.519	2.97607	33.0121	11.5179	19.4143	10.4151	31.7271	11.0696
CDS.883	84.4689	6.98456	10.1041	6.53299	88.3103	7.59099	22.9235	8.1875	9.9781	6.31986	22.0312	7.86882
CDS.884	69.8973	12.2513	40.9099	4.28783	73.014	12.5643	45.9944	1.35148	40.896	3.38042	44.2042	1.29888
CDS.885	37.1765	0.910449	23.0351	2.06347	38.8597	1.07957	28.2568	1.62684	23.0351	1.55184	27.157	1.56351
CDS.886	73.4432	2.77883	42.3277	4.6093	76.7718	3.15724	57.2921	0.895521	42.5159	5.56631	55.0622	0.860665
CDS.887	56.6606	3.64346	50.5307	6.49341	59.2338	4.00317	73.704	2.15409	50.4868	5.37501	70.8352	2.07024
CDS.888	142.034	5.38736	173.531	9.99594	148.434	5.14189	137.292	2.85767	174.103	13.9016	131.948	2.74644
CDS.889	121.851	7.85416	168.69	4.23579	127.385	8.62858	106.192	7.38526	169.124	8.02144	102.059	7.0978
CDS.890	111.397	7.91076	125.026	8.7379	116.459	8.65175	113.892	8.03991	125.473	11.5549	109.459	7.72698
CDS.891	100.021	10.374	101.263	15.4612	104.577	11.1871	93.8003	8.55302	101.813	17.7597	90.1493	8.22012
CDS.892	137.397	8.04675	124.533	15.5242	143.634	8.88339	138.352	3.08367	125.131	18.3438	132.967	2.96364
CDS.893	38.9537	1.59194	24.398	2.10641	40.7087	1.52979	38.1622	0.899137	24.3998	1.56434	36.6768	0.86414
CDS.894	405.593	53.7549	473.339	57.2308	424.108	57.5805	266.942	27.7032	475.571	67.9443	256.552	26.6249
CDS.895	30.2749	6.34906	45.3642	9.04089	31.6213	6.53177	35.5851	0.565199	45.2528	8.04329	34.2001	0.5432
CDS.896	42.349	7.12274	40.0081	11.1301	44.2384	7.29885	35.6869	3.43538	39.8392	10.2566	34.2979	3.30166
CDS.897	28.3841	4.83648	24.3509	9.51119	29.6502	4.95735	20.5053	2.85874	24.1868	8.98505	19.7072	2.74747
CDS.898	26.1856	2.10233	32.4372	0.62105	27.3618	2.1072	29.9741	1.05856	32.5163	1.3486	28.8074	1.01736
CDS.899	139.111	8.977	170.907	7.31226	145.429	9.86158	126.577	11.155	171.087	3.50015	121.651	10.7208
CDS.900	42.7854	1.82525	57.2451	6.12342	44.7128	1.76046	38.3556	3.16246	57.223	4.85393	36.8627	3.03937
CDS.901	51.2199	1.43638	55.2862	3.69986	53.5297	1.32497	50.9952	0.90411	55.3143	2.46937	49.0103	0.86892
CDS.902	24.3132	1.26887	26.9564	0.509774	25.4077	1.24252	31.0819	2.07456	26.9991	0.0927853	29.8721	1.99381
CDS.903	155.253	11.183	229.576	4.50903	162.308	12.2228	173.998	18.643	230.138	9.65854	167.225	17.9174
CDS.904	32.8399	5.34821	34.7947	1.13438	34.3056	5.47686	37.5539	2.17134	34.8392	0.357567	36.0922	2.08683
CDS.905	130.521	2.67261	128.251	7.32821	136.411	2.34408	156.338	27.5162	128.345	4.47124	150.253	26.4452
CDS.906	107.301	12.5411	112.986	2.9401	112.194	13.4773	141.566	15.3089	113.279	5.47588	136.056	14.7131
CDS.907	928.843	531.739	1944.14	280.306	972.651	558.967	896.725	126.44	1954.32	324.4	861.822	121.519
CDS.908	57.8456	17.2059	37.4888	11.6028	60.4006	17.7843	33.7057	4.29305	37.3043	10.7867	32.3938	4.12596
CDS.909	85.4543	14.5609	63.4865	2.85361	89.2661	14.9248	86.2533	14.7357	63.5501	1.43781	82.8961	14.1622
CDS.910	1729.53	128.187	952.73	107.175	1808.13	139.934	956.59	480.93	957.043	128.723	919.357	462.211
CDS.911	1642.99	470.469	1472.25	353.394	1718.86	497.387	971.684	432.635	1483.12	387.069	933.864	415.795
CDS.912	29.8837	4.77884	29.7702	0.165018	31.2178	4.89194	28.6088	9.35937	29.8263	0.501238	27.4953	8.99508
CDS.913	5.60468	2.26505	7.07536	4.9106	5.85017	2.34812	10.7605	4.82006	6.97961	4.76204	10.3417	4.63245
CDS.914	17.1266	8.27944	8.53846	5.4505	17.8721	8.59465	24.946	10.8228	8.43357	5.27026	23.975	10.4015
CDS.915	144.819	67.4595	95.9486	23.4177	151.132	70.0097	90.0124	26.5709	95.6169	21.3164	86.5089	25.5367
CDS.916	29.493	3.40362	28.0563	1.33709	30.8142	3.45591	31.6805	1.60149	28.1425	1.96799	30.4474	1.53916
CDS.917	871.874	210.093	1805.87	251.248	912	222.589	1827.72	440.697	1803.87	211.318	1756.58	423.544
CDS.918	246.891	42.512	241.343	16.2548	258.195	45.2832	299.701	43.6225	241.464	10.8835	288.036	41.9246
CDS.919	31.9661	5.85416	37.3431	1.48039	33.3906	6.00869	40.8156	1.20216	37.385	0.647213	39.2269	1.15537
CDS.920	39.7094	5.86456	31.3193	1.54586	41.4838	5.9929	39.4857	2.45618	31.3476	0.847689	37.9488	2.36058
CDS.921	47.395	5.35654	200.365	73.9618	49.5185	5.43546	53.2613	4.41028	202.423	78.5967	51.1883	4.23862
CDS.922	1526.13	355.345	2426.48	85.7925	1596.32	376.658	1705.79	97.4265	2433.28	140.296	1639.39	93.6344
CDS.923	209.341	0.0735656	296.028	65.8825	218.802	0.797539	257.782	1.08243	298.097	72.6432	247.749	1.0403
CDS.924	327.24	46.8376	376.406	100.426	342.19	50.0809	275.645	28.8813	379.411	109.056	264.917	27.7572
CDS.925	329.431	27.0712	111.359	13.2542	344.412	29.4287	430.786	5.00572	111.88	15.7742	414.019	4.81089
CDS.926	183.48	6.19629	129.42	2.97419	191.793	7.10794	187.542	10.2758	129.614	0.0823025	180.243	9.87579
CDS.927	229.173	24.5769	87.4062	5.30823	239.445	24.8987	238.111	24.1322	87.4628	3.36177	228.843	23.1929
CDS.928	90.8634	2.92232	77.8331	0.0687615	94.9597	2.74159	86.4995	1.18317	77.9878	1.67387	83.1327	1.13711
CDS.929	89.4316	1.1492	85.4889	3.57623	93.4772	1.509	115.106	6.17749	85.5805	1.66923	110.626	5.93705
CDS.930	59.2241	5.3156	109.545	4.39494	61.8823	5.35195	74.896	10.5846	109.667	1.95093	71.9808	10.1726
CDS.931	232.428	1.8244	303.984	19.5182	242.926	1.10672	334.756	48.5819	304.158	12.7509	321.726	46.691
CDS.932	72.105	8.53503	65.5609	5.77973	75.3343	8.67253	105.214	13.9502	65.5631	4.32335	101.119	13.4072
CDS.933	1453.76	249.104	2789.87	1135.14	1520.32	265.366	956.444	268.364	2820.89	1199.89	919.217	257.919
CDS.934	88.2822	1.43711	108.963	13.8674	92.2769	1.80597	75.0948	1.94952	109.492	16.335	72.1719	1.87364
CDS.935	25.8841	1.08914	20.7018	1.84634	27.0576	1.22746	18.1558	3.70436	20.702	1.38651	17.4491	3.56018
CDS.936	33.5302	9.12351	54.7214	7.05438	35.0141	9.4204	28.2751	5.6908	54.6733	5.84327	27.1745	5.4693
CDS.937	46.3149	2.15069	74.1007	0.689907	48.4006	2.08844	43.475	0.48569	74.234	0.967901	41.7828	0.466786
CDS.938	218.244	10.2954	754.26	478.357	228.072	10.0093	178.67	32.3261	766.486	496.206	171.715	31.0679
CDS.939	39.156	0.924883	60.118	3.8079	40.9288	1.10147	52.91	2.93018	60.324	5.16165	50.8506	2.81613
CDS.940	57.6259	1.37806	60.2614	10.4658	60.235	1.63871	55.5796	2.68342	60.148	9.13751	53.4163	2.57898
CDS.941	65.388	10.1883	57.0777	12.433	68.308	10.4237	55.672	1.68317	56.9139	11.18	53.5051	1.61766
CDS.942	41.7929	1.24951	33.4674	4.65539	43.686	1.44985	40.4477	6.78096	33.4304	3.91537	38.8734	6.51703
CDS.943	231.057	17.4119	315.725	28.2786	241.559	18.9942	326.775	39.6529	316.992	35.4048	314.056	38.1095
CDS.944	103.865	14.7218	104.907	10.6965	108.609	15.7447	140.092	2.46443	104.878	8.36896	134.639	2.36851
CDS.945	647.699	39.2623	1172.51	245.231	676.836	38.807	882.683	194.674	1180.36	271.977	848.326	187.096
CDS.946	67.9395	10.1976	75.4322	22.8505	71.045	10.8924	76.6416	1.67735	76.0953	24.5854	73.6585	1.61206
CDS.947	1839.69	1344.58	2645.4	536.136	1927.46	1411.68	1336.33	59.0609	2662.71	596.446	1284.32	56.7621
CDS.948	48.4626	1.64053	52.6313	1.45938	50.6471	1.54784	46.9246	0.529383	52.7043	0.283842	45.0982	0.508778
CDS.949	132.02	1.96598	160.906	13.5187	137.98	1.60036	240.449	16.2514	160.926	9.94296	231.091	15.6188
CDS.950	102.753	10.1976	96.1296	8.40154	107.362	10.3048	165.247	4.17883	96.1345	6.26597	158.815	4.01618
CDS.951	744.129	32.8381	881.3	26.2577	777.645	31.7605	1030.97	93.7805	882.481	6.57715	990.841	90.1303
CDS.952	155.496	9.25197	214.768	12.0113	162.556	10.2054	173.026	10.0866	215.469	16.8443	166.291	9.69402
CDS.953	53.781	7.08872	55.8138	0.683549	56.2359	7.59422	69.9777	2.78002	55.9105	0.564809	67.254	2.67181
CDS.954	70.2627	5.13124	74.5873	6.5166	73.4204	5.12126	64.7451	14.5525	74.883	8.19977	62.2251	13.986
CDS.955	33.9844	4.34115	25.0513	1.41287	35.5053	4.42034	44.3573	3.44032	25.07	0.854785	42.6308	3.30641
CDS.956	55.9595	1.08577	40.485	3.08372	58.4847	0.942199	65.1489	2.29752	40.4972	2.18341	62.6132	2.20809
CDS.957	110.279	10.9517	113.103	17.9656	115.225	11.067	102.592	7.33447	113.732	20.5342	98.5984	7.04899
CDS.958	22.0596	0.756386	28.8333	1.30357	23.0591	0.866509	23.4392	4.67833	28.9204	1.95179	22.5269	4.49624
CDS.959	78.2438	2.75777	95.9293	12.566	81.7703	2.61305	66.015	5.31426	96.4032	14.7392	63.4456	5.10742
CDS.960	77.5346	4.99125	35.6193	0.863931	81.0214	4.94991	74.8805	2.12282	35.7102	1.66322	71.966	2.04019
CDS.961	26.9023	1.41686	20.0257	0.569496	28.123	1.5735	24.8173	3.55517	20.0786	1.01904	23.8513	3.4168
CDS.962	124.729	10.3514	142.632	17.8939	130.402	11.2486	101.68	0.414599	143.319	21.1235	97.7221	0.398462
CDS.963	85.5303	6.9986	80.8622	8.58433	89.3716	7.02046	67.8015	2.61217	81.2168	10.4122	65.1625	2.5105
CDS.964	53.8038	4.47494	44.4399	1.69651	56.22	4.49196	45.5395	2.03518	44.4912	0.704854	43.767	1.95596
CDS.965	126.166	5.20281	166.145	11.5811	131.886	5.87226	140.96	7.39944	166.738	15.3245	135.474	7.11144
CDS.966	247.925	37.2481	488.97	63.3587	259.001	38.078	155.662	7.53544	491.37	74.4345	149.603	7.24214
CDS.967	91.0967	7.72174	348.208	43.4865	95.2402	8.38431	20.0809	5.96001	349.881	51.3706	19.2993	5.72803
CDS.968	84.4892	25.2969	154.916	14.6042	88.2204	26.1493	47.675	21.246	155.554	18.1022	45.8194	20.419
CDS.969	43.8013	15.6678	56.1764	0.938987	45.7269	16.2251	25.425	7.65589	56.2681	0.316976	24.4354	7.3579
CDS.970	31.8548	1.27366	34.6721	1.69257	33.29	1.22156	36.5658	0.996208	34.7038	0.91962	35.1426	0.957433
CDS.971	744.781	15.3096	1071.3	32.0676	778.493	18.5654	734.134	38.104	1074.17	56.1195	705.559	36.6209
CDS.972	1073.94	10.5624	1163.87	89.499	1122.51	14.7367	615.206	189.634	1168.21	115.739	591.26	182.253
CDS.973	342.183	106.753	381.095	31.5788	358.015	112.756	151.427	35.5624	382.567	40.1753	145.533	34.1783
CDS.974	101.866	20.3248	81.0297	12.1688	106.54	21.594	84.5212	17.9823	80.9199	10.3789	81.2314	17.2824
CDS.975	66.9095	0.227602	99.43	48.318	69.9341	0.468221	55.483	13.8936	100.712	50.6414	53.3235	13.3528
CDS.976	59.3468	0.770898	233.573	185.829	62.0315	1.01004	43.324	5.14376	238.203	191.432	41.6377	4.94355
CDS.977	77.1642	3.29952	473.919	406.05	80.6628	3.71427	37.6931	1.34626	483.962	417.477	36.226	1.29386
CDS.978	79.7247	1.1239	284.828	178.7	83.3238	0.900241	55.5863	2.39605	289.401	185.436	53.4227	2.30279
CDS.979	113.455	4.01367	356.099	184.823	118.569	3.8045	88.7131	6.94411	360.952	193.168	85.2602	6.67383
CDS.980	1199.36	50.4624	1283.43	209.116	1253.39	48.6142	667.823	46.9759	1290.69	238.273	641.829	45.1474
CDS.981	25482	8623.94	32988.6	13177.4	26663.3	9101.41	11989	2346.15	32759.8	12465.2	11522.4	2254.83
CDS.982	41.0152	4.09333	33.7393	4.60832	42.8547	4.13712	48.8223	7.1019	33.7039	3.86211	46.922	6.82548
CDS.983	92.1914	0.376543	129.049	8.6985	96.3565	0.0761947	77.6656	5.31119	129.503	11.6055	74.6426	5.10446
CDS.984	29.5082	0.74332	23.5689	3.02602	30.8443	0.878493	32.6099	1.64482	23.5485	2.50437	31.3407	1.5808
CDS.985	125.796	9.7176	108.105	1.90871	131.448	9.72372	149.611	2.31586	108.365	4.33313	143.788	2.22572
CDS.986	295.576	7.24672	132.412	12.2815	308.959	8.59173	318.654	8.74528	132.952	15.271	306.251	8.40489
CDS.987	148.498	9.49128	128.456	5.74221	155.177	9.40902	157.516	6.7194	128.843	8.63002	151.385	6.45786
CDS.988	95.1534	10.023	108.309	4.33875	99.4882	10.8036	120.048	13.712	108.623	6.7726	115.375	13.1783
CDS.989	55.0756	0.285385	59.0726	5.49879	57.5637	0.108686	75.2739	12.0917	59.0681	4.18713	72.344	11.621
CDS.990	47.26	4.41644	50.8932	1.46958	49.3807	4.45334	65.1025	1.18518	51.0283	2.61209	62.5685	1.13905
CDS.991	72.0158	12.0146	44.4782	5.00807	75.3118	12.8055	59.0345	3.72716	44.4554	4.02221	56.7367	3.58209
CDS.992	89.1759	0.876072	82.3477	0.748354	93.203	0.60868	102.513	2.35578	82.5298	2.59371	98.5231	2.26408
CDS.993	68.4077	1.02101	68.005	13.3035	71.4958	0.831663	60.1655	2.59894	68.4394	14.8529	57.8237	2.49778
CDS.994	321.056	50.6429	417.874	30.4688	335.74	54.0368	349.418	14.6695	419.396	39.8867	335.818	14.0985
CDS.995	413.986	29.8783	677.321	201.424	432.798	32.6537	495.535	16.6676	683.191	216.994	476.247	16.0189
CDS.996	1915.5	316.61	1360.72	240.496	2003.16	337.512	1728.38	442.886	1368.84	271.447	1661.11	425.648
CDS.997	107.614	0.323947	81.9146	2.22024	112.477	0.0318709	120.298	12.2122	82.0294	0.390539	115.615	11.7369
CDS.998	69.3049	1.94996	72.0488	3.08192	72.4303	1.7995	65.2482	7.6201	72.2624	4.70135	62.7085	7.3235
CDS.999	118.6	7.22888	164.715	5.82831	123.935	7.1473	171.528	3.37381	164.915	2.15187	164.852	3.2425
CDS.1000	70.9359	3.67916	73.0959	15.2156	74.1543	4.08962	102.978	22.2522	72.902	13.6095	98.9697	21.386
CDS.1001	2714.55	321.996	5204.48	521.005	2838.34	345.893	3381.03	204.984	5226.6	638.585	3249.43	197.005
CDS.1002	229.083	28.1982	193.877	46.0328	239.533	30.2612	398.663	36.2344	193.235	41.7841	383.146	34.8241
CDS.1003	151.765	16.5318	127.753	10.9016	158.567	16.7565	194.977	10.2599	128.253	13.784	187.388	9.86058
CDS.1004	101.301	15.2511	73.9916	12.6461	105.826	15.5916	103.732	2.63564	74.4233	14.3282	99.6947	2.53305
CDS.1005	61.572	1.49839	85.9902	7.28446	64.3495	1.35414	75.5367	0.32721	86.326	9.2245	72.5966	0.314474
CDS.1006	319.132	44.6487	457.786	26.1249	333.401	45.5679	459.804	10.3872	459.29	36.4277	441.907	9.98286
CDS.1007	30.4115	0.609808	20.6606	3.23841	31.7879	0.742058	31.1221	0.890537	20.7746	3.70752	29.9107	0.855875
CDS.1008	864.398	12.5701	940.693	155.761	903.419	10.1626	754.596	105.771	946.07	177.136	725.225	101.654
CDS.1009	77.9363	6.24109	95.4265	10.0813	81.48	6.79143	85.5801	6.59419	95.8439	12.2383	82.2491	6.33752
CDS.1010	144.504	9.10544	120.939	5.4099	151.004	9.0195	125.671	3.51063	121.303	8.12872	120.78	3.37399
CDS.1011	2352.64	321.905	2089.21	41.2213	2460.07	344.552	3081.41	297.8	2092.48	5.47554	2961.47	286.209
CDS.1012	6097.72	96.7797	4834.57	61.0778	6373.62	122.145	7095.33	899.475	4842.9	47.0507	6819.16	864.465
CDS.1013	2843.12	680.693	3303.85	286.157	2973.96	721.243	3314.47	505.881	3316.89	360.708	3185.46	486.191
CDS.1014	181.511	6.9288	118.971	12.5772	189.738	7.86677	257.494	28.3163	118.928	9.93855	247.472	27.2141
CDS.1015	19.2288	1.68117	23.6533	3.22165	20.092	1.69095	31.5345	4.28209	23.7729	3.75774	30.3071	4.11542
CDS.1016	167.687	9.09215	267.171	34.262	175.234	8.92579	228.681	9.76972	268.474	40.313	219.78	9.38946
CDS.1017	114.895	2.07961	157.822	10.3214	120.08	1.77807	165.822	3.96757	158.37	13.8759	159.368	3.81315
CDS.1018	1197.87	57.2853	1137.78	220.691	1252.2	63.9978	1352.49	138.055	1135.12	195.658	1299.85	132.682
CDS.1019	218.525	4.31233	173.741	56.5349	228.386	3.75495	252.659	53.2761	172.824	52.7582	242.825	51.2024
CDS.1020	196.868	32.2927	219.193	46.2675	205.876	34.4298	242.161	33.7986	218.597	41.4524	232.735	32.4831
CDS.1021	756.405	11.0781	881.522	4.11831	790.627	14.1826	987.534	138.763	883.2	15.6116	949.096	133.362
CDS.1022	144.36	13.9738	155.747	12.1623	150.932	15.1023	175.696	1.33763	156.332	15.6741	168.857	1.28557
CDS.1023	318.459	2.39942	434.366	22.393	332.859	3.60414	432.441	24.6996	435.74	32.1638	415.609	23.7383
CDS.1024	193.639	19.9503	305.569	132.392	202.459	21.5185	131.345	10.0033	309.147	139.5	126.232	9.61397
CDS.1025	794.354	38.6432	1515.84	629.684	830.386	43.1241	438.877	106.252	1532.98	664.889	421.795	102.117
CDS.1026	93.7862	3.27866	126.235	14.4606	98.0134	3.10397	95.1104	7.28812	126.812	17.3162	91.4084	7.00445
CDS.1027	159.691	12.2623	183.284	24.5192	166.866	12.2668	251.695	21.823	183.103	20.4645	241.898	20.9736
CDS.1028	306.522	0.687013	296.285	11.1656	320.372	0.337128	383.463	21.1025	297.13	17.8222	368.538	20.2811
CDS.1029	2251.52	352.836	4796.09	1077.73	2354.48	376.533	3025.96	456.491	4829.85	1187.28	2908.18	438.723
CDS.1030	52.8971	5.04535	48.9799	11.831	55.2703	5.09127	60.2285	3.36125	49.3431	12.9515	57.8842	3.23042
CDS.1031	1335.11	202.733	1274.74	313.734	1396.14	216.492	923.522	167.863	1284.32	342.907	887.576	161.329
CDS.1032	152.579	4.17859	148.162	16.0055	159.489	4.89268	161.375	15.237	148.818	19.3552	155.094	14.6439
CDS.1033	247.686	21.8731	430.035	95.4651	258.955	23.7143	378.238	3.90065	433.037	105.286	363.516	3.74883
CDS.1034	96.6081	0.38321	37.0847	11.1839	100.973	0.067959	94.8128	28.4429	36.9088	10.376	91.1224	27.3358
CDS.1035	91.8979	5.53937	70.4077	2.76537	96.0701	6.10606	78.0745	2.36995	70.4871	1.19442	75.0357	2.2777
CDS.1036	91.884	0.671259	83.4073	11.6113	96.0388	1.0179	72.2807	0.987656	83.8348	13.5022	69.4673	0.949214
CDS.1037	94.0892	0.445035	120.718	25.3862	98.3398	0.141249	84.9464	2.84342	121.529	28.1402	81.6401	2.73274
CDS.1038	49.7098	4.74815	52.5092	2.0831	51.94	4.79161	51.0155	3.37585	52.6613	3.26302	49.0298	3.24445
CDS.TIM2	315.09	15.4865	378.692	65.7835	329.276	15.1017	354.061	48.3007	380.925	74.3949	340.28	46.4207
CDS.1039	51.17	4.56256	42.3774	1.37166	53.4668	4.59261	66.9501	3.00625	42.4932	2.32329	64.3442	2.88924
CDS.1040	56.8617	3.10368	64.1332	10.7897	59.4421	3.43969	58.0473	3.03963	64.5035	12.2474	55.7879	2.92132
CDS.1041	22.0785	5.35163	15.4579	1.16717	23.0579	5.51748	28.1546	6.55568	15.515	1.51563	27.0587	6.30052
CDS.1042	72.208	18.1399	58.7919	2.18255	75.4088	18.7111	68.7135	11.4447	58.9588	3.50335	66.039	10.9993
CDS.1043	63.4049	8.78209	67.3021	0.619541	66.2401	8.96071	51.1322	9.56828	67.4234	0.886182	49.142	9.19585
CDS.1044	596.94	39.7592	710.565	24.7469	624.054	43.6109	781.69	103.231	711.438	8.8863	751.264	99.2131
CDS.1045	374.038	18.7397	592.377	26.8331	391.007	20.8742	468.763	20.7759	594.167	40.151	450.518	19.9673
CDS.1046	698.754	15.7516	897.56	82.1016	730.278	14.0581	808.652	110.545	901.2	102.364	777.177	106.242
CDS.1047	515.86	10.23	524.367	35.4996	539.209	12.4682	634.812	64.6247	524.625	23.8297	610.104	62.1093
CDS.1048	510.462	15.2516	424.341	87.3272	533.584	17.6981	445.546	13.6062	427.149	97.004	428.205	13.0766
CDS.1049	328.163	0.863125	170.995	2.10797	342.996	2.03182	222.072	0.512551	171.291	1.71655	213.428	0.492601
CDS.1050	40.9328	0.208488	21.8516	12.2525	42.782	0.0770006	46.273	1.71139	21.6211	11.7878	44.4719	1.64478
CDS.1051	32.0872	1.68296	27.4602	12.0562	33.5431	1.86947	41.6769	18.3163	27.2454	11.4655	40.0547	17.6034
CDS.1052	117.406	21.619	120.313	34.0347	122.638	22.1918	127.35	8.03919	119.792	31.4091	122.393	7.72628
CDS.1053	36.9693	0.975636	22.5715	6.46183	38.6367	0.892462	27.959	4.83874	22.4721	5.96941	26.8707	4.6504
CDS.1054	38.3315	6.5723	18.0411	5.10111	40.0411	6.73736	19.8181	2.87022	17.9631	4.70739	19.0467	2.7585
CDS.1055	36.7352	1.03811	22.5331	7.2781	38.3918	0.958569	25.8351	7.36627	22.4154	6.78817	24.8295	7.07956
CDS.1056	395.637	37.1949	272.361	85.8419	413.645	40.2378	352.057	51.553	274.83	92.1127	338.354	49.5465
CDS.1057	235.814	21.4678	206.381	29.8169	246.397	21.6262	371.579	65.6475	206.127	25.2557	357.116	63.0924
CDS.1058	19.5471	1.82371	12.9008	3.96538	20.4242	1.83884	25.2288	8.14608	12.8379	3.68448	24.2468	7.82901
CDS.1059	103.805	3.81217	150.078	15.4432	108.483	3.62711	185.398	19.2542	150.725	18.8346	178.182	18.5048
CDS.1060	319.094	3.57546	425.111	42.7368	333.527	4.83552	554.961	101.739	426.922	52.3413	533.36	97.7787
CDS.1061	0	0	0	0	0	0	0	0	0	0	0	0
CDS.1062	206.738	56.977	178.866	5.46563	216.278	60.2637	252.804	2.64159	179.347	9.48161	242.964	2.53878
CDS.1063	196.551	6.39974	124.212	7.77178	205.455	7.36558	166.68	6.3721	124.287	5.00615	160.192	6.12408
CDS.1064	364.976	24.7472	243.726	19.729	381.555	27.122	323.652	31.5921	244.657	25.2259	311.054	30.3624
CDS.1065	25.6607	5.96806	9.97299	6.14354	26.7998	6.14944	17.7197	1.37279	9.85545	5.93257	17.03	1.31936
CDS.1066	168.086	41.8157	239.367	0.611229	175.827	44.2841	202.421	21.0961	239.862	5.97215	194.542	20.275
CDS.1067	130.187	7.66127	206.529	13.3551	136.097	8.45566	195.677	35.9035	206.645	8.75746	188.061	34.5061
CDS.1068	52.4658	10.0143	45.8256	8.26993	54.8024	10.2862	43.5587	5.62242	45.7325	7.26045	41.8632	5.40358
CDS.1069	18.5315	4.9868	26.7441	3.33155	19.3518	5.14837	17.1065	3.05213	26.7232	2.73941	16.4406	2.93334
CDS.1070	719.081	60.9077	854.976	81.4855	751.788	66.1357	677.21	16.0086	858.518	100.793	650.852	15.3855
CDS.1071	266.087	19.273	251.425	9.32126	278.046	19.228	288.791	1.78551	252.138	14.9696	277.55	1.71601
CDS.1072	102.369	5.71967	94.4792	1.59619	107.015	6.33056	110.053	7.52319	94.7046	3.71488	105.77	7.23037
CDS.1073	224.967	13.9629	170.342	4.75379	235.182	15.3684	163.747	8.90043	170.79	8.57747	157.373	8.554
CDS.1074	68.905	3.35302	65.3251	1.12026	72.0306	3.74176	53.371	3.38633	65.4311	0.340188	51.2936	3.25453
CDS.1075	43.8804	2.74477	35.3857	7.24005	45.8541	2.71776	39.3194	8.4924	35.2946	6.46226	37.789	8.16185
CDS.1076	2.25331	0.219126	2.67362	0.0364929	2.35439	0.221272	1.35981	0.0933785	2.67817	0.023299	1.30688	0.089744
CDS.1077	57.8061	0.0834327	58.5856	14.7186	60.4182	0.111792	52.647	11.3403	58.3737	13.4363	50.5978	10.8989
CDS.1078	51.2896	8.79866	90.008	10.5066	53.6378	9.37287	46.5458	9.33739	90.424	12.5431	44.7341	8.97395
CDS.1079	41.7161	7.88285	59.1443	1.99854	43.6286	8.3827	45.505	7.82504	59.3078	3.32686	43.7338	7.52047
CDS.1080	19.0172	1.19605	23.8387	1.10781	19.8726	1.18463	21.8499	4.55119	23.8618	0.576259	20.9995	4.37405
CDS.1081	47.4958	1.90165	53.5159	0.0748642	49.6488	2.15109	51.1663	8.18292	53.625	1.27329	49.1748	7.86442
CDS.1082	47.9401	1.84058	81.8144	13.3166	50.113	2.0888	63.6845	0.0856875	82.2768	15.1752	61.2057	0.0823524
CDS.1083	63.572	2.10349	74.797	11.2432	66.4522	2.41739	61.2104	11.7537	75.1989	12.9406	58.8279	11.2962
CDS.1084	62.4665	11.8231	58.2033	12.9244	65.2489	12.1424	56.9655	10.7586	58.0308	11.6471	54.7483	10.3399
CDS.1085	32.8856	8.60877	24.9608	13.1585	34.3421	8.88461	33.7709	0.865688	24.7162	12.6261	32.4565	0.831993
CDS.1086	179.015	21.0035	164.71	0.375613	187.178	22.569	109.158	1.70466	165.049	4.06441	104.909	1.63831
CDS.1087	20.932	1.21317	15.6946	0.132221	21.8821	1.34005	19.6809	1.13712	15.7291	0.483905	18.9149	1.09286
CDS.1088	35.5256	0.733136	34.1607	1.07082	37.1337	0.888564	38.9825	0.69935	34.2053	0.308077	37.4652	0.672129
CDS.1089	109.204	7.24485	94.1731	5.30401	114.114	7.19633	99.7277	6.60003	94.2434	3.20602	95.846	6.34314
CDS.1090	137.56	12.3456	129.957	11.8706	143.819	13.377	124.447	1.10993	130.484	14.8043	119.603	1.06673
CDS.1091	983.362	19.6894	1052.91	104.356	1027.87	23.9644	1153.52	37.9947	1057.36	128.142	1108.62	36.5158
CDS.1092	2116.57	262.434	2780.73	492.419	2211.32	267.008	2967.9	55.9807	2797.34	555.671	2852.38	53.8018
CDS.1093	312.873	60.5818	322.251	41.1408	327.221	64.3968	258.727	21.1394	321.977	34.0078	248.656	20.3166
CDS.1094	105.301	0.431866	97.5245	6.61735	110.061	0.813877	97.8889	14.3181	97.5721	4.44696	94.0788	13.7608
CDS.1095	129.39	7.08462	103.429	4.15248	135.213	6.95937	195.422	39.2107	103.544	1.84492	187.815	37.6845
CDS.1096	91.433	6.08259	95.8011	5.50725	95.5441	6.04272	100.116	0.563445	96.1168	7.6634	96.2189	0.541514
CDS.1097	63.9189	7.79374	100.13	6.80698	66.8344	8.366	65.5433	4.93923	100.484	9.06267	62.9922	4.74698
CDS.1098	419.617	56.1027	320.218	6.70916	438.387	57.1936	471.354	44.0549	321.011	13.8927	453.008	42.3402
CDS.1099	166.037	11.5094	177.472	25.8751	173.58	12.6011	185.245	1.17225	178.408	29.9009	178.035	1.12662
CDS.1100	38.8357	3.12273	36.4141	1.18259	40.6015	3.39755	45.2688	1.39854	36.5137	2.00031	43.5068	1.34411
CDS.1101	144.579	58.1867	245.807	9.77682	151.313	61.314	113.692	4.51611	246.52	15.3003	109.267	4.34033
CDS.1102	177.61	17.7073	167.416	5.65136	185.698	19.1189	142.205	2.44044	167.879	9.41133	136.67	2.34545
CDS.1103	194.701	72.6814	156.673	39.2351	203.75	76.6363	82.9431	8.7474	157.866	42.822	79.7147	8.40693
CDS.1104	553.151	208.777	1567.26	242.935	578.869	220.116	501.539	52.5848	1575.85	278.515	482.017	50.5381
CDS.1105	87.2884	6.06652	83.4368	2.32097	91.2541	6.64117	80.5862	2.24567	83.5524	0.457391	77.4495	2.15826
CDS.1106	104.54	7.58113	102.824	6.33493	109.291	8.28362	109.462	8.32938	103.172	8.64999	105.201	8.00518
CDS.1107	110.794	4.67646	135.945	0.995718	115.785	4.5064	113.983	11.2696	136.196	2.04624	109.546	10.831
CDS.1108	125.295	17.9036	179.793	12.8313	131.019	19.1441	136.599	27.2897	180.441	16.8828	131.282	26.2275
CDS.1109	854.926	252.889	1968.34	23.5918	894.434	267.261	1248.8	123.307	1971.77	20.4341	1200.2	118.508
CDS.1110	453.897	76.2582	856.628	42.5372	474.673	81.2671	721.157	37.3809	859.3	61.8034	693.088	35.9259
CDS.1111	884.698	164.389	1541.08	173.648	925.246	174.864	1409.49	183.297	1548.06	208.503	1354.63	176.162
CDS.1112	258.563	49.5951	288.975	22.0173	270.419	52.7266	274.766	29.1212	290.049	28.532	264.071	27.9877
CDS.1113	130.146	23.3512	122.925	17.5495	135.947	23.9585	128.874	6.56392	122.779	14.8323	123.858	6.30843
CDS.1114	123.588	29.5868	291.631	53.5273	129.072	30.4984	206.444	25.6471	291.018	47.1048	198.409	24.6489
CDS.1115	587.236	107.663	1637.64	354.896	614.146	114.55	928.227	213.049	1632.98	318.94	892.098	204.757
CDS.1116	362.515	35.5064	195.446	28.7097	379.021	38.359	526.333	72.7621	196.481	33.1436	505.847	69.9301
CDS.1117	552.571	77.7975	277.612	25.768	577.811	83.2156	503.159	31.5533	278.746	32.0358	483.575	30.3252
CDS.1118	1163.2	243.342	458.065	85.5059	1216.61	258.343	928.662	13.8125	460.899	95.9341	892.516	13.2749
CDS.1119	1581.92	31.1014	441.982	98.1632	1653.31	27.0613	1282.13	18.7106	445.067	108.257	1232.22	17.9824
CDS.1120	72.1877	3.2887	133.017	5.37324	75.4387	3.18882	58.7202	5.30503	133.404	8.36242	56.4347	5.09854
CDS.1121	28.2046	7.52734	22.3332	1.65419	29.4533	7.77043	32.5461	11.5676	22.341	1.15745	31.2793	11.1173
CDS.1122	45.0031	2.81716	28.9243	5.42639	47.0466	3.0994	62.8422	6.82011	28.8609	4.78964	60.3962	6.55466
CDS.1123	42.7154	6.34284	29.9658	0.0736976	44.624	6.48245	47.0813	5.48686	30.0243	0.59712	45.2487	5.27329
CDS.1124	82.831	3.59302	50.8407	3.1471	86.562	3.47026	107.798	26.9315	50.8723	2.01505	103.602	25.8833
CDS.1125	55.6747	3.2167	26.3183	8.33941	58.1798	3.17041	61.8372	9.07027	26.1844	7.76686	59.4303	8.71723
CDS.1126	28.111	3.59633	32.2711	2.75282	29.369	3.66208	38.7341	11.0475	32.3975	3.48093	37.2265	10.6175
CDS.1127	138.392	7.20829	189.332	9.09997	144.622	7.05764	203.551	0.0985976	189.508	4.8789	195.628	0.0947599
CDS.1128	125.459	4.00419	61.8609	8.32433	131.115	3.75326	185.985	25.8952	62.1715	9.72618	178.746	24.8873
CDS.1129	46.1445	0.126834	45.9835	0.360702	48.2294	0.0262843	104.587	18.2607	46.0839	1.39105	100.516	17.55
CDS.1130	68.0667	3.92076	74.8922	3.82157	71.1563	4.33227	73.4551	5.23582	74.957	2.15233	70.596	5.03203
CDS.1131	327.529	4.67802	539.032	46.6301	342.347	6.01694	446.493	45.8921	541.158	58.7933	429.114	44.1059
CDS.1132	116.649	7.76372	175.079	38.3522	121.948	8.51615	131.166	5.89954	174.572	34.509	126.061	5.66992
CDS.1133	249.998	27.6682	547.883	162.15	261.391	29.7792	299.383	32.5267	545.352	150.208	287.731	31.2607
CDS.1134	152.158	14.3535	492.945	187.805	158.985	14.4784	138.7	32.5671	489.73	177.145	133.302	31.2995
CDS.1135	206.342	0.92972	599.385	138.863	215.67	1.68206	158.867	36.1392	597.479	125.721	152.684	34.7326
CDS.1136	114.108	7.22636	383.108	100.868	119.29	7.94575	88.8703	3.2966	381.619	92.4926	85.4112	3.16829
CDS.1137	292.121	24.6871	1432.34	228.743	305.408	26.8084	271.471	85.8855	1430.09	197.13	260.905	82.5426
CDS.1138	74.4912	8.45626	327.756	86.4276	77.8868	9.09486	72.8788	18.9498	326.478	79.2623	70.0422	18.2123
CDS.1139	473.633	56.7745	1052.73	32.8255	495.234	60.9707	572.915	78.1481	1054.11	9.3196	550.616	75.1064
CDS.1140	58.7225	1.1253	37.066	2.93367	61.3802	1.37831	43.7355	3.13806	37.0747	2.10962	42.0332	3.01592
CDS.1141	127.05	2.0754	104.43	12.192	132.784	1.73183	102.971	5.73522	104.366	9.87822	98.9629	5.51199
CDS.1142	129.856	24.2344	101.564	35.217	135.642	24.8826	124.526	26.6054	100.979	33.0136	119.68	25.5699
CDS.1143	147.326	8.01834	225.995	26.6454	154.011	8.88787	143.542	9.92536	227.046	31.7592	137.955	9.53904
CDS.1144	118.915	7.03001	191.94	27.1546	124.314	7.75708	118.475	21.3272	192.933	31.5069	113.863	20.4971
CDS.1145	71.0755	5.36342	63.8821	6.25385	74.2692	5.36113	81.3778	11.4662	63.8704	4.83602	78.2104	11.0199
CDS.1146	185.037	4.49022	164.62	0.303486	193.415	5.33013	328.681	86.9521	164.957	3.9901	315.888	83.5677
CDS.1147	550.626	67.8291	559.952	56.6875	575.744	72.79	895.288	137.554	562.346	69.3392	860.441	132.2
CDS.1148	56.7342	0.583154	41.543	6.84726	59.3002	0.804814	81.6757	9.93657	41.4731	5.93081	78.4967	9.54982
CDS.1149	346.289	19.441	382.081	69.6989	362.005	21.5117	404.701	22.615	384.408	78.3941	388.949	21.7348
CDS.1150	846.352	76.6053	1047.55	97.9509	884.865	82.9808	1194.51	169.165	1051.85	121.603	1148.02	162.581
CDS.1151	172.255	5.45163	168.911	9.85947	180.02	5.10503	231.346	13.4975	169.03	6.09716	222.342	12.9721
CDS.1152	134.569	7.43351	111.635	0.752311	140.676	8.2327	173.429	1.98251	111.876	3.25345	166.679	1.90535
CDS.1153	346.32	55.5649	238.145	28.7562	362.162	59.2682	400.267	32.5355	237.98	23.4816	384.687	31.2691
CDS.1154	286.306	48.5181	279.264	5.47504	299.412	51.6963	326.729	30.3277	279.948	11.7391	314.011	29.1473
CDS.1155	223.311	34.4121	133.039	29.8748	233.521	36.7361	243.364	36.9672	133.975	32.9137	233.892	35.5283
CDS.1156	172.683	6.59704	116.951	15.5567	180.51	7.48963	173.773	19.815	117.534	18.2066	167.009	19.0438
CDS.1157	1100.97	50.2429	981.241	32.7542	1150.9	56.3036	1321.54	204.697	982.478	10.849	1270.11	196.73
CDS.1158	7091.91	869.947	12204.1	378.375	7415.41	933.676	10533.1	387.545	12237.1	652.399	10123.2	372.46
CDS.1159	119.43	15.4891	194.739	4.6465	124.88	16.6003	165.391	2.14208	195.234	9.01624	158.953	2.0587
CDS.1160	377.492	38.0858	745.934	49.5784	394.683	41.1066	353.391	67.5514	746.322	32.9757	339.636	64.9221
CDS.1161	18.411	2.22643	15.1394	6.61556	19.2353	2.26367	20.627	2.08412	15.0217	6.28986	19.8241	2.003
CDS.1162	372.994	4.16872	348.867	22.7998	389.865	5.64114	463.102	42.0577	350.078	30.6571	445.076	40.4207
CDS.1163	170.701	5.12006	205.967	3.967	178.397	4.76382	196.14	1.80937	206.292	0.636868	188.506	1.73894
CDS.1164	175.924	36.2607	291.833	27.1179	183.999	38.5051	215.409	43.5227	293.026	33.7068	207.025	41.8287
CDS.1165	419.311	1.85504	646.684	35.6001	438.255	0.495417	448.105	10.6693	648.78	50.1515	430.663	10.254
CDS.1166	432.69	56.9414	882.637	121.418	452.441	61.0042	419.552	63.6235	887.128	141.425	403.222	61.1471
CDS.1167	238.718	30.4885	290.915	12.2835	249.611	32.6882	322.277	12.1329	291.774	18.8221	309.733	11.6606
CDS.1168	102.91	7.15604	126.172	8.70515	107.585	7.8337	97.0679	8.6446	126.621	11.5478	93.2897	8.30813
CDS.1169	309.769	11.1686	402.087	5.73335	323.73	10.6069	314.446	68.1816	403.023	14.748	302.207	65.5278
CDS.1170	67.8736	2.39987	87.1922	6.92154	70.9492	2.74198	75.8481	9.81536	87.2123	4.98311	72.8959	9.43332
CDS.1171	149.525	1.07381	153.875	1.14317	156.286	1.63707	181.414	12.8318	154.159	2.29997	174.353	12.3324
CDS.1172	229.071	33.9712	262.149	0.0272308	239.54	36.295	268.293	17.1312	262.676	5.89709	257.851	16.4644
CDS.1173	13.9904	4.9164	8.46742	2.58559	14.6058	5.09042	13.3871	0.422315	8.42653	2.40119	12.866	0.405877
CDS.1174	39.2426	9.21517	24.4185	2.20678	40.9844	9.49654	43.563	7.51057	24.4182	1.66445	41.8674	7.21824
CDS.1175	179.897	9.5868	145.927	2.69619	187.994	9.40077	158.236	10.912	146.159	0.565847	152.077	10.4873
CDS.1176	23.4741	2.48219	16.612	0.943248	24.5264	2.51356	25.6763	1.91435	16.6242	0.573182	24.6769	1.83984
CDS.1177	107.736	5.07599	92.4345	3.49048	112.587	4.93451	92.6947	1.96894	92.542	1.42778	89.0868	1.89231
CDS.1178	332.119	22.7391	575.61	12.1918	347.206	24.91	530.233	20.8511	577.039	25.1048	509.595	20.0395
CDS.1179	109.494	0.493349	147.809	5.54038	114.444	0.892574	169.696	27.6918	148.23	8.86111	163.091	26.6139
CDS.1180	125.323	2.47983	135.827	15.5571	130.995	3.02331	126.486	0.190011	136.448	18.6296	121.563	0.182615
CDS.1181	228.525	13.3241	308.565	43.587	238.899	14.713	300.624	32.9945	310.161	50.5836	288.923	31.7102
CDS.1182	580.562	71.8396	985.022	203.792	607.047	77.0848	503.878	124.412	991.563	226.257	484.266	119.569
CDS.1183	919.898	109.857	707.689	5.91001	961.849	117.988	861.845	28.1785	709.243	21.7678	828.299	27.0817
CDS.1184	61.407	9.94475	29.7645	3.12791	64.1479	10.1828	77.6477	4.85552	29.7543	2.46773	74.6255	4.66653
CDS.1185	75.4411	3.79818	81.2998	16.0776	78.8636	4.22953	90.1048	14.7877	81.103	14.2895	86.5977	14.2121
CDS.1186	99.9699	2.46366	106.095	4.34064	104.496	2.91914	84.9062	3.92703	106.211	1.97378	81.6014	3.77418
CDS.1187	54.6931	7.01043	77.8739	10.2501	57.189	7.51553	54.7273	5.07657	78.2598	12.0144	52.5971	4.87897
CDS.1188	55.5646	8.86916	43.2724	3.80686	58.1063	9.46126	63.3606	1.97942	43.274	2.84559	60.8944	1.90238
CDS.1189	714.079	38.1594	391.374	93.2884	746.482	42.3421	593.21	96.6999	394.249	102.239	570.12	92.9361
CDS.1190	4247.77	253.58	2880.34	1143.69	4440.61	279.663	3283.45	588.147	2911.73	1210.48	3155.65	565.255
CDS.1191	13749.3	895.159	7294.37	1873.55	14373.7	982.946	17566.5	1535.73	7350.96	2040.64	16882.8	1475.95
CDS.1192	58.0987	4.50274	70.2905	2.12167	60.7089	4.50623	52.417	0.303412	70.4791	3.69981	50.3768	0.291602
CDS.1193	132.355	3.41582	97.0962	6.89737	138.325	3.11456	130.023	9.50815	97.1367	4.73713	124.962	9.13807
CDS.1194	29.9807	0.842945	25.542	1.1223	31.3327	0.777832	36.954	0.029349	25.6184	1.69646	35.5156	0.0282067
CDS.1195	94.2085	6.64773	73.9489	3.80197	98.4889	7.27247	66.1247	0.376741	74.1826	5.4654	63.5509	0.362077
CDS.1196	90.4962	1.64315	64.5846	2.5901	94.5803	1.40588	114.531	15.5053	64.6563	1.14918	110.073	14.9018
CDS.1197	53.8171	4.01083	47.9837	4.25206	56.263	4.37736	64.5802	2.83156	47.9848	3.18619	62.0665	2.72135
CDS.1198	426.411	45.0427	625.923	59.3289	445.837	48.5462	612.732	47.2787	628.508	73.4631	588.883	45.4385
CDS.1199	491.112	29.4412	660.549	25.2081	513.408	32.4624	585.677	106.378	662.44	40.0491	562.881	102.237
CDS.1200	34.169	0.753276	22.8998	3.69175	35.7106	0.669693	31.9924	2.20096	22.8632	3.18641	30.7471	2.1153
CDS.1201	139.786	5.42096	123.006	1.93905	146.121	6.14716	159.22	18.3827	123.21	0.811295	153.023	17.6672
CDS.1202	157.238	5.98957	160.441	10.554	164.324	5.71897	131.075	12.5916	161	14.1676	125.973	12.1015
CDS.1203	244.466	30.5434	365.092	44.2755	255.62	32.7654	232.422	12.2304	366.816	52.5392	223.376	11.7543
CDS.1204	432.078	6.34199	716.189	36.9016	451.626	8.11602	323.699	37.4264	718.453	53.0119	311.099	35.9696
CDS.1205	172.791	2.17632	279.95	40.5692	180.608	2.8695	193.493	9.10724	281.421	46.919	185.962	8.75276
CDS.1206	415.262	15.2852	392.769	46.9958	434.082	17.4055	582.05	90.7871	392.505	38.2956	559.395	87.2534
CDS.1207	2147.04	107.019	3076.96	337.483	2244.43	119.247	1907.46	296.66	3090.7	407.058	1833.22	285.113
CDS.1208	157.191	3.11043	200.626	22.6528	164.306	3.79213	152.301	23.2738	201.536	27.1905	146.373	22.3679
CDS.1209	140.06	33.0108	120.917	3.02753	146.276	34.0205	120.304	16.8935	121.228	5.74108	115.621	16.2359
CDS.1210	4481.22	768.125	6459.41	350.743	4681.1	787.413	4483.26	130.076	6480.23	496.08	4308.76	125.013
CDS.1211	1019.33	23.929	1637.44	182.613	1065.48	28.5194	1367.33	238.635	1644.82	219.643	1314.11	229.346
CDS.1212	710.551	39.6056	941.205	96.8686	742.527	38.9495	837.266	67.0627	945.264	118.138	804.678	64.4525
CDS.1213	387.904	103.621	757.247	80.0345	405.791	109.639	688.449	21.1645	756.975	63.2396	661.653	20.3407
CDS.1214	180.802	14.8862	172.443	4.65496	188.921	14.9366	191.348	17.95	172.685	0.803127	183.9	17.2513
CDS.1215	64.4522	3.53974	61.6153	1.62066	67.3528	3.47784	38.9147	5.41053	61.7027	0.244285	37.4	5.19994
CDS.1216	353.195	29.9744	489.59	9.73596	369.26	32.5448	489.765	18.4565	490.355	1.20693	470.702	17.7382
CDS.1217	345.209	15.7569	482.864	56.0596	360.864	17.6574	434.731	43.8122	485.089	66.984	417.81	42.1069
CDS.1218	561.28	114.235	889.555	108.416	587.039	121.33	700.483	36.2853	893.769	128.551	673.218	34.873
CDS.1219	647.433	113.355	1021.95	143.29	677.083	120.707	762.954	86.4845	1027.21	166.46	733.258	83.1183
CDS.1220	230.805	8.24107	295.426	7.96991	241.264	9.40804	264.174	66.0856	295.841	1.37101	253.892	63.5133
CDS.1221	338.244	46.2982	497.895	29.9713	353.689	49.555	468.403	43.6155	498.224	18.883	450.172	41.9179
CDS.1222	105.666	14.334	90.3583	9.74875	110.392	14.6181	146.865	14.7495	90.3214	7.7451	141.149	14.1754
CDS.1223	25.6201	1.9432	10.4495	6.96142	26.7713	1.94282	18.4374	2.43109	10.3146	6.74142	17.7198	2.33647
CDS.1224	1198.19	240.694	1566.32	110.482	1253.17	255.696	1513.69	220.915	1566.99	75.6325	1454.77	212.317
CDS.1225	2045.06	62.0567	2645.33	366.237	2137.7	71.9013	2816.21	717.159	2642.44	307.741	2706.6	689.245
CDS.1226	241.748	43.6662	288.502	20.0605	252.824	46.4718	300.446	34.8673	288.632	13.6409	288.752	33.5102
CDS.1227	874.546	103.321	1810.33	110.799	914.425	111.001	1734.12	121.659	1816.45	151.557	1666.62	116.924
CDS.1228	18.188	3.19553	22.5203	0.307385	18.9989	3.27733	21.601	0.647254	22.5586	0.196251	20.7602	0.622061
CDS.1229	19.8601	2.30653	7.04557	2.76024	20.7497	2.3424	17.3332	3.14037	6.99791	2.60802	16.6585	3.01814
CDS.1230	4507.44	286.522	1571.13	149.149	4710.16	283.954	2626.98	1071.08	1577.62	184.628	2524.73	1029.39
CDS.1231	264.972	23.6878	76.2944	0.770565	277.029	25.6705	163.614	54.2838	76.4648	2.48043	157.246	52.1709
CDS.1232	318.219	53.0821	239.824	0.0789341	332.783	56.5765	298.74	87.405	240.304	5.29083	287.112	84.0029
CDS.1233	22.7246	5.18784	19.5563	2.12598	23.7338	5.34407	27.7436	7.52643	19.6432	2.56814	26.6638	7.23348
CDS.1234	68.0177	0.584847	56.1073	0.634853	71.0936	0.845426	83.3191	9.98407	56.2057	0.620175	80.0761	9.59546
CDS.1235	200.047	42.0863	264.496	11.7186	208.943	43.2997	244.888	5.80615	264.765	5.81982	235.357	5.58016
CDS.1236	330.22	19.1146	383.61	83.207	345.209	21.1153	295.146	7.69896	386.243	91.9635	283.658	7.3993
CDS.1237	306.828	0.452457	447.949	30.0643	320.692	0.583336	321.173	5.49253	449.521	40.1547	308.672	5.27875
CDS.1238	162.552	12.0147	285.747	56.1847	169.939	13.1173	246.884	41.2298	287.579	62.6957	237.275	39.625
CDS.1239	136.144	29.3907	183.919	0.485617	142.398	31.1876	208.762	36.0124	184.277	3.63155	200.637	34.6107
CDS.1240	151.263	3.04029	253.076	46.0275	158.088	2.65697	162.986	0.603176	254.615	51.7866	156.642	0.579699
CDS.1241	28.917	1.66648	34.7239	0.813907	30.2296	1.84134	36.2076	1.09408	34.7754	0.0380353	34.7983	1.0515
CDS.1242	70.7728	5.20232	63.522	4.48286	73.9533	5.19379	105.954	24.365	63.7499	5.91419	101.83	23.4166
CDS.TIM3	104.289	7.07456	87.0833	8.34447	108.977	7.03527	116.142	5.67772	87.445	10.3111	111.622	5.45673
CDS.1243	89.2424	1.83594	117.328	6.0118	93.2818	2.22612	103.174	1.77199	117.698	8.65098	99.1579	1.70302
CDS.1244	17.6456	0.837764	12.446	2.56792	18.4402	0.814881	19.77	2.87231	12.4135	2.2944	19.0005	2.76051
CDS.1245	722.647	8.99765	572.43	321.174	755.275	6.9166	297.274	7.68797	580.771	334.636	285.704	7.38873
CDS.1246	154.324	14.5957	382.933	244.583	161.348	15.7866	111.524	6.83123	389.178	253.648	107.183	6.56534
CDS.1247	139.403	20.975	224.635	123.599	145.775	22.4028	67.6937	2.43378	227.853	128.877	65.0589	2.33905
CDS.1248	124.958	3.60815	137.664	40.3204	130.593	3.34105	81.0944	9.7266	138.843	43.4838	77.938	9.34802
CDS.1249	105.815	7.83941	71.8118	12.7753	110.57	7.82943	80.5182	3.51485	72.242	14.4089	77.3842	3.37804
CDS.1250	94.5813	11.803	65.2763	6.97074	98.8151	12.0108	90.8063	24.6196	65.5635	8.44634	87.2718	23.6613
CDS.1251	28.9288	0.132944	20.0592	4.30724	30.2366	0.238538	28.0838	0.769248	20.1959	4.76503	26.9907	0.739307
CDS.1252	44.2878	4.44875	18.5167	8.21327	46.2739	4.49734	35.67	7.55454	18.37	7.81515	34.2816	7.2605
CDS.1253	44.8818	4.32383	7.58298	4.88659	46.8952	4.36474	13.9215	1.18563	7.48879	4.72661	13.3796	1.13948
CDS.1254	281.452	84.2838	87.97	4.00421	294.462	89.0617	255.385	7.18147	88.2363	5.98199	245.445	6.90195
CDS.1255	132.126	8.2795	74.3528	11.1556	138.068	8.19883	125.672	8.78648	74.2523	9.51316	120.781	8.44448
CDS.1256	47.4765	3.79974	43.1744	6.17421	49.6352	4.1349	51.7261	11.794	43.1228	5.21989	49.7128	11.3349
CDS.1257	88.8154	6.12842	87.6423	1.38202	92.8503	6.71113	102.273	2.02625	87.8492	3.3472	98.2922	1.94738
CDS.1258	100.598	9.92548	124.651	1.46534	105.179	10.7204	139.253	1.62131	124.934	4.25935	133.833	1.55821
CDS.1259	323.354	13.3676	527.574	32.3761	337.922	12.8586	447.47	82.0093	529.358	44.254	430.053	78.8173
CDS.1260	265.452	4.61476	379.025	4.94112	277.433	3.9095	273.144	44.0721	379.676	3.53574	262.512	42.3567
CDS.1261	2569.85	60.722	4130.16	399.221	2685.78	54.6196	3316.52	258.728	4147.39	492.501	3187.43	248.658
CDS.1262	147.748	4.57457	164.057	9.35463	154.409	4.27269	179.018	4.51529	164.177	5.70001	172.05	4.33954
CDS.1263	93.4945	10.0793	104.519	0.671615	97.7545	10.8566	100.659	0.657722	104.714	1.66734	96.7412	0.632121
CDS.1264	206.46	10.3756	290.647	3.47749	215.826	11.5553	240.302	9.35644	291.309	9.99237	230.949	8.99227
CDS.1265	7353.5	2219.83	7958.9	717.163	7693.46	2345.46	7821.47	289.32	7958.82	540.395	7517.03	278.059
CDS.1266	244.588	30.5537	242.958	28.4314	255.747	32.7765	357.123	23.998	242.809	23.0484	343.223	23.0639
CDS.1267	171.261	2.74687	179.534	21.8929	178.992	2.28145	261.33	8.90075	179.404	17.9169	251.158	8.55431
CDS.1268	462.681	33.1931	615.564	20.5537	483.705	36.2859	580.966	9.09431	616.34	6.81183	558.353	8.74033
CDS.1269	139.816	7.09539	169.786	4.17792	146.11	6.93474	186.87	0.351408	170.033	0.38462	179.597	0.33773
CDS.1270	138.478	15.1481	189.992	1.05627	144.789	16.3094	184.88	16.7731	190.397	5.31252	177.684	16.1203
CDS.1271	413.636	37.669	616.686	9.11706	432.459	40.7953	422.96	3.75512	618.129	22.9436	406.497	3.60897
CDS.1272	315.571	6.99077	321.195	14.2572	329.809	6.22036	374.398	17.0562	321.521	7.09393	359.825	16.3924
CDS.1273	140.998	6.73723	119.263	6.21241	147.347	6.55632	205.353	33.6229	119.363	3.55447	197.36	32.3142
CDS.1274	148.269	4.50798	168.928	10.4324	154.954	4.2013	152.176	26.9282	169.501	14.2358	146.253	25.8801
CDS.1275	103.577	3.67273	121.649	2.29828	108.27	4.19527	114.065	12.4015	121.945	5.02675	109.625	11.9188
CDS.1276	111.929	6.46444	77.0373	7.45515	117.01	7.14189	132.481	4.37308	77.3589	9.19507	127.324	4.20286
CDS.1277	443.234	41.0616	570.512	67.2308	463.406	44.4431	629.045	85.797	573.163	80.1401	604.561	82.4575
CDS.1278	61.0582	9.48162	53.5006	3.74622	63.785	9.69994	122.986	25.1033	53.6919	4.95167	118.199	24.1262
CDS.1279	3587.33	394.172	4383.31	80.0327	3748.09	399.637	4763.06	335.821	4393.9	178.34	4577.67	322.75
CDS.1280	967.819	129.486	990.902	34.0799	1012	138.669	1417.18	204.662	992.128	11.9609	1362.02	196.696
CDS.1281	1461.63	79.0988	1884.5	146.282	1527.96	87.7051	1974	270.398	1891.56	188.771	1897.16	259.873
CDS.1282	560.81	14.4146	677.671	100.604	586.105	13.1355	688.351	71.1209	681.285	115.98	661.559	68.3527
CDS.1283	62.4424	0.89087	65.0513	10.9025	65.2613	0.716175	71.112	13.4139	65.4261	12.3809	68.3442	12.8918
CDS.1284	75.8006	9.43222	84.0478	5.25733	79.2588	10.1194	99.5922	6.77886	84.0988	3.38596	95.7158	6.51501
CDS.1285	2339.84	297.889	4236.29	377.953	2446.61	319.406	2136.2	361.06	4253.25	473.567	2053.05	347.007
CDS.1286	558.873	4.02146	770.347	54.7631	584.117	2.2793	804.255	105.368	770.668	37.6242	772.951	101.267
CDS.1287	354.917	66.9811	584.306	32.6394	371.187	71.23	420.366	18.0738	586.21	45.7882	404.004	17.3704
CDS.1288	326.575	21.8377	295.859	17.4646	341.259	21.7004	277.747	33.0162	296.062	10.8751	266.936	31.7311
CDS.1289	164.621	0.13613	196.027	11.032	172.06	0.42442	179.895	6.15861	196.667	15.4434	172.893	5.9189
CDS.1290	275.997	12.8966	249.471	44.3632	288.514	14.4295	326.249	32.9134	250.966	50.0382	313.551	31.6323
CDS.1291	82.5453	0.319858	78.5386	14.2586	86.2747	0.0501545	80.73	14.7363	78.377	12.5287	77.5877	14.1627
CDS.1292	3454.36	359.135	4288.28	495.099	3611.71	387.257	3881.97	848.655	4307.98	592.112	3730.88	815.623
CDS.1293	68.8914	16.2595	60.0085	3.28584	72.0608	17.2314	72.3334	8.33847	60.2026	4.63609	69.518	8.01392
CDS.1294	42.6012	0.785589	59.5518	10.1347	44.5238	0.674439	53.2429	3.02174	59.4444	8.82163	51.1705	2.90412
CDS.1295	181.193	10.7317	182.765	0.930447	189.345	10.5929	168.275	18.366	183.153	5.02463	161.725	17.6511
CDS.1296	265.904	14.243	236.626	23.1088	277.872	13.9713	208.426	22.1529	237.619	28.4535	200.313	21.2907
CDS.1297	68.3525	6.21633	79.361	10.7524	71.4629	6.73257	75.5067	0.594578	79.7611	12.551	72.5678	0.571436
CDS.1298	143.297	11.9181	185.244	22.1575	149.814	12.95	136.929	10.9697	186.112	26.3498	131.599	10.5427
CDS.1299	366.948	3.61087	353.941	72.9629	383.519	2.51085	262.89	22.8429	356.286	81.0345	252.657	21.9538
CDS.1300	163.407	2.11192	171.941	11.9846	170.799	2.76988	131.034	5.89556	172.554	15.8586	125.934	5.66609
CDS.1301	42.7148	3.01412	32.4083	3.24094	44.6555	3.29739	44.3574	0.0711652	32.4008	2.52179	42.6309	0.0683952
CDS.1302	82.9783	6.42793	106.644	5.53564	86.7504	7.00407	91.4991	6.05423	106.982	7.93462	87.9377	5.81858
CDS.1303	131.68	6.06957	136.754	10.3371	137.61	5.89057	148.371	18.3234	136.797	7.29573	142.596	17.6102
CDS.1304	245.671	23.8065	278.28	21.3455	256.691	24.0367	246.888	30.1836	279.317	27.6193	237.279	29.0088
CDS.1305	121.251	23.0676	160.542	4.26417	126.81	24.5275	143.586	8.79032	160.769	0.678021	137.997	8.44818
CDS.1306	6471.86	1290.94	14223.3	400.539	6768.79	1371.56	8103.31	1079.17	14260.9	719.819	7787.91	1037.16
CDS.1307	512.642	118.249	1046.11	41.0917	536.217	125.358	529.284	76.3342	1049.13	64.5977	508.683	73.3631
CDS.1308	1028.6	132.965	1941.32	8.33702	1075.55	142.515	1063.15	119.844	1945.03	35.1144	1021.77	115.179
CDS.1309	1437.76	99.269	1871.54	67.5129	1502.4	98.8058	1452.61	51.4421	1876.81	109.554	1396.07	49.4398
CDS.1310	909.425	80.6043	1160.43	27.9431	950.802	87.3777	1288.44	151.768	1162.13	2.016	1238.29	145.861
CDS.1311	230.603	39.7413	226.095	15.8091	241.161	42.3312	319.98	52.2233	226.195	10.7784	307.526	50.1906
CDS.1312	128.375	9.37512	88.6948	7.52559	134.144	9.35688	190.346	15.7187	88.7044	5.55473	182.937	15.1069
CDS.1313	643.343	11.5175	727.362	3.66882	672.457	14.2526	832.033	30.1155	728.905	19.9626	799.648	28.9433
CDS.1314	168.271	2.26617	183.111	30.1723	175.868	1.78932	166.329	17.1321	184.155	34.333	159.855	16.4653
CDS.1315	61.0601	2.43516	70.5599	2.71852	63.828	2.75541	63.2593	0.51226	70.7624	4.30389	60.7971	0.492322
CDS.1316	198.581	36.7361	235.982	1.66376	207.682	39.0799	258.2	12.6996	236.419	3.6168	248.15	12.2053
CDS.1317	495.379	70.6245	645.971	30.8649	518.009	75.5215	565.577	83.7609	647.959	45.3909	543.564	80.5007
CDS.1318	21507.9	2170.12	21165.4	1839.78	22472.4	2194.15	26482.8	2029.57	21249.1	2317.39	25452	1950.58
CDS.1319	1956.19	631.242	3123.67	468.005	2046.77	666.504	2682.68	538.5	3140.43	538.887	2578.27	517.54
CDS.1320	323.52	17.4905	179.59	5.5628	338.201	19.3946	254.827	51.6768	179.826	1.55276	244.909	49.6654
CDS.1321	264.734	22.4061	279.503	35.5872	276.775	24.3301	273.452	48.1864	280.861	41.9171	262.809	46.3108
CDS.1322	92.846	12.4919	79.9589	9.496	97.0849	13.376	88.0695	11.489	80.3321	11.3054	84.6416	11.0418
CDS.1323	87.44	2.43895	112.607	21.2602	91.4001	2.85018	104.553	13.6236	113.31	23.8243	100.484	13.0934
CDS.1324	668.746	213.089	523.509	71.823	698.235	220.417	676.13	63.7861	526.168	83.6891	649.813	61.3033
CDS.1325	335.031	42.8677	434.077	17.9562	350.319	45.9584	477.705	13.2534	435.351	27.7117	459.112	12.7376
CDS.1326	488.504	138.815	475.1	33.4728	511.059	146.77	588.121	69.9168	475.305	22.902	565.229	67.1955
CDS.1327	153.201	27.0803	162.08	16.528	160.218	28.8315	196.341	7.42628	162.036	12.932	188.699	7.13723
CDS.1328	144.43	1.2783	169.603	23.9797	150.953	0.838875	187.807	54.6341	170.481	27.8254	180.497	52.5076
CDS.1329	35.7101	3.73646	30.9398	7.23862	37.3111	3.78239	33.8433	8.23319	31.164	7.94593	32.526	7.91273
CDS.1330	36.9046	1.36341	43.6388	3.66465	38.5772	1.55206	37.3501	5.33742	43.8085	4.64913	35.8963	5.12968
CDS.1331	38.0255	7.17371	48.6238	8.62736	39.7193	7.36701	40.0035	1.32159	48.5282	7.55594	38.4465	1.27015
CDS.1332	31.9352	4.58936	20.4355	0.0172408	33.3627	4.68683	21.3429	3.88149	20.4769	0.474848	20.5122	3.73041
CDS.1333	46.195	9.52219	38.6959	9.83051	48.2499	9.7935	39.4328	1.33798	38.5534	8.98381	37.898	1.2859
CDS.1334	158.391	2.3173	97.4557	9.62037	165.541	1.87677	142.988	15.1924	97.4359	7.45755	137.422	14.6011
CDS.1335	199.45	7.35334	162.85	18.071	208.489	8.37226	172.612	1.54417	163.582	21.7537	165.893	1.48406
CDS.1336	293.595	29.3197	289.417	47.886	306.965	31.6554	282.006	19.6242	291.071	54.4625	271.029	18.8604
CDS.1337	377.048	76.2354	421.178	65.7016	394.35	80.9786	350.821	39.724	423.495	75.2641	337.166	38.1778
CDS.1338	53.1416	2.3916	52.1682	0.248157	55.5514	2.68263	42.5401	8.16863	52.2785	1.41676	40.8843	7.85068
CDS.1339	8.6048	0.0336944	7.40198	3.40234	8.99379	0.0648388	7.50784	0.678473	7.34066	3.24343	7.21561	0.652065
CDS.1340	198.266	6.27144	249.16	17.0977	207.205	5.87234	181.956	0.0665961	250.043	22.711	174.873	0.064004
CDS.1341	63.2705	1.79657	83.6663	16.2496	66.136	2.09557	39.6474	4.38537	84.1981	18.1556	38.1042	4.21468
CDS.1342	244.74	49.7545	417.082	132.52	255.971	52.8455	87.5505	9.60668	420.886	142.125	84.1428	9.23276
CDS.1343	122.694	30.8856	75.4979	9.45541	128.133	31.859	158.301	21.4728	75.4378	7.78391	152.139	20.637
CDS.1344	119.432	8.42762	117.426	10.4248	124.859	9.21963	145.085	18.0245	117.428	7.81641	139.438	17.3229
CDS.1345	47.4529	0.185815	26.7745	10.0113	49.5981	0.357567	41.3265	1.04318	26.6041	9.43189	39.7179	1.00257
CDS.1346	110.511	13.8966	82.2578	21.7369	115.458	14.1442	92.9756	8.73183	81.9362	19.9387	89.3567	8.39196
CDS.1347	25.0889	0.0218007	30.1041	17.6052	26.2226	0.0635815	22.1611	0.514563	29.7703	16.9665	21.2985	0.494535
CDS.1348	822.214	13.5738	4942.33	414.708	859.326	11.3567	1174.38	251.867	4942.97	304.876	1128.67	242.064
CDS.1349	584.905	43.854	3721.39	145.865	611.489	47.8494	825.74	165.798	3732.13	229.484	793.6	159.344
CDS.1350	45.4545	2.22814	151.253	2.25543	47.5011	2.17236	61.1628	2.41432	151.506	1.12676	58.7822	2.32035
CDS.1351	17.9036	2.05909	32.1397	4.70996	18.7056	2.09051	22.4889	0.501404	32.0987	3.99977	21.6136	0.481888
CDS.1352	31.6429	7.78549	23.1688	3.41897	33.0461	8.02842	34.5832	5.75191	23.1387	2.90706	33.2371	5.52803
CDS.1353	31.3459	1.64408	17.2849	2.83075	32.7682	1.82629	22.7006	1.14755	17.2562	2.44941	21.817	1.10288
CDS.1354	101.329	7.90645	129.381	18.0342	105.936	8.61258	122.272	18.1613	130.045	20.9674	117.513	17.4545
CDS.1355	22.5487	0.708824	20.3099	3.68792	23.5701	0.818481	24.1722	0.532073	20.4333	4.15008	23.2313	0.511363
CDS.1356	18.4192	9.37244	10.3636	3.14621	19.2194	9.7326	18.8487	1.03711	10.314	2.92047	18.115	0.996747
CDS.1357	114.032	2.19442	135.424	17.7763	119.178	1.90104	111.766	1.24587	136.094	20.8443	107.415	1.19737
CDS.1358	127.111	6.5799	145.007	13.8677	132.878	7.31484	116.54	1.5317	145.609	17.1424	112.004	1.47209
CDS.1359	501.628	117.167	709.359	266.707	523.894	120.736	320.036	14.8657	716.756	283.126	307.579	14.287
CDS.1360	214.661	13.0363	373.859	93.9523	224.407	14.3644	198.554	1.37154	376.713	102.512	190.825	1.31815
CDS.1361	18.6756	4.94492	21.7407	2.45672	19.5026	5.10411	16.379	4.77007	21.7294	1.97486	15.7415	4.58441
CDS.1362	286.842	23.7613	411.951	66.1559	299.887	25.8226	362.887	1.2165	414.259	75.5128	348.763	1.16915
CDS.1363	25.4382	2.67582	26.9358	4.20742	26.5971	2.88432	43.4869	1.96876	26.8956	3.61274	41.7942	1.89213
CDS.1364	5.51984	1.48538	3.15703	0.772631	5.76419	1.53351	5.24843	1.47258	3.14607	0.703493	5.04415	1.41526
CDS.1365	126.391	0.120642	136.116	14.1329	132.103	0.309003	126.867	20.5817	136.706	17.209	121.929	19.7806
CDS.1366	275.632	34.1129	383.559	57.3676	288.206	36.6034	261.011	10.914	385.614	66.0711	250.852	10.4892
CDS.1367	5213.76	796.092	6758.45	951.197	5452.13	850.018	6783.51	622.556	6793.32	1104.44	6519.48	598.324
CDS.1368	49.9614	5.49428	77.2269	13.195	52.2003	5.57059	65.5801	4.56076	77.0865	11.4923	63.0276	4.38324
CDS.1369	199.88	9.97688	179.255	7.61992	208.879	9.73968	247.81	10.6734	179.444	3.62151	238.165	10.258
CDS.1370	280.154	12.7071	223.344	13.8108	292.859	14.2458	464.305	6.57217	223.484	8.8376	446.233	6.31636
CDS.1371	58.2881	2.63395	97.0577	3.34053	60.9132	2.55234	66.1087	2.51971	97.1777	1.17401	63.5356	2.42164
CDS.1372	59.2272	14.0258	72.7921	7.57287	61.8556	14.4558	50.9745	0.647616	73.1078	9.21797	48.9904	0.622409
CDS.1373	26.4196	1.05779	28.2536	0.618869	27.6172	1.19655	30.5569	2.94598	28.3241	1.25274	29.3675	2.83132
CDS.1374	29.2803	3.29989	38.7999	1.37634	30.5922	3.34823	40.272	0.0401735	38.847	0.510331	38.7045	0.0386099
CDS.1375	49.7903	0.577991	45.9717	3.77991	52.0385	0.432711	43.2803	0.492663	46.1487	4.81686	41.5957	0.473488
CDS.1376	18.4597	1.13406	23.3491	4.43169	19.29	1.12176	27.8081	1.15724	23.4952	4.9634	26.7258	1.11219
CDS.1377	105.031	7.70798	126.45	8.26484	109.751	7.69476	100.456	3.44758	126.889	11.1128	96.5456	3.31339
CDS.1378	207.762	24.7838	192.882	21.1082	217.066	25.1886	88.4852	14.4863	193.742	25.4694	85.0411	13.9225
CDS.1379	48.3236	4.90622	41.405	10.4093	50.4906	4.96159	28.6342	0.791006	41.255	9.50311	27.5197	0.760218
CDS.1380	30.9511	4.50674	28.3049	5.6403	32.3344	4.60386	23.7741	2.83888	28.2355	5.01785	22.8488	2.72838
CDS.1381	19.8586	1.65949	17.7136	3.33289	20.7503	1.66612	22.8211	0.798718	17.6746	2.94295	21.9328	0.76763
CDS.1382	11.9029	1.06569	7.5802	2.45408	12.4371	1.07287	12.5748	1.0259	7.54047	2.28928	12.0853	0.985974
CDS.1383	152.843	35.2846	121.043	28.0651	159.629	36.3531	205.413	13.3649	120.657	25.4111	197.418	12.8447
CDS.1384	96.7777	5.40163	78.835	8.62007	101.17	5.9789	107.176	0.655996	78.8003	6.87218	103.004	0.630463
CDS.1385	49.9979	1.15107	65.1226	0.871517	52.2614	1.3752	56.4265	6.58782	65.2729	2.33143	54.2303	6.3314
CDS.1386	82.3033	8.13007	71.6655	6.65391	85.9948	8.21416	72.9461	7.3592	71.6604	5.0626	70.1068	7.07276
CDS.1387	81.1945	3.67949	87.7038	3.03814	84.8513	3.56626	77.3773	2.25414	87.9479	5.00802	74.3656	2.1664
CDS.1388	505.28	15.3433	906.913	94.3869	528.168	17.7761	610.296	23.4356	910.847	114.883	586.542	22.5234
CDS.1389	65.7986	7.96014	71.3609	5.35135	68.7996	8.54639	77.4371	10.7828	71.3843	3.76424	74.4231	10.3631
CDS.1390	120.85	3.05251	115.698	5.14842	126.301	2.77444	131.669	22.3496	115.815	2.56815	126.544	21.4797
CDS.1391	101.436	6.20194	123.992	3.55237	106.042	6.83141	100.325	10.4153	124.32	6.33581	96.4198	10.0099
CDS.1392	118.593	26.1553	122.148	7.31436	124.042	27.7456	72.7752	10.9872	122.557	10.0641	69.9426	10.5596
CDS.1393	200.512	19.7152	246.206	36.4749	209.641	21.2964	111.531	27.6302	247.517	42.0609	107.19	26.5548
CDS.1394	124.94	4.30604	195.019	47.8754	130.601	4.93075	110.429	34.8149	196.482	52.3382	106.131	33.4598
CDS.1395	72.6154	0.16434	70.9724	10.9056	75.8965	0.0782092	54.8228	13.4009	71.3591	12.5166	52.6889	12.8793
CDS.1396	116.397	4.26963	215.605	2.19755	121.672	4.86328	446.134	106.061	216.088	7.0296	428.77	101.932
CDS.1397	80.7877	9.32451	103.124	12.8174	84.4067	9.4678	254.252	26.0387	103.044	10.5341	244.356	25.0252
CDS.1398	1487.37	152.802	858.648	0.63677	1554.06	154.587	1435.07	124.13	860.358	18.588	1379.22	119.298
CDS.1399	43.5892	4.64584	39.2725	2.33327	45.5431	4.70575	53.4496	0.469324	39.2991	1.45861	51.3692	0.451057
CDS.1400	81.853	5.98467	135.666	5.00138	85.5728	6.53691	92.9867	2.3878	136.05	8.04913	89.3674	2.29486
CDS.1401	26.3556	2.73809	128.119	6.14505	27.5373	2.7711	28.3164	1.16084	128.514	9.02611	27.2142	1.11566
CDS.1402	68.4958	6.78843	51.5104	2.45607	71.6147	7.33101	89.638	7.07913	51.6688	3.61437	86.1491	6.80359
CDS.1403	50.0355	1.37671	33.4755	3.4111	52.292	1.26669	46.6433	2.05602	33.4664	2.6684	44.8278	1.97599
CDS.1404	22.7904	2.60846	18.3981	3.88781	23.8294	2.8048	32.4681	2.37354	18.348	3.48366	31.2044	2.28116
CDS.1405	67.9013	13.1977	27.9623	6.46585	71.0153	14.0278	40.9724	5.74314	27.8737	5.85272	39.3776	5.5196
CDS.1406	101.921	10.1437	77.8169	4.73523	106.562	10.953	97.5778	13.78	77.8672	3.00233	93.7798	13.2437
CDS.1407	54.3647	6.15223	54.2303	4.85013	56.8428	6.61741	51.2469	2.92831	54.2306	3.64559	49.2522	2.81434
CDS.1408	127.829	9.97592	204.746	41.8985	133.64	10.8668	132.898	0.132573	206.095	46.5671	127.725	0.127413
CDS.1409	70.2132	0.308561	60.3792	4.43482	73.3852	0.0807993	73.1992	3.2529	60.4011	3.09177	70.3501	3.12629
CDS.1410	162.177	0.205252	267.294	2.32439	169.506	0.34376	216.785	38.5534	267.883	8.31407	208.348	37.0528
CDS.1411	45.4422	1.62909	29.0406	3.48075	47.4903	1.54628	58.0614	7.47922	29.021	2.83749	55.8015	7.18811
CDS.1412	31.1734	6.98032	24.9182	1.61097	32.5582	7.18847	34.0741	3.98069	24.9322	1.05626	32.7478	3.82575
CDS.1413	149.256	17.9847	119.307	4.54322	156.063	19.3113	161.201	10.6463	119.648	7.22375	154.926	10.2319
CDS.1414	187.315	5.58007	199.066	25.2133	195.8	6.47708	256.259	28.8792	200.03	29.7212	246.284	27.7551
CDS.1415	55.4141	4.37441	79.9424	0.00233311	57.9034	4.38134	79.5231	6.12547	80.1029	1.78766	76.4279	5.88705
CDS.1416	297.914	32.6408	388.041	7.19196	311.49	35.1415	367.383	32.7336	388.659	1.48226	353.083	31.4595
CDS.1417	100.912	19.5281	136.205	3.13997	105.54	20.758	139.847	1.53618	136.408	0.0964958	134.404	1.47639
CDS.1418	107.163	6.7672	117.435	6.72922	112.03	7.44194	130.336	8.06498	117.52	4.11323	125.263	7.75107
CDS.1419	271.683	25.8537	318.885	22.9795	284.05	27.9574	333.843	41.2653	319.011	15.8854	320.849	39.6592
CDS.1420	10.0366	3.15063	10.2466	0.00678687	10.4793	3.25847	13.2584	1.2099	10.267	0.222631	12.7424	1.1628
CDS.1421	349.322	35.171	355.693	75.2241	364.988	35.558	308.925	1.69626	358.092	83.3395	296.9	1.63024
CDS.1422	413.18	2.59331	522.174	50.6905	431.862	4.13287	457.53	28.8218	524.357	62.4843	439.722	27.7
CDS.1423	273.395	0.754535	337.761	22.75	285.748	0.152516	340.976	28.092	338.948	30.3585	327.704	26.9986
CDS.1424	175.322	0.807344	152.469	3.47667	183.243	0.24029	171.385	21.3461	152.853	6.89759	164.714	20.5153
CDS.1425	176.653	18.0204	165.043	1.88405	184.699	19.4429	214.532	20.566	165.332	1.80766	206.182	19.7655
CDS.1426	137.256	5.93869	97.093	4.94917	143.439	5.73458	126.101	21.0342	97.3988	7.13312	121.193	20.2155
CDS.1427	30.4024	7.26358	50.5238	1.34656	31.7514	7.48718	32.9735	6.62975	50.6554	2.48054	31.6901	6.37171
CDS.1428	12.4276	1.6983	15.6921	0.330389	12.9834	1.73227	22.9659	4.28842	15.7162	0.0203097	22.072	4.1215
CDS.1429	12.2809	2.1577	12.7699	1.76006	12.8285	2.21293	16.1368	5.63267	12.8349	2.04953	15.5087	5.41343
CDS.1430	67.5438	7.49762	76.6011	3.22648	70.5705	7.60394	61.1584	4.80562	76.8272	4.94814	58.778	4.61857
CDS.1431	35.1043	4.83393	33.3322	3.65085	36.7074	5.17323	51.195	4.93675	33.4808	4.40452	49.2024	4.74459
CDS.1432	128.619	3.16525	269.291	36.1452	134.442	3.75106	97.7719	8.86621	270.641	42.2475	93.9664	8.52111
CDS.1433	22.4044	3.89332	56.0193	21.4284	23.4035	3.99215	33.5954	3.32888	56.6116	22.7257	32.2878	3.19932
CDS.1434	47.3527	1.83748	52.4004	2.14015	49.4991	2.08353	51.1753	0.313585	52.5536	3.31775	49.1834	0.30138
CDS.1435	28.0854	7.23506	13.3106	0.534335	29.3298	7.46535	18.6209	5.25297	13.3493	0.833447	17.8961	5.04851
CDS.1436	140.936	36.1263	124.082	3.4406	147.43	38.2441	127.476	6.83767	124.254	0.669178	122.514	6.57153
CDS.1437	141.591	23.6026	98.7555	24.3317	148.071	25.1567	134.092	8.54696	98.4089	22.1693	128.872	8.21429
CDS.1438	77.3374	9.90423	50.7278	2.41033	80.7984	10.0856	61.8192	3.12069	50.8836	3.55102	59.4131	2.99923
CDS.1439	8.53455	0.961844	8.68711	0.0393847	8.91694	0.975933	13.9449	2.35242	8.70543	0.233977	13.4021	2.26086
CDS.1440	56.3942	1.62551	43.3487	0.229544	58.9484	1.8931	51.956	3.78741	43.4408	1.20063	49.9337	3.63999
CDS.1441	87.4242	0.792493	84.0203	16.995	91.3779	1.12926	92.4109	10.1296	83.8084	15.1478	88.814	9.73533
CDS.1442	407.526	31.7857	355.475	99.7227	426.053	34.6251	312.135	57.5881	353.955	91.9635	299.986	55.3466
CDS.1443	86.6614	7.97556	131.817	1.7942	90.6053	8.63433	94.777	8.05484	132.042	1.15373	91.088	7.74132
CDS.1444	587.571	52.2991	798.38	39.6552	614.305	56.6853	841.012	131.466	800.871	57.6115	808.278	126.349
CDS.1445	96.0791	15.1254	98.2212	19.0818	100.473	16.1397	112.472	20.8343	98.8456	21.3194	108.094	20.0234
CDS.1446	29.1841	4.12683	25.8404	0.147094	30.4888	4.21287	30.8451	7.83008	25.8956	0.725985	29.6445	7.52531
CDS.1447	58.3713	1.39201	57.9623	2.03234	61.0045	1.25398	91.1713	17.6716	58.1242	3.33426	87.6227	16.9838
CDS.1448	5.967	3.28853	3.26144	0.261707	6.24799	3.45769	7.3206	2.51871	3.26213	0.189206	7.03567	2.42067
CDS.1449	12.6375	3.34993	10.6139	1.27216	13.1971	3.45782	15.1677	2.31835	10.6067	1.03706	14.5773	2.22811
CDS.1450	16.5379	2.83412	12.5047	0.877814	17.2951	3.01913	15.7069	2.16065	12.5101	0.599583	15.0955	2.07655
CDS.1451	8.85301	0.830251	10.9055	1.01211	9.25025	0.837296	11.7492	3.62759	10.9048	0.769953	11.2919	3.4864
CDS.1452	6.15173	0.947824	5.78703	1.57054	6.42649	0.969482	9.12038	1.4065	5.76349	1.44412	8.76539	1.35175
CDS.1453	59.2141	0.617931	58.4063	11.5155	61.888	0.442015	41.6113	5.10771	58.7814	12.8464	39.9917	4.90891
CDS.1454	9.46413	0.318135	7.95473	0.638311	9.89294	0.365092	15.2995	6.97098	7.95641	0.461477	14.704	6.69965
CDS.1455	11.398	1.85625	11.162	2.44498	11.9068	1.9009	12.703	2.47824	11.2392	2.69982	12.2086	2.38178
CDS.1456	43.3226	6.99254	37.9739	7.13554	45.2564	7.15941	43.6208	9.63383	37.8904	6.29959	41.923	9.25885
CDS.1457	9.22581	2.10618	9.13183	0.0981176	9.6355	2.1696	7.91198	2.98696	9.15236	0.302786	7.60402	2.8707
CDS.1458	45.6713	8.80606	54.4847	12.7935	47.705	9.04681	32.4637	0.0893796	54.3076	11.5992	31.2002	0.0859007
CDS.1459	68.8604	6.69642	71.8984	22.0521	71.9494	6.762	45.194	7.36405	71.549	20.4865	43.4349	7.07742
CDS.1460	91.4418	17.3148	132.314	45.3414	95.5148	17.7825	72.2666	21.5512	131.564	42.4698	69.4538	20.7124
CDS.1461	178.498	41.8105	224.099	92.9846	186.421	43.0856	130.995	33.0967	222.467	88.1535	125.896	31.8085
CDS.1462	20.3156	0.830247	11.1761	6.43966	21.2308	0.797833	19.969	9.8597	11.0543	6.20234	19.1917	9.47594
CDS.1463	10.1098	2.3589	4.89597	2.82719	10.5586	2.43071	8.21807	1.43706	4.8425	2.72324	7.8982	1.38113
CDS.1464	353.864	37.5405	289.33	1.77126	369.985	40.4552	428.894	23.7916	289.95	8.25321	412.2	22.8655
CDS.1465	120.006	10.9182	134.1	5.3769	125.468	11.8247	127.781	7.76623	134.248	2.38506	122.807	7.46394
CDS.1466	374.234	31.7986	369.482	2.32086	391.256	34.524	306.539	45.6872	370.172	5.94757	294.608	43.909
CDS.1467	81.7625	0.0426705	62.0698	8.19356	85.4578	0.326063	76.8739	8.37221	62.0109	6.8202	73.8818	8.04634
CDS.1468	136.888	29.2582	141.778	19.4034	143.176	31.0517	151.855	13.2014	141.628	16.2678	145.944	12.6876
CDS.1469	282.265	25.8732	273.534	0.512425	295.11	28.0142	264.494	49.1312	274.072	5.61127	254.199	47.2189
CDS.1470	119.343	16.9512	105.313	14.9298	124.795	18.1281	108.375	12.9215	105.858	17.3178	104.157	12.4186
CDS.1471	812.765	141.099	533.648	50.77	849.982	150.274	711.541	105.346	535.857	62.8209	683.846	101.246
CDS.1472	2144.43	275.295	3190.5	413.269	2242.29	295.119	1329.64	763.652	3206.16	485.538	1277.88	733.929
CDS.1473	12583.4	598.917	21759.9	5060.62	13154.2	669.302	7313	3657.31	21916.9	5558.01	7028.36	3514.96
CDS.1474	3852.39	461.832	6382.8	1543.06	4028.08	495.965	2262.69	1447.98	6430.17	1689.08	2174.62	1391.62
CDS.1475	544.068	57.5409	736.832	164.321	568.855	62.0142	297.624	164.311	741.991	181.149	286.04	157.916
CDS.1476	164.925	26.5374	180.567	10.3965	172.47	28.3044	143.358	37.0678	181.162	14.4605	137.778	35.6251
CDS.1477	185.809	48.0587	181.361	2.37258	194.371	50.8703	144.646	24.0275	181.778	6.43821	139.016	23.0922
CDS.1478	70.6047	9.50421	62.0497	2.64181	73.8283	10.1768	68.8414	8.33327	62.1152	1.25776	66.1619	8.00892
CDS.1479	483.9	80.2035	700.365	36.9545	506.045	85.494	405.319	53.1102	702.599	52.7106	389.543	51.043
CDS.1480	1010.74	51.2493	1222.4	19.8381	1056.59	57.0449	1205.87	186.083	1224.41	7.49285	1158.94	178.84
CDS.1481	385.598	83.4952	467.399	30.7169	403.312	88.596	421.905	24.4548	469.025	41.2441	405.484	23.503
CDS.1482	163.101	39.439	172.193	3.50678	170.608	41.7828	178.8	8.2864	172.46	0.341767	171.841	7.96387
CDS.1483	108.926	3.90247	40.1228	2.15318	113.836	3.70386	254.1	178.485	40.2516	3.05589	244.21	171.538
CDS.1484	55.9081	0.167013	29.1693	3.9359	58.4354	0.367022	49.2841	25.9889	29.316	4.59694	47.3658	24.9773
CDS.1485	151.358	12.339	102.082	18.2153	158.241	13.4177	98.9075	16.4697	102.695	20.5376	95.0577	15.8287
CDS.1486	117.842	12.2403	84.0889	5.14119	123.21	13.1992	67.0998	0.96643	84.3728	7.03435	64.4881	0.928814
CDS.1487	24.4776	0.156504	17.1232	1.0504	25.5833	0.0793138	17.7315	0.494709	17.1811	1.43592	17.0413	0.475454
CDS.1488	119.503	2.42217	74.1134	4.42846	124.895	2.12025	62.472	2.48614	74.3614	6.09684	60.0404	2.38937
CDS.1489	89.459	2.76169	66.6275	3.74599	93.4924	2.57854	54.1366	2.32451	66.8451	5.24537	52.0294	2.23403
CDS.1490	83.3353	9.64651	60.5998	6.85962	87.1347	10.3693	42.0889	3.34835	60.8751	8.23029	40.4507	3.21802
CDS.1491	1638.97	267.107	2453.31	69.7392	1713.96	284.821	1923.11	7.34544	2459.8	124.811	1848.26	7.05953
CDS.1492	194.052	0.893595	203.725	26.3418	202.819	0.265961	247.651	2.88288	204.724	30.9563	238.012	2.77067
CDS.1493	221.01	63.5816	417.96	64.4464	231.217	67.2159	263.557	16.6024	420.242	73.9344	253.299	15.9562
CDS.1494	71.1159	1.93322	112.518	24.4394	74.3232	1.77578	77.9319	18.4337	113.291	27.0079	74.8986	17.7162
CDS.1495	50.2091	11.2589	75.066	1.6447	52.517	11.9405	37.3957	1.70374	75.2536	3.32881	35.9401	1.63743
CDS.1496	208.765	37.1521	238.241	17.2366	218.072	38.1124	267.838	3.33354	239.105	22.6056	257.413	3.20379
CDS.1497	398.444	50.9122	629.351	11.3914	416.626	54.5847	613.885	26.7728	630.87	25.5061	589.991	25.7308
CDS.1498	56.4243	7.20743	57.5578	5.81156	58.9991	7.7274	66.5554	4.27255	57.8035	7.11201	63.9649	4.10625
CDS.1499	1580.03	328.424	2583.07	767.501	1652.56	348.705	852.674	258.721	2605.44	826.879	819.485	248.651
CDS.1500	291.936	30.6363	397.088	109.756	305.235	33.0259	143.668	22.7976	400.343	118.867	138.076	21.9103
CDS.1501	656.175	88.0278	837.11	42.5043	685.526	89.7471	774.165	17.7787	839.742	61.3334	744.032	17.0867
CDS.1502	472.481	6.42684	721.427	140.611	493.855	8.34378	470.273	113.089	726.024	157.047	451.969	108.687
CDS.1503	68.7499	19.0443	88.7445	4.58047	71.7914	19.6683	56.2875	0.561835	89.0253	6.57675	54.0967	0.539967
CDS.1504	137.423	15.854	193.057	13.0476	143.689	17.0435	163.262	18.7586	193.737	17.3965	156.907	18.0285
CDS.1505	428.889	46.2883	824.535	34.6059	448.431	49.8566	641.75	64.2017	825.416	16.2131	616.771	61.7028
CDS.1506	99.3708	14.6183	100.301	0.646585	103.912	15.6211	137.076	11.5971	100.488	1.59796	131.741	11.1457
CDS.1507	922.092	24.1676	966.545	179.004	963.681	22.0855	1028.73	238.879	964.478	157.721	988.685	229.581
CDS.1508	53.5633	0.144817	67.0486	8.57498	55.9845	0.335751	62.5745	0.35276	66.9913	7.0909	60.1389	0.339029
CDS.1509	9.55995	1.80649	11.5814	2.63482	9.99821	1.92104	9.98448	4.92985	11.5456	2.38079	9.59585	4.73797
CDS.1510	59.7025	12.9308	47.7204	9.0762	62.3561	13.3096	46.4364	3.14531	47.613	8.02591	44.629	3.02289
CDS.1511	31.893	4.53837	46.2734	14.0404	33.3499	4.85327	29.4296	0.539688	46.6807	15.1047	28.2841	0.518682
CDS.1512	56.6462	0.727256	35.9321	0.90669	59.2087	0.955126	36.4398	4.98884	36.0246	1.71307	35.0215	4.79466
CDS.1513	7.96468	2.9927	4.26148	0.542808	8.31432	3.10053	5.78334	2.60854	4.25789	0.448478	5.55824	2.507
CDS.1514	11.7616	0.265902	6.45646	0.724482	12.2922	0.23743	8.91948	3.41413	6.4532	0.58137	8.57231	3.28124
CDS.1515	21.7242	2.2026	10.3482	3.2024	22.6984	2.22735	14.8825	5.50906	10.2972	2.97712	14.3032	5.29463
CDS.1516	33.5023	6.17944	19.5332	6.38367	34.9951	6.34338	18.5048	4.5596	19.4295	5.95912	17.7846	4.38213
CDS.1517	56.2996	8.19517	22.8753	11.429	58.8157	8.37173	25.4344	5.63711	22.6654	10.9397	24.4444	5.4177
CDS.1518	53.7003	3.50087	31.7869	9.41601	56.1152	3.47423	34.76	1.66216	31.6399	8.72318	33.407	1.59747
CDS.1519	31.2243	8.40241	16.3837	3.64513	32.6065	8.67466	12.8751	1.03477	16.335	3.2856	12.3739	0.994491
CDS.1520	22.1695	6.40083	17.3414	2.23164	23.1494	6.61379	15.9961	0.603042	17.3263	1.84783	15.3735	0.57957
CDS.1521	9.78732	0.690633	14.5086	5.86693	10.232	0.755537	14.5056	2.4254	14.6691	6.20357	13.941	2.331
CDS.1522	23.3347	3.93813	14.534	4.96768	24.3757	4.03577	18.776	3.17079	14.452	4.65222	18.0452	3.04737
CDS.1523	68.5718	1.21934	41.7689	7.68746	71.6665	1.03839	43.8498	5.3745	41.6807	6.76764	42.143	5.16531
CDS.1524	31.0683	3.02128	25.7985	7.41633	32.462	3.05087	23.1928	0.342037	25.6843	6.85356	22.2901	0.328724
CDS.1525	53.5306	8.96699	43.3268	11.4778	55.919	9.18796	37.4409	1.29048	43.1568	10.5307	35.9836	1.24026
CDS.1526	76.3786	12.6718	60	19.614	79.7868	12.9815	54.751	2.20653	59.6813	18.3099	52.62	2.12064
CDS.1527	46.0955	0.234784	29.9781	11.6014	48.1779	0.0867124	31.3309	1.54699	29.7785	10.9534	30.1114	1.48677
CDS.1528	72.4857	19.0517	73.4327	19.0045	75.6959	19.6632	47.5143	1.98975	73.1546	17.3985	45.6649	1.9123
CDS.1529	21.1804	0.322841	16.8119	0.932961	22.1365	0.264519	11.7814	8.17437	16.8666	1.31127	11.3229	7.8562
CDS.1530	29.8312	10.3459	23.286	5.91908	31.1437	10.7107	23.0488	3.67272	23.2002	5.40957	22.1517	3.52977
CDS.1531	64.8434	22.7148	39.2219	18.1203	67.6957	23.5182	39.1668	3.66387	38.8949	17.2785	37.6423	3.52126
CDS.1532	25.8448	7.3337	19.6959	5.76167	26.9875	7.57617	17.0365	7.94903	19.6064	5.33223	16.3734	7.63963
CDS.1533	40.3174	4.32372	20.2218	5.22315	42.1246	4.38033	18.943	2.04749	20.1455	4.78084	18.2057	1.9678
CDS.1534	14.9655	1.51734	9.65663	2.99056	15.6367	1.5344	8.87637	1.21523	9.60906	2.78034	8.53088	1.16793
CDS.1535	63.0328	6.80765	41.7473	6.98406	65.858	6.89832	27.6662	0.141336	41.6748	6.06332	26.5894	0.135835
CDS.1536	50.9073	5.09709	33.0251	11.8149	53.1904	5.1522	32.393	9.11105	32.8269	11.0992	31.1321	8.75642
CDS.1537	38.0221	7.46137	22.8625	8.71285	39.7147	7.66768	15.5105	7.65832	22.7133	8.21843	14.9068	7.36024
CDS.1538	20.2479	0.414604	13.3722	2.23032	21.1615	0.363639	16.8603	4.05526	13.3491	1.93538	16.2041	3.89742
CDS.1539	8.94359	0.631095	1.82232	1.82232	9.34995	0.690404	12.7032	2.76826	1.78517	1.78517	12.2088	2.66051
CDS.1540	8.40915	8.40915	6.18952	2.00385	8.76023	8.76023	7.5666	0.121798	6.15708	1.86928	7.27208	0.117057
CDS.1541	24.9601	13.3907	12.0382	3.17537	26.042	13.9099	23.0484	4.85944	11.9913	2.9122	22.1513	4.67029
CDS.1542	21.9179	0.227225	17.8795	0.155697	22.9092	0.312946	11.8638	2.04401	17.9189	0.55635	11.4021	1.96445
CDS.1543	5.0369	3.76902	7.8723	1.29754	5.25156	3.92202	7.85022	2.67448	7.85905	1.12388	7.54467	2.57038
CDS.1544	4.39436	4.39436	2.39543	1.45801	4.57783	4.57783	2.71404	1.71365	2.36759	1.4073	2.60841	1.64695
CDS.1545	14.263	6.85861	12.088	1.80323	14.884	7.11947	18.337	9.19056	12.0719	1.53619	17.6233	8.83284
CDS.1546	20.4319	3.60365	11.3331	6.23095	21.3429	3.69618	18.4886	7.41096	11.2164	5.9897	17.769	7.12251
CDS.1547	23.0099	9.7877	13.9242	0.456003	24.0161	10.1508	16.5841	2.21104	13.9419	0.145141	15.9386	2.12498
CDS.1548	34.748	7.87711	35.347	10.618	36.2912	8.11348	31.9192	6.67628	35.1803	9.84791	30.6768	6.41642
CDS.1549	26.8459	0.376278	32.1691	1.81889	28.0604	0.485698	30.6899	14.8719	32.193	1.10224	29.4954	14.293
CDS.1550	3.83582	1.41608	3.35144	2.17507	4.0043	1.46687	5.02483	0.840172	3.30946	2.1044	4.82925	0.80747
CDS.1551	11.0037	2.09101	4.97268	3.63946	11.4938	2.14762	14.6004	4.64092	4.90117	3.53543	14.0321	4.46028
CDS.1552	15.1115	3.54211	10.1686	0.526636	15.7823	3.65017	5.78184	3.49523	10.1773	0.300006	5.5568	3.35918
CDS.1553	0	0	2.14826	2.14826	0	0	1.72788	1.72788	2.10447	2.10447	1.66063	1.66063
CDS.1554	9.56422	2.10008	3.55564	1.28264	9.98922	2.16207	10.0637	5.93308	3.5915	1.36483	9.67203	5.70215
CDS.1555	7.36462	1.4655	2.3827	0.40485	7.69241	1.50637	3.39085	1.28012	2.37841	0.352312	3.25887	1.2303
CDS.1556	20.672	2.4668	23.4895	10.3657	21.6147	2.64944	19.3511	6.84612	23.3046	9.86056	18.5979	6.57965
CDS.1557	55.2016	5.15022	71.7472	10.2076	57.6786	5.19294	80.7327	3.79248	71.6627	8.62159	77.5904	3.64486
CDS.1558	27.9387	2.43135	23.3147	9.14269	29.193	2.44505	33.224	10.2859	23.1568	8.63901	31.9309	9.88551
CDS.1559	117.342	3.69795	73.19	12.4359	122.632	3.46112	92.0822	5.3644	73.0585	10.8221	88.4981	5.1556
CDS.1560	1365.03	182.804	2413.38	256.386	1427.35	195.765	1483.02	74.7007	2423.96	310.938	1425.3	71.7931
CDS.1561	1081.76	59.4579	1353.54	154.655	1130.85	65.8689	913.223	73.5013	1359.72	185.272	877.678	70.6404
CDS.1562	5856.32	516.64	7907.7	1614.14	6122.77	560.149	6233.79	257.89	7959.72	1794.44	5991.15	247.852
CDS.1563	4009.99	60.5886	8536.94	1267.98	4191.42	77.131	3707.61	149.086	8582.47	1461.68	3563.3	143.283
CDS.1564	80.8566	15.7522	77.7682	0.61898	84.565	16.7424	97.2988	3.36388	77.9382	2.36154	93.5116	3.23295
CDS.1565	426.361	27.4946	997.43	220.391	445.724	30.2049	626.982	66.4966	994.498	198.5	602.578	63.9084
CDS.1566	168.343	8.43796	481.105	81.5411	175.98	9.39881	222.67	14.8637	480.246	70.9324	214.003	14.2852
CDS.1567	273.753	2.35062	637.681	66.1534	286.117	1.51446	465.581	57.2121	637.481	52.0079	447.459	54.9853
CDS.1568	96.8858	19.7289	106.195	22.4888	101.332	20.954	90.2734	0.0752996	105.905	20.1561	86.7597	0.0723688
CDS.1569	28274.5	8959.44	15536.6	2071.36	29521.4	9267.01	20722.4	5251.25	15614.2	2423.4	19915.9	5046.85
CDS.1570	30.7851	6.67905	23.4555	3.39295	32.1534	6.87491	32.128	0.218324	23.4266	2.87457	30.8775	0.209826
CDS.1571	95.0274	11.4846	97.0988	30.2708	99.3615	12.3308	69.8161	16.2076	97.9715	32.5057	67.0987	15.5768
CDS.1572	179.483	11.4854	231.906	39.8422	187.634	12.6223	247.399	15.7465	233.263	45.1148	237.77	15.1336
CDS.1573	36.5481	4.0794	33.7286	3.29522	38.2138	4.38957	48.5435	5.54981	33.7225	2.54662	46.6541	5.3338
CDS.1574	160.541	7.31019	178.78	6.53703	167.771	7.0879	101.831	18.3939	179.285	10.5532	97.8678	17.678
CDS.1575	1908.55	145.428	1866.61	59.151	1995.3	158.57	779.033	98.336	1871.68	101.065	748.711	94.5085
CDS.1576	1202.78	152.116	1464.94	52.3259	1257.66	163.131	584.229	123.267	1469.06	85.2326	561.489	118.469
CDS.1577	506.395	3.0663	509.409	57.7565	529.27	1.46163	415.325	48.6936	511.726	69.2787	399.159	46.7983
CDS.1578	305.357	29.3801	385.401	7.53511	319.258	31.759	336.371	7.27899	386.344	16.1798	323.279	6.99567
CDS.1579	190.604	6.7428	292.57	4.14947	199.241	7.70367	308.831	25.6193	293.25	10.7088	296.811	24.6221
CDS.1580	161.888	0.0839008	212.55	2.84192	169.204	0.644985	244.39	16.2269	212.914	1.91161	234.877	15.5953
CDS.1581	57.4217	1.18003	61.2132	0.0245822	60.0208	1.43103	68.6047	5.11993	61.3367	1.39526	65.9344	4.92065
CDS.1582	5849.54	993.636	4749.46	474.293	6117.32	1058.68	4388.53	536.3	4769.61	581.591	4217.72	515.425
CDS.1583	992.984	142.866	1033.01	95.87	1038.35	152.741	1248.29	84.9131	1037.23	119.193	1199.7	81.608
CDS.1584	511.309	7.93822	649.428	52.9654	534.389	6.53681	429.241	34.2872	651.918	67.6132	412.534	32.9527
CDS.1585	3015.53	410.505	8291.17	2073.39	3153.23	439.438	3193.22	134.024	8354.25	2263.2	3068.94	128.807
CDS.1586	280.188	28.8968	446.257	63.1459	292.95	31.1673	318.549	8.18855	448.567	73.2649	306.15	7.86983
CDS.1587	78.3455	6.43199	82.1679	9.3365	81.9083	6.99237	90.2003	4.65396	82.542	11.1951	86.6895	4.47282
CDS.1588	453.5	16.1687	723.193	116.987	474.051	18.4605	604.441	77.0874	727.265	133.415	580.915	74.087
CDS.1589	447.112	41.3738	654.796	31.0686	467.461	44.7828	641.692	69.6999	656.807	45.7926	616.716	66.987
CDS.1590	77.1016	7.63979	81.4916	3.61374	80.6124	8.25048	89.9131	10.7306	81.7362	5.44568	86.4135	10.313
CDS.1591	35.0492	1.86414	45.337	4.50027	36.6268	1.82773	30.7429	3.12417	45.3272	3.49416	29.5463	3.00257
CDS.1592	1.00506	0.207174	0.189825	0.189825	1.04977	0.213077	0.050893	0.050893	0.185956	0.185956	0.0489121	0.0489121
CDS.1593	256.613	8.46837	230.239	16.9501	268.181	7.9677	215.897	17.4086	231.081	22.1394	207.494	16.731
CDS.1594	112.092	14.1199	107.938	5.6348	117.206	15.1439	98.8495	0.0986078	108.281	8.06296	95.002	0.0947697
CDS.1595	46.0977	4.1466	44.9325	0.365077	48.1953	4.49268	49.2612	1.03434	45.0146	0.640278	47.3438	0.994079
CDS.1596	188.234	19.3473	200.817	12.6122	196.674	19.5737	187.892	23.1341	201.503	17.134	180.578	22.2337
CDS.1597	754.314	31.9386	929.807	166.459	788.513	35.9787	1054.73	157.866	935.401	187.612	1013.68	151.721
CDS.1598	477.897	12.6854	587.46	70.1133	499.451	11.6136	679.411	14.7271	590.209	83.4079	652.966	14.1539
CDS.1599	196.838	9.65887	136.244	6.53682	205.7	9.41777	252.473	21.8701	136.664	9.60059	242.646	21.0189
CDS.1600	196.154	22.3268	167.127	9.18418	205.096	24.0111	320.029	61.0741	167.668	12.9448	307.572	58.6969
CDS.1601	485.156	67.5733	521.565	13.3267	507.315	72.2972	726.304	112.71	522.911	25.0318	698.034	108.323
CDS.1602	237.69	32.2042	203.984	6.59752	248.543	34.4778	284.535	11.8164	204.246	2.04333	273.46	11.3565
CDS.1603	225.374	13.1662	363	11.9665	235.605	14.537	340.768	73.0676	363.997	20.1185	327.505	70.2236
CDS.1604	515.866	28.4082	593.101	5.36608	539.277	31.4679	604.828	86.9845	594.172	7.90332	581.287	83.5988
CDS.1605	162.205	9.14936	182.258	7.42225	169.567	10.1212	153.9	4.41515	182.79	11.5181	147.91	4.2433
CDS.1606	51.6777	4.4459	53.2659	1.78073	53.9979	4.46892	58.2453	3.46976	53.4127	2.97699	55.9783	3.33471
CDS.1607	310.84	21.3449	307.676	40.7858	324.961	23.3796	394.067	6.40684	309.207	47.7569	378.729	6.15747
CDS.1608	297.5	35.9892	482.325	11.7561	311.069	38.6398	414.229	63.8789	483.557	22.5795	398.106	61.3926
CDS.1609	178.039	29.9177	190.739	6.33163	186.188	31.8827	188.515	12.678	191.264	10.6152	181.178	12.1846
CDS.1610	25.2543	1.47408	32.9308	4.15054	26.4007	1.62764	63.2562	14.9699	32.904	3.42152	60.7941	14.3872
CDS.1611	34.9575	2.2506	40.9137	10.6395	36.5451	2.47265	37.1749	4.3579	41.2341	11.5769	35.7279	4.18828
CDS.1612	459.708	9.96746	569.506	279.714	480.449	8.8354	185.951	39.9411	576.912	293.028	178.713	38.3864
CDS.1613	79.5593	10.6283	107.221	6.11107	83.1183	10.8348	82.9462	10.1902	107.299	3.72255	79.7177	9.79354
CDS.1614	114.877	1.66927	100.06	29.5975	120.063	1.34925	105.367	20.7059	100.924	31.8973	101.266	19.9
CDS.1615	31.4799	1.70726	16.3076	2.92233	32.9084	1.89278	23.458	8.1532	16.2749	2.56306	22.545	7.83586
CDS.1616	42.7187	8.28119	18.0533	10.7071	44.6777	8.8025	16.7605	10.2273	17.8498	10.3243	16.1081	9.82925
CDS.1617	26.3632	7.85212	19.7589	5.24407	27.5276	8.11622	23.5863	2.31335	19.6812	4.81218	22.6682	2.22331
CDS.1618	14.1636	12.6211	33.0271	1.02997	14.7603	13.1427	19.4168	3.41044	33.0704	0.292527	18.661	3.2777
CDS.1619	26.0295	7.97929	13.6728	8.69403	27.1784	8.2503	16.6078	2.79321	13.5056	8.40534	15.9614	2.68449
CDS.1620	8.79229	4.34252	10.1039	0.279764	9.17469	4.5085	7.86162	0.141541	10.1305	0.506564	7.55562	0.136032
CDS.1621	5.09286	5.09286	5.31096	3.62097	5.30549	5.30549	3.13391	0.473143	5.24054	3.50932	3.01193	0.454727
CDS.1622	149.595	0.775218	201.632	18.6219	156.359	1.32523	185.491	22.1963	202.454	23.174	178.271	21.3324
CDS.1623	612.933	10.1024	746.564	114.085	640.668	12.6689	650.507	25.4291	750.618	131.03	625.187	24.4393
CDS.1624	201.863	33.7753	258.93	14.107	211.102	35.9966	237.205	38.1694	259.766	19.9331	227.972	36.6837
CDS.1625	134.261	18.3659	156.407	6.70838	140.392	19.6581	165.013	2.43749	156.57	3.21974	158.59	2.34261
CDS.1626	24.4348	2.62044	17.0556	0.922632	25.5301	2.65475	24.1822	3.48715	17.1105	1.30638	23.241	3.35142
CDS.1627	28.1876	2.08794	20.6459	1.31114	29.4543	2.08527	33.9651	2.40767	20.658	0.851492	32.6431	2.31396
CDS.1628	91.5708	5.88841	82.2711	11.2849	95.6888	5.83929	78.3247	2.57201	82.689	13.1497	75.2761	2.4719
CDS.1629	42.9955	2.46031	35.5373	0.722858	44.9301	2.42349	31.8814	2.23422	35.5924	0.0714085	30.6405	2.14726
CDS.1630	123.884	5.8214	114.075	4.49695	129.463	5.65802	95.8903	2.92038	114.405	7.06024	92.158	2.80671
CDS.1631	43.609	6.28831	47.6374	0.947976	45.5582	6.42238	43.8804	3.34829	47.7118	0.116772	42.1725	3.21796
CDS.1632	1170.16	118.593	1626.86	39.3135	1222.64	119.924	1668.57	164.52	1629.25	2.96516	1603.63	158.116
CDS.1633	730.186	24.7791	1027.56	162.501	763.1	23.3853	758.141	78.5281	1033.26	185.835	728.632	75.4715
CDS.1634	167.94	4.36179	193.918	24.3663	175.544	5.13704	205.417	19.2431	194.853	28.7573	197.422	18.4941
CDS.1635	565.04	118.491	459.25	5.39401	590.168	121.901	449.918	30.6869	460.051	4.87825	432.406	29.4925
CDS.1636	383.174	29.9506	464.33	50.9298	400.594	32.6232	532.217	5.00922	464.122	40.6352	511.502	4.81425
CDS.1637	81.2265	7.53928	81.8699	2.08955	84.8714	7.60038	121.075	14.3661	82.0811	3.9269	116.362	13.8069
CDS.1638	472.406	32.3998	826.956	81.2235	493.867	35.4903	635.204	108.045	830.436	99.903	610.481	103.84
CDS.1639	1.42393	1.42393	2.54906	0.703073	1.49318	1.49318	1.47751	1.47751	2.53844	0.647409	1.42	1.42
CDS.1640	380.17	131.344	1070.17	152.62	397.803	138.588	566.157	64.4714	1075.74	176.888	544.121	61.962
CDS.1641	18.4811	4.61659	18.6885	1.71459	19.3005	4.76161	15.4459	1.18929	18.7644	2.13648	14.8447	1.143
CDS.1642	32.639	0.311258	25.8383	2.6396	34.1151	0.437683	23.9508	1.06474	25.9493	3.22345	23.0185	1.02329
CDS.1643	30.4036	8.65641	110.162	13.6798	31.8074	9.15228	25.2618	3.8139	110.69	16.1739	24.2785	3.66545
CDS.1644	339.992	52.1218	601.207	92.7294	355.537	55.6478	401.118	7.61509	604.49	106.377	385.506	7.31869
CDS.1645	47.1119	2.05211	65.9341	5.90156	49.234	1.98267	64.4143	4.46085	66.1987	7.38975	61.9072	4.28723
CDS.1646	227.242	4.99874	227.343	37.5433	237.495	4.44237	222.839	0.930016	228.64	42.7092	214.165	0.893817
CDS.1647	608.625	37.2662	744.217	226.856	636.259	41.0455	312.784	64.2922	750.791	243.975	300.609	61.7897
CDS.1648	20.665	2.0876	9.30742	0.921072	21.5917	2.1108	14.7446	2.35257	9.30549	0.714518	14.1707	2.261
CDS.1649	114.774	18.4154	119.635	15.1473	119.898	18.8525	64.4937	10.5546	120.215	17.8565	61.9835	10.1438
CDS.1650	52.275	3.82816	23.2282	0.183284	54.6507	4.18112	35.554	3.17815	23.2708	0.336453	34.1701	3.05445
CDS.1651	28.228	0.250503	11.6099	4.08022	29.5046	0.358998	36.1457	12.039	11.5419	3.82845	34.7388	11.5704
CDS.1652	19.8198	2.22219	13.3811	2.06139	20.7078	2.25439	26.7545	3.33747	13.3619	1.76591	25.7132	3.20757
CDS.1653	169.165	0.306809	192.3	26.4973	176.809	0.261668	153.159	23.097	193.28	30.8563	147.198	22.198
CDS.1654	145.665	1.60501	259.929	70.0011	152.254	2.179	124.424	8.04823	258.883	64.3216	119.581	7.73498
CDS.1655	103.356	0.259759	89.4541	8.70656	108.027	0.627296	101.058	8.84539	89.4387	6.72107	97.1244	8.5011
CDS.1656	328.968	45.6061	477.423	112.84	343.678	46.5347	372.217	64.1402	475.855	102.376	357.729	61.6437
CDS.1657	128.11	1.44286	421.334	113.314	133.905	1.94908	152.218	27.5291	419.643	104.107	146.293	26.4575
CDS.1658	290.919	33.2367	407.461	78.1725	303.952	33.7373	192.076	18.1887	406.529	69.206	184.6	17.4807
CDS.1659	543.88	63.6366	1071.06	94.2445	568.679	68.3848	590.677	99.2975	1075.32	118.416	567.686	95.4325
CDS.1660	35.8913	5.75854	42.1722	10.675	37.5332	6.14234	29.7155	5.70603	42.0179	9.75216	28.5589	5.48393
CDS.1661	118.186	9.10021	225.498	49.1333	123.559	9.91832	228.114	59.056	227.051	54.2811	219.236	56.7574
CDS.1662	41.6153	6.82507	46.3158	1.33949	43.4726	6.99025	45.6299	0.913326	46.4388	2.37924	43.8538	0.877777
CDS.1663	269.872	81.718	618.957	186.296	282.349	86.3401	108.634	26.5669	624.371	200.529	104.406	25.5329
CDS.1664	7120.8	830.537	12687.2	1210.34	7445.47	892.585	6586.09	985.192	12739.7	1496.85	6329.74	946.846
CDS.1665	275.403	19.926	388.113	21.5447	287.918	21.7746	357.999	28.8404	389.375	30.2783	344.065	27.7179
CDS.1666	41.6771	0.0177477	41.1931	9.15712	43.5606	0.162021	58.4962	0.562631	41.0708	8.25315	56.2193	0.540732
CDS.1667	62.2774	4.66506	66.1721	4.29084	65.108	5.09028	87.196	1.02364	66.2089	2.81779	83.8021	0.983798
CDS.1668	117.553	11.8446	124.552	21.1629	122.906	12.7845	153.884	32.0499	124.328	18.4165	147.895	30.8025
CDS.1669	119.964	18.3113	158.813	2.52155	125.449	19.5518	153.541	26.7247	159.189	6.08262	147.565	25.6845
CDS.1670	62.9087	1.90275	68.2205	3.1245	65.7583	2.2053	64.5209	0.810229	68.4274	4.6583	62.0096	0.778693
CDS.1671	619.877	8.43718	670.766	0.35737	647.92	10.9524	575.846	19.428	672.12	15.3772	553.433	18.6718
CDS.1672	105.441	4.25425	157.123	10.7406	110.221	4.80949	94.5787	5.76246	157.679	14.2803	90.8974	5.53817
CDS.1673	10.4481	1.75018	8.65278	1.27995	10.9143	1.79331	12.4884	2.3061	8.6415	1.08877	12.0023	2.21634
CDS.1674	21.4064	5.62512	20.0474	5.1179	22.3545	5.80565	26.0721	0.698059	19.9731	4.67929	25.0573	0.670888
CDS.1675	10.4681	3.34845	10.9056	0.224597	10.9296	3.46374	14.708	1.96092	10.9326	0.469237	14.1356	1.8846
CDS.1676	17.3522	8.36111	9.82171	1.25104	18.1076	8.67924	13.3414	0.927043	9.81342	1.03364	12.8222	0.89096
CDS.1677	18.4827	1.90564	7.32651	2.40158	19.3114	1.92814	18.708	1.02937	7.28745	2.24235	17.9798	0.989309
CDS.1678	3.23299	0.725337	1.84935	0.667187	3.3766	0.746988	3.37615	0.69529	1.83812	0.627117	3.24474	0.668227
CDS.1679	17.3998	4.68226	12.5935	4.34992	18.17	4.83397	15.2747	0.853762	12.5213	4.07667	14.6802	0.820531
CDS.1680	52.6522	1.82519	29.2936	3.66875	55.0254	1.72643	45.7	10.9744	29.2703	3.0202	43.9212	10.5473
CDS.1681	9.75507	0.289191	3.20286	3.20286	10.1949	0.268679	14.8667	1.77065	3.13758	3.13758	14.2881	1.70173
CDS.1682	34.8992	5.00941	32.8323	2.63456	36.4591	5.11566	30.0608	2.96772	32.8392	1.9047	28.8908	2.85221
CDS.1683	19.0158	0.26653	19.7515	6.24614	19.8761	0.344036	22.6353	6.09547	19.9311	6.70094	21.7543	5.85822
CDS.1684	32.7841	2.58734	24.4627	1.34377	34.2746	2.81713	36.357	1.16104	24.4818	0.798719	34.9418	1.11585
CDS.1685	103.267	15.1903	113.14	9.94584	107.882	15.5214	84.9449	3.57084	113.59	12.4991	81.6386	3.43185
CDS.1686	78.3343	12.2234	54.9578	12.4854	81.8324	12.5062	53.2494	1.22288	54.7885	11.2799	51.1768	1.17528
CDS.1687	81.7999	12.9767	30.0029	6.31266	85.452	13.2816	71.9434	2.91687	29.9218	5.65354	69.1432	2.80334
CDS.1688	360.996	14.0427	62.3557	7.3367	377.359	15.9201	291.329	13.6521	62.6452	8.74764	279.99	13.1208
CDS.1689	146.323	5.85198	29.6672	0.731682	152.916	5.61273	96.8006	15.2109	29.7103	0.068872	93.0328	14.6188
CDS.1690	37.0733	5.51067	22.6934	8.3168	38.7298	5.63209	34.5265	4.43171	22.5527	7.82537	33.1827	4.25921
CDS.1691	84.543	11.279	56.3001	4.42238	88.4025	12.0797	106.216	0.36769	56.3141	3.17064	102.081	0.353379
CDS.1692	72.5563	1.06152	65.5139	5.16001	75.8317	0.859716	66.7292	11.8647	65.5299	3.70344	64.1319	11.4029
CDS.1693	50.2415	10.024	21.5895	9.44774	52.4776	10.3041	30.99	5.83718	21.4213	8.9833	29.7838	5.60998
CDS.1694	45.1087	5.11185	39.6309	12.1894	47.1649	5.49815	59.5849	0.707907	39.4375	11.3265	57.2657	0.680354
CDS.1695	15.7151	1.54615	22.1707	5.57955	16.42	1.56192	18.73	5.29255	22.0903	5.09433	18.0009	5.08655
CDS.1696	57.0381	16.071	92.2235	5.67382	59.5605	16.6009	54.9985	4.61801	92.2816	3.62023	52.8579	4.43827
CDS.1697	44.7127	6.55894	79.8349	3.03538	46.756	7.00928	45.6442	11.0982	80.0632	4.82907	43.8676	10.6662
CDS.1698	33.091	2.06393	23.3816	1.16171	34.5794	2.04329	21.9302	9.19786	23.4545	1.68758	21.0766	8.83985
CDS.1699	38.4311	4.46032	48.8284	8.72749	40.1833	4.79419	39.2472	13.7412	49.1218	9.83833	37.7195	13.2063
CDS.1700	1211.88	286.331	1267.34	86.7994	1265.67	295.099	933.283	145.359	1267.94	58.5966	896.957	139.702
CDS.1701	30.2884	1.67311	29.4221	0.359922	31.663	1.85299	26.6058	1.42561	29.4731	0.298147	25.5702	1.37012
CDS.1702	31.1455	4.7574	45.5781	3.07128	32.5367	4.86518	36.901	0.424366	45.6009	2.05691	35.4647	0.407848
CDS.1703	58.0422	9.51212	48.635	6.16088	60.6326	9.74219	32.6641	0.481717	48.5947	5.08426	31.3927	0.462967
CDS.1704	143.259	1.62163	129.541	20.4597	149.728	1.20175	157.036	1.82371	129.343	17.6003	150.924	1.75272
CDS.1705	949.174	167.325	910.935	342.564	991.494	171.62	834.906	261.948	905.093	322.855	802.41	251.752
CDS.1706	233.742	12.791	423.725	38.4823	244.262	12.5645	314.567	20.5436	423.714	29.072	302.324	19.744
CDS.1707	123.87	7.03359	264.817	28.9038	129.492	7.77788	166.205	23.3299	264.701	23.0323	159.736	22.4218
CDS.1708	7.21072	0.0282355	8.21377	0.840127	7.5367	0.0543342	6.92461	4.42083	8.21145	0.657899	6.65509	4.24876
CDS.1709	5.02698	1.74343	4.0528	1.25926	5.24817	1.80491	3.71186	0.162783	4.03274	1.17104	3.56738	0.156447
CDS.1710	245.978	14.0925	295.559	22.7995	257.046	13.8826	269.921	13.7179	296.663	29.4631	259.415	13.184
CDS.1711	205.643	5.40984	268.963	18.9231	214.918	4.94641	238.714	12.1087	269.926	24.9835	229.423	11.6374
CDS.1712	280.788	35.9176	138.931	0.677046	293.601	38.5074	189.842	13.4614	139.225	3.78923	182.452	12.9374
CDS.1713	664.317	16.4297	1180.78	84.8226	694.282	14.8853	501.655	69.6124	1181.25	58.554	482.13	66.9029
CDS.1714	21.5084	1.24177	17.4871	1.08685	22.4762	1.22385	25.1792	0.444189	17.4978	0.69748	24.1992	0.4269
CDS.1715	91.033	3.18745	100.856	7.32066	95.1361	3.01813	99.5915	16.4189	101.222	9.59362	95.7152	15.7798
CDS.1716	52.6944	8.15949	35.9624	0.436065	55.0478	8.34684	43.9478	5.61152	36.0443	1.24218	42.2372	5.3931
CDS.1717	56.6463	1.169	47.9045	2.86743	59.2104	1.41683	53.3307	1.57319	47.9365	1.80055	51.2549	1.51196
CDS.1718	92.9115	8.40452	82.407	3.6723	97.0815	8.4645	108.584	6.93973	82.6547	5.52485	104.358	6.66962
CDS.1719	380.531	27.8006	324.193	18.9257	397.824	30.367	441.424	38.765	324.42	11.7047	424.243	37.2562
CDS.1720	137.678	15.3441	146.907	11.7882	143.847	15.5636	132.359	1.52443	146.938	8.52248	127.207	1.4651
CDS.1721	48.1702	7.01692	44.9418	2.26893	50.3713	7.49986	53.1931	0.656464	45.0829	3.27978	51.1227	0.630913
CDS.1722	44.9188	1.08311	40.8195	0.640631	46.9526	1.28669	47.3681	3.55849	40.9158	1.55591	45.5244	3.41998
CDS.1723	278.99	50.76	329.427	18.9074	291.773	54.0144	227.284	20.0528	330.511	26.3215	218.438	19.2722
CDS.1724	190.226	19.7078	242.74	1.83284	198.755	19.9436	256.423	10.9932	243.268	7.27173	246.443	10.5653
CDS.1725	34.924	0.749716	36.9933	0.0583341	36.4997	0.663373	33.5997	3.76811	37.0689	0.886771	32.2919	3.62144
CDS.1726	74.4633	5.81122	98.5997	6.24534	77.8485	6.33018	72.7036	7.89783	98.9375	8.46563	69.8737	7.59043
CDS.1727	18.1841	1.09254	29.7604	2.23089	19.0097	1.20452	20.5121	1.88142	29.8701	2.90173	19.7137	1.80819
CDS.1728	17.877	7.83277	8.76877	2.89686	18.7119	8.24829	11.0057	2.11334	8.85124	3.09902	10.5774	2.03109
CDS.1729	56.9958	12.401	40.4404	2.64665	59.5289	12.7652	66.8997	6.94879	40.5809	3.55747	64.2958	6.67833
CDS.1730	46.0333	4.45143	32.7559	2.96833	48.129	4.81107	37.5858	5.34934	32.7552	2.24085	36.1229	5.14113
CDS.1731	341.687	80.9823	373.161	22.8036	357.407	85.8184	336.606	21.2237	374.421	31.2049	323.505	20.3976
CDS.1732	25.0808	2.19811	9.43805	2.13243	26.2067	2.21111	30.5284	4.90991	9.40926	1.92538	29.3402	4.7188
CDS.1733	35.7854	0.368959	25.1605	0.227836	37.404	0.508823	33.3639	1.81663	25.2161	0.791664	32.0653	1.74592
CDS.1734	653.699	43.5661	663.739	141.649	683.391	47.7853	669.864	59.9924	668.243	156.795	643.791	57.6574
CDS.1735	175.005	4.08138	141.575	22.9363	182.9	3.66339	168.481	1.62958	142.372	26.1523	161.924	1.56615
CDS.1736	1809.89	164.021	1758.33	338.351	1891.12	165.203	1684.53	99.485	1769.44	378.401	1618.96	95.6128
CDS.1737	163.374	11.1725	144.822	6.8316	170.719	11.115	177.344	5.48385	145.265	10.088	170.441	5.27041
CDS.1738	280.907	1.90025	324.547	41.7948	293.609	2.95314	521.575	47.5386	324.263	34.6117	501.274	45.6883
CDS.1739	212.202	17.3767	231.24	16.1119	221.852	18.8925	318.173	36.6482	232.065	21.3219	305.789	35.2217
CDS.1740	2579.89	229.963	2923.05	191.308	2695.69	231.475	4284.82	298.716	2933.2	257.143	4118.04	287.089
CDS.1741	53.6428	9.98892	61.0224	12.2403	56.1015	10.625	67.4793	11.765	61.419	13.6313	64.8528	11.3071
CDS.1742	66.3031	4.08969	59.7374	2.57114	69.2855	4.04627	67.2598	7.29126	59.9149	3.91388	64.6419	7.00747
CDS.1743	91.3188	6.21257	88.8919	0.512691	95.4671	6.8077	98.837	16.8216	89.0589	1.47666	94.99	16.1668
CDS.1744	103.427	14.0557	99.2284	4.97244	108.15	15.047	142.54	25.5867	99.3163	2.7606	136.992	24.5908
CDS.1745	65.3284	0.708023	62.6665	2.67186	68.2784	0.51513	69.7769	5.88934	62.7325	1.27405	67.061	5.66011
CDS.1746	420.383	76.1635	421.66	3.16711	439.644	81.0527	337.44	23.1778	422.577	12.6149	324.306	22.2757
CDS.1747	108.111	6.18539	125.822	6.64959	113.018	6.83709	125.465	3.8596	126.223	9.48023	120.581	3.70937
CDS.1748	255.949	13.5382	338.407	20.89	267.562	15.0312	273.333	13.2052	339.554	28.5093	262.694	12.6913
CDS.1749	58.8048	1.46077	63.1116	16.1592	61.4573	1.32435	77.451	8.14801	62.8765	14.7786	74.4364	7.83086
CDS.1750	522.906	138.973	617.811	20.531	546.06	143.454	735.7	20.2725	618.592	6.73878	707.065	19.4835
CDS.1751	50.9091	2.24606	38.4433	2.05476	53.2021	2.17231	44.0597	5.11654	38.4745	1.1981	42.3448	4.91739
CDS.1752	41.3465	4.9711	40.0621	0.676662	43.198	5.05343	40.2922	3.94601	40.1577	1.57505	38.7239	3.79242
CDS.1753	89.2058	22.344	85.6583	6.12456	93.3142	23.6609	71.7381	5.8016	85.9674	8.05484	68.9458	5.57578
CDS.1754	134.447	20.3305	85.2097	11.6028	140.593	21.7121	152.504	3.47009	85.121	9.71819	146.568	3.33502
CDS.1755	118.146	11.0329	146.652	24.3921	123.447	11.1248	95.6923	5.80251	147.493	27.7247	91.9677	5.57666
CDS.1756	42.794	1.09821	53.614	1.43266	44.7317	1.29516	36.7652	3.32242	53.7537	2.63601	35.3342	3.1931
CDS.1757	108.95	19.255	197.151	57.7819	113.808	19.7501	113.053	16.2955	196.254	53.4835	108.652	15.6612
CDS.1758	145.623	31.88	366.291	30.3857	152.314	33.8221	159.993	18.7863	367.707	38.6484	153.765	18.0551
CDS.1759	129.764	15.3435	833.841	28.4635	135.681	16.4837	243.816	78.3989	836.153	47.1912	234.326	75.3474
CDS.1760	198.756	21.9058	186.65	0.706545	207.814	23.58	216.07	7.24153	187.009	3.47134	207.66	6.95967
CDS.1761	217.778	27.4586	223.761	14.6596	227.525	27.9499	253.978	16.8125	224.538	19.6993	244.093	16.1581
CDS.1762	617.78	34.347	631.454	27.7646	645.581	33.7725	785.885	105.223	633.343	41.9593	755.297	101.127
CDS.1763	131.516	7.02598	121.614	3.65829	137.484	7.79625	157.011	10.7702	121.94	6.38869	150.9	10.351
CDS.1764	193.39	1.99146	241.802	25.5033	202.136	2.7472	178.208	3.15037	242.858	30.9688	171.272	3.02775
CDS.1765	303.159	83.1257	267.437	29.066	317.145	87.926	301.965	15.3397	268.624	35.1125	290.211	14.7426
CDS.1766	195.966	22.5246	199.821	2.13399	204.9	24.2172	187.923	5.20226	200.175	2.33594	180.609	4.99977
CDS.1767	413.506	88.8665	418.569	42.1386	432.499	94.3061	354.208	0.498337	420.353	51.5954	340.422	0.478941
CDS.1768	901.795	149.288	974.355	78.2874	943.064	159.14	893.501	94.7585	978.065	100.261	858.723	91.0702
CDS.1769	956.59	1.59019	796.749	88.0642	999.826	4.95508	1207.68	114.283	800.321	106.081	1160.67	109.834
CDS.1770	132.506	11.8582	100.612	0.562771	138.536	12.8502	140.326	15.1635	100.802	1.68891	134.865	14.5733
CDS.1771	66.465	0.431411	35.8246	4.63927	69.4702	0.679711	92.172	8.93723	35.7927	3.84643	88.5844	8.58937
CDS.1772	147.327	19.0579	87.6819	1.92863	153.92	19.412	220.746	39.5311	87.8147	0.0307867	212.154	37.9924
CDS.1773	763.378	145.41	931.945	45.1754	798.378	154.609	1103.94	189.129	934.828	66.1334	1060.97	181.767
CDS.1774	337.075	30.5857	382.455	11.8975	352.413	33.1283	435.225	59.2624	383.489	20.485	418.285	56.9557
CDS.1775	309.726	23.2961	292.985	6.41367	323.803	25.4151	320.568	11.1632	293.717	12.9868	308.09	10.7287
CDS.1776	104.63	2.63915	122.413	0.384561	109.349	2.39824	108.683	4.13807	122.65	2.35561	104.453	3.977
CDS.1777	172.786	10.459	202.28	30.2937	180.631	11.5265	154.941	6.73122	203.365	34.8838	148.91	6.46922
CDS.1778	148.294	5.70276	159.292	3.57052	154.976	5.44999	163.83	10.4193	159.692	7.1444	157.454	10.0138
CDS.1779	102.553	15.4134	67.9467	3.85541	107.135	15.757	85.5196	1.4013	68.1695	5.38455	82.191	1.34676
CDS.1780	382.925	18.5629	421.037	33.9645	400.294	20.72	339.639	49.6781	422.643	43.4601	326.419	47.7445
CDS.1781	156.495	3.86037	150.145	16.9453	163.555	3.49611	157.422	11.3997	150.826	20.3413	151.295	10.956
CDS.1782	193.863	11.6748	128.724	2.63256	202.584	11.535	179.11	11.2963	129.042	5.52012	172.138	10.8566
CDS.1783	84.3325	7.35778	47.5064	6.57551	88.1691	7.98061	46.7925	0.777647	47.4546	5.525	44.9712	0.747379
CDS.1784	37.1267	16.1047	29.8619	5.25842	38.7491	16.7047	27.0036	7.41227	29.8041	4.60034	25.9525	7.12377
CDS.1785	36.4123	9.31552	26.7472	7.20946	38.0258	9.61117	29.8897	9.88182	26.6395	6.62504	28.7263	9.49719
CDS.1786	13.876	4.36283	7.53432	1.36785	14.4881	4.51223	14.16	3.74043	7.51882	1.20189	13.6088	3.59484
CDS.1787	60.6857	10.5522	33.5803	5.94974	63.4646	11.238	48.8844	7.30107	33.7809	6.71359	46.9817	7.0169
CDS.1788	285.863	10.6914	259.859	70.112	298.819	12.1587	248.161	68.3066	261.95	76.0713	238.502	65.6479
CDS.1789	671.597	44.1105	594.267	121.213	702.1	48.4159	560.584	101.576	598.175	134.762	538.765	97.6227
CDS.1790	141.504	0.282331	139.492	0.0437505	147.898	0.19203	118.035	7.1239	139.773	3.16722	113.441	6.84662
CDS.1791	53.1691	16.4114	60.6152	10.0168	55.6285	17.3361	43.9362	6.47459	60.9612	11.3942	42.2261	6.22258
CDS.1792	166.199	23.4952	207.793	6.29196	173.791	25.1291	171.483	6.73863	208.351	10.9573	164.808	6.47634
CDS.1793	216.798	19.9302	250.451	10.0641	226.664	21.5772	208.99	2.63128	251.179	15.6922	200.855	2.52886
CDS.1794	603.429	17.8484	679.871	15.3172	630.761	20.7323	603.715	26.9342	681.579	30.571	580.217	25.8858
CDS.1795	14.1834	1.16057	10.3672	1.69207	14.8204	1.1642	23.1089	1.98647	10.4259	1.9276	22.2094	1.90915
CDS.1796	80.1421	0.556198	98.3962	10.3512	83.7659	0.857221	97.7751	20.1612	98.8256	12.5752	93.9694	19.3765
CDS.1797	224.866	37.3735	382.612	50.8492	235.157	39.8366	319.608	13.3541	384.519	59.5184	307.168	12.8343
CDS.1798	42.1804	0.165169	70.0843	13.4376	44.0872	0.317837	52.8101	18.4959	70.5259	15.0339	50.7546	17.776
CDS.1799	104.539	0.879365	125.066	13.411	109.266	1.27898	141.491	0.480574	125.617	16.2383	135.984	0.461869
CDS.1800	388.594	3.24605	642.407	72.2741	406.167	4.73047	446.523	11.4677	645.315	86.8034	429.143	11.0213
CDS.1801	65.8708	7.4621	61.1291	4.6903	68.822	7.57257	64.9655	8.39948	61.3568	6.06847	62.4369	8.07255
CDS.1802	1099.64	137.562	1411.72	134.693	1149.81	147.565	1252.11	200.541	1417.58	166.574	1203.38	192.736
CDS.1803	8.28786	0.525165	5.06686	0.61564	8.66061	0.520368	8.15266	1.75013	5.06324	0.503424	7.83534	1.68201
CDS.1804	4.95392	3.78022	4.09357	1.26774	5.16479	3.934	6.04821	2.3366	4.07341	1.17862	5.8128	2.24565
CDS.1805	35.4458	14.2748	16.6753	4.71155	36.9985	14.7979	28.5887	7.55991	16.6033	4.34764	27.476	7.26566
CDS.1806	60.7826	1.48312	52.6191	2.44093	63.5244	1.34091	69.2163	6.02251	52.7794	3.62403	66.5222	5.7881
CDS.1807	89.6786	1.1006	136.023	1.10718	93.7352	1.45905	127.137	39.2213	136.321	4.15512	122.188	37.6947
CDS.1808	112.513	3.51945	201.51	60.2097	117.586	3.29118	194.701	23.39	200.566	55.8186	187.123	22.4796
CDS.1809	64.9216	1.20888	108.052	19.4798	67.8597	1.487	124.269	5.12113	107.833	17.0996	119.432	4.92181
CDS.1810	49.6873	0.26316	69.344	3.63553	51.9337	0.446099	97.9299	1.41091	69.4018	2.09014	94.1182	1.35599
CDS.1811	27.075	7.1499	17.9868	3.54359	28.274	7.37982	28.6867	1.26851	17.9435	3.14797	27.5702	1.21913
CDS.1812	10.3295	2.97414	7.98695	0.753995	10.7861	3.07299	10.7841	1.08814	8.01987	0.934346	10.3644	1.04578
CDS.1813	1.86658	0.340947	1.24002	0.0785433	1.94977	0.34993	0.916928	0.138433	1.24427	0.106466	0.881239	0.133045
CDS.1814	81.9058	4.64226	62.1903	0.111802	85.6234	5.13402	74.3218	7.98788	62.3177	1.50453	71.429	7.67697
CDS.1815	60.814	9.39439	61.4245	7.7929	63.53	9.6096	58.1869	1.92231	61.3733	6.43319	55.9222	1.84749
CDS.1816	131.52	7.77519	176.324	21.6581	137.491	8.57933	124.53	0.318891	177.163	25.6497	119.683	0.306479
CDS.1817	121.621	30.7471	184.281	10.5767	127.223	32.5553	118.87	10.0726	184.887	14.7242	114.243	9.68055
CDS.1818	213.917	15.7787	255.744	6.26735	223.639	17.2282	228.796	23.4373	256.398	12.0063	219.89	22.525
CDS.1819	26.7003	2.30844	14.5414	2.62914	27.899	2.32085	31.93	5.58021	14.5118	2.30882	30.6872	5.36301
CDS.1820	27.6207	13.924	26.8687	2.44688	28.9169	14.6483	21.3283	5.22762	26.9774	3.05341	20.4982	5.02415
CDS.1821	117.888	3.37624	76.9044	13.9635	123.204	3.123	207.744	26.4171	77.3714	15.7135	199.658	25.3889
CDS.1822	246.644	13.4763	297.675	9.34898	257.745	13.2362	259.194	3.47327	298.482	16.033	249.106	3.33808
CDS.1823	112.326	8.73747	191.849	9.39165	117.372	8.74566	150.185	24.2942	192.444	13.7062	144.34	23.3486
CDS.1824	2972.1	279.204	4575.69	1499.15	3107.38	302.054	2687.27	562.428	4618.45	1604.61	2582.67	540.536
CDS.1825	353.34	16.7756	538.426	71.5198	369.251	16.3174	340.464	17.4957	541.108	83.7193	327.212	16.8147
CDS.1826	13.8069	1.81269	14.1274	0.126156	14.4246	1.84708	16.2682	0.0492632	14.1586	0.442738	15.635	0.0473458
CDS.1827	87.5854	14.1037	83.3462	12.4973	91.5921	15.0426	200.514	104.659	83.2338	10.6562	192.71	100.585
CDS.1828	10.9653	2.25693	7.9369	1.43502	11.4686	2.39667	23.9462	6.96251	7.92071	1.26018	23.0142	6.69151
CDS.1829	54.3571	5.34108	28.9075	7.90938	56.832	5.76958	66.0573	17.1756	28.7885	7.27799	63.4862	16.5071
CDS.1830	37.6795	1.1549	33.9382	2.77186	39.3863	1.3368	35.0483	0.125476	34.0684	3.53733	33.6842	0.120592
CDS.1831	71.9789	1.58473	74.0077	10.4918	75.2264	1.40856	56.0257	4.17426	74.3912	12.17	53.845	4.01179
CDS.1832	322.907	22.0247	292.272	10.0083	337.424	21.9084	312.606	7.19906	293.083	16.5727	300.439	6.91886
CDS.1833	60.516	3.45522	66.3009	12.7134	63.239	3.40305	69.4745	8.24649	66.1493	11.2544	66.7704	7.92551
CDS.1834	85.3393	1.42673	82.4148	0.0112885	89.1911	1.19743	92.0488	6.65227	82.58	1.83404	88.466	6.39335
CDS.1835	70.7445	10.8149	65.829	0.91503	73.9044	11.0602	63.5403	3.99677	65.9817	2.39085	61.0671	3.84121
CDS.1836	76.1924	5.12782	65.8153	1.4619	79.6534	5.62185	66.2225	2.61391	65.9802	2.93851	63.645	2.51217
CDS.1837	59.6772	9.86562	47.2349	2.72976	62.3402	10.106	53.0599	5.33196	47.2686	1.6776	50.9947	5.12443
CDS.1838	140.398	11.3818	94.4206	22.3059	146.704	11.4128	83.4081	5.80169	94.1108	20.2365	80.1616	5.57588
CDS.1839	111.046	6.31283	70.3533	7.99041	116.043	6.21586	52.2572	5.02853	70.3156	6.43116	50.2232	4.83281
CDS.1840	173.846	24.5282	82.6704	8.84886	181.618	25.0383	66.8135	11.4674	82.6383	7.01555	64.213	11.021
CDS.1841	185.546	25.4803	157.093	19.3458	194.019	27.2706	99.1547	20.1884	156.976	15.8671	95.2954	19.4026
CDS.1842	510.285	42.0646	544.5	30.2388	533.202	42.209	312.012	33.402	546.27	42.4914	299.867	32.1019
CDS.1843	243.666	38.7217	182.218	38.2306	254.544	39.6329	187.407	11.986	181.728	34.2273	180.113	11.5195
CDS.1844	40.8614	4.81356	21.4552	9.14053	42.6915	4.89043	51.8033	24.5083	21.2936	8.67848	49.787	23.5544
CDS.1845	10.773	3.39358	12.7337	4.16303	11.2716	3.58403	13.9173	1.50428	12.666	3.88627	13.3756	1.44573
CDS.1846	144.495	2.03276	93.8434	4.38311	151.018	1.62721	118.58	8.84278	94.13	6.49317	113.965	8.49859
CDS.1847	231.389	18.1163	265.383	2.28301	241.908	19.7315	234.006	23.3933	265.865	3.65462	224.898	22.4828
CDS.1848	49.9287	3.52317	38.0335	10.6424	52.1972	3.85427	55.0508	4.00515	37.8715	9.81214	52.9081	3.84926
CDS.1849	83.4939	5.89166	72.7715	10.7223	87.2875	6.44535	90.8146	20.1333	72.6775	9.11435	87.2799	19.3496
CDS.1850	40.4563	1.09916	27.8771	9.5114	42.2884	1.2881	50.0576	0.90124	27.7201	8.9063	48.1093	0.866162
CDS.1851	116.069	7.72203	85.5957	2.18165	121.341	8.47058	92.9939	1.40106	85.7187	0.269452	89.3743	1.34653
CDS.1852	367.376	43.8697	312.982	46.4196	383.828	44.5876	367.28	6.6038	314.65	53.5208	352.984	6.34676
CDS.1853	38.6859	3.68988	43.7303	5.51905	40.4215	3.72347	30.3719	3.93357	43.9417	6.5093	29.1897	3.78046
CDS.1854	103.216	5.26185	115.544	5.44543	107.863	5.14433	82.5611	2.27234	115.898	8.04351	79.3476	2.1839
CDS.1855	246.269	14.8813	157.11	21.0374	257.348	14.7061	274.19	20.4565	157.896	24.5975	263.518	19.6603
CDS.1856	78.8476	14.6256	54.8422	8.82559	82.3606	15.0151	106.552	3.32731	55.1499	10.0713	102.404	3.1978
CDS.1857	52.7524	3.40665	41.6053	8.12757	55.1247	3.37901	59.7203	8.25249	41.5068	7.21231	57.3958	7.93128
CDS.1858	96.6601	23.4295	73.1062	14.6499	100.948	24.1556	119.538	0.86885	72.925	13.0424	114.886	0.835032
CDS.1859	15.9815	2.09819	8.67701	7.17715	16.6965	2.138	33.927	0.313772	8.53373	6.99727	32.6065	0.301559
CDS.1860	455.652	65.2836	304.717	6.20145	476.469	69.8025	618.566	21.574	305.467	13.0368	594.49	20.7343
CDS.1861	2.54749	0.414876	4.05244	2.11713	2.66119	0.424856	5.93693	2.98646	4.01317	2.03064	5.70585	2.87022
CDS.1862	1.91734	0.853488	0.809919	0.809919	2.00105	0.88546	1.99654	1.26061	0.79341	0.79341	1.91883	1.21155
CDS.1863	116.479	6.9924	86.8527	13.3822	121.718	6.90744	86.8059	13.4111	87.3268	15.3538	83.4272	12.8891
CDS.1864	214.493	10.8718	233.87	36.2457	224.15	10.6247	237.626	18.1773	235.151	41.5551	228.377	17.4698
CDS.1865	163.45	12.3246	125.53	9.9267	170.794	12.3189	162.584	30.4917	126.004	12.7574	156.256	29.3049
CDS.1866	183.233	37.5845	164.863	12.3302	191.385	38.6523	198.054	4.1965	165.47	16.0464	190.345	4.03317
CDS.1867	376.799	15.2265	406.169	21.5116	393.775	14.6175	475.416	87.4461	406.503	12.4602	456.912	84.0424
CDS.1868	129.724	16.8825	192.958	7.64891	135.644	18.0921	187.049	23.409	193.517	11.9848	179.769	22.4978
CDS.1869	58.9112	5.87749	81.993	8.19958	61.5938	6.34591	81.8557	12.9017	81.974	6.38013	78.6696	12.3996
CDS.1870	7.0351	1.89314	6.8245	0.952586	7.34652	1.95447	6.30703	1.56442	6.85953	1.10731	6.06154	1.50353
CDS.1871	451.866	6.37339	571.458	125.538	472.309	8.21696	459.186	63.108	575.417	138.586	441.313	60.6517
CDS.1872	128.82	17.5953	91.8166	2.33305	134.702	18.8339	170.072	27.9146	91.9487	0.281861	163.453	26.8281
CDS.1873	46.5405	4.87577	28.965	11.0244	48.627	4.9359	59.408	6.49962	28.7763	10.398	57.0956	6.24664
CDS.1874	32.542	12.6571	33.0013	1.12917	33.9691	13.1171	24.3754	6.61841	33.0423	0.392498	23.4267	6.36081
CDS.1875	27.1833	0.738954	39.1804	5.98934	28.4093	0.678772	21.5806	6.50131	39.3932	6.87866	20.7406	6.24826
CDS.1876	775.311	1.44566	570.141	43.1373	810.344	1.15798	597.31	8.26272	572.252	55.99	574.061	7.94111
CDS.1877	25.7833	1.80815	14.374	1.54383	26.9423	1.80111	19.8151	3.23024	14.3683	1.22508	19.0438	3.10451
CDS.1878	66.3057	1.31469	56.7375	13.4201	69.2977	1.14585	45.7892	1.18143	57.1519	14.7175	44.007	1.13544
CDS.1879	12.3208	2.30827	9.60774	3.59244	12.8697	2.37017	17.6308	2.30323	9.54659	3.38453	16.9445	2.21359
CDS.1880	176.224	7.00013	295.395	0.666026	184.212	7.92313	243.712	1.09445	296.003	7.28156	234.226	1.05185
CDS.1881	540.523	22.7923	992.462	101.916	564.873	21.9616	849.202	105.842	992.172	79.8984	816.149	101.722
CDS.1882	420.14	84.1827	606.655	50.1137	439.417	89.4335	490.135	29.8913	608.995	63.798	471.058	28.7279
CDS.1883	17.5981	3.6275	18.0299	0.0817418	18.3809	3.73086	23.8921	8.18778	18.0679	0.485614	22.9621	7.86909
CDS.1884	194.868	1.68339	338.22	4.49955	203.68	2.43029	271.691	17.312	339	12.0817	261.116	16.6381
CDS.1885	71.4052	2.19349	118.113	0.910601	74.6246	2.04681	63.6077	3.10894	118.329	1.73224	61.1319	2.98793
CDS.1886	256.526	14.5998	489.096	55.1251	268.169	16.1426	296.401	48.2144	488.843	44.2844	284.864	46.3378
CDS.1887	21.5	2.98891	44.1301	3.86559	22.4613	3.04997	29.6677	4.47908	44.3053	4.86147	28.513	4.30475
CDS.1888	491.718	31.0762	689.697	76.7632	514.047	34.1733	789.598	120.374	692.801	92.3604	758.865	115.689
CDS.1889	291.039	21.2521	466.097	111.69	304.266	23.2144	271.496	1.86607	469.534	122.351	260.929	1.79344
CDS.1890	155.674	18.9368	208.624	32.6148	162.774	20.3285	116.444	4.80305	209.773	37.3516	111.911	4.6161
CDS.1891	202.878	30.266	244.05	24.1745	211.943	30.9354	233.45	50.2237	245.081	29.6876	224.364	48.2688
CDS.1892	88.9454	23.7305	111.358	5.15316	93.0468	25.1092	110.448	16.6749	111.697	7.65694	106.149	16.0258
CDS.1893	415.52	96.1757	738.496	51.7096	434.63	101.953	429.446	56.2263	741.137	68.3491	412.731	54.0378
CDS.1894	240.091	29.1611	310.038	12.4505	251.041	31.3055	331.496	43.3821	310.381	5.53342	318.593	41.6935
CDS.1895	305.83	7.38672	293.265	25.0742	319.626	6.66774	380.904	26.805	294.415	31.691	366.078	25.7617
CDS.1896	10123.3	2641.51	20801.7	1440.37	10589.9	2795.73	17409.4	2316.18	20875.7	1909.04	16731.8	2226.02
CDS.1897	1101.34	55.2826	1632.91	114.281	1151.31	61.5723	1199.91	169.014	1638.75	151.073	1153.2	162.436
CDS.1898	206.107	1.17022	160.434	3.66888	215.426	1.93262	260.887	17.0043	160.838	7.26854	250.733	16.3424
CDS.1899	150.977	2.95667	195.673	12.0982	157.811	3.61002	157.55	11.9765	196.337	16.5038	151.417	11.5103
CDS.1900	66.9929	3.71873	64.0813	2.45824	70.0077	3.65617	62.4047	9.55471	64.265	3.89802	59.9757	9.18282
CDS.1901	18.9869	1.53442	13.5597	2.70096	19.8502	1.66912	19.6424	0.232074	13.5265	2.40277	18.8779	0.223041
CDS.1902	168.804	20.5139	210.05	15.4758	176.503	22.0221	180.539	19.1031	210.818	20.2101	173.512	18.3595
CDS.1903	376.363	14.4062	507.64	179.442	393.323	13.7616	390.898	112.312	512.677	191.169	375.684	107.941
CDS.1904	184.523	7.40236	224.536	6.81042	192.836	7.10168	186.586	53.3939	225.139	11.8517	179.323	51.3157
CDS.1905	600.949	6.00536	738.378	16.3438	628.087	4.20801	673.458	247.136	739.495	0.156479	647.245	237.517
CDS.1906	259.635	13.8324	327.246	5.77337	271.321	13.5638	250.673	66.0943	328.032	13.1124	240.916	63.5217
CDS.1907	896.019	112.935	1196.21	8.62627	936.902	121.123	928.774	292.397	1198.42	18.1409	892.623	281.016
CDS.1908	412.265	30.3608	466.248	45.843	431.001	33.1521	488.818	175.296	466.158	35.4953	469.792	168.473
CDS.1909	430.986	16.1658	510.553	3.86272	450.408	15.4127	581.996	205.88	511.492	7.56136	559.343	197.866
CDS.1910	358.161	34.5732	495.593	20.5003	374.467	37.3686	525.225	155.692	496.129	9.44465	504.782	149.632
CDS.1911	629.645	7.64564	732.144	54.9626	658.075	5.82364	900.567	191.051	732.383	38.6795	865.515	183.615
CDS.1912	859.433	37.5108	840.387	23.5368	898.144	36.2474	1280.18	259.713	841.547	4.76692	1230.35	249.605
CDS.1913	259.454	11.3331	140.135	5.55215	271.218	12.7385	341.248	67.1297	140.292	2.42554	327.965	64.5168
CDS.1914	144.557	9.54549	141.108	21.8217	151.122	10.4745	151.88	8.99543	141.88	25.0251	145.969	8.64531
CDS.1915	218.222	14.3233	224.466	59.7588	228.133	15.7218	227.872	25.392	226.255	64.9048	219.003	24.4037
CDS.1916	16.872	4.90617	14.6841	3.09631	17.6176	5.06981	18.2593	3.00096	14.6442	2.77373	17.5486	2.88415
CDS.1917	64.004	7.28572	47.257	4.50665	66.8715	7.39465	59.6982	11.2888	47.4528	5.57383	57.3746	10.8495
CDS.1918	27.2854	4.39541	22.1337	2.99559	28.5034	4.50012	22.2438	3.65582	22.111	2.50601	21.378	3.51352
CDS.1919	22.1188	5.3074	9.7248	2.30031	23.1002	5.47112	16.1643	5.04617	9.69282	2.08718	15.5352	4.84976
CDS.1920	18.4236	14.9309	5.45282	3.18887	19.2048	15.5423	18.5156	6.43539	5.39236	3.07318	17.7949	6.1849
CDS.1921	28.9366	7.18133	17.6548	1.45008	30.2196	7.40626	26.4454	7.8319	17.6578	1.05768	25.4161	7.52706
CDS.1922	29.549	3.13435	27.9193	4.16774	30.8736	3.17428	24.1456	4.72224	28.0687	4.80125	23.2058	4.53844
CDS.1923	15.3546	3.59174	6.01747	3.40901	16.0362	3.70121	12.1839	4.79634	5.95322	3.28112	11.7096	4.60966
CDS.1924	15.3332	4.49975	9.7173	4.98489	16.0107	4.65032	18.267	3.60477	9.62519	4.77732	17.556	3.46446
CDS.1925	25.3771	8.2678	15.049	6.76468	26.4955	8.55408	20.5668	5.30908	14.9278	6.4413	19.7663	5.10244
CDS.1926	32.7461	5.4734	22.2362	5.39314	34.2071	5.60803	30.7354	6.52162	22.1601	4.90608	29.5391	6.26779
CDS.1927	18.6607	1.94469	16.7356	0.751589	19.5107	2.09681	13.2344	0.382624	16.7523	0.378371	12.7193	0.367731
CDS.1928	16.8555	4.40411	20.3409	1.77752	17.6021	4.54512	20.3582	0.0265437	20.3419	1.32564	19.5658	0.0255105
CDS.1929	20.8373	1.33755	19.1819	2.98154	21.7744	1.32626	15.3728	0.743851	19.1536	2.55803	14.7744	0.714898
CDS.1930	18.627	2.06615	20.2281	0.137945	19.4617	2.0954	18.3303	6.23183	20.2718	0.591151	17.6168	5.98927
CDS.1931	34.6448	2.01076	44.4408	1.17768	36.2036	1.98237	21.8087	1.14712	44.5036	0.184972	20.9598	1.10247
CDS.1932	47.6774	4.55673	48.6599	0.664171	49.8478	4.92679	59.0548	2.76332	48.7427	0.424042	56.7563	2.65577
CDS.1933	28.1683	3.23225	28.1885	1.08076	29.4301	3.28136	32.018	0.150062	28.2693	1.7141	30.7717	0.144221
CDS.1934	94.8008	6.91355	95.2443	8.06461	99.109	7.55234	112.178	21.0413	95.255	5.94818	107.812	20.2223
CDS.1935	111.869	17.6413	164.8	12.5946	116.986	18.8237	126.295	12.8102	165.413	16.3099	121.379	12.3116
CDS.1936	32.3985	2.705	25.9821	0.591841	33.8534	2.71571	30.3927	6.53656	26.021	0.0112631	29.2097	6.28214
CDS.1937	73.1384	4.81592	93.5364	16.6677	76.4603	5.28534	110.538	7.24105	94.0974	18.7956	106.236	6.95921
CDS.1938	7963.11	540.403	14659.5	2047.75	8324.85	592.238	8224.59	652.251	14734.8	2380.1	7904.46	626.863
CDS.1939	341.89	27.5074	668.617	75.7976	357.435	29.9275	353.996	15.3367	671.656	90.9208	340.217	14.7398
CDS.1940	108.546	9.36288	106.946	5.32122	113.484	10.1597	98.6951	0.438459	107.28	7.72654	94.8536	0.421393
CDS.1941	125.431	7.41077	156.066	14.2755	131.125	8.17747	161.285	12.6409	156.699	17.7987	155.007	12.1489
CDS.1942	284.673	22.9244	274.69	14.456	297.459	22.9805	285.209	45.6562	275.565	20.6356	274.108	43.8791
CDS.1943	0	0	0	0	0	0	0.363298	0.363298	0	0	0.349157	0.349157
CDS.1944	101.489	18.8588	107.105	3.70638	106.141	20.0605	97.1255	14.0559	107.403	6.11203	93.3451	13.5088
CDS.1945	123.166	6.48397	78.4116	3.45204	128.71	6.353	90.1009	8.16708	78.4918	1.70325	86.5939	7.84919
CDS.1946	215.575	19.9528	239.551	10.4904	225.386	21.5966	169.624	10.9923	240.267	15.8752	163.021	10.5644
CDS.1947	188.39	24.9578	169.356	14.6956	196.99	26.7343	134.842	10.0465	170.025	18.5172	129.593	9.65548
CDS.1948	107.528	7.85266	69.9953	18.202	112.36	7.83739	83.4358	7.95065	70.5434	19.8058	80.1883	7.64119
CDS.1949	241.316	16.5162	351.088	59.5896	252.279	18.0933	453.687	64.6126	353.127	67.5705	436.028	62.0977
CDS.1950	247.155	20.3311	301.154	65.6561	258.395	22.1008	313.098	10.6799	303.229	72.5311	300.911	10.2642
CDS.1951	1215.28	296.814	2787.58	795.36	1271.22	314.412	928.601	77.9355	2810.98	859.374	892.458	74.902
CDS.1952	3990.91	1500.29	8774.7	2319.51	4176.44	1581.83	2301.3	450.359	8844.25	2520.64	2211.73	432.83
CDS.1953	172.584	33.0396	167.107	4.35256	180.27	33.9386	141.492	21.3618	167.345	0.619587	135.985	20.5303
CDS.1954	66.698	1.35092	58.6586	6.89022	69.7169	1.64158	74.782	5.89286	58.6222	5.59062	71.8713	5.66349
CDS.1955	74.2295	0.0738017	64.6494	5.91968	77.5839	0.178395	66.7342	4.42643	64.6466	4.484	64.1367	4.25414
CDS.1956	108.896	18.7266	131.13	0.458805	113.882	19.9478	114.608	11.0567	131.383	2.47642	110.147	10.6263
CDS.1957	96.1116	1.03613	123.718	1.08012	100.459	1.41381	135.402	6.33379	123.991	3.85246	130.131	6.08726
CDS.1958	460.771	49.285	532.549	81.9053	481.425	49.9261	420.551	24.4007	535.452	93.9941	404.182	23.4509
CDS.1959	139.718	11.9224	154.06	27.6949	146.073	12.9422	82.907	18.1729	154.99	31.2	79.68	17.4656
CDS.1960	340.659	5.06233	449.943	30.0146	356.072	6.46381	198.311	65.7879	451.518	40.1495	190.592	63.2273
CDS.1961	184.677	14.7775	255.672	33.2324	193.074	16.081	117.468	39.0313	256.929	39.0239	112.896	37.5121
CDS.1962	126.871	8.81976	190.018	38.1096	132.635	9.6551	88.2088	38.609	191.253	42.4409	84.7755	37.1062
CDS.1963	307.084	17.97	444.817	79.5367	321.024	19.8393	193.584	77.698	447.491	89.6563	186.049	74.6738
CDS.1964	40.7073	10.7194	29.9215	1.36405	42.51	11.0637	39.5578	3.70367	29.951	0.696812	38.0181	3.55951
CDS.1965	94.7595	10.2131	90.065	0.0387528	99.0772	11.0008	94.6438	4.05853	90.2467	2.05548	90.96	3.90056
CDS.1966	316.849	44.8122	287.658	7.3894	331.323	47.9281	378.19	31.9145	288.401	13.8452	363.47	30.6723
CDS.1967	51.7045	8.34964	49.8954	0.942184	54.0124	8.54899	67.4175	5.41411	50.0167	2.06129	64.7935	5.20338
CDS.1968	142.15	13.1371	151.288	14.8639	148.619	14.2202	167.445	13.4267	151.925	18.2812	160.927	12.9041
CDS.1969	726.057	123.66	1421.91	201.305	759.295	131.748	656.446	84.319	1429.27	233.547	630.896	81.0371
CDS.1970	147.774	24.6949	182.331	26.6255	154.537	26.3197	182.416	6.26843	183.294	30.7616	175.316	6.02445
CDS.1971	41.1738	6.57651	28.5355	0.16744	43.012	6.73198	41.3268	0.620689	28.5891	0.471165	39.7183	0.59653
CDS.1972	30.1718	2.84097	25.1639	2.22724	31.5256	2.86549	28.806	1.0404	25.1645	1.66826	27.6848	0.9999
CDS.1973	12.6487	3.83799	11.3707	0.495168	13.2071	3.9679	13.9949	0.976842	11.4046	0.750764	13.4502	0.938821
CDS.1974	29.2945	0.628443	34.0011	1.74238	30.6163	0.555998	35.9801	1.55411	34.0303	0.984559	34.5796	1.49362
CDS.1975	25.6462	2.47144	25.4568	0.855023	26.7968	2.49485	27.9537	0.471644	25.527	1.42674	26.8657	0.453286
CDS.1976	13.7165	2.19006	11.6204	0.134387	14.3288	2.24182	15.3751	1.39193	11.6407	0.125535	14.7767	1.33775
CDS.1977	31.3328	0.77996	31.7986	1.79156	32.7516	0.923071	29.9238	4.24068	31.9026	2.50717	28.7591	4.07562
CDS.1978	35464.9	4768.47	56806.4	6033.23	37084.1	5106.06	41269.7	5033.6	57055.5	7317.3	39663.3	4837.68
CDS.1979	232.335	59.1218	398.525	87.3917	243.039	62.5935	285.706	2.04471	401.282	96.4906	274.586	1.96513
CDS.1980	383.654	32.9184	500.21	68.1606	400.879	33.0853	442.846	19.6521	502.74	79.4977	425.609	18.8872
CDS.1981	309.606	5.7456	419.237	3.27273	323.579	4.93946	377.02	6.15647	420.152	12.6665	362.345	5.91684
CDS.1982	421.118	28.3738	500.458	37.9966	440.248	31.1058	453.964	6.38667	502.313	49.2787	436.295	6.13809
CDS.1983	230.829	20.2839	274.771	18.7283	241.331	21.9952	292.918	4.64215	274.903	12.6135	281.517	4.46147
CDS.1984	45.3893	5.51021	95.6762	6.16652	47.4216	5.60298	40.6999	3.64346	95.7303	4.03661	39.1157	3.50165
CDS.1985	117.278	7.52628	270.436	14.4862	122.604	8.27014	99.7909	11.7514	271.303	20.5707	95.9068	11.294
CDS.1986	1141.81	480.556	2927.59	254.037	1195.07	506.204	910.447	109.063	2939.16	320.099	875.01	104.818
CDS.1987	157.254	7.65881	143.92	6.06662	164.334	7.46359	205.523	33.0831	144.345	9.30133	197.523	31.7954
CDS.1988	86.7273	0.633586	58.8671	2.96411	90.6489	0.960775	66.8454	3.71311	59.0517	4.28816	64.2436	3.56858
CDS.1989	1033.62	81.4547	1359.75	141.744	1080.61	88.6941	1094.49	179.506	1365.65	172.474	1051.89	172.519
CDS.1990	48.4377	2.03261	44.0732	9.69607	50.6198	1.95772	68.3284	0.282668	43.9446	8.7287	65.6689	0.271666
CDS.1991	372.125	42.1272	774.851	44.3964	389.087	45.3121	480.9	8.61327	777.401	61.8353	462.182	8.27802
CDS.1992	4.89261	4.03562	4.11315	0.780112	5.09983	4.20116	8.57131	3.23587	4.10394	0.689581	8.23769	3.10992
CDS.1993	23.0931	3.03187	15.6814	4.45087	24.1263	3.08939	24.4914	2.7291	15.6132	4.10869	23.5381	2.62288
CDS.1994	36.5129	2.90201	28.7	6.91336	38.153	2.90747	37.9589	5.68603	28.6029	6.28461	36.4815	5.46471
[truncated: 1,433 more rows]

## Sheet: Differential expression
SUC vs GLYC												GLUCOSE VS GLYCEROL												GLUCOSE VS SUCROSE
Sucrose high						Glycerol high						Glucose high						Glycerol high						Glucose high							Sucrose high
Consensus		Non-consensus high - proteins		Non-consensus high - RNA		Consensus		Non-consensus high - proteins		Non-consensus high - RNA		Consensus		Non-consensus high - proteins		Non-consensus high - RNA		Consensus		Non-consensus high - proteins		Non-consensus high - RNA		Consensus		Non-consensus high - proteins		Non-consensus high - RNA		Consensus		Non-consensus high - proteins		Non-consensus high - RNA
CDS.2190	Aspartate ammonia-lyase (EC 4.3.1.1)	CDS.2339	Ferrous iron transport protein B	CDS.3235	Nitrite reductase [NAD(P)H] large subunit (EC 1.7.1.4)	CDS.2407	CoA-acylating propionaldehyde dehydrogenase	CDS.1130	FRAMESHIFT CORRECTED***Dihydroxyacetone kinase, ATP-dependent (EC 2.7.1.29)-	CDS.967	3-oxoacyl-[acyl-carrier-protein] synthase, KASII (EC 2.3.1.179)	CDS.2190	Aspartate ammonia-lyase (EC 4.3.1.1)	CDS.3133	Alpha-glucosidase (EC 3.2.1.20)	CDS.2391	Transcriptional regulator, TetR family	CDS.2407	CoA-acylating propionaldehyde dehydrogenase	CDS.1130	FRAMESHIFT CORRECTED***Dihydroxyacetone kinase, ATP-dependent (EC 2.7.1.29)-	CDS.1759	Activator of (R)-2-hydroxyglutaryl-CoA dehydratase	CDS.883	ABC transporter, ATP-binding protein	CDS.1719	Proteasome subunit beta (EC 3.4.25.1), bacterial	CDS.193	Glycosyltransferase	CDS.1397	PTS system, mannitol-specific IIB component (EC 2.7.1.69) / PTS system, mannitol-specific IIC component (EC 2.7.1.69)	CDS.2224	Pyrophosphate-energized proton pump (EC 3.6.1.1)	CDS.482	1-phosphofructokinase (EC 2.7.1.56)
CDS.2639	Branched-chain amino acid ABC transporter, amino acid-binding protein (TC 3.A.1.4.1)	CDS.109	Sugar ABC transporter sugar-binding protein	CDS.3050	Acetylornithine deacetylase (EC 3.5.1.16)	CDS.3198	Anaerobic glycerol-3-phosphate dehydrogenase subunit B (EC 1.1.5.3)	CDS.3326	Transaldolase (EC 2.2.1.2)	CDS.45	Ribonucleotide reductase of class III (anaerobic), large subunit (EC 1.17.4.2)	CDS.2639	Branched-chain amino acid ABC transporter, amino acid-binding protein (TC 3.A.1.4.1)	CDS.2339	Ferrous iron transport protein B	CDS.2387	hypothetical protein	CDS.3091	fuculose-1-phosphate aldolase	CDS.15	ABC transporter protein	CDS.3303	Glycerol uptake facilitator protein	CDS.183	rare lipoprotein A	CDS.765	L-proline glycine betaine ABC transport system permease protein ProV (TC 3.A.1.12.1)	CDS.967	3-oxoacyl-[acyl-carrier-protein] synthase, KASII (EC 2.3.1.179)	CDS.1396	Sorbitol dehydrogenase (EC 1.1.1.14)	CDS.706	Pyruvate,phosphate dikinase (EC 2.7.9.1)	CDS.3227	Sucrose-6-phosphate hydrolase (EC 3.2.1.B3)
CDS.2640	Branched-chain amino acid transport ATP-binding protein LivF (TC 3.A.1.4.1)	CDS.1396	Sorbitol dehydrogenase (EC 1.1.1.14)	CDS.2392	Proline racemase (EC 5.1.1.4)	CDS.40	Pyruvate carboxylase (EC 6.4.1.1)	CDS.765	L-proline glycine betaine ABC transport system permease protein ProV (TC 3.A.1.12.1)	CDS.3303	Glycerol uptake facilitator protein	CDS.2640	Branched-chain amino acid transport ATP-binding protein LivF (TC 3.A.1.4.1)	CDS.109	Sugar ABC transporter sugar-binding protein	CDS.2389	hypothetical protein	CDS.1136	Ribulokinase (EC 2.7.1.16)	CDS.3326	Transaldolase (EC 2.2.1.2)	CDS.3092	oxidoreductase of aldo/keto reductase family, subgroup 1			CDS.1827	Pyridoxine biosynthesis glutamine amidotransferase, synthase subunit (EC 2.4.2.-)	CDS.185	thiamine biosynthesis protein ThiS	CDS.481	PTS system, fructose-specific IIA component (EC 2.7.1.69) / PTS system, fructose-specific IIB component (EC 2.7.1.69) / PTS system, fructose-specific IIC component (EC 2.7.1.69)	CDS.2339	Ferrous iron transport protein B	CDS.2802	Muramoyltetrapeptide carboxypeptidase (EC 3.4.17.13)		Amino acid upreg transport and deg in sucrose vs glycerol
CDS.3060	Amidase (EC 3.5.1.4)	CDS.2717	iron ABC transporter permease	CDS.2564	Ethanolamine ammonia-lyase light chain (EC 4.3.1.7)	CDS.3199	Anaerobic glycerol-3-phosphate dehydrogenase subunit A (EC 1.1.5.3)	CDS.2569	NADH-ubiquinone oxidoreductase chain M (EC 1.6.5.3)	CDS.3092	oxidoreductase of aldo/keto reductase family, subgroup 1	CDS.2155	Protein containing domains DUF404, DUF407	CDS.1396	Sorbitol dehydrogenase (EC 1.1.1.14)	CDS.2392	Proline racemase (EC 5.1.1.4)	CDS.2224	Pyrophosphate-energized proton pump (EC 3.6.1.1)	CDS.765	L-proline glycine betaine ABC transport system permease protein ProV (TC 3.A.1.12.1)	CDS.967	3-oxoacyl-[acyl-carrier-protein] synthase, KASII (EC 2.3.1.179)			CDS.573	Cell division protein FtsI [Peptidoglycan synthetase] (EC 2.4.1.129)	CDS.45	Ribonucleotide reductase of class III (anaerobic), large subunit (EC 1.17.4.2)			CDS.3133	Alpha-glucosidase (EC 3.2.1.20)	CDS.483	Transcriptional repressor of the fructose operon, DeoR family
CDS.1397	PTS system, mannitol-specific IIB component (EC 2.7.1.69) / PTS system, mannitol-specific IIC component (EC 2.7.1.69)	CDS.2589	Demethylmenaquinone methyltransferase (EC 2.1.1.163)	CDS.2565	Ethanolamine ammonia-lyase heavy chain (EC 4.3.1.7)	CDS.3091	fuculose-1-phosphate aldolase	CDS.1890	Beta-phosphoglucomutase (EC 5.4.2.6)	CDS.1663	FRAMESHIFT CORRECTED*** Glycerophosphoryl diester phosphodiesterase (EC 3.1.4.46)	CDS.3060	Amidase (EC 3.5.1.4)	CDS.2717	iron ABC transporter permease	CDS.2947	hypothetical protein	CDS.17	Ribose ABC transport system, periplasmic ribose-binding protein RbsB (TC 3.A.1.2.1)	CDS.17	Ribose ABC transport system, periplasmic ribose-binding protein RbsB (TC 3.A.1.2.1)	CDS.3094	Alcohol dehydrogenase superfamily, zinc-containing			CDS.2028	Ketol-acid reductoisomerase (EC 1.1.1.86)	CDS.176	Catalyzes the cleavage of p-aminobenzoyl-glutamate to p-aminobenzoate and glutamate, subunit A			CDS.2691	Alkanal monooxygenase alpha chain (EC 1.14.14.3)	CDS.2804	Oligopeptide transport system permease protein OppC (TC 3.A.1.5.1)
CDS.2386	Acetylornithine aminotransferase (EC 2.6.1.11)	CDS.1117	ABC-type amino acid transport system, permease component	CDS.2870	Oligopeptide transport ATP-binding protein OppF (TC 3.A.1.5.1)	CDS.1138	Ribulokinase (EC 2.7.1.16)	CDS.653	Polyphosphate glucokinase (EC 2.7.1.63)	CDS.250	Glutathione S-transferase, omega (EC 2.5.1.18)	CDS.183	rare lipoprotein A	CDS.2866	Oligopeptide ABC transporter, periplasmic oligopeptide-binding protein OppA (TC 3.A.1.5.1)	CDS.2565	Ethanolamine ammonia-lyase heavy chain (EC 4.3.1.7)	CDS.1137	Glycerol-1-phosphate dehydrogenase [NAD(P)] (EC 1.1.1.261)	CDS.2569	NADH-ubiquinone oxidoreductase chain M (EC 1.6.5.3)	CDS.250	Glutathione S-transferase, omega (EC 2.5.1.18)			CDS.520	Putative dihydropyrimidine dehydrogenase [NADP+], similar to dihydroorotate dehydrogenase	CDS.510	Glutathione peroxidase (EC 1.11.1.9)			CDS.1657	Carbon starvation protein A	CDS.2803	Oligopeptide transport ATP-binding protein OppD (TC 3.A.1.5.1)
CDS.2643	High-affinity branched-chain amino acid transport system permease protein LivH (TC 3.A.1.4.1)	CDS.212	Acetyl-CoA synthetase (ADP-forming) alpha and beta chains, putative	CDS.520	Putative dihydropyrimidine dehydrogenase [NADP+], similar to dihydroorotate dehydrogenase	CDS.1136	Ribulokinase (EC 2.7.1.16)	CDS.3017	Quinone oxidoreductase (EC 1.6.5.5)	CDS.46	Ribonucleotide reductase of class III (anaerobic), activating protein (EC 1.97.1.4)	CDS.520	Putative dihydropyrimidine dehydrogenase [NADP+], similar to dihydroorotate dehydrogenase	CDS.1419	GTP-binding protein Era	CDS.3235	Nitrite reductase [NAD(P)H] large subunit (EC 1.7.1.4)	CDS.40	Pyruvate carboxylase (EC 6.4.1.1)	CDS.3301	Glycerol kinase (EC 2.7.1.30)	CDS.3018	Argininosuccinate synthase (EC 6.3.4.5)			CDS.2199	ABC transporter ATP-binding protein	CDS.59	MoxR-like ATPases			CDS.2717	iron ABC transporter permease	CDS.363	Glycine betaine ABC transport system, glycine betaine-binding protein OpuAC
CDS.307	Aminodeoxychorismate lyase (EC 4.1.3.38)	CDS.1191	Glutamine synthetase type I (EC 6.3.1.2)	CDS.482	1-phosphofructokinase (EC 2.7.1.56)	CDS.1137	Glycerol-1-phosphate dehydrogenase [NAD(P)] (EC 1.1.1.261)	CDS.2162	NADP-specific glutamate dehydrogenase (EC 1.4.1.4)	CDS.550	Transcriptional regulator, TetR family	CDS.2642	Branched-chain amino acid transport system permease protein LivM (TC 3.A.1.4.1)	CDS.2210	Cysteine desulfurase (EC 2.8.1.7), SufS subfamily	CDS.3052	Xaa-Pro aminopeptidase	CDS.3198	Anaerobic glycerol-3-phosphate dehydrogenase subunit B (EC 1.1.5.3)	CDS.1890	Beta-phosphoglucomutase (EC 5.4.2.6)	CDS.2406	Malate dehydrogenase (EC 1.1.1.37)			CDS.2042	peptidyl-prolyl cis-trans isomerase, FKBP-type	CDS.1612	Peptide methionine sulfoxide reductase MsrB (EC 1.8.4.12)			CDS.268	Nitrate/nitrite transporter	CDS.2801	Leucine-responsive regulatory protein, regulator for leucine (or lrp) regulon and high-affinity branched-chain amino acid transport system
CDS.2642	Branched-chain amino acid transport system permease protein LivM (TC 3.A.1.4.1)	CDS.487	putative glutamate uptake system ATP-binding protein	CDS.2802	Muramoyltetrapeptide carboxypeptidase (EC 3.4.17.13)	CDS.2698	Phosphate ABC transporter, periplasmic phosphate-binding protein PstS (TC 3.A.1.7.1)	CDS.2140	Glycerol-1-phosphate dehydrogenase [NAD(P)] (EC 1.1.1.261)	CDS.1104	Thiol peroxidase, Tpx-type (EC 1.11.1.15)	CDS.925	Xanthine/uracil/thiamine/ascorbate permease family protein	CDS.1972	ATP-dependent DNA helicase UvrD/PcrA, actinomycete paralog	CDS.3050	Acetylornithine deacetylase (EC 3.5.1.16)	CDS.1138	Ribulokinase (EC 2.7.1.16)	CDS.1129	Alcohol dehydrogenase GroES-like	CDS.249	Glutathione S-transferase, omega (EC 2.5.1.18)			CDS.1978	Cold shock protein CspA	CDS.1840	Chromosome (plasmid) partitioning protein ParA			CDS.2381	Purine nucleoside phosphorylase (EC 2.4.2.1)
CDS.2795	Ammonium transporter	CDS.718	Alcohol dehydrogenase (EC 1.1.1.1)	CDS.2867	Oligopeptide transport system permease protein OppB (TC 3.A.1.5.1)	CDS.819	PTS system, galactitol-specific IIB component (EC 2.7.1.69)	CDS.2092	Succinate dehydrogenase flavoprotein subunit (EC 1.3.99.1)	CDS.1135	Arabinose operon protein AraL	CDS.2386	Acetylornithine aminotransferase (EC 2.6.1.11)	CDS.2589	Demethylmenaquinone methyltransferase (EC 2.1.1.163)	CDS.3062	D-3-phosphoglycerate dehydrogenase (EC 1.1.1.95)	CDS.2646	Predicted beta-glucoside-regulated ABC transport system, sugar binding component, COG1653	CDS.3017	Quinone oxidoreductase (EC 1.6.5.5)	CDS.19	Ribose ABC transport system, high affinity permease RbsD (TC 3.A.1.2.1)			CDS.2491	hypothetical protein	CDS.2219	Maltose/maltodextrin ABC transporter, permease protein MalF			CDS.3091	fuculose-1-phosphate aldolase
CDS.2388	D-proline reductase, 45 kDa subunit (EC 1.21.4.1) / D-proline reductase, 23 kDa subunit (EC 1.21.4.1)			CDS.2868	Dipeptide transport system permease protein DppC (TC 3.A.1.5.2)	CDS.218	GlcNAc phosphomutase (EC 5.4.2.3)	CDS.2750	Ferrochelatase, protoheme ferro-lyase (EC 4.99.1.1)	CDS.2211	Iron-sulfur cluster assembly ATPase protein SufC	CDS.521	Pyruvate-flavodoxin oxidoreductase (EC 1.2.7.-)	CDS.2053	ATPase component BioM of energizing module of biotin ECF transporter	CDS.176	Catalyzes the cleavage of p-aminobenzoyl-glutamate to p-aminobenzoate and glutamate, subunit A	CDS.706	Pyruvate,phosphate dikinase (EC 2.7.9.1)	CDS.2162	NADP-specific glutamate dehydrogenase (EC 1.4.1.4)	CDS.218	GlcNAc phosphomutase (EC 5.4.2.3)			CDS.2483	SSU ribosomal protein S13p (S18e)	CDS.2956	N-Acetyl-D-glucosamine ABC transport system, permease protein 1			CDS.2646	Predicted beta-glucoside-regulated ABC transport system, sugar binding component, COG1653
CDS.2641	Branched-chain amino acid transport ATP-binding protein LivG (TC 3.A.1.4.1)			CDS.3049	L-Proline/Glycine betaine transporter ProP	CDS.3062	D-3-phosphoglycerate dehydrogenase (EC 1.1.1.95)	CDS.2575	NADH-ubiquinone oxidoreductase chain G (EC 1.6.5.3)	CDS.1432	myosin-crossreactive antigen	CDS.307	Aminodeoxychorismate lyase (EC 4.1.3.38)	CDS.548	Lipid A export ATP-binding/permease protein MsbA	CDS.2564	Ethanolamine ammonia-lyase light chain (EC 4.3.1.7)	CDS.1657	Carbon starvation protein A	CDS.2140	Glycerol-1-phosphate dehydrogenase [NAD(P)] (EC 1.1.1.261)	CDS.1707	Type I restriction-modification system, restriction subunit R (EC 3.1.21.3)			CDS.1576	Ribonucleotide reductase of class II (coenzyme B12-dependent) (EC 1.17.4.1)	CDS.1575	Ribonucleotide reductase transcriptional regulator NrdR			CDS.1159	Predicted glycogen synthase, ADP-glucose transglucosylase (EC 2.4.1.21), Actinobacterial type
CDS.2837	Aminodeoxychorismate lyase (EC 4.1.3.38)			CDS.276	putative molybdopterin biosynthesis protein					CDS.2908	Catalase (EC 1.11.1.6) / Peroxidase (EC 1.11.1.7)	CDS.2866	Oligopeptide ABC transporter, periplasmic oligopeptide-binding protein OppA (TC 3.A.1.5.1)	CDS.1117	ABC-type amino acid transport system, permease component	CDS.3063	decarboxylase	CDS.3301	Glycerol kinase (EC 2.7.1.30)	CDS.2092	Succinate dehydrogenase flavoprotein subunit (EC 1.3.99.1)	CDS.1227	Transcriptional regulator, AsnC family			CDS.3210	Transcriptional regulator, TetR family	CDS.433	Xylitol dehydrogenase (EC 1.1.1.9)			CDS.1135	Arabinose operon protein AraL
CDS.1688	Low-specificity L-threonine aldolase (EC 4.1.2.48)			CDS.2456	Glucosamine--fructose-6-phosphate aminotransferase [isomerizing] (EC 2.6.1.16)					CDS.1342	putative glyoxalase family protein	CDS.2154	hypothetical protein	CDS.212	Acetyl-CoA synthetase (ADP-forming) alpha and beta chains, putative	CDS.2870	Oligopeptide transport ATP-binding protein OppF (TC 3.A.1.5.1)	CDS.1135	Arabinose operon protein AraL	CDS.81	FRAMESHIFT CORRECTED*** iron transport system substrate-binding protein	CDS.2722	NADPH-dependent mycothiol reductase Mtr			CDS.3062	D-3-phosphoglycerate dehydrogenase (EC 1.1.1.95)	CDS.2218	Maltose/maltodextrin ABC transporter, substrate binding periplasmic protein MalE			CDS.2163	Ribosomal RNA large subunit methyltransferase N (EC 2.1.1.-)
CDS.268	Nitrate/nitrite transporter			CDS.2801	Leucine-responsive regulatory protein, regulator for leucine (or lrp) regulon and high-affinity branched-chain amino acid transport system					CDS.673	Transcriptional regulator, LacI family	CDS.2388	D-proline reductase, 45 kDa subunit (EC 1.21.4.1) / D-proline reductase, 23 kDa subunit (EC 1.21.4.1)	CDS.1191	Glutamine synthetase type I (EC 6.3.1.2)	CDS.855	peptidase M23B	CDS.3199	Anaerobic glycerol-3-phosphate dehydrogenase subunit A (EC 1.1.5.3)	CDS.2750	Ferrochelatase, protoheme ferro-lyase (EC 4.99.1.1)	CDS.1396	Sorbitol dehydrogenase (EC 1.1.1.14)			CDS.2385	hypothetical protein	CDS.509	transcriptional regulator, MarR family			CDS.718	Alcohol dehydrogenase (EC 1.1.1.1)
CDS.269	Respiratory nitrate reductase alpha chain (EC 1.7.99.4)			CDS.529	Predicted L-lactate dehydrogenase, hypothetical protein subunit YkgG					CDS.203	Manganese transport protein MntH	CDS.2400	basic membrane lipoprotein	CDS.1172	Xaa-Pro aminopeptidase (EC 3.4.11.9)	CDS.3058	hypothetical protein	CDS.819	PTS system, galactitol-specific IIB component (EC 2.7.1.69)	CDS.2575	NADH-ubiquinone oxidoreductase chain G (EC 1.6.5.3)	CDS.251	Oligopeptide ABC transporter, periplasmic oligopeptide-binding protein OppA (TC 3.A.1.5.1)			CDS.1847	putative helicase	CDS.171	Sulfate adenylyltransferase subunit 2 (EC 2.7.7.4)			CDS.3107	Maltose/maltodextrin ABC transporter, substrate binding periplasmic protein MalE
CDS.522	Pyridine nucleotide-disulphide oxidoreductase family protein associated with PFOR			CDS.483	Transcriptional repressor of the fructose operon, DeoR family					CDS.2654	Nitric-oxide reductase (EC 1.7.99.7), quinol-dependent	CDS.310	hypothetical protein	CDS.487	putative glutamate uptake system ATP-binding protein	CDS.459	Permease of the drug/metabolite transporter (DMT) superfamily	CDS.2654	Nitric-oxide reductase (EC 1.7.99.7), quinol-dependent			CDS.3196	hypothetical protein			CDS.2400	basic membrane lipoprotein	CDS.46	Ribonucleotide reductase of class III (anaerobic), activating protein (EC 1.97.1.4)			CDS.1130	FRAMESHIFT CORRECTED*** Dihydroxyacetone kinase, ATP-dependent (EC 2.7.1.29)
CDS.2869	Oligopeptide transport ATP-binding protein OppD (TC 3.A.1.5.1)			CDS.2803	Oligopeptide transport ATP-binding protein OppD (TC 3.A.1.5.1)					CDS.2212	Ferredoxin, 2Fe-2S	CDS.883	ABC transporter, ATP-binding protein	CDS.718	Alcohol dehydrogenase (EC 1.1.1.1)	CDS.2988	D-alanyl-D-alanine carboxypeptidase (EC 3.4.16.4)	CDS.1129	Alcohol dehydrogenase GroES-like			CDS.2751	Glutamyl-tRNA reductase (EC 1.2.1.70)			CDS.2050	NAD kinase (EC 2.7.1.23)	CDS.2215	Iron-sulfur cluster regulator SufR			CDS.2736	Uroporphyrinogen-III methyltransferase (EC 2.1.1.107) / Uroporphyrinogen-III synthase (EC 4.2.1.75)
CDS.481	PTS system, fructose-specific IIA component (EC 2.7.1.69) / PTS system, fructose-specific IIB component (EC 2.7.1.69) / PTS system, fructose-specific IIC component (EC 2.7.1.69)			CDS.527	Predicted L-lactate dehydrogenase, Fe-S oxidoreductase subunit YkgE					CDS.2214	Iron-sulfur cluster assembly protein SufB	CDS.1688	Low-specificity L-threonine aldolase (EC 4.1.2.48)	CDS.183	rare lipoprotein A	CDS.1689	membrane protein, putative	CDS.2728	Glycerol-3-phosphate dehydrogenase (EC 1.1.5.3)			CDS.1139	Transketolase (EC 2.2.1.1)			CDS.480	Phosphotransferase system, phosphocarrier protein HPr	CDS.2416	Diaminohydroxyphosphoribosylaminopyrimidine deaminase (EC 3.5.4.26) / 5-amino-6-(5-phosphoribosylamino)uracil reductase (EC 1.1.1.193)			CDS.1288	Precorrin-6A synthase (EC 2.1.1.152)
CDS.2390	D-proline reductase, 26 kDa subunit (EC 1.21.4.1) @ selenocysteine-containing			CDS.2399	ABC transporter ATP-binding protein					CDS.2461	Short chain dehydrogenase	CDS.1119	bacterial extracellular solute-binding protein, family 3	CDS.2972	rare lipoprotein A	CDS.1231	putative glucokinase	CDS.3197	Anaerobic glycerol-3-phosphate dehydrogenase subunit C (EC 1.1.5.3)			CDS.732	Fructose-bisphosphate aldolase class I (EC 4.1.2.13)			CDS.630	hypothetical protein	CDS.597	Putrescine importer			CDS.1136	Ribulokinase (EC 2.7.1.16)
CDS.521	Pyruvate-flavodoxin oxidoreductase (EC 1.2.7.-)			CDS.2804	Oligopeptide transport system permease protein OppC (TC 3.A.1.5.1)					CDS.805	Biotin carboxyl carrier protein of methylmalonyl-CoA:Pyruvate transcarboxylase	CDS.2869	Oligopeptide transport ATP-binding protein OppD (TC 3.A.1.5.1)	CDS.2011	DNA translocase FtsK	CDS.3051	aminotransferase, class I and II	CDS.820	Glycerol-3-phosphate dehydrogenase [NAD(P)+] (EC 1.1.1.94)			CDS.649	Ribitol/Xylitol/Arabitol transporter, MFS superfamily			CDS.3017	Quinone oxidoreductase (EC 1.6.5.5)
CDS.2213	Iron-sulfur cluster assembly protein SufD			CDS.3066	polar amino acid ABC transporter, inner membrane subunit					CDS.706	Pyruvate,phosphate dikinase (EC 2.7.9.1)	CDS.2643	High-affinity branched-chain amino acid transport system permease protein LivH (TC 3.A.1.4.1)	CDS.309	transcriptional regulator, RpiR family	CDS.529	Predicted L-lactate dehydrogenase, hypothetical protein subunit YkgG	CDS.653	Polyphosphate glucokinase (EC 2.7.1.63)			CDS.921	Glucosamine-6-phosphate deaminase (EC 3.5.99.6)			CDS.1871	FIG00820558: hypothetical protein
CDS.526	L-lactate permease			CDS.2397	Nucleoside ABC transporter, permease protein 2					CDS.649	Ribitol/Xylitol/Arabitol transporter, MFS superfamily	CDS.2837	Aminodeoxychorismate lyase (EC 4.1.3.38)			CDS.3049	L-Proline/Glycine betaine transporter ProP					CDS.2125	Pyruvate oxidase [ubiquinone, cytochrome] (EC 1.2.2.2)			CDS.3359	RNA-binding protein Jag
CDS.270	Respiratory nitrate reductase beta chain (EC 1.7.99.4)			CDS.272	Respiratory nitrate reductase gamma chain (EC 1.7.99.4)					CDS.3018	Argininosuccinate synthase (EC 6.3.4.5)	CDS.2641	Branched-chain amino acid transport ATP-binding protein LivG (TC 3.A.1.4.1)			CDS.2868	Dipeptide transport system permease protein DppC (TC 3.A.1.5.2)					CDS.588	Cell envelope-associated transcriptional attenuator LytR-CpsA-Psr, subfamily F2 (as in PMID19099556)			CDS.1769	hypothetical protein
				CDS.2563	Similar to citrate lyase beta chain, 8					CDS.549	Lipid A export ATP-binding/permease protein MsbA	CDS.2390	D-proline reductase, 26 kDa subunit (EC 1.21.4.1) @ selenocysteine-containing			CDS.599	hypothetical protein					CDS.968	transcriptional regulatory protein			CDS.653	Polyphosphate glucokinase (EC 2.7.1.63)
				CDS.528	Predicted L-lactate dehydrogenase, Iron-sulfur cluster-binding subunit YkgF					CDS.3094	Alcohol dehydrogenase superfamily, zinc-containing	CDS.522	Pyridine nucleotide-disulphide oxidoreductase family protein associated with PFOR			CDS.2838	hypothetical protein					CDS.804	Methylmalonyl-CoA carboxyltransferase 12S subunit (Transcarboxylase 12S subunit)			CDS.202	Na+/H+ antiporter NhaA type
				CDS.133	2-dehydropantoate 2-reductase (EC 1.1.1.169)					CDS.732	Fructose-bisphosphate aldolase class I (EC 4.1.2.13)	CDS.2795	Ammonium transporter			CDS.2399	ABC transporter ATP-binding protein					CDS.1885	Trehalose synthase (EC 5.4.99.16)			CDS.2147	FIG000325: clustered with transcription termination protein NusA
				CDS.2796	Nitrogen regulatory protein P-II					CDS.1951	putative anti-sigma factor	CDS.2972	rare lipoprotein A			CDS.2867	Oligopeptide transport system permease protein OppB (TC 3.A.1.5.1)					CDS.2474	Superoxide dismutase [Mn] (EC 1.15.1.1)			CDS.3160	Undecaprenyl-diphosphatase (EC 3.6.1.27)
				CDS.1254	Transcriptional regulator, GntR family					CDS.820	Glycerol-3-phosphate dehydrogenase [NAD(P)+] (EC 1.1.1.94)	CDS.266	Nitrate/nitrite transporter			CDS.3066	polar amino acid ABC transporter, inner membrane subunit					CDS.802	Methylmalonyl-CoA:Pyruvate transcarboxylase 5S subunit (EC 2.1.3.1)
				CDS.3227	Sucrose-6-phosphate hydrolase (EC 3.2.1.B3)					CDS.2215	Iron-sulfur cluster regulator SufR	CDS.269	Respiratory nitrate reductase alpha chain (EC 1.7.99.4)			RNA.18	Small Subunit Ribosomal RNA					CDS.3104	Maltose/maltodextrin ABC transporter, permease protein MalG
				CDS.299	Aldehyde dehydrogenase (EC 1.2.1.3)					CDS.2722	NADPH-dependent mycothiol reductase Mtr	CDS.1118	hypothetical protein			CDS.526	L-lactate permease
				CDS.2988	D-alanyl-D-alanine carboxypeptidase (EC 3.4.16.4)					CDS.2701	Phosphate transport ATP-binding protein PstB (TC 3.A.1.7.1)	CDS.2796	Nitrogen regulatory protein P-II			CDS.3065	amino acid ABC transporter, ATP-binding protein
				CDS.274	Cyclic pyranopterin monophosphate synthase (EC 4.1.99.18)					CDS.510	Glutathione peroxidase (EC 1.11.1.9)	CDS.2566	Amino acid/metabolite permease in hypothetical Actinobacterial gene cluster			CDS.2153	Protein containing transglutaminase-like domain, putative cysteine protease
				CDS.308	Mandelate racemase family											CDS.3059	FIG01127017: hypothetical protein
				CDS.2946	Transcriptional regulator, GntR family domain											CDS.2938	DedA protein
				CDS.110	probable transmembrane transport protein											CDS.177	membrane protein, putative
				CDS.266	Nitrate/nitrite transporter											CDS.3064	decarboxylase
				CDS.2493	Oligopeptide transport ATP-binding protein OppD (TC 3.A.1.5.1)											CDS.268	Nitrate/nitrite transporter
				CDS.278	Molybdenum cofactor biosynthesis protein MoaC											CDS.133	2-dehydropantoate 2-reductase (EC 1.1.1.169)
																CDS.2398	Nucleoside ABC transporter, permease protein 1
																CDS.627	Integral membrane protein TerC
																CDS.527	Predicted L-lactate dehydrogenase, Fe-S oxidoreductase subunit YkgE
																CDS.339	hypothetical protein
																CDS.518	Rare lipoprotein A precursor
																CDS.273	hypothetical protein
																CDS.2946	Transcriptional regulator, GntR family domain
																CDS.308	Mandelate racemase family

## Sheet: Correlation between 'omics
	Fold-change								Sorted list of genes with weakest to strongest relationship between transcript and protein changes
	GlucSuc		SucGlyc		GlucGlyc
Gene	Trans	Prot	Trans	Prot	Trans	Prot	Correlation	R^2 when fit through 0				R^2 (through 0)
CDS.919	-0.300111	-2.99242	0.0692237	0.232112	-0.238394	-2.76031	0.995767	0.979955			CDS.702	1.8048e-10	WEAK
CDS.2224	0.317302	-3.03061	-1.31557	-0.11229	-1.00548	-3.1429	-0.621511	0.10153			CDS.2557	5.00735e-09	WEAK
CDS.1397	-1.59962	-2.79346	1.25868	3.22706	-0.334682	0.433604	0.994195	0.897791			CDS.1989	7.07231e-08	WEAK
CDS.706	-0.0420899	-2.56515	-1.71944	0.103545	-1.77454	-2.4616	-0.505421	0.239122			CDS.2083	3.27568e-07	WEAK
CDS.2339	-0.00670835	-3.4174	0.0494288	3.28934	0.0307233	-0.128061	0.97981	0.426677			CDS.2489	1.72867e-05	WEAK
CDS.3133	-0.867556	-2.47572	1.46587	2.80568	0.590887	0.329956	0.994247	0.908621			CDS.3138	2.86502e-05	WEAK
CDS.2691	0.271371	-2.09222	-1.00681	0.375492	-0.749753	-1.71673	-0.755582	0.00946			CDS.807	7.82001e-05	WEAK
CDS.1396	-1.85758	-1.74219	0.963106	1.76498	-0.891749	0.0227851	0.983165	0.759408			CDS.2773	0.000141253	WEAK
CDS.1719	-0.154883	1.83526	0.3908	-0.00949128	0.237868	1.82577	-0.719562	0.013696			CDS.2378	0.000247824	WEAK
CDS.765	0.441634	1.5608	-0.356793	-1.30144	0.0825502	0.259359	0.999984	0.99946			CDS.2275	0.000268499	WEAK
CDS.481	-3.3326	-2.33272	3.01778	1.7817	-0.316329	-0.551018	0.998835	0.979971			CDS.1230	0.000292699	WEAK
CDS.1827	-0.938991	1.80722	0.966147	0.749951	0.0399202	2.55717	-0.569172	0.0402145			CDS.1610	0.000494577	WEAK
CDS.1657	-0.176275	-2.26881	-1.44776	-0.634568	-1.62589	-2.90337	-0.135785	0.546873			CDS.1603	0.000603872	WEAK
CDS.573	-0.0809097	1.31271	0.0300604	-0.113418	-0.0546246	1.19929	-0.987698	0.926029			CDS.1644	0.000632337	WEAK
CDS.2028	-0.124075	2.42773	-0.132574	-1.59809	-0.25811	0.829639	-0.0617275	0.101231			CDS.2610	0.000784768	WEAK
CDS.883	1.97238	2.31777	1.36409	0.461782	3.22653	2.77955	0.861864	0.933307			CDS.1978	0.00101711	WEAK
CDS.1972	0.129228	-1.30361	0.129216	1.14456	0.251414	-0.159052	-0.0375718	0.0125082			CDS.294	0.00121741	WEAK
CDS.520	-0.610988	1.75011	2.99269	0.868331	2.37929	2.61844	-0.16345	0.37631			CDS.2525	0.00153843	WEAK
CDS.2717	-0.00967147	-2.46898	0.130845	2.72186	0.106526	0.252879	0.945117	0.427357			CDS.1768	0.00159376	WEAK
CDS.183	2.91171	1.50377	0.518052	1.08812	3.4293	2.59189	0.820301	0.917823			CDS.1665	0.00163895	WEAK
CDS.2199	0.140895	1.58414	-0.958141	-0.981405	-0.816865	0.602736	0.857707	0.0731599			CDS.3320	0.00200452	WEAK
CDS.2042	-0.181038	1.45442	-0.123857	-0.948717	-0.299725	0.505705	-0.430698	0.195966			CDS.2377	0.00217244	WEAK
CDS.1978	-0.160307	4.79689	-0.528277	-3.20166	-0.683299	1.59524	0.597071	0.00101711			CDS.949	0.00242373	WEAK
CDS.268	0.227001	-2.25969	1.1837	2.60665	1.4044	0.346965	0.790179	0.227396			CDS.2572	0.00243476	WEAK
CDS.2381	-0.31365	-1.87129	-0.312306	-0.0363334	-0.632273	-1.90762	0.517751	0.765306			CDS.1103	0.00285125	WEAK
CDS.2491	0.268583	3.88811	-0.154391	-3.93302	0.10624	-0.0449135	0.990674	0.826521			CDS.2411	0.00299521	WEAK
CDS.2483	0.479983	2.75288	-0.602935	-2.17391	-0.123377	0.578971	0.991082	0.851632			CDS.2477	0.00312227	WEAK
CDS.1576	1.11576	1.16962	-1.40985	-0.594632	-0.295201	0.574992	0.968009	0.571743			CDS.1419	0.00322688	WEAK
CDS.3091	-0.493854	-1.48184	-2.88711	-2.20747	-3.38573	-3.68932	0.848905	0.926486			CDS.1483	0.0033235	WEAK
CDS.3210	-0.296223	3.59443	0.305355	-1.15537	0.00982167	2.43906	-0.955836	0.530829			CDS.1906	0.00342463	WEAK
CDS.2646	-0.111312	-1.59582	-1.13498	-0.99937	-1.24841	-2.59519	0.233253	0.704886			CDS.1479	0.00367493	WEAK
CDS.3062	0.619816	3.00109	1.98551	-2.4442	2.58794	0.556887	-0.632589	0.0142836			CDS.1986	0.003739	WEAK
CDS.1738	-0.824207	-1.28811	0.621547	0.377122	-0.20423	-0.910985	0.975032	0.753884			CDS.3163	0.00375013	WEAK
CDS.2385	0.183312	2.23066	-0.206876	0.133122	-0.0231897	2.36378	0.819322	0.130988			CDS.1569	0.00387714	WEAK
CDS.1159	-0.420234	-1.26375	-0.298425	-0.126435	-0.723412	-1.39019	0.781192	0.886157			CDS.1017	0.00393216	WEAK
CDS.1135	0.479109	-1.06068	-1.94598	-0.469189	-1.46741	-1.52987	-0.251144	0.308777			CDS.2147	0.00397092	WEAK
CDS.2163	-0.360287	-1.29377	0.157867	0.372609	-0.202407	-0.921157	0.996207	0.97177			CDS.2514	0.00456673	WEAK
CDS.1847	0.0450403	2.41683	-0.241855	-1.81706	-0.198291	0.599769	0.894339	0.194338			CDS.2463	0.00537218	WEAK
CDS.1303	-0.0957241	-1.4233	0.0431917	-0.590422	-0.0522914	-2.01373	0.741082	0.527464			CDS.3354	0.00545081	WEAK
CDS.2400	-0.213158	1.14781	1.22144	0.602447	1.01241	1.75026	-0.10636	0.421378			CDS.2536	0.00564424	WEAK
CDS.249	-0.255078	-1.25247	-2.99196	0.453758	-3.22772	-0.798715	-0.653227	0.0505725			CDS.1012	0.00570029	WEAK
CDS.2050	-0.478056	1.29066	0.146806	-0.891112	-0.331527	0.399549	-0.981598	0.821726			CDS.2015	0.00580935	WEAK
CDS.480	-0.441241	1.74579	-0.424968	0.443145	-0.866527	2.18893	-0.719277	0.900986			CDS.920	0.00591109	WEAK
CDS.630	-0.0457582	1.13848	0.427527	-1.49466	0.370529	-0.356179	-0.944367	0.575013			CDS.1151	0.00624084	WEAK
CDS.718	-0.401938	-1.87694	0.865608	1.65535	0.468534	-0.221592	0.969263	0.608389			CDS.TIM1	0.00627762	WEAK
CDS.3107	-0.375494	-1.25629	-0.500897	-0.497213	-0.861461	-1.7535	0.625884	0.895989			CDS.3357	0.00666594	WEAK
CDS.1348	-0.438117	-1.47505	-2.13577	0.521996	-2.57248	-0.953058	-0.550908	0.103037			CDS.2376	0.00681199	WEAK
CDS.3017	-0.250174	1.51359	-0.562552	-1.50099	-0.816569	0.0126054	0.548531	0.0436449			CDS.465	0.00717218	WEAK
CDS.1871	0.0647071	1.40404	-0.389831	-0.625192	-0.329922	0.778852	0.813835	0.00765616			CDS.1871	0.00765616	WEAK
CDS.1130	-0.0461005	-1.10411	-0.0925722	-1.63214	-0.140378	-2.73625	0.981461	0.993796			CDS.1476	0.00814543	WEAK
CDS.3359	-0.0129707	1.48723	-0.000747789	-0.89002	-0.0169748	0.597214	-0.814651	0.538726			CDS.1946	0.00841784	WEAK
CDS.2736	0.00483039	-2.96745	0.210761	-0.0673865	0.217269	-3.03484	0.458913	0.28653			CDS.2399	0.00884928	WEAK
CDS.1769	-0.274932	1.11484	0.53371	-0.608113	0.259356	0.506728	-0.93879	0.31222			CDS.2691	0.00946	WEAK
CDS.653	-0.84512	1.83419	-0.353618	-1.86237	-1.19748	-0.0281823	-0.576229	0.0473674			CDS.1307	0.00988806	WEAK
CDS.1288	0.298814	-2.31552	-0.154913	1.08943	0.148457	-1.22609	-0.99992	0.997791			CDS.476	0.0100344	WEAK
CDS.202	0.518938	4.36585	-0.388377	-1.07243	0.131385	3.29342	0.968309	0.71421			CDS.1734	0.0101548	WEAK
CDS.1136	0.421821	-1.20059	-2.07589	-1.73693	-1.66299	-2.93752	0.624956	0.67161			CDS.10	0.0102234	WEAK
CDS.2147	-0.0623446	3.4012	-0.395674	-2.25998	-0.455704	1.14122	0.709801	0.00397092			CDS.1311	0.010307	WEAK
CDS.3160	-0.218147	1.78629	0.263663	-0.785922	0.0487254	1.00036	-0.960214	0.522907			CDS.3117	0.0105323	WEAK
CDS.2005	-0.134873	2.87798	0.0853942	-1.78354	-0.0503115	1.09444	-0.999999	0.999862			CDS.2961	0.010628	WEAK
CDS.967	2.25319	2.03155	-4.1958	-1.72704	-1.94645	0.304507	0.975985	0.6616			CDS.2239	0.0107014	WEAK
CDS.2407	-0.155543	-1.17663	-1.89382	-2.8727	-2.04392	-4.04933	0.940052	0.952879			CDS.996	0.0114975	WEAK
CDS.767	0.613454	1.56156	-0.822725	-0.66391	-0.210572	0.897645	0.951178	0.427646			CDS.2162	0.0119567	WEAK
CDS.2997	-0.260011	-1.28289	-0.341681	0.0473065	-0.601077	-1.23558	0.257941	0.648731			CDS.1584	0.0120132	WEAK
CDS.1698	0.734046	-2.76139	-0.196903	1.36149	0.521422	-1.3999	-0.99392	0.941733			CDS.1112	0.0122692	WEAK
CDS.2546	-0.159222	1.97352	-0.148048	-0.742213	-0.311015	1.2313	-0.312128	0.401771			CDS.2460	0.0123388	WEAK
CDS.2694	-0.359955	-1.08579	-0.374261	0.140689	-0.743104	-0.945106	0.376173	0.629704			CDS.2478	0.0124899	WEAK
CDS.1261	-0.295179	4.03254	-0.395829	-1.49802	-0.690859	2.53451	-0.0114281	0.306778			CDS.1972	0.0125082	WEAK
CDS.1318	-0.247478	2.27373	0.256142	-2.3491	0.00795697	-0.075366	-0.999999	0.999999			CDS.758	0.0128775	WEAK
CDS.2923	0.173159	-1.60254	-1.29724	-0.810126	-1.1221	-2.41266	-0.102683	0.450677			CDS.3157	0.0130056	WEAK
CDS.17	-0.413885	-0.981758	-0.950548	-1.32395	-1.36298	-2.3057	0.940253	0.981083			CDS.3018	0.0131456	WEAK
CDS.2092	-0.212534	1.22676	-0.473312	-1.3207	-0.686483	-0.0939402	0.566964	0.0762411			CDS.2577	0.0131587	WEAK
CDS.1661	-0.861773	-1.02694	-0.0743129	0.50999	-0.929268	-0.516947	0.919947	0.691156			CDS.1719	0.013696	WEAK
CDS.820	-0.0657469	-1.31776	-1.24071	-0.0133934	-1.30554	-1.33116	-0.451356	0.297439			CDS.709	0.0142835	WEAK
CDS.482	-3.31844	-1.33735	3.11977	1.16507	-0.194253	-0.172283	0.999742	0.99564			CDS.3062	0.0142836	WEAK
CDS.2033	-0.00322881	0.984194	-0.295367	-0.989455	-0.304025	-0.00526101	0.85391	0.241428			CDS.2127	0.0146989	WEAK
CDS.2987	0.0986645	0.831262	0.154021	-0.275321	0.250922	0.55594	-0.0849327	0.309251			CDS.1743	0.0148766	WEAK
CDS.262	-0.256264	-1.48628	-0.354546	0.625771	-0.621389	-0.860512	-0.0320842	0.249424			CDS.2545	0.0149971	WEAK
CDS.897	0.518155	-1.73585	-0.301635	1.15061	0.219724	-0.585242	-0.999232	0.990986			CDS.1169	0.0155337	WEAK
CDS.1398	0.100394	-1.526	0.680345	1.55084	0.781749	0.0248405	0.791646	0.165386			CDS.549	0.0158939	WEAK
CDS.860	-0.158976	-1.64994	-0.413658	0.899502	-0.57379	-0.750441	-0.467188	0.0478204			CDS.3228	0.0160194	WEAK
CDS.2666	0.20202	1.20349	0.769786	-0.38296	0.97034	0.820526	-0.481755	0.155163			CDS.443	0.0161433	WEAK
CDS.396	0.146437	-1.90289	-0.904595	-0.145688	-0.770047	-2.04858	-0.54187	0.182241			CDS.2379	0.016598	WEAK
CDS.328	0.336009	1.72074	-0.380911	-0.609158	-0.0564527	1.11159	0.94813	0.468326			CDS.2531	0.0176087	WEAK
CDS.3258	0.163327	-1.68042	-0.16841	0.929225	-0.00653207	-0.75119	-0.984098	0.775105			CDS.3140	0.018676	WEAK
CDS.1218	-0.281603	-1.36215	-0.41545	-0.899637	-0.69416	-2.26179	0.787545	0.948804			CDS.2544	0.0191617	WEAK
CDS.1880	-0.403117	-1.27757	-0.341737	-0.012989	-0.745283	-1.29056	0.624164	0.797057			CDS.2756	0.0198179	WEAK
CDS.894	0.667897	2.43709	-0.901988	1.65746	-0.237958	4.09455	0.22784	0.0211425			CDS.1011	0.0199679	WEAK
CDS.1888	-0.613316	-0.981493	0.120115	0.379714	-0.493767	-0.60178	0.992664	0.957261			CDS.140	0.0207297	WEAK
CDS.443	-0.365347	-1.35647	0.601566	-0.486916	0.22933	-1.84339	0.525238	0.0161433			CDS.894	0.0211425	WEAK
CDS.1	-0.0341953	2.03697	0.0517394	-1.57989	0.0195915	0.45708	-0.976504	0.699792			CDS.3306	0.0238348	WEAK
CDS.2011	-0.487719	-1.21398	0.0928512	1.31212	-0.397516	0.0981335	0.920609	0.351336			CDS.2658	0.0245559	WEAK
CDS.3115	-0.588486	-1.19121	0.856966	0.32457	0.272508	-0.866637	0.909447	0.210059			CDS.2578	0.0246284	WEAK
CDS.2820	-0.808971	3.57297	0.78022	-1.12554	-0.0292541	2.44742	-0.960689	0.58267			CDS.1272	0.0248231	WEAK
CDS.1736	0.165559	-1.00059	-0.138448	0.944231	0.033896	-0.0563615	-0.998178	0.983347			CDS.297	0.0260018	WEAK
CDS.2500	0.271522	1.87103	-0.512079	-1.09479	-0.240735	0.776232	0.947444	0.37231			CDS.1192	0.0260527	WEAK
CDS.3284	-0.0288668	1.71017	0.0126844	-1.36972	-0.0147807	0.340452	-0.992801	0.863999			CDS.2091	0.0261677	WEAK
CDS.2213	0.661241	-1.01786	-1.85905	1.18656	-1.19153	0.168701	-0.975685	0.722132			CDS.2335	0.0267793	WEAK
CDS.3004	0.390369	1.64696	-0.342534	-0.709351	0.041328	0.937613	0.980384	0.769259			CDS.3355	0.0270368	WEAK
CDS.2127	-0.236724	4.54678	-0.341132	-4.64255	-0.581677	-0.095776	0.300854	0.0146989			CDS.2327	0.0270882	WEAK
CDS.2893	-0.198596	-1.1464	0.255465	0.406324	0.0566655	-0.740072	0.942686	0.383235			CDS.641	0.0277908	WEAK
CDS.641	0.0323845	4.48811	-0.511973	-2.66358	-0.474185	1.82453	0.820996	0.0277908			CDS.2405	0.0279373	WEAK
CDS.805	0.633805	1.59644	-1.3804	-0.427003	-0.749733	1.16944	0.860472	0.0446343			CDS.995	0.0280841	WEAK
CDS.2846	-0.150882	1.72092	-0.218854	-0.15932	-0.36988	1.5616	-0.138628	0.571962			CDS.2583	0.0287265	WEAK
CDS.2501	0.366213	1.67126	-0.760673	-1.52884	-0.395896	0.142419	0.974455	0.659517			CDS.2394	0.0288785	WEAK
CDS.1968	-0.177627	1.46252	0.0876804	-0.3566	-0.0961883	1.10592	-0.993017	0.933522			CDS.1028	0.0293179	WEAK
CDS.3360	-0.0876158	3.8359	-0.00404185	-1.25443	-0.0919737	2.58147	-0.960292	0.871627			CDS.1580	0.0297577	WEAK
CDS.1147	-0.637048	-0.931294	0.599378	0.993948	-0.0375256	0.0626539	0.999343	0.988189			CDS.116	0.0298675	WEAK
CDS.3093	0.221943	-1.7143	-2.15381	-1.25342	-1.93521	-2.96772	0.17657	0.578779			CDS.1362	0.0312846	WEAK
CDS.802	0.758615	1.25073	-1.67828	-1.1777	-0.9194	0.0730334	0.97326	0.652051			CDS.1107	0.0319229	WEAK
CDS.2461	0.214503	-0.83879	-1.35636	0.0676488	-1.13545	-0.771141	-0.660053	0.088173			CDS.390	0.0327437	WEAK
CDS.3106	-0.368757	-1.54853	-0.597904	0.19519	-0.958502	-1.35334	0.0256527	0.509034			CDS.890	0.0329838	WEAK
CDS.2240	0.227861	1.78547	-0.936126	-0.966941	-0.706927	0.81853	0.874353	0.0785838			CDS.1426	0.033494	WEAK
CDS.548	0.537594	-0.814556	-0.97222	1.16112	-0.441038	0.346567	-0.997653	0.970872			CDS.1038	0.0338739	WEAK
CDS.2265	0.0515356	0.781265	-0.460174	-0.987515	-0.407822	-0.20625	0.93474	0.540456			CDS.1601	0.0339973	WEAK
CDS.2673	-0.493636	0.869598	0.142313	-0.868637	-0.354106	0.00096117	-0.95141	0.520364			CDS.803	0.0345889	WEAK
CDS.1942	0.0574201	-1.31048	-0.0222939	0.694706	0.0402433	-0.615776	-0.989942	0.955704			CDS.1763	0.035217	WEAK
CDS.94	-0.0717878	-1.65111	-0.257547	-0.425437	-0.333014	-2.07655	0.0116538	0.642307			CDS.3181	0.0365016	WEAK
CDS.2479	0.506191	1.2265	-0.803384	-0.333048	-0.294612	0.893455	0.901542	0.16384			CDS.1269	0.0366816	WEAK
CDS.1491	-0.178533	-0.796259	-0.417462	0.377314	-0.598861	-0.418944	-0.38868	0.103188			CDS.2325	0.037173	WEAK
CDS.1306	-0.278534	1.06977	-0.878089	-1.22107	-1.15831	-0.151296	0.694901	0.154834			CDS.1375	0.037835	WEAK
CDS.1149	-0.163494	2.1262	0.0155361	-1.21962	-0.14298	0.906576	-0.965473	0.760251			CDS.1956	0.0384068	WEAK
CDS.508	-0.233603	0.737539	-0.426726	-0.00619543	-0.667818	0.731344	-0.0564219	0.587973			CDS.839	0.038643	WEAK
CDS.1137	0.214523	-0.89587	-2.47945	-1.48657	-2.25778	-2.38244	0.754601	0.802465			CDS.1243	0.0387133	WEAK
CDS.623	-0.131915	0.854153	-0.398145	-0.426051	-0.529297	0.428103	0.502655	0.057657			CDS.1578	0.0389086	WEAK
CDS.521	-0.556104	1.03367	2.81055	1.39794	2.25034	2.43161	0.582301	0.656853			CDS.1032	0.0401171	WEAK
CDS.2569	0.346471	0.751913	-0.738487	-1.20155	-0.38743	-0.44964	0.99763	0.969226			CDS.1764	0.040121	WEAK
CDS.2349	-0.189179	1.39012	-0.256218	-0.68328	-0.447685	0.706844	0.0581644	0.186848			CDS.1827	0.0402145	WEAK
CDS.1886	-0.14087	-0.869718	-0.763955	-0.542438	-0.906935	-1.41216	0.312943	0.760915			CDS.3321	0.0414221	WEAK
CDS.107	0.135247	-0.836334	-0.0536879	-0.00170618	0.0745104	-0.83804	-0.948584	0.821789			CDS.3017	0.0436449	WEAK
CDS.887	-0.321733	-1.52954	0.480615	0.6288	0.153464	-0.900736	0.941895	0.339005			CDS.805	0.0446343	WEAK
CDS.3164	0.192947	2.37461	-0.51281	-1.06427	-0.321414	1.31034	0.889364	0.0991581			CDS.1322	0.0447266	WEAK
CDS.2474	1.07326	-1.20444	-1.80695	0.549636	-0.719814	-0.654805	-0.93839	0.305815			CDS.2805	0.0452425	WEAK
CDS.140	-0.108604	1.24811	0.228131	-0.198341	0.110122	1.04977	-0.843093	0.0207297			CDS.436	0.045823	WEAK
CDS.2211	0.769932	-1.04391	-2.02748	1.18966	-1.24789	0.145743	-0.977497	0.729869			CDS.2669	0.0469454	WEAK
CDS.1118	0.367676	0.739315	0.951941	0.240943	1.32173	0.980258	0.194885	0.739606			CDS.653	0.0473674	WEAK
CDS.1763	-0.193951	-0.881515	0.306006	0.0292253	0.108928	-0.85229	0.815653	0.035217			CDS.860	0.0478204	WEAK
CDS.1221	-0.418573	2.06524	-0.137967	-0.441383	-0.557525	1.62386	-0.879127	0.814718			CDS.2851	0.0482412	WEAK
CDS.2154	0.406061	-0.787168	2.99072	2.66503	3.37305	1.87786	0.943414	0.848695			CDS.2471	0.048574	WEAK
CDS.2575	0.323377	0.922448	-0.799192	-1.19187	-0.476264	-0.269423	0.986088	0.836439			CDS.3170	0.0486097	WEAK
CDS.2459	0.0227067	0.734904	0.290543	-0.55864	0.311576	0.176264	-0.785399	0.0511755			CDS.2752	0.0490026	WEAK
CDS.2053	-0.183399	-0.767571	0.0783174	1.24816	-0.102987	0.480593	0.93737	0.298279			CDS.2685	0.0498068	WEAK
CDS.2593	0.0227038	-2.01298	0.120644	0.537708	0.143939	-1.47527	0.516585	0.159988			CDS.1183	0.0500786	WEAK
CDS.1155	-0.0696277	1.342	0.839744	-1.07926	0.764036	0.262735	-0.872218	0.162597			CDS.249	0.0505725	WEAK
CDS.2824	0.08301	0.712527	-0.13042	-0.167608	-0.0457671	0.544919	0.895118	0.14522			CDS.2459	0.0511755	WEAK
CDS.1258	-0.409296	1.40362	0.0945388	-1.07188	-0.316204	0.331743	-0.96327	0.682819			CDS.2757	0.0524456	WEAK
CDS.1160	0.163645	-0.885734	-1.14053	-0.156491	-0.974333	-1.04223	-0.457024	0.255004			CDS.1013	0.0524499	WEAK
CDS.2377	-0.0901559	-0.895104	-0.179259	0.677252	-0.268929	-0.217852	-0.427701	0.00217244			CDS.2030	0.0534559	WEAK
CDS.2806	-0.493542	1.18214	0.861346	-0.254088	0.370489	0.928052	-0.870404	0.0805766			CDS.1198	0.0547931	WEAK
CDS.1974	-0.23057	-2.15784	0.0227015	0.389062	-0.21372	-1.76878	0.996579	0.991943			CDS.2497	0.0552189	WEAK
CDS.363	-1.29406	0.916133	-0.214795	0.422364	-1.49026	1.3385	-0.944309	0.96624			CDS.2249	0.0553931	WEAK
CDS.1270	-0.3619	0.795841	-0.104661	-0.645571	-0.466754	0.15027	-0.732557	0.218791			CDS.59	0.0557131	WEAK
CDS.2262	-0.764429	-0.847164	-0.000498395	0.485281	-0.762707	-0.361883	0.933728	0.674426			CDS.510	0.0565676	WEAK
CDS.2037	-0.042765	-3.26796	-0.439915	2.93533	-0.47756	-0.33263	-0.806398	0.119926			CDS.3111	0.0567334	WEAK
CDS.2663	0.61851	0.898253	-0.429907	-0.416833	0.188146	0.481419	0.994462	0.932162			CDS.2440	0.0574227	WEAK
CDS.2374	-0.590571	0.91338	0.295622	-1.12846	-0.314733	-0.215076	-0.962338	0.562562			CDS.623	0.057657	WEAK
CDS.513	-0.0197897	-1.44667	0.481803	1.60938	0.458161	0.162708	0.899972	0.37046			CDS.1422	0.0593129	WEAK
CDS.2545	0.0162912	1.12744	0.058938	-0.628837	0.068776	0.498599	-0.649932	0.0149971			CDS.1321	0.0596868	WEAK
CDS.2152	-0.697943	-0.815147	0.877783	0.36447	0.167431	-0.450677	0.962739	0.514395			CDS.487	0.0599039	WEAK
CDS.2119	-0.557206	-1.24161	-0.0106982	0.255416	-0.570262	-0.986192	0.983737	0.955033			CDS.1740	0.0608726	WEAK
CDS.1216	-0.411101	-0.818586	-0.0570433	0.647039	-0.470418	-0.171547	0.831381	0.328677			CDS.2419	0.0611743	WEAK
CDS.2698	0.686568	0.801191	-1.63422	-1.35719	-0.955357	-0.556001	0.996173	0.961125			CDS.1315	0.0612887	WEAK
CDS.2490	0.0512205	-1.30906	-0.590956	1.44105	-0.539792	0.131989	-0.911386	0.400085			CDS.3127	0.0620211	WEAK
CDS.1416	-0.247262	1.08566	-0.138519	-0.956643	-0.384802	0.129017	-0.472964	0.0714446			CDS.2803	0.0620314	WEAK
CDS.766	0.465179	3.12213	-0.808352	-2.88223	-0.343497	0.239897	0.984255	0.765073			CDS.875	0.0625938	WEAK
CDS.1983	-0.285453	0.725498	0.041523	-0.11808	-0.245028	0.607418	-0.999872	0.999649			CDS.3149	0.0633976	WEAK
CDS.1684	-0.087505	-0.647824	0.496737	0.622643	0.401106	-0.0251808	0.927973	0.377434			CDS.1394	0.0642204	WEAK
CDS.418	-0.263402	-1.13575	0.228631	1.25976	-0.0264508	0.124007	0.998692	0.963428			CDS.2159	0.0650649	WEAK
CDS.2329	-0.446359	-1.13943	0.0941913	0.420176	-0.352393	-0.719254	0.995007	0.970747			CDS.1771	0.0655608	WEAK
CDS.309	0.304177	-1.20406	1.09023	1.64986	1.37962	0.445801	0.766973	0.301217			CDS.2418	0.0659282	WEAK
CDS.2756	-0.0235056	-0.889507	0.202172	0.466771	0.175219	-0.422737	0.829779	0.0198179			CDS.3068	0.0682759	WEAK
CDS.2551	-0.353095	-0.902405	0.19222	0.184835	-0.160879	-0.717571	0.98098	0.86263			CDS.458	0.0691407	WEAK
CDS.18	-0.477055	-2.46593	-0.909501	-0.673699	-1.40336	-3.13963	0.300985	0.774216			CDS.2516	0.0694559	WEAK
CDS.3350	-0.234301	1.04451	0.151677	-0.507286	-0.0876952	0.537223	-0.998237	0.970671			CDS.1416	0.0714446	WEAK
CDS.2239	0.269485	0.848018	-0.861395	-0.270445	-0.593701	0.577573	0.833772	0.0107014			CDS.2095	0.0716264	WEAK
CDS.2816	-0.109232	-0.736659	-0.183639	0.137104	-0.29596	-0.599555	-0.0297046	0.4414			CDS.1597	0.0725803	WEAK
CDS.2567	-0.361913	0.699208	0.335585	-0.770261	-0.0266208	-0.0710527	-0.998741	0.977868			CDS.2014	0.07279	WEAK
CDS.503	-0.204131	-0.977665	-0.131524	0.298551	-0.342923	-0.679114	0.599476	0.581339			CDS.2199	0.0731599	WEAK
CDS.212	0.0640411	-0.756882	-0.20378	1.24432	-0.143969	0.48744	-0.985666	0.885169			CDS.616	0.0739619	WEAK
CDS.1755	0.365567	0.651883	-0.674673	-0.652774	-0.315981	-0.0008914	0.984391	0.786619			CDS.2350	0.0740095	WEAK
CDS.2193	1.39036	0.925591	-1.72815	-0.428077	-0.362869	0.497513	0.960836	0.524073			CDS.2683	0.0744807	WEAK
CDS.2629	0.312685	0.953686	0.746664	1.10557	1.04684	2.05925	0.876921	0.963756			CDS.2753	0.0748515	WEAK
CDS.95	-0.190383	-1.37432	-0.364511	-0.504914	-0.559649	-1.87923	0.393553	0.819144			CDS.2092	0.0762411	WEAK
CDS.3165	0.138783	0.911057	-0.247378	-1.135	-0.108903	-0.223942	0.995129	0.930566			CDS.2745	0.0770711	WEAK
CDS.746	-0.284544	1.2543	0.171256	-1.21507	-0.116642	0.039234	-0.989982	0.858127			CDS.2093	0.0781711	WEAK
CDS.1965	0.0570639	0.730042	0.00992078	-0.785129	0.064334	-0.0550874	0.785093	0.106494			CDS.2240	0.0785838	WEAK
CDS.2557	0.0474988	4.24253	-0.933989	-1.95545	-0.886879	2.28708	0.770647	5.00735e-09			CDS.1766	0.0793879	WEAK
CDS.1013	-0.183684	-0.587563	-0.0698567	0.601907	-0.256162	0.014344	0.600463	0.0524499			CDS.1045	0.0796224	WEAK
CDS.2654	-0.364097	-0.902484	-1.29973	-0.683089	-1.66623	-1.58557	0.535234	0.853082			CDS.2006	0.0804292	WEAK
CDS.1243	-0.144248	0.743461	-0.250536	-0.483849	-0.398972	0.259612	0.302039	0.0387133			CDS.2806	0.0805766	WEAK
CDS.1956	-0.0297544	0.747028	-0.262115	-0.307003	-0.29424	0.440024	0.643571	0.0384068			CDS.3129	0.0807151	WEAK
CDS.1018	-0.110768	0.806547	0.242574	0.514986	0.12729	1.32153	-0.166252	0.178684			CDS.3346	0.0816655	WEAK
CDS.109	-0.371486	-0.640616	0.982634	1.64915	0.59548	1.00853	0.999978	0.999932			CDS.457	0.0822856	WEAK
CDS.2572	0.220717	-0.695007	-0.702102	0.185993	-0.482718	-0.509015	-0.81618	0.00243476			CDS.575	0.0829832	WEAK
CDS.1958	0.179686	0.751901	-0.41071	-0.384206	-0.224251	0.367695	0.923275	0.207819			CDS.768	0.0833168	WEAK
CDS.2604	-0.364334	-0.708395	-0.0559411	-0.262165	-0.419938	-0.97056	0.97311	0.980122			CDS.2574	0.083402	WEAK
CDS.1985	0.308181	-0.659034	-1.521	-0.921159	-1.21402	-1.58019	0.602028	0.661814			CDS.1908	0.0838191	WEAK
CDS.2728	-0.265451	-0.626398	-1.43441	-0.368357	-1.70829	-0.994756	0.277315	0.74837			CDS.1999	0.0849512	WEAK
CDS.702	-0.765518	1.4288	-0.838385	-1.38629	-1.60937	0.0425124	0.0692239	1.8048e-10			CDS.2375	0.0865929	WEAK
CDS.2382	0.0855997	-0.721498	-0.544636	-0.0939871	-0.463395	-0.815485	-0.498849	0.217786			CDS.1225	0.0866309	WEAK
CDS.889	0.257007	1.75514	-0.723914	-1.63685	-0.474395	0.118291	0.956365	0.530348			CDS.2779	0.0866565	WEAK
CDS.1953	0.358401	-1.13641	-0.329932	0.579503	0.029006	-0.556902	-0.987154	0.818802			CDS.2255	0.0870835	WEAK
CDS.2573	0.336505	0.982044	-1.10527	-1.29658	-0.756361	-0.314538	0.978028	0.765403			CDS.2638	0.0877219	WEAK
CDS.2210	0.812223	-0.802046	-1.32101	1.56334	-0.501568	0.76129	-0.998714	0.985629			CDS.700	0.0880246	WEAK
CDS.1419	-0.238262	-0.775717	0.0124621	1.5308	-0.223888	0.755082	0.790401	0.00322688			CDS.2461	0.088173	WEAK
CDS.2048	-0.278347	0.785851	0.0886737	-0.395079	-0.19679	0.390771	-0.992613	0.951406			CDS.3003	0.0892999	WEAK
CDS.549	0.639166	0.575671	-1.22027	0.110758	-0.587417	0.686429	0.6308	0.0158939			CDS.2570	0.0905395	WEAK
CDS.1044	-0.323909	-0.572275	0.0799695	0.317765	-0.246649	-0.25451	0.984058	0.881271			CDS.2404	0.0914839	WEAK
CDS.266	0.0529682	1.2883	2.32546	0.863705	2.39272	2.152	0.217802	0.666332			CDS.1323	0.0931561	WEAK
CDS.776	0.569933	1.27398	0.265208	0.494425	0.819536	1.76841	0.997469	0.9984			CDS.2089	0.0937421	WEAK
CDS.527	-0.559461	1.14272	1.91314	-0.9806	1.34735	0.162124	-0.940222	0.397362			CDS.551	0.0942031	WEAK
CDS.1685	0.335701	-0.683	-0.456094	0.662851	-0.126987	-0.0201485	-0.994415	0.916867			CDS.1480	0.0942453	WEAK
CDS.1107	0.0301778	-1.30626	-0.323918	0.34721	-0.293694	-0.959047	-0.718137	0.0319229			CDS.2521	0.0945724	WEAK
CDS.1012	-0.151825	-0.990402	0.49018	0.148512	0.337115	-0.84189	0.766955	0.00570029			CDS.106	0.0969717	WEAK
CDS.2447	-0.0544085	0.650165	-0.267499	-0.191344	-0.315359	0.458821	0.538879	0.142545			CDS.3011	0.0970846	WEAK
CDS.929	-0.298238	-1.48756	0.368278	0.0211799	0.0627797	-1.46638	0.847568	0.12953			CDS.1500	0.0974879	WEAK
CDS.2521	0.00153427	0.64491	-0.364258	-0.140477	-0.364313	0.504433	0.638055	0.0945724			CDS.1016	0.0976812	WEAK
CDS.517	0.26959	-1.0695	-0.229923	1.21989	0.023953	0.150385	-0.998875	0.954208			CDS.3072	0.0979822	WEAK
CDS.3072	0.156711	-1.46346	-0.732028	0.0053275	-0.579927	-1.45814	-0.634554	0.0979822			CDS.3164	0.0991581	WEAK
CDS.1571	0.50009	1.4844	-0.406333	-1.19643	0.0715342	0.287964	0.999534	0.998438			CDS.1040	0.0993666	WEAK
CDS.37	-0.0315961	-1.4372	1.15105	1.54929	1.11582	0.112084	0.888949	0.331538			CDS.2380	0.09981	WEAK
CDS.3018	-0.104381	-1.04025	-1.15191	0.484309	-1.25745	-0.555938	-0.686612	0.0131456			CDS.2028	0.101231	WEAK
CDS.3117	-0.24407	-1.37331	0.450116	0.0652444	0.197011	-1.30806	0.802982	0.0105323			CDS.2224	0.10153	WEAK
CDS.2017	0.420628	1.08264	-0.471535	-0.489052	-0.0533629	0.593592	0.968715	0.603689			CDS.1260	0.102467	WEAK
CDS.3272	-0.0480377	-0.613734	-0.432846	0.623707	-0.482058	0.0099733	-0.812325	0.186172			CDS.2475	0.102709	WEAK
CDS.3175	0.0373886	-0.983819	-0.106621	0.7422	-0.0738785	-0.241619	-0.926558	0.334607			CDS.1348	0.103037	WEAK
CDS.1315	0.0101978	1.07572	-0.21253	-0.742691	-0.208309	0.33303	0.818284	0.0612887			CDS.1491	0.103188	WEAK
CDS.2229	0.187616	0.6625	-0.555225	-0.761936	-0.362748	-0.0994354	0.973434	0.696052			CDS.2344	0.103425	WEAK
CDS.1165	-0.0320925	-1.50765	-0.594627	1.95382	-0.628707	0.446166	-0.877487	0.411969			CDS.1203	0.10643	WEAK
CDS.2093	-0.269381	-0.855148	-0.09619	0.838785	-0.366334	-0.0163625	0.637072	0.0781711			CDS.1965	0.106494	WEAK
CDS.106	0.019933	-2.17558	0.379833	1.79875	0.399622	-0.376829	0.8112	0.0969717			CDS.2274	0.107351	WEAK
CDS.3249	-0.278881	-0.747374	-0.866982	-1.46881	-1.14496	-2.21618	0.977177	0.989542			CDS.740	0.110894	WEAK
CDS.1299	0.554499	0.866811	-0.461633	-1.04024	0.0880172	-0.173434	0.995036	0.908173			CDS.1588	0.112586	WEAK
CDS.2418	-0.148343	0.956049	-0.379337	-0.969345	-0.527149	-0.0132961	0.608124	0.0659282			CDS.3059	0.11271	WEAK
CDS.1133	-0.200809	-0.670446	-0.851619	-0.899711	-1.04277	-1.57016	0.83579	0.933513			CDS.2676	0.112873	WEAK
CDS.1780	0.241371	-0.658597	-0.382452	0.1525	-0.142111	-0.506097	-0.888154	0.13186			CDS.990	0.114932	WEAK
CDS.2643	0.540142	-0.616129	3.31591	2.17374	3.84814	1.55761	0.935136	0.842721			CDS.272	0.115093	WEAK
CDS.1185	-0.185299	-1.12441	0.115791	-0.0737941	-0.0588889	-1.1982	0.882333	0.527604			CDS.1633	0.1185	WEAK
CDS.1653	0.23337	-0.693379	-0.412991	0.240747	-0.187579	-0.452632	-0.90231	0.160699			CDS.2747	0.119749	WEAK
CDS.736	-0.0955618	-0.860712	-0.0420616	0.366773	-0.142722	-0.493939	0.709099	0.538733			CDS.2037	0.119926	WEAK
CDS.2803	-1.39306	0.648344	2.05999	-0.0355688	0.659855	0.612775	-0.833102	0.0620314			CDS.35	0.120358	WEAK
CDS.2055	-0.320429	-0.754964	0.306122	0.743092	-0.0138946	-0.011872	0.999969	0.999373			CDS.1124	0.121289	WEAK
CDS.2589	-0.0835622	-0.744735	0.227142	1.52879	0.136399	0.784059	0.999235	0.985436			CDS.1793	0.12137	WEAK
CDS.2753	0.0115732	-0.68912	-0.0693756	0.0789464	-0.0604667	-0.610174	-0.657641	0.0748515			CDS.2023	0.122744	WEAK
CDS.1232	0.185601	-0.670691	0.196565	0.277828	0.387339	-0.392862	-0.185299	0.324307			CDS.2774	0.123182	WEAK
CDS.1260	0.0285629	-0.719764	-0.545322	0.114438	-0.512128	-0.605326	-0.64575	0.102467			CDS.506	0.123851	WEAK
CDS.1941	-0.301068	0.648413	-0.0154987	-0.598255	-0.321641	0.0501584	-0.846977	0.269097			CDS.711	0.12691	WEAK
CDS.2744	-0.433704	0.98102	-0.142964	-0.684859	-0.578423	0.296161	-0.729175	0.301636			CDS.1760	0.129326	WEAK
CDS.3251	0.411722	-0.922135	-2.04296	-0.407316	-1.6203	-1.32945	-0.226951	0.35025			CDS.929	0.12953	WEAK
CDS.2578	0.269851	-0.888268	-0.618889	-0.0887723	-0.350845	-0.97704	-0.667719	0.0246284			CDS.2385	0.130988	WEAK
CDS.2267	-0.63262	-0.634017	-0.371178	0.0885066	-1.00537	-0.54551	0.74041	0.766997			CDS.1780	0.13186	WEAK
CDS.1233	-0.14477	-0.849376	0.391372	0.443892	0.239122	-0.405484	0.911641	0.159262			CDS.1399	0.132904	WEAK
CDS.1192	0.213085	2.21403	-0.475355	-0.526809	-0.269127	1.68723	0.842478	0.0260527			CDS.1477	0.136459	WEAK
CDS.1906	0.150583	-0.555253	-0.495971	0.154823	-0.337145	-0.400429	-0.825096	0.00342463			CDS.2140	0.138388	WEAK
CDS.2025	-0.405004	-0.76266	0.0202658	0.804303	-0.37888	0.0416434	0.885089	0.252642			CDS.1722	0.141132	WEAK
CDS.1999	0.118726	-0.570368	-0.755626	0.362571	-0.649274	-0.207796	-0.857812	0.0849512			CDS.1579	0.141316	WEAK
CDS.3228	-0.539298	-0.95355	-0.0491883	1.40236	-0.594334	0.448815	0.748522	0.0160194			CDS.2447	0.142545	WEAK
CDS.1285	0.197224	0.532024	-1.0648	-0.654397	-0.868487	-0.122373	0.949529	0.589136			CDS.1582	0.144541	WEAK
CDS.1484	0.546238	0.881581	0.440819	0.210356	0.984639	1.09194	0.806297	0.92397			CDS.2824	0.14522	WEAK
CDS.2168	0.017179	-0.541123	-0.184769	0.439529	-0.168118	-0.101594	-0.873232	0.17326			CDS.41	0.145529	WEAK
CDS.3170	0.061847	0.679456	-0.222019	-0.0327308	-0.167352	0.646725	0.679301	0.0486097			CDS.1981	0.145954	WEAK
CDS.492	-0.483986	-0.950892	-0.12191	0.0119623	-0.603101	-0.938929	0.968721	0.959986			CDS.36	0.147559	WEAK
CDS.3301	0.00025997	-0.562552	-1.36969	-1.18992	-1.37292	-1.75248	0.882278	0.901518			CDS.2506	0.149806	WEAK
CDS.926	0.0331713	-0.902061	0.47121	0.0687176	0.499692	-0.833343	0.50776	0.239549			CDS.1962	0.150927	WEAK
CDS.1203	0.126031	-0.599415	-0.723092	0.0169474	-0.592373	-0.582467	-0.637451	0.10643			CDS.402	0.15317	WEAK
CDS.2485	-0.234053	1.10084	0.0139887	-0.543204	-0.220143	0.557636	-0.960975	0.80065			CDS.3268	0.154297	WEAK
CDS.1633	0.00584861	1.65377	-0.511008	-1.32833	-0.497113	0.325444	0.845696	0.1185			CDS.1306	0.154834	WEAK
CDS.3306	0.981773	1.16812	-1.55983	-0.00433108	-0.569281	1.16379	0.797873	0.0238348			CDS.2666	0.155163	WEAK
CDS.2495	0.266522	1.36781	1.05309	0.216975	1.31827	1.58479	-0.130276	0.556627			CDS.3009	0.155308	WEAK
CDS.1230	0.939836	0.98791	0.571427	-1.18665	1.51033	-0.198735	0.340313	0.000292699			CDS.2502	0.156072	WEAK
CDS.2536	0.2363	0.558021	-0.530403	-0.0829366	-0.294223	0.475084	0.812436	0.00564424			CDS.3039	0.156345	WEAK
CDS.2979	-0.312752	-0.640945	-0.0316974	-0.120675	-0.353605	-0.76162	0.998124	0.996532			CDS.619	0.156535	WEAK
CDS.937	0.157274	-1.56691	-0.829285	-0.372213	-0.675282	-1.93912	-0.425806	0.25343			CDS.1233	0.159262	WEAK
CDS.2069	-0.0215458	-0.666836	-0.306366	-0.507649	-0.3268	-1.17448	0.345645	0.732277			CDS.2016	0.159648	WEAK
CDS.846	-0.0615757	-0.534037	-0.368802	0.00557723	-0.4311	-0.52846	-0.365791	0.36391			CDS.2593	0.159988	WEAK
CDS.2380	-0.0273002	-0.671912	0.0989052	0.35379	0.067319	-0.318123	0.89697	0.09981			CDS.1653	0.160699	WEAK
CDS.2498	0.265031	-0.515297	-0.0850616	0.558125	0.189472	0.0428287	-0.942722	0.471601			CDS.512	0.161666	WEAK
CDS.1593	0.323678	-0.774629	-0.173791	0.767261	0.14936	-0.00736763	-0.985874	0.79348			CDS.1746	0.162556	WEAK
CDS.1940	0.191901	-1.1378	-0.166365	0.755443	0.0182084	-0.382355	-0.995149	0.944618			CDS.1155	0.162597	WEAK
CDS.1117	0.199525	-0.555065	0.786121	1.16	0.9785	0.604937	0.846173	0.594889			CDS.1391	0.163151	WEAK
CDS.272	-0.487912	1.3	2.13783	0.0649831	1.64907	1.36498	-0.609266	0.115093			CDS.2479	0.16384	WEAK
CDS.3293	0.303885	1.04834	0.150646	-0.379222	0.454961	0.669114	0.711747	0.588176			CDS.450	0.165284	WEAK
CDS.2531	-0.00595147	-0.586332	-0.182246	0.240658	-0.189709	-0.345674	-0.69937	0.0176087			CDS.1398	0.165386	WEAK
CDS.2961	0.194292	-0.716925	-0.424268	-0.03602	-0.239403	-0.752946	-0.699278	0.010628			CDS.891	0.166049	WEAK
CDS.2652	-0.0338771	-0.654131	-0.741811	-0.116865	-0.78568	-0.770996	-0.298673	0.421767			CDS.1110	0.167006	WEAK
CDS.880	-0.026533	-1.44108	0.424127	1.48077	0.385484	0.0396822	0.905463	0.330407			CDS.1210	0.167121	WEAK
CDS.35	0.378093	-1.15686	0.661326	1.45866	1.02944	0.301805	0.492558	0.120358			CDS.2167	0.171181	WEAK
CDS.1322	0.138914	-0.76417	0.083345	0.706492	0.21779	-0.0576783	-0.431799	0.0447266			CDS.338	0.171369	WEAK
CDS.732	0.288025	1.47475	-1.29763	-1.57909	-1.00719	-0.104348	0.945717	0.511049			CDS.848	0.171873	WEAK
CDS.2350	-0.256542	-0.552982	-0.168441	0.460894	-0.423037	-0.0920876	0.389465	0.0740095			CDS.2168	0.17326	WEAK
CDS.1490	1.04666	1.82747	-0.552539	0.688145	0.479693	2.51561	0.739013	0.453658			CDS.1284	0.173726	WEAK
CDS.2114	-0.281823	-2.01489	-0.0231071	0.419557	-0.298002	-1.59533	0.977112	0.933482			CDS.1969	0.174175	WEAK
CDS.644	0.175609	0.814804	-0.010655	0.229563	0.146311	1.04437	0.911656	0.909966			CDS.2365	0.174264	WEAK
CDS.426	-0.686358	-2.21085	-0.64422	0.673387	-1.32267	-1.53746	0.346668	0.47849			CDS.1018	0.178684	WEAK
CDS.708	0.0567894	0.69499	-0.674786	-1.09171	-0.615308	-0.396717	0.948339	0.678604			CDS.368	0.178732	WEAK
CDS.1210	0.0375193	1.46251	-0.597208	-0.0762735	-0.559686	1.38624	0.581274	0.167121			CDS.2236	0.179232	WEAK
CDS.2419	-0.0695268	-0.583938	-0.522911	0.217782	-0.584609	-0.366155	-0.628392	0.0611743			CDS.3046	0.179785	WEAK
CDS.1773	-0.47955	0.639835	0.168395	-0.0251912	-0.313068	0.614644	-0.976645	0.903061			CDS.1319	0.180478	WEAK
CDS.3011	-0.145151	-0.533331	0.511445	-0.0489081	0.362385	-0.582239	0.61217	0.0970846			CDS.396	0.182241	WEAK
CDS.996	0.227232	-0.985477	0.248943	0.843471	0.478098	-0.142006	0.0333757	0.0114975			CDS.1178	0.18236	WEAK
CDS.3157	-0.0605804	0.977406	-0.841507	-0.641033	-0.914551	0.336373	0.751638	0.0130056			CDS.3272	0.186172	WEAK
CDS.2471	0.205416	-1.27462	0.298431	0.853441	0.490952	-0.421181	0.209707	0.048574			CDS.2349	0.186848	WEAK
CDS.1725	0.115323	-1.00829	-0.182434	0.641319	-0.0796667	-0.366968	-0.953941	0.503389			CDS.2697	0.193704	WEAK
CDS.2214	1.02976	-0.803155	-2.21641	1.06642	-1.17267	0.263266	-0.992554	0.90005			CDS.1847	0.194338	WEAK
CDS.1989	-0.011862	-0.615202	-0.389608	0.321761	-0.401959	-0.293441	-0.744951	7.07231e-08			CDS.704	0.195911	WEAK
CDS.1997	0.490901	0.941395	-0.401528	-0.39368	0.0947368	0.547715	0.985937	0.819089			CDS.2042	0.195966	WEAK
CDS.1119	0.367278	0.61772	1.47544	1.2069	1.84703	1.82462	0.95724	0.977849			CDS.2528	0.196464	WEAK
CDS.81	0.381738	0.537992	-1.08692	-1.01338	-0.713306	-0.475393	0.994879	0.956713			CDS.2777	0.196776	WEAK
CDS.3357	-0.0783522	1.69014	-0.431572	-1.1826	-0.513809	0.507543	0.693882	0.00666594			CDS.1021	0.19688	WEAK
CDS.2797	-0.299792	-0.623535	0.19927	0.203219	-0.109958	-0.420316	0.989032	0.871086			CDS.2486	0.197111	WEAK
CDS.1259	-0.383327	2.27999	-0.324184	-0.810666	-0.707577	1.46933	-0.400115	0.451766			CDS.168	0.20038	WEAK
CDS.1277	-0.442381	0.851647	0.0662657	-0.362442	-0.373346	0.489205	-0.985654	0.914813			CDS.2523	0.201117	WEAK
CDS.2665	-0.288913	1.07171	-0.148888	-0.168677	-0.442452	0.903029	-0.780166	0.77921			CDS.143	0.202522	WEAK
CDS.1746	0.360978	-0.594735	-0.384986	-0.038282	-0.0233388	-0.633017	-0.826082	0.162556			CDS.1504	0.205199	WEAK
CDS.2481	0.860878	-0.798403	-0.961033	0.351711	-0.0993785	-0.446693	-0.968459	0.59814			CDS.2406	0.207334	WEAK
CDS.1584	0.31668	-0.959666	-0.668443	0.143001	-0.349907	-0.816666	-0.822335	0.0120132			CDS.1958	0.207819	WEAK
CDS.506	0.0253212	-0.666844	-0.0343367	0.235631	-0.0246206	-0.431213	-0.801851	0.123851			CDS.3115	0.210059	WEAK
CDS.3181	0.266138	-0.525807	-0.543846	-0.117853	-0.284521	-0.64366	-0.586899	0.0365016			CDS.2187	0.211424	WEAK
CDS.526	-0.967344	-0.771959	2.79896	1.47307	1.83291	0.701113	0.995423	0.958793			CDS.2007	0.212462	WEAK
CDS.486	0.0357287	0.617883	0.298365	0.606856	0.336696	1.22474	0.585311	0.826729			CDS.2785	0.212709	WEAK
CDS.2406	-0.657051	-0.506703	-1.08327	0.213932	-1.74094	-0.292771	-0.169718	0.207334			CDS.667	0.214358	WEAK
CDS.3089	-0.0780776	-0.622974	-0.725959	-1.74223	-0.800646	-2.3652	0.964703	0.971436			CDS.1868	0.217337	WEAK
CDS.2804	-1.38279	-0.571831	1.91427	1.04418	0.520729	0.472345	0.996951	0.960574			CDS.2382	0.217786	WEAK
CDS.1111	-0.622557	0.525639	-0.200163	-0.13741	-0.823602	0.38823	-0.868305	0.77818			CDS.2580	0.218309	WEAK
CDS.10	-0.0128527	2.00033	-0.473655	-1.2172	-0.486803	0.783128	0.772793	0.0102234			CDS.1270	0.218791	WEAK
CDS.297	-0.0407801	-0.625313	-0.399292	0.270959	-0.442063	-0.354354	-0.663573	0.0260018			CDS.1025	0.220453	WEAK
CDS.270	-0.264931	-0.662593	2.2917	1.26654	2.03502	0.603949	0.968043	0.81412			CDS.2526	0.221614	WEAK
CDS.3039	-0.241691	0.507637	1.29187	-0.355262	1.04107	0.152375	-0.890586	0.156345			CDS.2637	0.223676	WEAK
CDS.2657	-0.218752	-0.508328	-0.0844013	0.136467	-0.304652	-0.371861	0.825644	0.738963			CDS.2592	0.225442	WEAK
CDS.2807	-0.339407	-0.535092	0.0410037	-0.0258204	-0.303593	-0.560913	0.9918	0.978741			CDS.268	0.227396	WEAK
CDS.477	0.190802	-0.450289	-0.701417	0.464767	-0.51339	0.0144785	-0.951345	0.529966			CDS.3040	0.22807	WEAK
CDS.1422	-0.0737983	0.724217	-0.270312	-0.665508	-0.343125	0.0587086	0.687778	0.0593129			CDS.2192	0.231627	WEAK
CDS.2676	-0.703091	1.9507	-0.424703	-1.53919	-1.1326	0.411513	-0.451939	0.112873			CDS.1281	0.237837	WEAK
CDS.1722	-0.00763598	-1.14274	0.151856	0.905538	0.137269	-0.237199	0.873941	0.141132			CDS.706	0.239122	WEAK
CDS.875	0.187371	-0.480665	-0.205166	-0.105365	-0.0256385	-0.586031	-0.708894	0.0625938			CDS.926	0.239549	WEAK
CDS.2499	0.344056	-0.851033	-0.267405	0.60512	0.0868649	-0.245913	-0.999983	0.997079			CDS.719	0.241171	WEAK
CDS.239	1.41818	0.82841	-1.55269	-1.29045	-0.133614	-0.462039	0.995059	0.921911			CDS.2033	0.241428	WEAK
CDS.2143	-0.173507	0.549806	-0.019135	-0.139762	-0.192785	0.410044	-0.956995	0.890348			CDS.905	0.242468	WEAK
CDS.196	-0.168727	-0.513835	2.64815e-05	-0.150239	-0.166032	-0.664074	0.954668	0.951409			CDS.1877	0.24347	WEAK
CDS.2886	-0.226075	-0.45404	-0.32243	-0.146661	-0.557493	-0.600701	0.530423	0.857335			CDS.1487	0.243686	WEAK
CDS.1724	-0.368617	1.26702	0.0180274	0.718854	-0.354891	1.98588	-0.806547	0.844538			CDS.1802	0.248514	WEAK
CDS.3059	-0.824662	1.32952	3.60219	0.0651275	2.75791	1.39465	-0.613691	0.11271			CDS.262	0.249424	WEAK
CDS.1760	-0.0658536	-0.590217	0.15039	0.249237	0.0830753	-0.34098	0.902653	0.129326			CDS.999	0.249759	WEAK
CDS.3163	0.239364	0.441854	-0.618424	-0.030734	-0.371929	0.41112	0.760819	0.00375013			CDS.1154	0.249834	WEAK
CDS.831	-0.323259	-1.39987	-0.484533	-0.19994	-0.791425	-1.59981	0.305164	0.748736			CDS.3148	0.250272	WEAK
CDS.1196	-0.276678	-0.658636	0.768802	0.692872	0.479832	0.0342358	0.9718	0.651018			CDS.2025	0.252642	WEAK
CDS.2550	-0.221992	0.948463	0.251248	-0.24163	0.0242394	0.706833	-0.938067	0.392117			CDS.937	0.25343	WEAK
CDS.1802	-0.122294	0.546329	-0.24902	-0.180934	-0.372234	0.365396	0.246807	0.248514			CDS.1160	0.255004	WEAK
CDS.3149	-0.110443	0.919146	-0.180542	-0.568104	-0.306592	0.351042	0.223044	0.0633976			CDS.2721	0.255668	WEAK
CDS.2752	-0.0598895	-1.73018	0.354459	0.966212	0.296975	-0.763967	0.848659	0.0490026			CDS.2496	0.255816	WEAK
CDS.1716	0.353063	0.822528	0.207034	-0.438191	0.549712	0.384336	0.575115	0.353804			CDS.2045	0.263016	WEAK
CDS.2454	-0.0255513	-0.574506	-0.249826	-0.0204725	-0.275532	-0.594979	-0.388108	0.354843			CDS.2312	0.263173	WEAK
CDS.3129	0.288055	-0.714167	0.356624	0.933429	0.641572	0.219262	0.257657	0.0807151			CDS.2984	0.264894	WEAK
CDS.1789	0.335355	0.51903	-0.154556	-0.0366497	0.181346	0.48238	0.968056	0.838005			CDS.207	0.265779	WEAK
CDS.839	-0.212745	1.4	-0.363759	-0.914338	-0.572657	0.485667	0.305477	0.038643			CDS.1941	0.269097	WEAK
CDS.837	-0.129165	-0.737757	0.108946	0.201424	-0.0225642	-0.536333	0.966862	0.659721			CDS.3015	0.270128	WEAK
CDS.1998	-0.374704	-0.599997	-0.050618	0.0371459	-0.424953	-0.562851	0.984563	0.973276			CDS.2504	0.270554	WEAK
CDS.1443	-0.0709641	-0.576908	-0.535474	-0.245042	-0.606046	-0.821951	0.0349997	0.638031			CDS.2151	0.273507	WEAK
CDS.5	-0.215239	-0.562651	-0.0635654	-0.109573	-0.277915	-0.672224	0.994637	0.995626			CDS.1031	0.273788	WEAK
CDS.1031	0.599668	-0.623399	-0.524781	-0.0604788	0.0671807	-0.683878	-0.835836	0.273788			CDS.3178	0.275346	WEAK
CDS.2386	1.35387	-0.577169	3.01561	2.86394	4.37657	2.28677	0.811866	0.770665			CDS.2650	0.277399	WEAK
CDS.2795	-0.153121	-1.06663	2.06251	4.05563	1.91146	2.989	0.990549	0.964282			CDS.1289	0.27801	WEAK
CDS.1950	-0.28225	-0.780297	-0.00391183	0.106969	-0.28039	-0.673328	0.994509	0.982374			CDS.3218	0.278595	WEAK
CDS.2580	0.193415	-0.434792	-0.676397	-0.146162	-0.482393	-0.580954	-0.39038	0.218309			CDS.2032	0.278954	WEAK
CDS.2460	-0.272315	0.450907	-0.268842	-0.397967	-0.54051	0.0529399	-0.0471152	0.0123388			CDS.783	0.280126	WEAK
CDS.2363	-0.151258	-0.977369	-0.148398	0.167018	-0.307771	-0.81035	0.392893	0.605881			CDS.3171	0.280692	WEAK
CDS.2167	-0.155054	1.81008	-0.383173	-0.675728	-0.530257	1.13436	0.380229	0.171181			CDS.1583	0.282285	WEAK
CDS.2727	-0.0463103	-0.809527	-0.463515	1.3702	-0.513444	0.560678	-0.88991	0.573015			CDS.2256	0.282941	WEAK
CDS.3045	-0.228259	-0.7903	0.0545005	0.0452589	-0.188092	-0.745041	0.996517	0.976046			CDS.1274	0.284868	WEAK
CDS.2664	-0.0825204	1.32256	0.178774	-1.06645	0.0916601	0.256107	-0.968448	0.54829			CDS.1935	0.285518	WEAK
CDS.1604	-0.165066	2.88942	-0.0387143	-1.5214	-0.20081	1.36802	-0.848403	0.554307			CDS.1182	0.28646	WEAK
CDS.1793	0.110041	0.494606	-0.322078	0.105152	-0.21861	0.599758	0.524201	0.12137			CDS.2736	0.28653	WEAK
CDS.2563	-0.594766	0.918967	1.55559	-0.913339	0.952285	0.00562824	-0.968928	0.623038			CDS.1957	0.288511	WEAK
CDS.2530	0.275088	-0.549659	-0.386636	0.666407	-0.112001	0.116748	-0.9991	0.985661			CDS.2212	0.291517	WEAK
CDS.2099	-0.0767023	-0.46356	-0.359178	-0.177978	-0.433564	-0.641537	0.0655869	0.671104			CDS.1485	0.292024	WEAK
CDS.2773	-0.00997562	0.572756	-0.318187	-0.304048	-0.324655	0.268708	0.753973	0.000141253			CDS.1005	0.292582	WEAK
CDS.972	0.913638	0.619874	-1.04757	-0.408739	-0.121832	0.211136	0.988733	0.808987			CDS.2776	0.294026	WEAK
CDS.130	0.570812	-0.520162	-0.179399	0.204989	0.383604	-0.315173	-0.999364	0.993105			CDS.2978	0.294755	WEAK
CDS.1198	-0.46803	-0.527036	-0.101062	0.60703	-0.565328	0.0799932	0.721846	0.0547931			CDS.820	0.297439	WEAK
CDS.1590	-0.160982	0.563358	0.0720207	-0.166866	-0.0911186	0.396492	-0.997064	0.973614			CDS.1265	0.298021	WEAK
CDS.1266	-0.483017	0.981724	0.505668	-0.417357	0.0212036	0.564367	-0.971254	0.635854			CDS.2053	0.298279	WEAK
CDS.2821	-0.258811	-0.691971	0.42535	0.307815	0.157107	-0.384155	0.94199	0.31709			CDS.2420	0.30019	WEAK
CDS.2105	-0.435644	0.523185	0.354676	0.0765579	-0.0814183	0.599743	-0.825477	0.302454			CDS.309	0.301217	WEAK
CDS.299	-0.223364	-1.40717	2.06475	1.70176	1.85143	0.294592	0.927001	0.497875			CDS.2744	0.301636	WEAK
CDS.1011	-0.333304	0.604522	0.50072	0.0355916	0.165572	0.640114	-0.771918	0.0199679			CDS.3135	0.30181	WEAK
CDS.903	-0.103345	0.42873	-0.469084	0.0396201	-0.569602	0.46835	0.231486	0.483678			CDS.2105	0.302454	WEAK
CDS.2394	-0.15766	0.563512	0.812823	-0.101186	0.655754	0.462325	-0.728874	0.0288785			CDS.2474	0.305815	WEAK
CDS.3325	-0.115835	-1.06751	-1.00759	-1.44519	-1.12398	-2.5127	0.773281	0.886869			CDS.1261	0.306778	WEAK
CDS.1181	-0.331861	-0.633637	-0.10153	0.248128	-0.437834	-0.385509	0.831157	0.655889			CDS.1135	0.308777	WEAK
CDS.338	0.121048	-0.658462	-0.28443	-0.337529	-0.164125	-0.995991	-0.274887	0.171369			CDS.3173	0.308804	WEAK
CDS.3323	-0.19257	-1.4722	-0.0964241	0.191535	-0.288313	-1.28066	0.809333	0.808078			CDS.2987	0.309251	WEAK
CDS.1981	-0.219052	0.909714	-0.216135	-1.48833	-0.437586	-0.578615	0.126592	0.145954			CDS.15	0.310807	WEAK
CDS.1483	-0.638083	-1.30989	2.07917	0.373985	1.45736	-0.935902	0.817375	0.0033235			CDS.2369	0.311386	WEAK
CDS.1764	0.184196	-0.49995	-0.514654	-0.0246312	-0.327854	-0.524581	-0.67501	0.040121			CDS.2433	0.31144	WEAK
CDS.2658	0.0530126	3.58961	-0.386826	-1.89772	-0.336392	1.69189	0.828254	0.0245559			CDS.2613	0.312185	WEAK
CDS.1038	0.0249681	-0.542606	-0.0844041	0.0614969	-0.0703135	-0.481109	-0.670523	0.0338739			CDS.1769	0.31222	WEAK
CDS.3218	-0.149184	-0.946166	-0.0220559	0.769963	-0.189525	-0.176203	0.766601	0.278595			CDS.1982	0.31468	WEAK
CDS.1274	0.0449839	0.560735	-0.234593	0.166535	-0.190037	0.72727	0.370097	0.284868			CDS.3352	0.316496	WEAK
CDS.804	0.584563	-0.659933	-1.3078	0.521175	-0.725388	-0.138758	-0.959338	0.499001			CDS.1640	0.316726	WEAK
CDS.2638	0.383035	0.658354	-0.809356	-0.223196	-0.438166	0.435158	0.881307	0.0877219			CDS.2821	0.31709	WEAK
CDS.1945	0.520598	-0.818325	0.130492	0.567419	0.649683	-0.250906	-0.78966	0.354134			CDS.1129	0.318041	WEAK
CDS.2159	-0.024467	0.595027	-0.269778	-0.472995	-0.288976	0.122032	0.793291	0.0650649			CDS.311	0.323127	WEAK
CDS.2502	0.348662	-0.793862	-0.706779	0.316566	-0.349996	-0.477296	-0.909745	0.156072			CDS.1232	0.324307	WEAK
CDS.186	0.253055	0.911162	-0.0346277	-0.281516	0.204557	0.629647	0.997576	0.974348			CDS.2161	0.327548	WEAK
CDS.869	-0.727158	-1.14192	0.388821	0.120227	-0.3403	-1.02169	0.965889	0.798018			CDS.1216	0.328677	WEAK
CDS.458	-0.0808265	-0.485059	0.553214	0.064887	0.474823	-0.420172	0.678265	0.0691407			CDS.2537	0.329104	WEAK
CDS.1485	0.69528	-0.410433	-0.101126	0.455116	0.591453	0.0446826	-0.907627	0.292024			CDS.2171	0.330127	WEAK
CDS.2537	0.0140048	0.475434	-0.368964	0.0719426	-0.354547	0.547377	0.404087	0.329104			CDS.880	0.330407	WEAK
CDS.1890	0.466307	0.460473	-0.879034	-1.24297	-0.423466	-0.782493	0.997187	0.969141			CDS.37	0.331538	WEAK
CDS.1022	-0.232573	-0.566434	0.134925	0.0650132	-0.106642	-0.501421	0.968873	0.780133			CDS.584	0.333647	WEAK
CDS.1124	-0.252937	0.553652	0.946338	0.0627847	0.694498	0.616437	-0.581301	0.121289			CDS.3175	0.334607	WEAK
CDS.2512	-0.0884354	-0.452213	0.0549715	0.48127	-0.0327918	0.0290566	0.989278	0.8237			CDS.887	0.339005	WEAK
CDS.1588	-0.349058	0.833135	-0.328473	-0.562075	-0.675282	0.27106	-0.163881	0.112586			CDS.592	0.339969	WEAK
CDS.845	-0.263421	-0.933861	0.184154	0.578221	-0.0826455	-0.35564	0.999701	0.993377			CDS.2513	0.342235	WEAK
CDS.1569	0.49016	-0.496075	0.282851	0.639836	0.773993	0.143761	-0.353158	0.00387714			CDS.652	0.342671	WEAK
CDS.1084	0.182546	-1.10967	-0.110159	0.126082	0.0720806	-0.983592	-0.958209	0.736042			CDS.1904	0.347263	WEAK
CDS.1421	0.228776	-0.53807	-0.269503	1.0954	-0.0326102	0.557329	-0.986233	0.839792			CDS.1495	0.347384	WEAK
CDS.2971	-0.531675	-0.866803	0.169021	-0.324749	-0.361928	-1.19155	0.817243	0.696208			CDS.1302	0.347433	WEAK
CDS.1321	0.0204159	-0.592039	-0.112731	0.321493	-0.0850825	-0.270546	-0.880014	0.0596868			CDS.3251	0.35025	WEAK
CDS.3233	-0.341845	0.745878	-0.00645325	0.203499	-0.351526	0.949378	-0.970757	0.965718			CDS.2011	0.351336	WEAK
CDS.1128	-0.478498	-0.470895	1.50504	0.796109	1.01738	0.325213	0.990448	0.907214			CDS.2682	0.351711	WEAK
CDS.2263	-0.0104432	0.554207	0.0754203	-0.537811	0.0554755	0.0163959	-0.952796	0.389937			CDS.1164	0.351934	WEAK
CDS.1669	-0.284524	-0.482394	-0.132588	-0.397808	-0.427312	-0.880202	0.929927	0.977952			CDS.1716	0.353804	WEAK
CDS.2365	-0.307881	0.421542	0.00997564	-0.487689	-0.294051	-0.0661469	-0.864281	0.174264			CDS.1945	0.354134	WEAK
CDS.12	-0.167381	0.521812	0.0978493	-0.0865661	-0.0676912	0.435246	-0.969078	0.79307			CDS.2454	0.354843	WEAK
CDS.1415	-0.446372	-0.625578	-0.0755357	-0.331358	-0.525854	-0.956936	0.92424	0.955777			CDS.1867	0.359403	WEAK
CDS.758	0.0083446	-1.47462	0.116774	0.677307	0.128497	-0.797314	0.680074	0.0128775			CDS.2146	0.360249	WEAK
CDS.512	0.755142	1.03702	-1.53796	-0.428733	-0.782258	0.608287	0.909175	0.161666			CDS.846	0.36391	WEAK
CDS.1935	-0.12613	-0.615771	-0.451476	0.829151	-0.580856	0.213379	-0.752937	0.285518			CDS.2462	0.365839	WEAK
CDS.905	-0.170391	-0.90718	0.194295	0.105889	0.024747	-0.801291	0.892081	0.242468			CDS.193	0.367033	WEAK
CDS.3288	-0.217403	-1.54499	0.0328454	-0.185739	-0.187381	-1.73072	0.97581	0.946398			CDS.2740	0.36806	WEAK
CDS.2375	-0.289654	-0.687631	-0.276362	0.488549	-0.568973	-0.199082	0.137212	0.0865929			CDS.513	0.37046	WEAK
CDS.1718	-0.151867	-0.726629	0.344302	0.898904	0.184132	0.172274	0.990118	0.850711			CDS.2022	0.371431	WEAK
CDS.1472	1.08348	0.59115	-1.6689	-0.889137	-0.58397	-0.297987	0.999983	0.999713			CDS.2500	0.37231	WEAK
CDS.1477	0.35334	-1.13527	-0.371009	-0.116008	-0.0296053	-1.25128	-0.796272	0.136459			CDS.943	0.372336	WEAK
CDS.500	-0.387698	-0.407422	0.24612	0.691041	-0.139284	0.283619	0.963202	0.499347			CDS.966	0.375329	WEAK
CDS.1882	-0.180622	-0.496518	-0.374423	-0.243334	-0.557562	-0.739852	0.475749	0.853053			CDS.520	0.37631	WEAK
CDS.168	-0.0360549	-0.387353	-0.694237	0.0435348	-0.728899	-0.343818	-0.540545	0.20038			CDS.1684	0.377434	WEAK
CDS.2432	0.937805	0.947383	-1.20226	-0.792202	-0.255931	0.155181	0.993034	0.87606			CDS.2458	0.379441	WEAK
CDS.2574	0.197541	1.22679	-0.505436	-0.500526	-0.307319	0.726263	0.884705	0.083402			CDS.2893	0.383235	WEAK
CDS.2439	0.409902	-0.506322	-0.273413	0.702961	0.136895	0.196639	-0.978218	0.673487			CDS.1214	0.385092	WEAK
CDS.2056	-0.327017	-0.445785	0.136487	0.153688	-0.185076	-0.292097	0.998536	0.991622			CDS.2097	0.385356	WEAK
CDS.2404	-0.13574	0.44613	-0.160512	-0.607263	-0.295861	-0.161133	0.230211	0.0914839			CDS.1606	0.389278	WEAK
CDS.2187	-0.0496235	-0.62484	0.243908	-0.105949	0.202275	-0.730789	0.475872	0.211424			CDS.2263	0.389937	WEAK
CDS.3111	-0.018822	-1.06879	0.0570055	0.399189	0.0320123	-0.669599	0.899673	0.0567334			CDS.2141	0.391792	WEAK
CDS.1132	-0.110819	-0.617452	-0.441826	-0.234826	-0.553244	-0.852277	0.106984	0.693854			CDS.2550	0.392117	WEAK
CDS.3199	-0.261565	0.529457	-1.80778	-2.42216	-2.07264	-1.8927	0.9539	0.89736			CDS.994	0.393199	WEAK
CDS.1579	-0.634169	0.477731	0.0131662	-0.573445	-0.620904	-0.0957149	-0.848214	0.141316			CDS.527	0.397362	WEAK
CDS.489	-0.404919	0.414255	0.0432686	-0.120986	-0.358182	0.293269	-0.992539	0.965257			CDS.1481	0.397416	WEAK
CDS.1313	-0.309249	-1.05057	0.132157	1.38706	-0.177432	0.336494	0.952944	0.442941			CDS.1187	0.399246	WEAK
CDS.2089	-0.282953	0.680985	0.265651	0.264675	-0.0209759	0.94566	-0.626762	0.0937421			CDS.2490	0.400085	WEAK
CDS.989	-0.352389	0.735475	0.242991	-0.54131	-0.110799	0.194166	-0.999784	0.997187			CDS.2546	0.401771	WEAK
CDS.2409	-0.069717	0.471096	0.0457356	-0.216149	-0.0235541	0.254947	-0.99541	0.948221			CDS.1165	0.411969	WEAK
CDS.2312	-0.103356	-0.711281	-0.660172	0.087505	-0.773359	-0.623776	-0.448577	0.263173			CDS.2576	0.416575	WEAK
CDS.1005	-0.227667	0.437858	-0.223002	-0.20297	-0.460583	0.234887	-0.223807	0.292582			CDS.2400	0.421378	WEAK
CDS.2866	-0.0115253	0.415904	1.88281	1.43415	1.87359	1.85006	0.958264	0.951999			CDS.2652	0.421767	WEAK
CDS.3277	-0.0722518	-0.576449	-0.554091	0.920988	-0.627282	0.344539	-0.871183	0.511439			CDS.2425	0.422785	WEAK
CDS.2192	1.03269	-0.600319	-1.75385	0.236464	-0.7263	-0.363856	-0.922469	0.231627			CDS.430	0.423233	WEAK
CDS.2697	-0.468905	0.499843	0.283578	0.435664	-0.195363	0.935507	-0.271143	0.193704			CDS.1671	0.426524	WEAK
CDS.1575	1.35536	0.48695	-1.33122	-0.50437	0.0271167	-0.0174195	0.999862	0.997767			CDS.2339	0.426677	WEAK
CDS.834	-0.30314	-0.553846	0.0696078	-0.0377562	-0.239646	-0.591603	0.975695	0.929089			CDS.2717	0.427357	WEAK
CDS.2006	-0.127281	0.403694	0.199065	-0.0557318	0.0717091	0.347962	-0.858591	0.0804292			CDS.281	0.427482	WEAK
CDS.1400	-0.126547	-0.490284	-0.603446	-0.0638425	-0.73639	-0.554126	-0.193529	0.508515			CDS.767	0.427646	WEAK
CDS.2779	-0.414412	0.687513	0.0460501	-1.02122	-0.368553	-0.333706	-0.854943	0.0866565			CDS.923	0.427814	WEAK
CDS.1265	-0.0801005	0.863282	-0.0738071	-0.408819	-0.15614	0.454463	-0.268782	0.298021			CDS.1822	0.428143	WEAK
CDS.719	-0.0422671	-0.813185	-0.48831	0.869933	-0.52424	0.056748	-0.84131	0.241171			CDS.716	0.42877	WEAK
CDS.2376	-0.271655	-0.710785	-0.331516	0.603758	-0.599516	-0.107028	-0.12498	0.00681199			CDS.1172	0.432535	WEAK
CDS.2796	0.0304827	0.952653	2.35062	1.45502	2.364	2.40767	0.767781	0.852195			CDS.2786	0.435076	WEAK
CDS.2047	-0.284899	0.737584	0.0543322	-0.475804	-0.245862	0.261781	-0.956998	0.74379			CDS.2539	0.439095	WEAK
CDS.2030	0.0314331	-0.49914	-0.226671	0.085189	-0.194184	-0.413951	-0.69954	0.0534559			CDS.2816	0.4414	WEAK
CDS.2540	0.103726	-0.381872	-0.355077	0.484038	-0.251716	0.102166	-0.971537	0.71957			CDS.355	0.44142	WEAK
CDS.2064	-0.209802	0.419319	0.12985	0.0489993	-0.0794288	0.468319	-0.878856	0.528475			CDS.1313	0.442941	WEAK
CDS.2362	-0.393763	-0.796901	0.422773	1.00282	0.0246223	0.20592	0.998666	0.980407			CDS.2027	0.446492	WEAK
CDS.218	0.0880077	0.382156	-1.6524	-0.980258	-1.56162	-0.598103	0.97389	0.882936			CDS.936	0.448672	WEAK
CDS.650	0.564911	-0.414103	-0.967619	0.302023	-0.402561	-0.11208	-0.971202	0.593107			CDS.1224	0.448694	WEAK
CDS.1774	-0.307619	0.814544	0.115405	-0.548213	-0.190869	0.266331	-0.99011	0.889973			CDS.2923	0.450677	WEAK
CDS.430	-0.0870345	0.400691	-0.246932	-0.706149	-0.348192	-0.305458	0.724645	0.423233			CDS.1259	0.451766	WEAK
CDS.2032	0.124637	-0.468544	-0.5963	-0.142541	-0.482441	-0.611085	-0.361383	0.278954			CDS.2277	0.451781	WEAK
CDS.2486	0.332564	-0.531217	-0.364014	0.0166395	-0.0393858	-0.514578	-0.859708	0.197111			CDS.1490	0.453658	WEAK
CDS.2960	-0.16117	1.83007	-0.161682	0.0595894	-0.312854	1.88966	-0.522112	0.772671			CDS.2128	0.461395	WEAK
CDS.2777	-0.717324	-0.427713	0.1305	0.564425	-0.589191	0.136712	0.895011	0.196776			CDS.31	0.463087	WEAK
CDS.476	0.334376	-0.353822	-0.824474	0.00290442	-0.488342	-0.350918	-0.728715	0.0100344			CDS.833	0.466131	WEAK
CDS.2682	-0.0964073	-0.38188	-0.353669	0.0395159	-0.451504	-0.342364	-0.332194	0.351711			CDS.1309	0.466252	WEAK
CDS.1734	0.0265458	-0.504555	-0.0502762	0.00616493	-0.0189043	-0.49839	-0.814753	0.0101548			CDS.1146	0.46793	WEAK
CDS.2973	-0.745927	0.490628	0.230092	-0.473554	-0.52146	0.0170741	-0.957666	0.570944			CDS.1207	0.468186	WEAK
CDS.1487	0.534881	-0.454255	0.0149605	0.448597	0.538726	-0.00565821	-0.864641	0.243686			CDS.328	0.468326	WEAK
CDS.172	0.987674	0.639112	-1.35366	-0.476434	-0.361292	0.162678	0.985295	0.761975			CDS.9	0.469158	WEAK
CDS.2518	0.427363	-0.398479	-0.445087	0.194727	-0.0169287	-0.203753	-0.978766	0.708073			CDS.2498	0.471601	WEAK
CDS.2255	0.243287	-0.771449	-0.584199	-0.201719	-0.347134	-0.973168	-0.523226	0.0870835			CDS.426	0.47849	WEAK
CDS.144	0.0764069	0.344642	-0.409237	-0.538591	-0.343484	-0.193949	0.963133	0.755033			CDS.1646	0.481651	WEAK
CDS.645	-0.0292895	0.487802	-0.67817	-0.84708	-0.706925	-0.359278	0.918325	0.636289			CDS.1467	0.48253	WEAK
CDS.2588	-0.193411	-0.741482	0.30813	0.491259	0.109937	-0.250223	0.972018	0.579301			CDS.1489	0.483068	WEAK
CDS.2052	-0.303268	1.26189	0.155307	-0.214362	-0.149956	1.04753	-0.980106	0.866274			CDS.903	0.483678	WEAK
CDS.2369	0.732021	0.488965	-0.950442	-0.144531	-0.221828	0.344433	0.92818	0.311386			CDS.1791	0.483758	WEAK
CDS.2237	0.232427	0.592803	-0.510146	-0.758145	-0.290922	-0.165341	0.986963	0.862122			CDS.976	0.486785	WEAK
CDS.53	1.2796	-0.698396	-1.45572	0.92746	-0.17863	0.229064	-0.999078	0.983897			CDS.1907	0.491341	WEAK
CDS.269	-0.116434	-0.383522	2.73832	1.43587	2.60612	1.05235	0.987185	0.951743			CDS.1019	0.491515	WEAK
CDS.716	0.416369	0.571509	-0.858082	-0.386595	-0.432143	0.184914	0.955302	0.42877			CDS.3042	0.492204	WEAK
CDS.2740	-0.249582	1.16041	0.0734909	-1.39438	-0.178733	-0.233972	-0.933671	0.36806			CDS.251	0.494473	WEAK
CDS.3087	-0.108476	-0.760678	-2.64522	-0.752039	-2.75906	-1.51272	0.524137	0.777204			CDS.299	0.497875	WEAK
CDS.819	-0.189698	-0.446125	-1.56776	-1.27256	-1.75959	-1.71869	0.971218	0.97647			CDS.804	0.499001	WEAK
CDS.1884	-0.418283	-0.349916	-0.378983	-0.54111	-0.796656	-0.891026	0.904265	0.977155			CDS.500	0.499347	WEAK
CDS.2448	-0.207924	-0.363209	0.718001	0.681194	0.503617	0.317985	0.991997	0.927588			CDS.1725	0.503389	MEDIUM
CDS.1116	-0.451782	-0.501659	1.35995	1.31275	0.895059	0.811094	0.999771	0.997347			CDS.2160	0.503677	MEDIUM
CDS.2517	0.337668	-0.431534	-0.267244	0.363803	0.0734247	-0.0677306	-0.999719	0.996621			CDS.2612	0.504069	MEDIUM
CDS.529	-0.684034	-0.545255	2.47038	1.01518	1.78488	0.469927	0.989741	0.915649			CDS.1275	0.506316	MEDIUM
CDS.2811	-0.357627	-0.486464	-0.160847	-0.0465851	-0.517497	-0.533049	0.92976	0.948627			CDS.516	0.506357	MEDIUM
CDS.2612	-0.0312226	0.525388	-0.28488	-0.815181	-0.319403	-0.289793	0.873063	0.504069			CDS.1400	0.508515	MEDIUM
CDS.2637	0.0458828	-0.664609	0.465765	0.0813206	0.512237	-0.583288	0.507733	0.223676			CDS.1486	0.508584	MEDIUM
CDS.1220	-0.0792472	1.64999	-0.283064	0.194563	-0.357987	1.84455	0.152204	0.541479			CDS.2772	0.508687	MEDIUM
CDS.541	0.278654	-0.387677	-0.269483	0.110517	0.0155675	-0.27716	-0.958911	0.560766			CDS.3106	0.509034	MEDIUM
CDS.1279	-0.349627	0.34317	0.0465677	0.215376	-0.303631	0.558545	-0.713562	0.757741			CDS.732	0.511049	MEDIUM
CDS.207	-0.0571833	-0.354806	-0.69182	0.0199193	-0.747255	-0.334887	-0.478109	0.265779			CDS.3277	0.511439	MEDIUM
CDS.2774	0.0114172	-0.386904	-0.533347	0.312451	-0.524377	-0.0744536	-0.841572	0.123182			CDS.2152	0.514395	MEDIUM
CDS.3015	-0.134345	-0.431911	-0.0603866	0.286823	-0.202708	-0.145088	0.614947	0.270128			CDS.2784	0.51462	MEDIUM
CDS.1183	0.151095	-0.433864	0.221658	0.496782	0.371392	0.0629183	0.350427	0.0500786			CDS.2336	0.516413	MEDIUM
CDS.1791	0.23571	0.409062	-0.448004	-0.289261	-0.227155	0.119801	0.955243	0.483758			CDS.1726	0.518275	MEDIUM
CDS.1659	-0.0537058	0.419553	-0.933134	-0.87587	-0.98901	-0.456316	0.930052	0.728242			CDS.2673	0.520364	MEDIUM
CDS.2541	-0.0761284	0.517074	-0.049399	0.155448	-0.126082	0.672522	-0.921302	0.968279			CDS.808	0.522059	MEDIUM
CDS.1349	-0.425308	-0.488223	-2.25614	-1.7872	-2.67654	-2.27542	0.995869	0.996693			CDS.3160	0.522907	MEDIUM
CDS.2023	-0.0549295	-0.410368	-0.189773	0.154024	-0.243936	-0.256344	-0.487112	0.122744			CDS.2193	0.524073	MEDIUM
CDS.1767	0.261192	-0.36723	-0.312586	0.165602	-0.0500994	-0.201629	-0.965311	0.553743			CDS.1622	0.525897	MEDIUM
CDS.2741	-0.155889	0.795184	-0.0716754	0.506007	-0.229705	1.30119	-0.981219	0.993337			CDS.1303	0.527464	MEDIUM
CDS.1187	0.0615543	0.875475	-0.547872	-0.941249	-0.494032	-0.0657735	0.911933	0.399246			CDS.1185	0.527604	MEDIUM
CDS.1225	-0.367959	0.489354	0.0323906	-0.703124	-0.339204	-0.213769	-0.84603	0.0866309			CDS.1900	0.52788	MEDIUM
CDS.2874	-0.473456	-0.325959	0.0553387	-0.0937058	-0.42267	-0.419665	0.93229	0.902233			CDS.2064	0.528475	MEDIUM
CDS.102	-0.190444	0.788866	0.255614	-0.471517	0.0666201	0.317349	-0.973154	0.621543			CDS.477	0.529966	MEDIUM
CDS.2051	-0.332957	-0.555954	0.89586	0.949129	0.566003	0.393176	0.993781	0.939934			CDS.889	0.530348	MEDIUM
CDS.308	-0.155973	0.419621	1.58206	0.610068	1.41948	1.02969	0.680791	0.763178			CDS.3210	0.530829	MEDIUM
CDS.1608	-0.413506	-0.319119	-0.289636	-0.674375	-0.706273	-0.993494	0.661322	0.910018			CDS.647	0.533912	MEDIUM
CDS.2766	-0.0207163	1.33203	-0.356184	0.446136	-0.381643	1.77817	0.124786	0.533974			CDS.2766	0.533974	MEDIUM
CDS.3268	0.0709853	-0.462209	-0.543225	-0.00154067	-0.468848	-0.46375	-0.59066	0.154297			CDS.3359	0.538726	MEDIUM
CDS.1227	-0.92203	0.907201	-0.141617	0.0118005	-1.06495	0.919002	-0.991176	0.987507			CDS.736	0.538733	MEDIUM
CDS.1110	-0.618539	-0.378126	-0.313875	0.286306	-0.935518	-0.0918196	0.557838	0.167006			CDS.714	0.538797	MEDIUM
CDS.1319	-0.446648	0.491572	-0.302869	-1.02889	-0.747602	-0.537315	-0.120755	0.180478			CDS.2265	0.540456	MEDIUM
CDS.2522	-0.0446431	0.332296	0.221049	0.442583	0.176156	0.774879	0.570249	0.64888			CDS.1163	0.541105	MEDIUM
CDS.1295	0.165497	0.99179	-0.185147	-1.39086	-0.0169055	-0.399074	0.99733	0.962585			CDS.1220	0.541479	MEDIUM
CDS.808	-0.00223469	0.639608	-0.505254	-0.907129	-0.513466	-0.267521	0.905562	0.522059			CDS.221	0.542915	MEDIUM
CDS.1726	0.10677	0.784392	-0.506926	-0.862856	-0.404223	-0.0784643	0.943008	0.518275			CDS.556	0.54351	MEDIUM
CDS.2482	0.744514	0.815335	-0.86399	-0.512732	-0.120422	0.302603	0.984842	0.766349			CDS.1464	0.546582	MEDIUM
CDS.920	0.0615087	-1.19787	0.27523	0.857753	0.329292	-0.340119	0.68884	0.00591109			CDS.1657	0.546873	MEDIUM
CDS.1640	-0.580809	0.494374	-1.00721	-0.869026	-1.59239	-0.374652	0.55683	0.316726			CDS.1609	0.548282	MEDIUM
CDS.2505	0.072477	0.819449	-0.0838585	-0.452837	-0.0089086	0.366612	0.982264	0.708373			CDS.2664	0.54829	MEDIUM
CDS.116	-0.26552	-0.325131	-0.418842	0.342924	-0.692788	0.0177933	-0.368506	0.0298675			CDS.1767	0.553743	MEDIUM
CDS.2669	0.00516353	-0.405666	-0.13658	0.269603	-0.13264	-0.136064	-0.816773	0.0469454			CDS.1604	0.554307	MEDIUM
CDS.2776	0.103745	0.527348	-0.701117	-0.476298	-0.597622	0.05105	0.90708	0.294026			CDS.1168	0.555371	MEDIUM
CDS.1323	-0.182496	0.586095	-0.153656	-0.910577	-0.340712	-0.324482	-0.0191524	0.0931561			CDS.2351	0.556161	MEDIUM
CDS.2021	-0.336361	-0.373418	-0.063104	-0.127235	-0.400975	-0.500654	0.987131	0.990295			CDS.2495	0.556627	MEDIUM
CDS.3031	-0.253399	-0.469978	-0.184227	0.101042	-0.433702	-0.368936	0.588262	0.645534			CDS.2870	0.558859	MEDIUM
CDS.1646	0.0910313	-0.363894	-0.0922932	0.0959091	-0.00153364	-0.267985	-0.945952	0.481651			CDS.541	0.560766	MEDIUM
CDS.2450	-0.16646	-0.536043	0.365819	1.11921	0.18924	0.583163	0.999962	0.999684			CDS.2374	0.562562	MEDIUM
CDS.902	-0.290849	-0.435069	0.155418	0.305564	-0.146542	-0.129505	0.994945	0.955372			CDS.1586	0.570712	MEDIUM
CDS.2090	-0.607394	-0.34668	0.111461	0.258447	-0.494924	-0.0882332	0.95719	0.656778			CDS.2973	0.570944	MEDIUM
CDS.1900	0.166583	-0.803596	-0.075814	1.05903	0.0757247	0.255433	-0.975338	0.52788			CDS.1576	0.571743	MEDIUM
CDS.3206	0.193047	0.57285	-0.403	-1.27037	-0.227265	-0.697517	0.999847	0.999534			CDS.2846	0.571962	MEDIUM
CDS.2570	0.319936	-0.555702	-0.855314	-0.113862	-0.538076	-0.669565	-0.558314	0.0905395			CDS.2727	0.573015	MEDIUM
CDS.1466	0.352907	0.386944	-0.339609	-0.170077	0.0166816	0.216866	0.979187	0.722842			CDS.630	0.575013	MEDIUM
CDS.2151	0.0273301	-0.342746	-0.0991631	-0.127497	-0.0789311	-0.470244	-0.291877	0.273507			CDS.1003	0.576353	MEDIUM
CDS.2870	-0.761433	1.29668	3.23544	1.41635	2.4647	2.71303	0.405104	0.558859			CDS.3093	0.578779	MEDIUM
CDS.803	0.756991	-0.31973	-1.62306	0.0748247	-0.865405	-0.244905	-0.852063	0.0345889			CDS.2588	0.579301	MEDIUM
CDS.2045	-0.0994857	0.440787	-0.275753	-0.611059	-0.374568	-0.170271	0.701812	0.263016			CDS.2242	0.57978	MEDIUM
CDS.1214	-0.0239256	-0.691004	0.0883495	-0.441779	0.0670798	-1.13278	0.0197657	0.385092			CDS.503	0.581339	MEDIUM
CDS.1104	0.0994749	-0.373421	-1.72043	-0.561898	-1.61612	-0.935318	0.723151	0.802747			CDS.2820	0.58267	MEDIUM
CDS.2218	1.67804	-0.38077	-0.219683	-0.126708	1.45909	-0.507479	-0.905398	0.874057			CDS.1777	0.583756	MEDIUM
CDS.809	-0.85179	-0.619469	0.163646	0.0247034	-0.689939	-0.594766	0.993391	0.97885			CDS.508	0.587973	MEDIUM
CDS.1907	0.0570112	-0.361934	-0.477424	0.428768	-0.422758	0.0668345	-0.928014	0.491341			CDS.3293	0.588176	MEDIUM
CDS.2091	-0.232528	0.382442	-0.212792	-0.476791	-0.448343	-0.0943493	-0.0122767	0.0261677			CDS.1285	0.589136	MEDIUM
CDS.930	-0.250202	-0.457526	-0.634697	-0.389887	-0.884729	-0.847413	0.709	0.917203			CDS.1744	0.590497	MEDIUM
CDS.1582	0.465663	-0.601711	-0.184658	1.23641	0.280399	0.634694	-0.904646	0.144541			CDS.650	0.593107	MEDIUM
CDS.456	-0.115725	0.398718	0.344317	-0.592336	0.2137	-0.193618	-0.991275	0.873899			CDS.1117	0.594889	MEDIUM
CDS.2745	-0.234868	-0.358618	-0.233124	0.503643	-0.465913	0.145025	-0.0901657	0.0770711			CDS.873	0.595721	MEDIUM
CDS.2141	-0.310258	1.17693	0.401922	-0.415357	0.0808483	0.761576	-0.947286	0.391792			CDS.1101	0.596325	MEDIUM
CDS.3207	-0.166698	-0.380882	0.119826	0.117233	-0.0545335	-0.26365	0.985261	0.820103			CDS.2887	0.598055	MEDIUM
CDS.923	-0.236253	0.300204	-0.241381	-0.0986136	-0.488022	0.201591	-0.262998	0.427814			CDS.2481	0.59814	MEDIUM
CDS.1021	-0.316759	-0.351514	0.0985154	0.554605	-0.219761	0.203091	0.910155	0.19688			CDS.3006	0.603595	MEDIUM
CDS.2610	0.233971	-0.482313	-0.509455	0.016077	-0.284961	-0.466236	-0.7518	0.000784768			CDS.2017	0.603689	MEDIUM
CDS.1025	0.946292	-0.434744	-1.82157	-0.425942	-0.855306	-0.860686	0.154182	0.220453			CDS.2363	0.605881	MEDIUM
CDS.3354	0.0624854	-0.446532	-0.408848	0.196721	-0.346262	-0.249811	-0.81294	0.00545081			CDS.1762	0.606122	MEDIUM
CDS.2070	0.0131379	-0.563126	-0.725297	-0.412184	-0.718871	-0.97531	0.251402	0.656904			CDS.718	0.608389	MEDIUM
CDS.1286	-0.461673	-0.346601	0.0109848	-0.260136	-0.450165	-0.606737	0.677423	0.800758			CDS.2596	0.610746	MEDIUM
CDS.2613	0.060704	-1.18763	0.150664	0.264584	0.211941	-0.923042	0.277267	0.312185			CDS.1250	0.615619	MEDIUM
CDS.457	0.0460979	-0.630327	0.427891	0.531905	0.471611	-0.0984224	0.786313	0.0822856			CDS.2129	0.618097	MEDIUM
CDS.281	0.780562	-1.40725	0.207225	0.870315	0.979887	-0.536936	-0.802453	0.427482			CDS.2980	0.619781	MEDIUM
CDS.1169	0.0735485	-0.436108	-0.453457	0.206883	-0.376601	-0.229226	-0.830278	0.0155337			CDS.2656	0.620366	MEDIUM
CDS.911	0.893931	-0.424229	-0.774062	0.688179	0.119686	0.26395	-0.984291	0.75857			CDS.1909	0.620939	MEDIUM
CDS.1867	-0.266711	0.424805	0.166209	0.157924	-0.101404	0.58273	-0.721672	0.359403			CDS.102	0.621543	MEDIUM
CDS.313	-0.319562	0.38423	0.449905	-0.253939	0.124717	0.130291	-0.978764	0.664742			CDS.2563	0.623038	MEDIUM
CDS.2185	0.166988	-0.300416	-0.929863	-0.374178	-0.761872	-0.674594	0.538037	0.652703			CDS.801	0.623445	MEDIUM
CDS.1282	-0.232508	-0.847981	-0.0425663	-0.136383	-0.274997	-0.984364	0.999754	0.999745			CDS.1611	0.625938	MEDIUM
CDS.1896	-0.755752	-0.931674	-0.328082	-0.0714931	-1.08263	-1.00317	0.929539	0.945543			CDS.2750	0.626434	MEDIUM
CDS.1743	-0.0165353	1.44485	0.0516506	-0.426677	0.0314533	1.01817	-0.860038	0.0148766			CDS.2722	0.627745	MEDIUM
CDS.1962	0.703949	-0.553989	-1.25066	-0.442259	-0.573077	-0.996248	-0.0166148	0.150927			CDS.470	0.629621	MEDIUM
CDS.2869	-0.752473	0.291894	2.94843	1.16124	2.1871	1.45314	0.904731	0.81819			CDS.2694	0.629704	MEDIUM
CDS.1980	-0.139998	0.659331	-0.217162	0.113387	-0.36178	0.772718	-0.3291	0.761355			CDS.2775	0.634342	MEDIUM
CDS.2232	0.413558	0.409056	-0.2574	-0.0647617	0.159565	0.344294	0.966928	0.760678			CDS.1266	0.635854	MEDIUM
CDS.41	-0.194503	-0.284879	-0.941251	0.084521	-1.13583	-0.200358	-0.51984	0.145529			CDS.645	0.636289	MEDIUM
CDS.1045	-0.263864	-0.639469	-0.404198	0.775827	-0.667914	0.136358	-0.393705	0.0796224			CDS.1443	0.638031	MEDIUM
CDS.1505	-0.524706	-0.349867	-0.415332	-0.00136366	-0.941113	-0.351231	0.663435	0.808286			CDS.94	0.642307	MEDIUM
CDS.1578	-0.0823547	0.277178	-0.260672	-0.248911	-0.343441	0.0282672	0.644841	0.0389086			CDS.3031	0.645534	MEDIUM
CDS.2542	-0.328706	0.309134	0.291772	-0.143196	-0.0390315	0.165938	-0.985506	0.803342			CDS.810	0.647257	MEDIUM
CDS.990	-0.392846	0.350823	0.307349	0.229883	-0.0968254	0.580706	-0.421538	0.114932			CDS.2997	0.648731	MEDIUM
CDS.1572	-0.392656	-0.675919	0.0248209	-0.226642	-0.371704	-0.90256	0.928581	0.914328			CDS.2522	0.64888	MEDIUM
CDS.2015	-0.192008	-0.320925	-0.33022	0.294698	-0.531112	-0.0262274	-0.382675	0.00580935			CDS.2649	0.650922	MEDIUM
CDS.707	-0.170057	-0.32442	-0.671374	-0.338869	-0.838903	-0.663289	0.720402	0.901439			CDS.1196	0.651018	MEDIUM
CDS.487	0.70412	-0.325123	-0.320418	1.08593	0.379761	0.760805	-0.872508	0.0599039			CDS.802	0.652051	MEDIUM
CDS.3003	0.133701	0.47505	-0.4389	-0.237969	-0.304582	0.237081	0.883712	0.0892999			CDS.2185	0.652703	MEDIUM
CDS.1777	0.221319	0.324652	-0.442085	-0.267636	-0.230858	0.0570167	0.965816	0.583756			CDS.415	0.653426	MEDIUM
CDS.1638	-0.357771	-0.270954	-0.457749	-0.311317	-0.814735	-0.582271	0.995941	0.999057			CDS.1561	0.654453	MEDIUM
CDS.2784	0.0277059	1.45811	0.0535785	-0.0973064	0.077634	1.3608	-0.0768035	0.51462			CDS.1181	0.655889	MEDIUM
CDS.465	-0.542592	-1.59098	-0.286944	1.76681	-0.835636	0.175836	0.438605	0.00717218			CDS.2090	0.656778	MEDIUM
CDS.779	-0.333629	-0.417877	0.145037	0.0947762	-0.192706	-0.323101	0.993291	0.950796			CDS.521	0.656853	MEDIUM
CDS.2162	-0.799937	0.640003	0.121494	-2.31183	-0.675845	-1.67183	-0.754944	0.0119567			CDS.2070	0.656904	MEDIUM
CDS.1019	-0.114089	0.931167	0.492512	-0.969158	0.383461	-0.037991	-0.941874	0.491515			CDS.3090	0.657118	MEDIUM
CDS.3275	0.272631	0.463909	-0.681161	-0.51859	-0.406265	-0.0546811	0.978503	0.735301			CDS.2278	0.658493	MEDIUM
CDS.936	0.274301	-0.418606	-1.01993	-0.348546	-0.75085	-0.767152	0.167628	0.448672			CDS.2501	0.659517	MEDIUM
CDS.1864	-0.0808913	-0.347914	-0.0238986	0.105084	-0.110693	-0.24283	0.842916	0.745214			CDS.837	0.659721	MEDIUM
CDS.1561	0.305743	-0.69003	-0.63809	0.626732	-0.329703	-0.0632982	-0.974749	0.654453			CDS.1796	0.661256	MEDIUM
CDS.1771	-0.388484	0.829523	1.25871	0.0414042	0.868421	0.870927	-0.650315	0.0655608			CDS.967	0.6616	MEDIUM
CDS.1164	-0.239652	-0.300327	-0.530923	0.0622112	-0.771999	-0.238116	-0.213868	0.351934			CDS.1985	0.661814	MEDIUM
CDS.1163	-0.13553	-0.392289	-0.130216	0.0942007	-0.269068	-0.298088	0.365152	0.541105			CDS.313	0.664742	MEDIUM
CDS.715	0.668809	0.945617	-0.886624	-0.997994	-0.207889	-0.0523768	0.998331	0.966377			CDS.266	0.666332	MEDIUM
CDS.2275	0.746527	0.302237	-0.979855	0.137635	-0.232083	0.439872	0.477689	0.000268499			CDS.922	0.666615	MEDIUM
CDS.1877	0.441155	-0.400033	0.392865	0.838055	0.822486	0.438022	0.0985522	0.24347			CDS.1715	0.66797	MEDIUM
CDS.999	-0.466106	-0.403453	-0.000468583	0.401303	-0.473134	-0.00214998	0.860254	0.249759			CDS.577	0.669685	MEDIUM
CDS.2398	-0.602804	-0.458199	2.00547	1.62161	1.39835	1.16341	0.999914	0.999571			CDS.2099	0.671104	MEDIUM
CDS.2721	-0.539205	-0.405317	0.296673	-0.345724	-0.259662	-0.751041	0.319765	0.255668			CDS.1136	0.67161	MEDIUM
CDS.931	-0.454952	0.357097	0.0723869	-0.0659825	-0.376945	0.291115	-0.999968	0.999524			CDS.2439	0.673487	MEDIUM
CDS.943	-0.439788	-0.405734	-0.0231623	0.330791	-0.458431	-0.0749429	0.876233	0.372336			CDS.2368	0.673974	MEDIUM
CDS.986	-0.0461248	-0.346352	1.21	1.3448	1.15694	0.998448	0.987586	0.954394			CDS.2262	0.674426	MEDIUM
CDS.2390	-0.0312281	0.414455	5.72582	1.60467	5.68729	2.01912	0.967099	0.960268			CDS.1562	0.677215	MEDIUM
CDS.2330	-0.292104	-0.532529	-0.218482	0.030893	-0.510221	-0.501636	0.659304	0.776685			CDS.2238	0.678101	MEDIUM
CDS.1290	-0.177854	0.292159	0.318181	-0.352676	0.144369	-0.0605165	-0.993172	0.911487			CDS.708	0.678604	MEDIUM
CDS.1603	-0.512747	0.347284	-0.184809	-0.492144	-0.694134	-0.144859	-0.555458	0.000603872			CDS.1156	0.681737	MEDIUM
CDS.469	-0.315773	1.30873	0.452751	-1.07282	0.133455	0.235908	-0.988099	0.799303			CDS.2579	0.682504	MEDIUM
CDS.848	0.076664	-0.266952	-0.264283	0.167362	-0.189798	-0.0995902	-0.902208	0.171873			CDS.2012	0.682564	MEDIUM
CDS.1489	0.79747	-0.411193	-0.344443	0.52533	0.441768	0.114138	-0.959783	0.483068			CDS.1258	0.682819	MEDIUM
CDS.2274	0.193208	-0.275462	-0.60443	-0.0434525	-0.414389	-0.318914	-0.569957	0.107351			CDS.533	0.684353	MEDIUM
CDS.2566	0.559667	0.827373	3.02058	1.9534	3.56492	2.78078	0.965157	0.977929			CDS.3252	0.687429	MEDIUM
CDS.472	0.181798	0.30073	0.00962119	-0.0262875	0.193647	0.274442	0.991567	0.983992			CDS.2233	0.688023	MEDIUM
CDS.2024	-0.476063	-0.360555	0.31133	0.153325	-0.16318	-0.20723	0.993869	0.931873			CDS.2503	0.690586	MEDIUM
CDS.1959	0.824519	-0.336258	-0.931912	0.23785	-0.12132	-0.0984081	-0.989783	0.846047			CDS.1661	0.691156	MEDIUM
CDS.436	0.381773	0.421462	-0.544406	0.304385	-0.174379	0.725847	0.156278	0.045823			CDS.1317	0.69368	MEDIUM
CDS.2012	0.337049	-0.298187	-0.367176	0.803699	-0.0294972	0.505512	-0.972453	0.682564			CDS.1132	0.693854	MEDIUM
CDS.994	-0.0729125	0.372945	-0.327858	-0.553031	-0.399155	-0.180087	0.813213	0.393199			CDS.2229	0.696052	MEDIUM
CDS.1946	0.41719	-0.252674	-0.57573	-0.132	-0.159688	-0.384674	-0.393537	0.00841784			CDS.2971	0.696208	MEDIUM
CDS.3346	0.137891	-0.400021	0.419831	0.401865	0.551976	0.00184346	0.667481	0.0816655			CDS.2436	0.699467	MEDIUM
CDS.3317	0.907497	0.579732	-0.385422	-0.103776	0.516468	0.475955	0.987548	0.928021			CDS.1	0.699792	MEDIUM
CDS.2387	0.613469	0.414231	3.84752	0.318153	4.45311	0.732384	0.432609	0.792939			CDS.2345	0.701621	MEDIUM
CDS.2729	-0.0869746	-0.327074	-0.727971	-0.597619	-0.820388	-0.924694	0.895068	0.935256			CDS.2646	0.704886	MEDIUM
CDS.2405	-0.351137	0.344887	-0.169721	-0.357449	-0.519017	-0.0125619	-0.510394	0.0279373			CDS.2518	0.708073	MEDIUM
CDS.3259	0.190883	0.248996	-0.477743	-0.848235	-0.289829	-0.599239	0.99833	0.986766			CDS.2505	0.708373	MEDIUM
CDS.890	0.0275731	-0.263569	-0.20245	0.0586974	-0.174141	-0.204871	-0.723261	0.0329838			CDS.427	0.71384	MEDIUM
CDS.783	0.0904	0.31546	0.22178	-0.0819833	0.316384	0.233476	-0.286234	0.280126			CDS.202	0.71421	MEDIUM
CDS.2016	0.713541	0.527657	-0.6453	0.133496	0.0596828	0.661153	0.733294	0.159648			CDS.815	0.716821	MEDIUM
CDS.551	-0.0829331	-0.378937	-0.313747	0.374455	-0.400301	-0.00448204	-0.701009	0.0942031			CDS.2540	0.71957	MEDIUM
CDS.1778	-0.0804687	-0.276626	-0.0232167	-0.111066	-0.104846	-0.387691	0.993371	0.995791			CDS.2213	0.722132	MEDIUM
CDS.1006	-0.481954	0.421987	-0.0623236	0.340014	-0.542016	0.762	-0.733174	0.877348			CDS.1466	0.722842	MEDIUM
CDS.2722	-0.262817	0.911776	-1.26101	-1.92364	-1.52815	-1.01187	0.866803	0.627745			CDS.1474	0.722848	MEDIUM
CDS.2902	0.0549394	0.549419	-0.042247	-0.322228	0.00983583	0.227191	0.994182	0.945659			CDS.1939	0.726052	MEDIUM
CDS.2539	-0.17568	0.317977	0.65946	0.257123	0.481307	0.5751	0.137968	0.439095			CDS.963	0.727701	MEDIUM
CDS.3326	-0.332171	-0.307754	-0.468353	-1.6658	-0.798281	-1.97355	0.833911	0.923583			CDS.2675	0.72796	MEDIUM
CDS.1824	0.224009	0.295028	-0.809775	-0.470558	-0.583872	-0.17553	0.983366	0.850552			CDS.2595	0.728078	MEDIUM
CDS.3303	0.0927523	0.589033	-2.34426	-1.89675	-2.25479	-1.30772	0.980786	0.926926			CDS.1659	0.728242	MEDIUM
CDS.1208	0.147727	-0.631722	-0.462313	0.862941	-0.32196	0.231219	-0.977387	0.790836			CDS.2724	0.729575	MEDIUM
CDS.3197	-0.828481	-0.453954	-1.57588	-1.20883	-2.40466	-1.66278	0.985151	0.993807			CDS.2211	0.729869	MEDIUM
CDS.511	0.444256	-0.413707	-0.815905	1.35428	-0.36106	0.940572	-0.990384	0.923592			CDS.2165	0.731749	MEDIUM
CDS.2489	-0.184982	0.677284	-0.577416	-0.481077	-0.759635	0.196207	0.592579	1.72867e-05			CDS.2069	0.732277	MEDIUM
CDS.1309	0.0481165	0.526728	-0.436124	0.258012	-0.38849	0.78474	0.100918	0.466252			CDS.1131	0.732511	MEDIUM
CDS.1586	-0.126042	-0.459027	-0.55584	-0.093483	-0.680105	-0.55251	-0.114081	0.570712			CDS.2515	0.732778	MEDIUM
CDS.922	-0.12937	-0.271286	-0.573736	-0.0971999	-0.70516	-0.368486	0.0573167	0.666615			CDS.2998	0.733808	MEDIUM
CDS.572	-0.271932	-0.388624	0.133796	0.307738	-0.141517	-0.0808863	0.990715	0.887884			CDS.3275	0.735301	MEDIUM
CDS.516	0.530746	-0.388389	-0.468857	1.10982	0.04173	0.72143	-0.960048	0.506357			CDS.1565	0.73575	MEDIUM
CDS.2212	0.876334	-0.623844	-2.13481	0.393095	-1.25609	-0.230749	-0.933705	0.291517			CDS.1084	0.736042	MEDIUM
CDS.2947	0.952746	-0.518205	2.47599	2.11848	3.41883	1.60028	0.839136	0.762632			CDS.2695	0.738203	MEDIUM
CDS.3042	-0.0750829	0.282371	0.317738	0.245952	0.241353	0.528324	0.218569	0.492204			CDS.1765	0.738675	MEDIUM
CDS.873	0.0641856	-0.520654	-0.511594	-0.424101	-0.46008	-0.944755	0.26429	0.595721			CDS.2657	0.738963	MEDIUM
CDS.1664	0.176832	0.254098	-1.02002	-0.455664	-0.843764	-0.201566	0.974957	0.828217			CDS.1118	0.739606	MEDIUM
CDS.1486	0.872253	0.267988	-0.390667	0.121908	0.477272	0.389896	0.709344	0.508584			CDS.1237	0.74153	MEDIUM
CDS.1217	-0.271412	-0.442153	-0.223806	-0.0936771	-0.489599	-0.53583	0.78006	0.910756			CDS.2434	0.743085	MEDIUM
CDS.833	0.348296	-1.05885	-1.06719	-1.18019	-0.716191	-2.23904	0.367939	0.466131			CDS.2047	0.74379	MEDIUM
CDS.2724	-0.361656	-0.510113	0.191842	-0.00052269	-0.177764	-0.510635	0.94502	0.729575			CDS.1236	0.743922	MEDIUM
CDS.1589	-0.463074	-0.314805	-0.0989846	-0.437093	-0.561247	-0.751898	0.436725	0.809369			CDS.1864	0.745214	MEDIUM
CDS.1960	0.933317	0.472795	-1.3293	-0.915799	-0.406032	-0.443005	0.997085	0.958227			CDS.1475	0.746149	MEDIUM
CDS.901	0.0759965	0.316132	-0.188015	-0.825406	-0.118463	-0.509274	0.999894	0.999712			CDS.3241	0.746331	MEDIUM
CDS.2378	-0.448881	0.232484	0.551807	0.130523	0.103112	0.363006	-0.3832	0.000247824			CDS.2728	0.74837	MEDIUM
CDS.2022	-0.11501	0.263562	0.107228	-0.0171484	-0.0103051	0.246414	-0.906546	0.371431			CDS.831	0.748736	MEDIUM
CDS.2519	0.536568	0.453239	-0.709033	-0.85823	-0.173135	-0.404991	0.995391	0.936278			CDS.2662	0.749102	MEDIUM
CDS.2166	-0.320473	-0.237297	0.0255081	0.132103	-0.294242	-0.105195	0.957525	0.75608			CDS.1869	0.752374	STRONG
CDS.355	-0.0919836	-0.422072	-0.586354	0.633095	-0.692799	0.211023	-0.838962	0.44142			CDS.1738	0.753884	STRONG
CDS.1182	0.332032	0.575105	-1.09617	0.295122	-0.766561	0.870228	0.205536	0.28646			CDS.144	0.755033	STRONG
CDS.3140	-0.219118	1.6019	0.25386	0.627208	0.027945	2.22911	-0.58297	0.018676			CDS.2166	0.75608	STRONG
CDS.3321	-0.351833	0.582805	0.54663	-0.016973	0.181539	0.565832	-0.82167	0.0414221			CDS.1279	0.757741	STRONG
CDS.850	0.119547	0.497678	-0.386001	-0.675282	-0.261053	-0.177604	0.980684	0.789472			CDS.911	0.75857	STRONG
CDS.801	-0.678082	0.256565	0.146867	-0.20854	-0.52765	0.0480257	-0.957668	0.623445			CDS.1396	0.759408	STRONG
CDS.2437	0.0913604	-0.227039	-0.442092	0.418298	-0.353056	0.191258	-0.980518	0.863701			CDS.1149	0.760251	STRONG
CDS.1495	0.443772	0.710086	-1.06268	0.72982	-0.626663	1.43991	-0.259253	0.347384			CDS.2232	0.760678	STRONG
CDS.225	-0.0950657	0.280042	0.227656	-0.59561	0.131023	-0.315567	-0.999748	0.996775			CDS.1886	0.760915	STRONG
CDS.2809	-0.26383	-0.400226	0.02146	-0.130126	-0.250813	-0.530352	0.934205	0.912339			CDS.1980	0.761355	STRONG
CDS.1326	-0.26377	0.865711	0.24183	-1.46337	-0.023521	-0.59766	-0.984598	0.772796			CDS.172	0.761975	STRONG
CDS.1479	0.308551	-0.233579	-0.857944	0.0540105	-0.55165	-0.179568	-0.817598	0.00367493			CDS.2947	0.762632	STRONG
CDS.3094	-0.227461	-1.26525	-1.832	-1.31265	-2.065	-2.5779	0.622667	0.840072			CDS.308	0.763178	STRONG
CDS.2351	-0.194011	-0.522526	-0.166044	0.134198	-0.365559	-0.388328	0.442869	0.556161			CDS.766	0.765073	STRONG
CDS.2129	0.109257	0.328948	-0.243129	1.29701	-0.130209	1.62596	-0.844274	0.618097			CDS.2381	0.765306	STRONG
CDS.2462	0.211146	0.229541	0.0376316	-0.166464	0.251406	0.0630764	0.819628	0.365839			CDS.2573	0.765403	STRONG
CDS.2249	-0.264497	-0.564013	-0.643343	0.306465	-0.910504	-0.257548	-0.438471	0.0553931			CDS.2063	0.766232	STRONG
CDS.3171	0.234738	-0.435894	-0.519425	0.253872	-0.28903	-0.182021	-0.931559	0.280692			CDS.2482	0.766349	STRONG
CDS.2919	-0.189524	-0.659371	0.125622	0.275493	-0.066551	-0.383878	0.994316	0.927859			CDS.2267	0.766997	STRONG
CDS.1275	-0.070238	0.31241	-0.162742	-0.676006	-0.234448	-0.363596	0.721433	0.506316			CDS.3004	0.769259	STRONG
CDS.311	0.267921	-0.211466	2.09653	0.263108	2.38	0.0516424	0.833818	0.323127			CDS.2386	0.770665	STRONG
CDS.36	0.0900578	0.243224	0.920955	-0.0531613	1.00906	0.190063	-0.569271	0.147559			CDS.2395	0.771624	STRONG
CDS.2171	0.00617164	-1.22963	0.12565	1.43197	0.132279	0.202336	0.864594	0.330127			CDS.2960	0.772671	STRONG
CDS.1986	0.266397	0.751881	-1.75628	-0.242311	-1.48975	0.50957	0.77141	0.003739			CDS.1326	0.772796	STRONG
CDS.1969	0.197042	0.478952	-1.18227	0.0358089	-0.987533	0.514761	0.554069	0.174175			CDS.18	0.774216	STRONG
CDS.176	1.50776	0.709669	1.22565	0.82234	2.71859	1.53201	0.953698	0.989591			CDS.3258	0.775105	STRONG
CDS.976	0.546182	-1.09173	-1.67284	-1.27533	-1.14763	-2.36706	0.415708	0.486785			CDS.2330	0.776685	STRONG
CDS.2579	0.127641	0.307755	-0.591866	-0.411113	-0.466759	-0.103359	0.96179	0.682504			CDS.3087	0.777204	STRONG
CDS.740	0.208495	-0.697293	-0.440762	-0.336882	-0.219445	-1.03417	-0.353551	0.110894			CDS.1111	0.77818	STRONG
CDS.2424	0.164677	-0.331037	-0.650493	0.77318	-0.493061	0.442143	-0.993582	0.960571			CDS.2665	0.77921	STRONG
CDS.1644	-0.185917	-0.197392	-0.648264	0.1314	-0.835376	-0.0659923	-0.603747	0.000632337			CDS.1022	0.780133	STRONG
CDS.2520	0.397012	-0.213917	-0.52578	0.273857	-0.129244	0.0599399	-0.999948	0.999216			CDS.3174	0.782783	STRONG
CDS.2528	0.0935587	0.20917	-0.612728	-0.163274	-0.513259	0.045896	0.894195	0.196464			CDS.1755	0.786619	STRONG
CDS.1768	0.0644112	-0.239396	-0.194052	0.0395572	-0.130815	-0.199839	-0.778267	0.00159376			CDS.850	0.789472	STRONG
CDS.2269	-0.566438	0.191695	0.387547	-0.213046	-0.181454	-0.0213504	-0.990026	0.842593			CDS.1208	0.790836	STRONG
CDS.1766	0.11207	-0.449941	-0.149741	0.0141907	-0.042862	-0.43575	-0.824041	0.0793879			CDS.1001	0.792144	STRONG
CDS.2059	-0.0191357	1.01106	-0.00141008	0.479824	-0.0216502	1.49088	-0.92865	0.940551			CDS.2387	0.792939	STRONG
CDS.2641	-0.233928	-0.292708	4.27596	2.30098	4.01381	2.00828	0.998679	0.995601			CDS.12	0.79307	STRONG
CDS.1101	0.25095	-0.494804	-1.16394	-0.567687	-0.918103	-1.06249	0.460482	0.596325			CDS.1593	0.79348	STRONG
CDS.2379	0.111686	0.353791	-0.360197	-0.034906	-0.250714	0.318885	0.736814	0.016598			CDS.1175	0.79592	STRONG
CDS.1302	-0.0810247	-0.455408	-0.285987	0.671505	-0.371206	0.216097	-0.762873	0.347433			CDS.568	0.796001	STRONG
CDS.1609	-0.037975	0.27585	-0.0826818	-0.000558115	-0.119834	0.275292	0.0549546	0.548282			CDS.1880	0.797057	STRONG
CDS.704	-0.289764	0.838203	-0.461552	-1.24793	-0.756873	-0.40973	0.466202	0.195911			CDS.2321	0.797639	STRONG
CDS.2750	-0.388101	0.187938	-0.494599	-0.881868	-0.879115	-0.69393	0.536241	0.626434			CDS.2988	0.797671	STRONG
CDS.1040	0.0271101	0.51651	-0.152784	-0.0373411	-0.137295	0.479169	0.614472	0.0993666			CDS.869	0.798018	STRONG
CDS.3135	0.357565	-0.391112	-0.526801	-1.02862	-0.175971	-1.41973	0.703096	0.30181			CDS.469	0.799303	STRONG
CDS.1311	-0.422901	0.250634	0.44372	0.149182	0.02246	0.399816	-0.38761	0.010307			CDS.2485	0.80065	STRONG
CDS.1580	-0.525188	0.428649	0.139321	-0.996863	-0.39156	-0.568214	-0.848029	0.0297577			CDS.1286	0.800758	STRONG
CDS.2685	-0.359246	0.274405	0.0607643	-0.489382	-0.301787	-0.214976	-0.848212	0.0498068			CDS.1157	0.802057	STRONG
CDS.2600	-0.381124	-0.284542	0.233965	0.176348	-0.153198	-0.108194	0.999907	0.99968			CDS.1137	0.802465	STRONG
CDS.390	-0.508095	0.230528	-0.231199	-0.376871	-0.737029	-0.146344	-0.426005	0.0327437			CDS.1104	0.802747	STRONG
CDS.2786	-0.329091	-0.293255	0.243049	0.658396	-0.0908785	0.365141	0.951015	0.435076			CDS.522	0.803006	STRONG
CDS.1885	0.236234	0.236278	-0.958077	-0.742601	-0.723425	-0.506322	0.9989	0.993855			CDS.2542	0.803342	STRONG
CDS.1504	-0.19149	0.189522	-0.314446	-0.283233	-0.505996	-0.0937114	0.49017	0.205199			CDS.1775	0.805917	STRONG
CDS.1744	-0.396441	0.226886	0.438392	-0.0968468	0.0417472	0.130039	-0.967256	0.590497			CDS.3238	0.807682	STRONG
CDS.2399	-0.224822	0.74276	1.81767	-0.358518	1.59026	0.384242	-0.813514	0.00884928			CDS.3323	0.808078	STRONG
CDS.1904	0.132211	-0.897233	-0.411169	0.69534	-0.276988	-0.201893	-0.936824	0.347263			CDS.1505	0.808286	STRONG
CDS.3090	-0.358507	0.444601	-1.76242	-0.987643	-2.12949	-0.543042	0.874821	0.657118			CDS.972	0.808987	STRONG
CDS.3179	-0.441434	-0.314235	0.383678	0.461616	-0.0622165	0.147381	0.987879	0.814953			CDS.1589	0.809369	STRONG
CDS.2984	0.168257	-0.213295	0.321871	0.33256	0.490805	0.119264	0.58239	0.264894			CDS.1026	0.812798	STRONG
CDS.963	0.396893	0.219452	-0.283949	-0.0531018	0.103091	0.16635	0.966418	0.727701			CDS.270	0.81412	STRONG
CDS.2190	0.999619	0.174816	1.7239	3.0131	2.72771	3.18792	0.844579	0.899481			CDS.1221	0.814718	STRONG
CDS.1394	0.318418	-0.202368	-0.940287	-0.0171618	-0.62501	-0.219529	-0.636634	0.0642204			CDS.3179	0.814953	STRONG
CDS.1138	0.135688	-0.194882	-2.19645	-1.76161	-2.06218	-1.95649	0.988415	0.978986			CDS.975	0.815244	STRONG
CDS.1601	-0.525941	0.365253	0.406987	0.405863	-0.117669	0.771116	0.019062	0.0339973			CDS.194	0.816006	STRONG
CDS.1476	0.292634	0.245373	-0.431556	0.0268502	-0.154936	0.272223	0.725546	0.00814543			CDS.2869	0.81819	STRONG
CDS.2456	-1.06067	-0.266861	2.34087	0.663863	1.27847	0.397002	0.999606	0.99652			CDS.1953	0.818802	STRONG
CDS.1016	-0.386554	0.374199	-0.288461	-0.617213	-0.675903	-0.243015	-0.105178	0.0976812			CDS.1997	0.819089	STRONG
CDS.3148	-0.404736	-0.320324	0.330711	-0.0718641	-0.0744595	-0.392188	0.777374	0.250272			CDS.95	0.819144	STRONG
CDS.2642	0.310107	0.298275	3.69682	2.85151	3.98759	3.14979	0.999709	0.999688			CDS.3207	0.820103	STRONG
CDS.2592	-0.0646478	0.32353	0.0725392	-0.0302512	0.00960569	0.293279	-0.880445	0.225442			CDS.2050	0.821726	STRONG
CDS.2972	0.955271	0.345002	1.24709	1.75744	2.19645	2.10244	0.805606	0.916293			CDS.107	0.821789	STRONG
CDS.2595	0.303247	-0.217516	-0.988402	-0.650329	-0.682673	-0.867845	0.84556	0.728078			CDS.2512	0.8237	STRONG
CDS.2656	-0.419564	-0.747782	-0.989507	-0.0815198	-1.40797	-0.829302	0.0112697	0.620366			CDS.1264	0.824566	STRONG
CDS.3127	-0.45864	0.178537	0.107897	-0.338676	-0.357728	-0.16014	-0.861418	0.0620211			CDS.1742	0.825452	STRONG
CDS.2576	0.331221	-0.232102	-0.594086	0.138886	-0.264327	-0.0932158	-0.952818	0.416575			CDS.2491	0.826521	STRONG
CDS.2758	0.085998	0.194003	0.0741334	0.15713	0.160097	0.351133	0.998636	0.999683			CDS.486	0.826729	STRONG
CDS.1017	-0.467539	0.187803	0.00320153	-0.427135	-0.462997	-0.239332	-0.741002	0.00393216			CDS.1623	0.827373	STRONG
CDS.2095	0.066189	-0.18332	-0.0690801	-0.268276	-0.0179233	-0.451596	0.43922	0.0716264			CDS.1664	0.828217	STRONG
CDS.1611	-0.0369026	0.378598	-0.0447247	-0.0327666	-0.109896	0.345831	-0.346776	0.625938			CDS.2575	0.836439	STRONG
CDS.2201	-0.579127	-0.334581	0.448219	0.394654	-0.134215	0.0600728	0.99224	0.874251			CDS.1789	0.838005	STRONG
CDS.2650	-0.154979	0.16769	0.0982931	-0.436614	-0.0540686	-0.268924	-0.932962	0.277399			CDS.1421	0.839792	STRONG
CDS.1325	-0.460723	-0.21965	0.0739349	-0.0295714	-0.390228	-0.249221	0.969894	0.935926			CDS.3094	0.840072	STRONG
CDS.556	-0.200045	-0.271221	0.138746	-0.0103477	-0.0725209	-0.281569	0.914908	0.54351			CDS.187	0.840109	STRONG
CDS.1623	-0.0232077	0.175677	-0.26325	-0.497361	-0.286212	-0.321684	0.944985	0.827373			CDS.2269	0.842593	STRONG
CDS.1562	-0.0242977	0.530602	-0.406198	0.333925	-0.430008	0.864527	-0.199217	0.677215			CDS.2643	0.842721	STRONG
CDS.1033	-0.551264	-0.322714	-0.240921	-0.250964	-0.793334	-0.573678	0.928107	0.977625			CDS.1905	0.843831	STRONG
CDS.1151	-0.363125	-0.217464	0.396633	-0.217349	0.0354891	-0.434813	-0.0280051	0.00624084			CDS.1724	0.844538	STRONG
CDS.3355	0.0668626	-0.272594	-0.181208	0.0919054	-0.122358	-0.180689	-0.840092	0.0270368			CDS.1959	0.846047	STRONG
CDS.2155	0.603775	0.158582	2.18898	2.24549	2.77879	2.40408	0.979674	0.978564			CDS.2154	0.848695	STRONG
CDS.2117	-0.129995	-0.178601	-0.644259	0.895617	-0.782203	0.717016	-0.936668	0.882909			CDS.1824	0.850552	STRONG
CDS.1952	0.775772	-0.234848	-1.98833	0.360938	-1.21221	0.126091	-0.99203	0.913622			CDS.1718	0.850711	STRONG
CDS.1753	0.310116	-0.174851	-0.289068	0.13753	0.010082	-0.0373214	-0.997571	0.973009			CDS.1369	0.85072	STRONG
CDS.1391	0.0882361	0.333775	-0.377416	0.0473244	-0.292159	0.3811	0.535417	0.163151			CDS.2483	0.851632	STRONG
CDS.3299	-0.299545	0.369439	0.557733	-0.663245	0.254844	-0.293806	-0.999988	0.999615			CDS.2796	0.852195	STRONG
CDS.3173	-0.0934652	0.157607	-0.0586826	-0.481572	-0.152107	-0.323965	-0.0923949	0.308804			CDS.1882	0.853053	STRONG
CDS.2420	-0.191565	-0.213484	-0.243399	0.0834968	-0.433716	-0.129987	0.0428213	0.30019			CDS.2654	0.853082	STRONG
CDS.2359	0.0759752	0.274607	-0.400188	-0.763648	-0.3425	-0.489041	0.989237	0.959634			CDS.2452	0.853405	STRONG
CDS.2411	-0.253532	0.212356	0.512352	0.0106623	0.264546	0.223019	-0.718495	0.00299521			CDS.2125	0.855973	STRONG
CDS.1908	-0.118847	-0.195482	-0.0502111	0.396505	-0.160635	0.201023	0.452408	0.0838191			CDS.2886	0.857335	STRONG
CDS.2640	-0.488842	0.195324	4.63086	3.0969	4.1291	3.29223	0.989455	0.977637			CDS.746	0.858127	STRONG
CDS.2433	0.0495405	-0.159397	-0.484978	0.15444	-0.431505	-0.00495651	-0.903996	0.31144			CDS.307	0.859422	STRONG
CDS.221	0.0115685	-0.151101	-0.325316	-0.0754653	-0.316837	-0.226566	-0.0227217	0.542915			CDS.2237	0.862122	STRONG
CDS.2335	0.120887	-0.339352	-0.326196	0.108894	-0.209722	-0.230458	-0.848138	0.0267793			CDS.2551	0.86263	STRONG
CDS.3138	-0.59244	0.194673	0.188349	-0.867511	-0.420915	-0.672838	-0.787748	2.86502e-05			CDS.2854	0.862765	STRONG
CDS.925	-0.323324	-0.157496	1.89845	1.92281	1.56599	1.76531	0.997472	0.992287			CDS.2437	0.863701	STRONG
CDS.2775	0.827664	-0.700695	-0.377393	0.767856	0.444273	0.0671605	-0.972892	0.634342			CDS.3284	0.863999	STRONG
CDS.807	-0.37167	0.237131	-0.0955014	-0.3588	-0.462265	-0.121669	-0.636909	7.82001e-05			CDS.2735	0.864547	STRONG
CDS.470	0.0429973	-0.438712	0.0461664	0.0522515	0.0852242	-0.386461	-0.35146	0.629621			CDS.2582	0.865088	STRONG
CDS.1475	1.2224	0.23774	-1.64351	-0.879614	-0.436074	-0.641874	0.97375	0.746149			CDS.2052	0.866274	STRONG
CDS.1362	-0.275869	0.147601	-0.252471	-0.123586	-0.526791	0.0240152	-0.127738	0.0312846			CDS.2599	0.866725	STRONG
CDS.2577	0.392909	0.324664	-0.503849	0.238027	-0.104892	0.562691	0.195791	0.0131587			CDS.2797	0.871086	STRONG
CDS.1242	-0.472925	-0.589387	0.645739	0.58757	0.1715	-0.00181691	0.996086	0.932483			CDS.3360	0.871627	STRONG
CDS.1175	0.246988	0.473127	0.0545167	0.712643	0.302179	1.18577	0.390264	0.79592			CDS.456	0.873899	STRONG
CDS.1891	-0.124969	0.295952	-0.155614	0.286223	-0.279596	0.582174	-0.976505	0.994711			CDS.2218	0.874057	STRONG
CDS.2336	-0.23981	-0.188697	-0.020436	-0.682292	-0.260404	-0.870989	-0.174105	0.516413			CDS.2201	0.874251	STRONG
CDS.2887	0.849549	-0.2513	-1.21436	0.154909	-0.364129	-0.0963913	-0.971935	0.598055			CDS.2432	0.87606	STRONG
CDS.2772	-0.0183583	-0.281685	-0.137579	-0.061207	-0.15249	-0.342892	-0.212323	0.508687			CDS.1006	0.877348	STRONG
CDS.815	-0.875725	-0.167125	0.938109	0.401034	0.0605213	0.23391	0.977042	0.716821			CDS.2364	0.878541	STRONG
CDS.2857	-0.415331	0.801236	-0.149139	0.0783652	-0.565562	0.879601	-0.962326	0.968814			CDS.1044	0.881271	STRONG
CDS.9	0.263156	-0.182439	0.187858	0.886273	0.448223	0.703835	0.0784375	0.469158			CDS.2117	0.882909	STRONG
CDS.1001	-0.260438	0.16752	-0.688367	0.0743658	-0.949561	0.241885	-0.314704	0.792144			CDS.218	0.882936	STRONG
CDS.2544	-0.138452	0.14009	-0.171824	-0.110736	-0.317218	0.0293535	0.108781	0.0191617			CDS.212	0.885169	STRONG
CDS.2735	-0.018903	-0.251407	-0.0994463	-0.235494	-0.128112	-0.486901	0.661616	0.864547			CDS.1159	0.886157	STRONG
CDS.2360	-0.0634336	-0.260259	-0.605348	-0.980224	-0.675252	-1.24048	0.988072	0.987539			CDS.892	0.886727	STRONG
CDS.2083	-0.102675	0.52211	-0.325424	-0.367623	-0.426059	0.154487	0.595864	3.27568e-07			CDS.3325	0.886869	STRONG
CDS.1939	0.0103945	-0.17606	-0.984297	-0.165267	-0.974601	-0.341327	0.44431	0.726052			CDS.572	0.887884	STRONG
CDS.3006	-0.0232299	0.411654	-0.100162	-0.875027	-0.131245	-0.463373	0.824285	0.603595			CDS.1774	0.889973	STRONG
CDS.2097	-0.336877	-0.1534	0.954806	0.119813	0.616685	-0.0335871	0.942986	0.385356			CDS.2143	0.890348	STRONG
CDS.402	-0.0891362	-0.509295	-0.220512	0.202634	-0.312405	-0.306661	-0.372404	0.15317			CDS.1120	0.892332	STRONG
CDS.2747	-0.057103	-0.184686	0.0617877	-0.513261	0.00674209	-0.697947	-0.664458	0.119749			CDS.2281	0.893716	STRONG
CDS.711	0.0971088	0.228157	-0.113369	0.00926117	-0.0147572	0.237418	0.827696	0.12691			CDS.2748	0.894214	STRONG
CDS.2695	-0.0393538	0.163244	-0.339514	-0.380022	-0.378976	-0.216778	0.919654	0.738203			CDS.3107	0.895989	STRONG
CDS.2988	0.809874	-0.223502	1.88485	1.24075	2.68602	1.01724	0.83554	0.797671			CDS.2367	0.897312	STRONG
CDS.1788	0.300275	0.247235	-0.153108	-0.174056	0.158544	0.0731791	0.993606	0.942429			CDS.3199	0.89736	STRONG
CDS.1103	1.19706	0.362751	-0.946475	0.594872	0.236472	0.957623	-0.331288	0.00285125			CDS.1397	0.897791	STRONG
CDS.2434	-0.489791	-0.163081	-0.19034	0.0430634	-0.676955	-0.120017	0.830671	0.743085			CDS.2190	0.899481	STRONG
CDS.294	-0.294272	0.208448	0.101532	-0.908501	-0.197953	-0.700053	-0.804889	0.00121741			CDS.2214	0.90005	STRONG
CDS.1264	-0.157772	-0.151867	-0.337704	-0.0653942	-0.496836	-0.217261	0.396989	0.824566			CDS.480	0.900986	STRONG
CDS.473	-0.176954	0.210144	0.551808	-0.726797	0.371135	-0.516653	-0.999688	0.99855			CDS.707	0.901439	STRONG
CDS.2837	-0.321924	-0.150753	2.1647	1.7393	1.82385	1.58855	0.998491	0.995986			CDS.3301	0.901518	STRONG
CDS.2478	0.32627	-0.559317	-0.434389	-0.145692	-0.0895088	-0.705009	-0.674041	0.0124899			CDS.2874	0.902233	STRONG
CDS.1369	-0.252133	0.150214	0.41306	-0.150182	0.16073	3.1315e-05	-0.990424	0.85072			CDS.475	0.902638	STRONG
CDS.1775	0.0123908	0.308947	0.0678573	0.254411	0.0738099	0.563358	0.430865	0.805917			CDS.1773	0.903061	STRONG
CDS.1481	-0.0857912	0.134515	-0.224812	-0.231286	-0.311478	-0.0967705	0.723116	0.397416			CDS.1128	0.907214	STRONG
CDS.528	-0.547457	-0.205194	2.0098	0.676069	1.45614	0.470874	0.999853	0.998943			CDS.1299	0.908173	STRONG
CDS.1289	-0.066505	-0.125548	-0.192447	0.028307	-0.256799	-0.0972409	-0.350814	0.27801			CDS.2556	0.908365	STRONG
CDS.296	-0.241102	-0.131322	-0.570499	-0.559417	-0.812652	-0.690739	0.978174	0.98714			CDS.3133	0.908621	STRONG
CDS.1671	0.168222	0.15576	-0.281869	-0.0881847	-0.11342	0.0675756	0.954511	0.426524			CDS.644	0.909966	STRONG
CDS.568	-0.258292	-0.205038	0.141259	0.0253355	-0.115087	-0.179703	0.966107	0.796001			CDS.1608	0.910018	STRONG
CDS.977	1.08948	0.930484	-2.89865	-2.14806	-1.82063	-1.21757	0.999396	0.995459			CDS.1217	0.910756	STRONG
CDS.647	0.70953	0.172982	-0.424206	0.0248547	0.285613	0.197837	0.871624	0.533912			CDS.1290	0.911487	STRONG
CDS.3174	-0.196214	0.128439	0.124037	-0.147645	-0.0698594	-0.0192055	-0.987018	0.782783			CDS.2809	0.912339	STRONG
CDS.2153	-0.239334	-0.43183	3.48002	2.09455	3.22827	1.66272	0.995017	0.982224			CDS.2597	0.913567	STRONG
CDS.1823	-0.336966	-0.26538	-0.436315	-0.160436	-0.772759	-0.425816	0.812304	0.954309			CDS.1952	0.913622	STRONG
CDS.2854	-0.0130279	0.158586	-0.39518	-0.455025	-0.409638	-0.296439	0.960016	0.862765			CDS.1572	0.914328	STRONG
CDS.1026	0.0434204	0.326699	-0.436074	-0.646924	-0.403368	-0.320225	0.962463	0.812798			CDS.1277	0.914813	STRONG
CDS.2515	0.27891	-0.162002	-0.2935	0.350387	-0.00457865	0.188386	-0.977052	0.732778			CDS.529	0.915649	STRONG
CDS.1426	0.198186	0.29218	0.326241	-0.306531	0.51034	-0.0143506	-0.420637	0.033494			CDS.2319	0.915687	STRONG
CDS.1178	-0.616097	-0.393356	-0.183014	1.28766	-0.798756	0.894309	0.440563	0.18236			CDS.2972	0.916293	STRONG
CDS.2477	-0.271865	-0.571602	-0.246034	0.630355	-0.524214	0.058753	0.0558885	0.00312227			CDS.2043	0.916563	STRONG
CDS.1250	0.220045	-0.336874	0.363479	1.15229	0.56958	0.815416	0.664371	0.615619			CDS.1685	0.916867	STRONG
CDS.2599	-0.654769	0.149061	0.291814	-0.0139327	-0.365959	0.135128	-0.97478	0.866725			CDS.930	0.917203	STRONG
CDS.2845	-0.226479	-0.173602	-0.276243	-0.154589	-0.513328	-0.328191	0.965599	0.991874			CDS.183	0.917823	STRONG
CDS.2558	0.148068	0.135717	-0.373902	-0.528203	-0.222795	-0.392486	0.995911	0.975094			CDS.239	0.921911	STRONG
CDS.2367	-0.269293	-0.14453	-0.0842309	0.0151546	-0.354608	-0.129375	0.921135	0.897312			CDS.3326	0.923583	STRONG
CDS.533	-0.364131	-0.123203	0.440734	0.0711875	0.0760419	-0.0520152	0.978576	0.684353			CDS.511	0.923592	STRONG
CDS.427	-0.247764	0.0577956	-0.252343	-1.11361	-0.501584	-1.05582	0.475542	0.71384			CDS.3254	0.923621	STRONG
CDS.2683	-0.636433	0.132247	-0.183685	-0.295753	-0.821914	-0.163506	-0.517335	0.0744807			CDS.1484	0.92397	STRONG
CDS.2568	0.152421	0.14656	-0.628821	-0.326969	-0.471707	-0.180409	0.993301	0.949717			CDS.1502	0.924328	STRONG
CDS.1473	1.09411	-0.243313	-1.87329	0.36841	-0.777584	0.125096	-0.999478	0.992637			CDS.573	0.926029	STRONG
CDS.1120	0.380049	-0.246656	-1.2535	0.414229	-0.876279	0.167573	-0.987874	0.892332			CDS.1792	0.926464	STRONG
CDS.700	-0.604866	-0.163015	-0.152871	0.402275	-0.758853	0.23926	0.531675	0.0880246			CDS.3091	0.926486	STRONG
CDS.768	0.695399	0.114801	-0.930692	-0.00154535	-0.230738	0.113256	0.82974	0.0833168			CDS.1029	0.926621	STRONG
CDS.1028	-0.262068	-0.136725	0.307924	-0.153838	0.0456696	-0.290563	-0.147158	0.0293179			CDS.3303	0.926926	STRONG
CDS.1375	0.265978	-0.128533	-0.117536	-0.657934	0.137017	-0.786467	0.624887	0.037835			CDS.2448	0.927588	STRONG
CDS.1500	1.10029	0.309687	-1.53007	0.358395	-0.42899	0.668082	-0.217572	0.0974879			CDS.2919	0.927859	STRONG
CDS.592	0.144067	-0.111743	-0.235257	-0.246823	-0.0965495	-0.358567	0.66837	0.339969			CDS.3317	0.928021	STRONG
CDS.3254	0.188409	-0.148749	0.099232	-0.213164	0.286435	-0.361913	-0.700036	0.923621			CDS.834	0.929089	STRONG
CDS.1297	-0.0923969	0.173843	-0.0842669	0.110323	-0.188185	0.284166	-0.955631	0.988593			CDS.1670	0.929445	STRONG
CDS.2146	-0.18882	0.200317	-0.185446	-0.0801328	-0.369819	0.120184	-0.255671	0.360249			CDS.3165	0.930566	STRONG
CDS.1717	0.153394	-0.160521	0.0845183	-0.0517046	0.231993	-0.212225	-0.971184	0.985661			CDS.2024	0.931873	STRONG
CDS.2140	0.0420545	0.191077	-0.000682931	-1.65794	0.0383074	-1.46687	0.641872	0.138388			CDS.2663	0.932162	STRONG
CDS.1606	-0.0990994	0.218663	0.0717711	-0.482619	-0.0351789	-0.263956	-0.936473	0.389278			CDS.1242	0.932483	STRONG
CDS.306	-0.30983	-0.282077	0.790555	1.58816	0.480065	1.30608	0.990653	0.946847			CDS.883	0.933307	STRONG
CDS.1003	-0.295138	0.131961	0.568263	0.666734	0.265345	0.798695	0.857182	0.576353			CDS.2114	0.933482	STRONG
CDS.1237	-0.000852955	-0.418497	-0.54611	-0.400428	-0.550132	-0.818925	0.472183	0.74153			CDS.1133	0.933513	STRONG
CDS.2493	-0.407703	-0.1554	1.56388	0.775762	1.15092	0.620361	0.999054	0.99577			CDS.273	0.933518	STRONG
CDS.2436	-0.253349	0.107348	0.257277	-0.2446	0.00416012	-0.137253	-0.976656	0.699467			CDS.1968	0.933522	STRONG
CDS.2488	0.00303521	0.137665	-0.285142	0.404916	-0.282048	0.542581	-0.939291	0.935949			CDS.2729	0.935256	STRONG
CDS.1269	-0.356246	0.14311	0.0790949	-0.296262	-0.277757	-0.153152	-0.851351	0.0366816			CDS.1304	0.935289	STRONG
CDS.2582	-0.00793686	-0.138227	-0.254623	-0.210093	-0.264797	-0.34832	0.784442	0.865088			CDS.1325	0.935926	STRONG
CDS.3069	0.352149	0.178034	-0.184024	-0.0832638	0.180928	0.0947698	1	0.997925			CDS.2488	0.935949	STRONG
CDS.2596	0.399857	-0.112689	-0.92166	-0.378673	-0.512315	-0.491361	0.824572	0.610746			CDS.2519	0.936278	STRONG
CDS.1822	-0.012141	-0.123105	-0.266067	-0.0238395	-0.27755	-0.146945	-0.297167	0.428143			CDS.1098	0.939672	STRONG
CDS.1284	-0.342252	0.278466	0.173385	-0.668443	-0.171987	-0.389977	-0.910192	0.173726			CDS.3198	0.939858	STRONG
CDS.2423	-0.0366853	-0.112161	-0.884089	0.709697	-0.917883	0.597536	-0.987224	0.967291			CDS.2051	0.939934	STRONG
CDS.2583	-0.392612	0.103378	0.179996	-0.467166	-0.20842	-0.363788	-0.849474	0.0287265			CDS.2059	0.940551	STRONG
CDS.667	-0.258148	-0.11499	0.145388	0.265449	-0.129401	0.150459	0.908769	0.214358			CDS.1698	0.941733	STRONG
CDS.2662	0.242857	0.100331	-0.362829	-0.475959	-0.114599	-0.375628	0.967364	0.749102			CDS.1788	0.942429	STRONG
CDS.606	-0.255974	0.145677	-0.194318	0.149227	-0.449296	0.294904	-0.967737	0.992629			CDS.310	0.943563	STRONG
CDS.2321	-0.0403152	-0.47488	-0.197558	-0.315481	-0.254326	-0.790361	0.431749	0.797639			CDS.1940	0.944618	STRONG
CDS.2327	-0.450891	0.182882	0.388759	0.164795	-0.0679338	0.347677	-0.140056	0.0270882			CDS.1896	0.945543	STRONG
CDS.891	0.152536	0.143956	-0.158429	0.00889438	-0.0110688	0.152851	0.820273	0.166049			CDS.2902	0.945659	STRONG
CDS.522	-0.863623	0.133469	2.2618	1.55423	1.39512	1.6877	0.93956	0.803006			CDS.895	0.94612	STRONG
CDS.1467	0.16864	-0.226198	0.222399	0.635749	0.390116	0.409551	0.48168	0.48253			CDS.3288	0.946398	STRONG
CDS.1292	-0.0877747	0.108722	-0.231171	0.123107	-0.32009	0.231829	-0.851946	0.953399			CDS.306	0.946847	STRONG
CDS.1665	-0.318988	-0.157962	-0.184371	0.198301	-0.503516	0.0403391	0.360003	0.00163895			CDS.2409	0.948221	STRONG
CDS.1759	-0.744542	-0.366348	-1.94799	-0.410679	-2.69311	-0.777026	0.847213	0.952554			CDS.2811	0.948627	STRONG
CDS.2368	-0.155929	0.221792	0.533454	0.48099	0.371122	0.702782	0.761042	0.673974			CDS.1218	0.948804	STRONG
CDS.1792	0.00768652	0.134022	-0.342556	0.368827	-0.341053	0.502849	-0.93202	0.926464			CDS.2568	0.949717	STRONG
CDS.475	-0.0124545	0.10034	-0.27013	0.185032	-0.280113	0.285372	-0.857975	0.902638			CDS.1902	0.950099	STRONG
CDS.2980	-0.513268	-0.275835	-0.0118931	0.167117	-0.523997	-0.108718	0.920607	0.619781			CDS.779	0.950796	STRONG
CDS.401	0.0491906	-0.138595	-0.489766	-1.19014	-0.450973	-1.32873	0.985372	0.96822			CDS.2048	0.951406	STRONG
CDS.827	0.0101544	-0.272455	-1.09773	-4.06503	-1.08181	-4.33748	0.997372	0.995685			CDS.196	0.951409	STRONG
CDS.806	-0.201267	-0.108188	-0.204183	-0.246861	-0.406654	-0.355049	0.835149	0.953372			CDS.1991	0.95159	STRONG
CDS.2504	0.257604	-0.102082	-0.380033	-0.237561	-0.122195	-0.339643	0.655294	0.270554			CDS.269	0.951743	STRONG
CDS.2639	0.135065	0.11896	3.60417	3.53877	3.7447	3.65773	0.999989	0.999986			CDS.2866	0.951999	STRONG
CDS.2513	0.0383979	0.166699	0.133378	-0.0213594	0.17607	0.14534	-0.31435	0.342235			CDS.2138	0.952445	STRONG
CDS.1464	-0.222597	-0.147451	0.506879	0.124335	0.283124	-0.023116	0.964135	0.546582			CDS.1759	0.952554	STRONG
CDS.2597	0.282816	-0.243589	-0.546783	0.96408	-0.263676	0.720491	-0.988707	0.913567			CDS.2407	0.952879	STRONG
CDS.2325	-0.466034	0.0930844	-0.1559	-0.171627	-0.620606	-0.0785423	-0.518296	0.037173			CDS.806	0.953372	STRONG
CDS.1317	-0.130791	0.119471	-0.264065	0.0193439	-0.396586	0.138815	-0.14921	0.69368			CDS.1292	0.953399	STRONG
CDS.810	-0.298818	0.112207	-0.324984	-0.763888	-0.627449	-0.651681	0.459412	0.647257			CDS.900	0.953793	STRONG
CDS.15	-0.747595	0.136638	-0.114983	-2.12626	-0.87038	-1.98963	-0.412712	0.310807			CDS.517	0.954208	STRONG
CDS.1902	-0.0383359	-0.101995	-0.285453	-0.201542	-0.327325	-0.303537	0.922556	0.950099			CDS.1823	0.954309	STRONG
CDS.3040	0.596119	-0.145348	1.04033	0.220342	1.61842	0.0749944	0.536248	0.22807			CDS.986	0.954394	STRONG
CDS.2014	-0.348807	-0.118291	0.215291	0.736301	-0.140105	0.618009	0.855364	0.07279			CDS.2119	0.955033	STRONG
CDS.1957	-0.427459	-0.0959061	0.0689171	-0.383323	-0.362865	-0.479229	-0.390143	0.288511			CDS.902	0.955372	STRONG
CDS.1905	-0.0293562	0.117013	-0.262292	-0.372115	-0.294167	-0.255102	0.942225	0.843831			CDS.2230	0.955398	STRONG
CDS.1622	-0.24049	0.102772	-0.190206	-0.573384	-0.433589	-0.470612	0.184085	0.525897			CDS.1942	0.955704	STRONG
CDS.1748	-0.0329897	-0.0924322	-0.375965	-0.277682	-0.40861	-0.370114	0.967806	0.971431			CDS.1415	0.955777	STRONG
CDS.1610	-1.23809	-0.0939934	0.844332	-0.310743	-0.404981	-0.404737	-0.59153	0.000494577			CDS.2538	0.955942	STRONG
CDS.1156	0.06226	-0.188798	0.529492	0.389622	0.586433	0.200824	0.911071	0.681737			CDS.2123	0.956552	STRONG
CDS.2525	-0.405951	-0.0862561	0.143464	0.402586	-0.260867	0.31633	0.811828	0.00153843			CDS.81	0.956713	STRONG
CDS.2675	-0.775624	-0.136184	-0.305759	-0.458354	-1.08348	-0.594539	0.172906	0.72796			CDS.1888	0.957261	STRONG
CDS.1565	-0.490818	0.172362	-0.687193	-1.40502	-1.16953	-1.23266	0.650928	0.73575			CDS.1960	0.958227	STRONG
CDS.2496	0.105454	0.0964652	-0.0676405	-0.269298	0.036598	-0.172833	0.927247	0.255816			CDS.526	0.958793	STRONG
CDS.1796	-0.188728	-0.262002	-0.0888629	0.0784101	-0.29103	-0.183592	0.730124	0.661256			CDS.2359	0.959634	STRONG
CDS.1112	-0.0484466	-0.109642	-0.143018	0.0677212	-0.191718	-0.0419203	-0.540279	0.0122692			CDS.492	0.959986	STRONG
CDS.2805	-1.2566	0.206931	1.64209	0.202533	0.370053	0.409464	0.0518851	0.0452425			CDS.2390	0.960268	STRONG
CDS.193	2.51774	-0.527348	-4.47406	-1.12924	-1.90248	-1.65659	0.654239	0.367033			CDS.2424	0.960571	STRONG
CDS.2123	-0.428019	-0.0871596	-0.462087	-0.0439691	-0.892376	-0.131129	0.834097	0.956552			CDS.2804	0.960574	STRONG
CDS.1399	-0.232617	-0.100153	0.382815	-0.0939552	0.144983	-0.194108	-0.0750558	0.132904			CDS.2698	0.961125	STRONG
CDS.1502	0.0899805	-0.0920298	-0.709685	-0.459288	-0.609178	-0.551318	0.953503	0.924328			CDS.626	0.961868	STRONG
CDS.1172	-0.179538	0.0884326	-0.0282666	1.06402	-0.207284	1.15245	0.299487	0.432535			CDS.1295	0.962585	STRONG
CDS.1868	-0.47428	-0.0838225	-0.116583	0.357911	-0.590397	0.274089	0.449216	0.217337			CDS.418	0.963428	STRONG
CDS.2256	0.395618	0.235616	-0.363684	0.0109052	0.0343885	0.246521	0.859451	0.282941			CDS.1139	0.963628	STRONG
CDS.1893	-0.0117355	-0.0849628	-0.852441	-0.507462	-0.867047	-0.592425	0.989931	0.985615			CDS.2629	0.963756	STRONG
CDS.1129	-1.09594	0.0998215	1.12021	-1.38334	0.00865939	-1.28351	-0.893747	0.318041			CDS.2795	0.964282	STRONG
CDS.2319	0.101077	0.243233	0.112805	0.933268	0.205316	1.1765	0.770996	0.915687			CDS.489	0.965257	STRONG
CDS.2851	-0.566877	0.328359	0.365991	0.55495	-0.211502	0.883309	0.277799	0.0482412			CDS.3233	0.965718	STRONG
CDS.143	-0.411658	0.0947623	-0.0850638	-0.414772	-0.501628	-0.320009	-0.472959	0.202522			CDS.363	0.96624	STRONG
CDS.1388	-0.209969	-0.0922388	-0.639503	-1.0444	-0.848974	-1.13664	0.969533	0.972588			CDS.715	0.966377	STRONG
CDS.1583	-0.27654	-0.167564	0.205165	0.570991	-0.0721411	0.403426	0.923895	0.282285			CDS.1298	0.966866	STRONG
CDS.11	-0.121827	-0.086103	-0.888305	-0.337935	-1.01226	-0.424038	0.992949	0.993279			CDS.2423	0.967291	STRONG
CDS.179	0.56967	0.175609	-0.340016	-0.0936106	0.22656	0.0819988	0.99945	0.994148			CDS.401	0.96822	STRONG
CDS.2463	0.207209	0.12904	0.114184	-0.171303	0.321031	-0.0422628	0.375146	0.00537218			CDS.2541	0.968279	STRONG
CDS.3046	0.0382333	0.0902466	-0.0893746	0.0439263	-0.0558109	0.134173	0.268478	0.179785			CDS.2857	0.968814	STRONG
CDS.2998	-0.164601	0.0765728	-0.335849	-0.347577	-0.509587	-0.271004	0.766154	0.733808			CDS.1890	0.969141	STRONG
CDS.995	-0.199265	0.101119	-0.497314	-0.0925973	-0.686585	0.00852216	0.586209	0.0280841			CDS.2569	0.969226	STRONG
CDS.2233	0.18063	0.0672733	-0.58759	-0.0800871	-0.406593	-0.0128138	0.969858	0.688023			CDS.3350	0.970671	STRONG
CDS.187	0.276771	0.082396	0.306154	0.818531	0.568449	0.900927	0.649365	0.840109			CDS.2329	0.970747	STRONG
CDS.900	0.22994	-0.243436	-0.639707	1.53466	-0.407196	1.29122	-0.990959	0.953793			CDS.548	0.970872	STRONG
CDS.251	-0.0624903	-0.242825	-2.55718	0.337239	-2.59743	0.0944132	-0.903143	0.494473			CDS.1748	0.971431	STRONG
CDS.2160	0.0240652	-0.0976912	0.0801333	-0.0047222	0.105451	-0.102413	0.171059	0.503677			CDS.3089	0.971436	STRONG
CDS.2165	-0.283168	0.0759888	-0.42641	-0.516099	-0.710237	-0.440111	0.67515	0.731749			CDS.2163	0.97177	STRONG
CDS.310	0.735723	0.068034	1.86147	1.5388	2.57902	1.60683	0.936845	0.943563			CDS.1191	0.971906	STRONG
CDS.1670	0.0246221	-0.094418	-0.12837	-0.691403	-0.111668	-0.785821	0.974588	0.929445			CDS.1388	0.972588	STRONG
CDS.3255	-0.130951	0.202922	-0.185511	0.512067	-0.319327	0.714989	-0.936778	0.978814			CDS.1753	0.973009	STRONG
CDS.2538	-0.0920704	-0.184613	0.232955	0.93507	0.142777	0.750458	0.993084	0.955942			CDS.1998	0.973276	STRONG
CDS.1168	0.149713	0.0975706	-0.444351	0.15303	-0.298305	0.2506	-0.60638	0.555371			CDS.3000	0.973555	STRONG
CDS.1032	-0.0182939	-0.216256	0.0560385	0.0849019	0.0378339	-0.131354	0.861214	0.0401171			CDS.1590	0.973614	STRONG
CDS.2388	0.0122753	0.0842608	4.86635	2.11884	4.87069	2.2031	0.99941	0.998973			CDS.186	0.974348	STRONG
CDS.616	-0.281586	0.0941653	0.0277397	-0.517201	-0.264662	-0.423036	-0.656221	0.0739619			CDS.2558	0.975094	STRONG
CDS.39	0.0160029	-0.0809978	-0.422743	-0.62751	-0.406585	-0.708507	0.988559	0.981038			CDS.3045	0.976046	STRONG
CDS.2208	0.668534	-0.280618	-1.46726	0.753786	-0.805723	0.473168	-0.999121	0.991448			CDS.819	0.97647	STRONG
CDS.1307	-0.00932348	-0.0612487	-1.05263	0.0363718	-1.06454	-0.0248768	-0.777885	0.00988806			CDS.1884	0.977155	STRONG
CDS.1991	-0.31551	-0.0644122	-0.757558	-0.784405	-1.07267	-0.848817	0.938312	0.95159			CDS.1033	0.977625	STRONG
CDS.31	0.137366	-0.168455	-0.656107	-0.118823	-0.519504	-0.287278	0.0710633	0.463087			CDS.2640	0.977637	STRONG
CDS.2452	-0.0757033	0.0736929	-0.234129	-0.4333	-0.304214	-0.359607	0.905213	0.853405			CDS.1119	0.977849	STRONG
CDS.283	-0.256179	-0.117571	-0.68143	-0.409635	-0.934233	-0.527206	0.995457	0.997205			CDS.2567	0.977868	STRONG
CDS.1272	-0.186637	-0.0629579	0.168584	-0.0499361	-0.0192674	-0.112894	0.228429	0.0248231			CDS.2566	0.977929	STRONG
CDS.3320	-0.337102	-0.0737824	0.290149	-0.14841	-0.0568158	-0.222193	-0.448951	0.00200452			CDS.1669	0.977952	STRONG
CDS.1191	-0.285319	-0.0623179	1.21886	1.04731	0.945599	0.984989	0.992646	0.971906			CDS.2155	0.978564	STRONG
CDS.2475	-0.334723	-0.136611	0.215273	0.692577	-0.133061	0.555966	0.866768	0.102709			CDS.2807	0.978741	STRONG
CDS.2334	0.115492	-0.0731966	-0.605146	0.423208	-0.486912	0.350012	-0.999863	0.999594			CDS.3255	0.978814	STRONG
CDS.2364	-0.22916	-0.074074	-0.106185	-0.126309	-0.340633	-0.200383	0.560324	0.878541			CDS.809	0.97885	STRONG
CDS.40	0.384218	-0.0565531	-2.98509	-1.80746	-2.60732	-1.86401	0.991558	0.979276			CDS.1138	0.978986	STRONG
CDS.3352	0.18576	0.150691	-0.0440618	0.319301	0.134836	0.469991	-0.242491	0.316496			CDS.40	0.979276	STRONG
CDS.2458	-0.348037	-0.114952	0.502504	-0.542043	0.154332	-0.656995	-0.812753	0.379441			CDS.919	0.979955	STRONG
CDS.1480	-0.188706	-0.338319	-0.0854466	0.680844	-0.272169	0.342525	0.383032	0.0942453			CDS.481	0.979971	STRONG
CDS.1474	1.25831	0.0561544	-1.97938	-0.415092	-0.719828	-0.358938	0.959138	0.722848			CDS.2604	0.980122	STRONG
CDS.1298	0.12444	-0.115118	-0.508126	1.74672	-0.378185	1.63161	-0.990143	0.966866			CDS.2362	0.980407	STRONG
CDS.2238	0.0999065	-0.1118	-0.824386	-0.124728	-0.724519	-0.236528	0.49635	0.678101			CDS.39	0.981038	STRONG
CDS.2128	0.475358	0.0641824	-0.750515	0.341795	-0.275095	0.405977	-0.840621	0.461395			CDS.17	0.981083	STRONG
CDS.895	-0.178644	0.134461	-0.438008	2.19109	-0.618249	2.32555	-0.934023	0.94612			CDS.2153	0.982224	STRONG
CDS.2063	-0.259794	0.0658033	0.0544824	0.0292677	-0.205804	0.0950711	-0.813147	0.766232			CDS.1950	0.982374	STRONG
CDS.2230	0.0682398	0.233481	-0.567055	1.70213	-0.512463	1.93561	-0.979171	0.955398			CDS.1688	0.983015	STRONG
CDS.1157	-0.197287	0.0747386	0.364917	-0.653971	0.170623	-0.579232	-0.967964	0.802057			CDS.1736	0.983347	STRONG
CDS.1889	0.163359	0.106853	-0.835504	-0.829193	-0.669666	-0.72234	0.998696	0.99538			CDS.1106	0.983579	STRONG
CDS.2978	-0.364771	0.0500961	0.0158878	0.467992	-0.350136	0.518088	0.443858	0.294755			CDS.53	0.983897	STRONG
CDS.3198	-0.490465	0.060363	-1.61435	-2.24712	-2.10062	-2.18676	0.948673	0.939858			CDS.472	0.983992	STRONG
CDS.2343	-0.0548302	-0.0539239	-0.610039	-0.301262	-0.679855	-0.355186	0.997788	0.996174			CDS.2589	0.985436	STRONG
CDS.3009	0.313429	0.123656	-0.180044	-0.386062	0.133209	-0.262406	0.903335	0.155308			CDS.3114	0.985456	STRONG
CDS.2781	-0.120766	0.0720276	-0.657938	0.33858	-0.782263	0.410608	-0.999673	0.99962			CDS.1893	0.985615	STRONG
CDS.2556	0.153258	-0.0576215	-0.782708	-0.37662	-0.63086	-0.434241	0.957025	0.908365			CDS.2210	0.985629	STRONG
CDS.2506	0.160337	0.0889897	-0.277035	0.0761579	-0.121022	0.165148	-0.0301968	0.149806			CDS.2670	0.985654	STRONG
CDS.2514	0.176025	-0.0515232	-0.141539	-0.153522	0.0419599	-0.205045	0.582302	0.00456673			CDS.1717	0.985661	STRONG
CDS.2161	-0.369547	-0.202848	0.031719	-1.01254	-0.34535	-1.21538	-0.377337	0.327548			CDS.2530	0.985661	STRONG
CDS.1742	0.0457778	-0.0456542	0.127316	0.23508	0.160908	0.189426	0.904856	0.825452			CDS.3259	0.986766	STRONG
CDS.3068	0.327349	0.229496	1.2727	-0.212682	1.58912	0.016814	-0.704598	0.0682759			CDS.296	0.98714	STRONG
CDS.714	0.763989	0.0462263	-1.30356	0.29757	-0.540221	0.343796	-0.868543	0.538797			CDS.1227	0.987507	STRONG
CDS.2670	0.00777497	-0.0492101	-0.345125	-0.397851	-0.337585	-0.447061	0.99125	0.985654			CDS.2360	0.987539	STRONG
CDS.3178	-0.304372	-0.0519619	0.503284	-0.0887068	0.198511	-0.140669	-0.535891	0.275346			CDS.1147	0.988189	STRONG
CDS.194	1.82708	0.255286	-3.588	-2.37277	-1.71662	-2.11748	0.966656	0.816006			CDS.1297	0.988593	STRONG
CDS.1207	0.240973	0.052748	-0.76406	0.0564491	-0.523665	0.109197	-0.343983	0.468186			CDS.3166	0.988889	STRONG
CDS.966	0.720048	0.102141	-1.72412	0.118577	-0.997732	0.220719	-0.35069	0.375329			CDS.3249	0.989542	STRONG
CDS.971	0.0821963	0.143009	-0.61157	-0.671902	-0.527273	-0.528894	0.998569	0.993924			CDS.176	0.989591	STRONG
CDS.2281	-0.17401	-0.0565712	-0.560182	0.497917	-0.731664	0.441345	-0.921946	0.893716			CDS.2021	0.990295	STRONG
CDS.2497	0.216651	-0.0469652	-0.0129926	0.182451	0.215776	0.135486	-0.660814	0.0552189			CDS.3200	0.990543	STRONG
CDS.510	1.6177	0.0775932	-1.56898	0.219324	0.0550782	0.296917	-0.628581	0.0565676			CDS.3060	0.990834	STRONG
CDS.2649	-0.121446	-0.0428988	0.308649	-0.137503	0.186463	-0.180402	-0.83145	0.650922			CDS.897	0.990986	STRONG
CDS.2503	0.439392	0.0376527	-0.881297	0.45418	-0.443305	0.491833	-0.91857	0.690586			CDS.2208	0.991448	STRONG
CDS.2440	0.418472	0.0687577	-0.397521	0.253483	0.044449	0.322241	-0.669695	0.0574227			CDS.2056	0.991622	STRONG
CDS.1154	-0.146907	0.0448718	0.161201	0.465762	0.0140412	0.510634	0.833603	0.249834			CDS.2845	0.991874	STRONG
CDS.368	0.397257	-0.0960347	-0.88014	-0.0571565	-0.48649	-0.153191	-0.194905	0.178732			CDS.1974	0.991943	STRONG
CDS.2236	-0.358828	-0.0405994	0.0378576	0.0502067	-0.322367	0.00960729	0.876927	0.179232			CDS.925	0.992287	STRONG
CDS.1897	-0.055228	-0.0574568	-0.516891	-0.625827	-0.573043	-0.683284	0.999875	0.999852			CDS.606	0.992629	STRONG
CDS.1982	-0.0430595	0.0403131	-0.21316	-0.0528677	-0.255915	-0.0125546	0.803892	0.31468			CDS.1473	0.992637	STRONG
CDS.59	1.37481	-0.0505658	-0.841348	0.419506	0.535551	0.368941	-0.844792	0.0557131			CDS.130	0.993105	STRONG
CDS.2748	-0.0279238	-0.0443685	-0.503562	0.153853	-0.532733	0.109484	-0.964727	0.894214			CDS.11	0.993279	STRONG
CDS.3200	-0.00770859	0.0293321	-0.640518	0.219844	-0.648548	0.249176	-0.993705	0.990543			CDS.2741	0.993337	STRONG
CDS.2785	-0.154922	-0.0319982	-0.289523	0.0463101	-0.445727	0.0143119	-0.55292	0.212709			CDS.845	0.993377	STRONG
CDS.2043	0.0600124	-0.0541795	-0.291634	-0.440512	-0.233797	-0.494692	0.964571	0.916563			CDS.1130	0.993796	STRONG
CDS.1304	0.0520997	0.0291824	-0.245792	0.487163	-0.191171	0.516345	-0.974459	0.935289			CDS.3197	0.993807	STRONG
CDS.1106	-0.003465	0.0348288	0.033397	-0.199404	0.0213859	-0.164575	-0.982582	0.983579			CDS.1885	0.993855	STRONG
CDS.584	0.20375	0.0318401	-0.665207	-0.025026	-0.470797	0.00681408	0.92945	0.333647			CDS.971	0.993924	STRONG
CDS.575	-0.22491	0.0883545	0.222797	0.304906	-0.00499399	0.393261	0.682797	0.0829832			CDS.179	0.994148	STRONG
CDS.2007	-0.579255	0.0380098	0.00670599	-0.950102	-0.574265	-0.912092	-0.535381	0.212462			CDS.1166	0.994471	STRONG
CDS.1146	-0.739198	-0.0235979	0.903765	0.380921	0.168409	0.357323	0.916661	0.46793			CDS.1891	0.994711	STRONG
CDS.1762	-0.286299	-0.0227958	0.24506	0.0475331	-0.040144	0.0247372	0.97068	0.606122			CDS.1889	0.99538	STRONG
CDS.2278	-0.158021	-0.023537	-0.261312	-0.0011173	-0.422113	-0.0246543	0.166379	0.658493			CDS.977	0.995459	STRONG
CDS.619	0.175526	0.0386738	-0.0136446	-0.690562	0.163438	-0.651888	0.587401	0.156535			CDS.2641	0.995601	STRONG
CDS.307	-0.77846	-0.0238007	2.00408	1.80216	1.22425	1.77836	0.965421	0.859422			CDS.5	0.995626	STRONG
CDS.1869	-0.376744	0.0681244	-0.124092	0.167205	-0.503698	0.235329	-0.226241	0.752374			CDS.482	0.99564	STRONG
CDS.2516	0.393497	-0.0217472	-0.372454	-0.0792773	0.0233064	-0.101025	0.688379	0.0694559			CDS.827	0.995685	STRONG
CDS.2138	-0.077165	-0.0420875	-0.67451	0.313509	-0.758773	0.271422	-0.975427	0.952445			CDS.105	0.995725	STRONG
CDS.2125	0.848322	0.0228221	-1.43894	-0.0931624	-0.590985	-0.0703403	0.982263	0.855973			CDS.2493	0.99577	STRONG
CDS.949	-0.802605	-0.0431054	0.527546	-0.257244	-0.271565	-0.30035	-0.699202	0.00242373			CDS.1778	0.995791	STRONG
CDS.3166	0.0910879	-0.0409567	-0.175703	0.0958625	-0.0844575	0.0549058	-0.998885	0.988889			CDS.2837	0.995986	STRONG
CDS.626	0.0201238	0.0267116	-0.812217	-0.117661	-0.792118	-0.090949	0.988227	0.961868			CDS.2343	0.996174	STRONG
CDS.1909	-0.304192	0.0210607	0.0491809	0.0192504	-0.244043	0.0403111	-0.427273	0.620939			CDS.2456	0.99652	STRONG
CDS.652	-0.31809	0.0176445	0.282246	-0.0847759	-0.0325489	-0.0671314	-0.924949	0.342671			CDS.2979	0.996532	STRONG
CDS.3238	0.121877	0.0254772	-0.254588	-0.53967	-0.134155	-0.514193	0.961429	0.807682			CDS.2517	0.996621	STRONG
CDS.709	-0.403236	0.0250095	0.195146	0.243196	-0.220061	0.268206	0.669355	0.0142835			CDS.1349	0.996693	STRONG
CDS.2425	0.443168	0.031708	-0.511048	-0.583726	-0.0791412	-0.552018	0.911784	0.422785			CDS.225	0.996775	STRONG
CDS.1715	-0.0456556	0.0188198	-0.0971028	-0.0629606	-0.142962	-0.0441409	0.757076	0.66797			CDS.2499	0.997079	STRONG
CDS.892	0.0504314	-0.0145132	0.112605	0.308995	0.156503	0.294482	0.894191	0.886727			CDS.989	0.997187	STRONG
CDS.975	0.410778	-0.0221	-0.723405	0.137292	-0.321143	0.115192	-0.973888	0.815244			CDS.283	0.997205	STRONG
CDS.2867	0.0967523	0.0229059	2.13602	1.46819	2.22436	1.4911	0.999733	0.999427			CDS.1116	0.997347	STRONG
CDS.450	0.396756	-0.0271795	0.000337559	0.256549	0.384835	0.22937	-0.594743	0.165284			CDS.1575	0.997767	STRONG
CDS.1765	0.0164905	0.017337	0.110973	0.0110702	0.124625	0.0284072	0.27135	0.738675			CDS.1288	0.997791	STRONG
CDS.2345	0.266555	-0.0150047	-0.521175	-0.267778	-0.260139	-0.282783	0.928226	0.701621			CDS.3069	0.997925	STRONG
CDS.273	-0.289705	-0.0779598	2.01502	-0.489807	1.72299	-0.567766	-0.965019	0.933518			CDS.776	0.9984	STRONG
CDS.2242	-0.288819	0.0190468	0.454334	0.657254	0.164394	0.676301	0.911908	0.57978			CDS.1571	0.998438	STRONG
CDS.2395	-0.63412	-0.0209899	1.08056	0.154019	0.445213	0.133029	0.965051	0.771624			CDS.473	0.99855	STRONG
CDS.2277	0.0208425	0.0124443	0.195173	0.0020956	0.209605	0.0145399	-0.292597	0.451781			CDS.528	0.998943	STRONG
CDS.2523	-0.507083	0.0107052	0.00617397	-0.200321	-0.500168	-0.189616	-0.548352	0.201117			CDS.2388	0.998973	STRONG
CDS.105	-0.00586379	0.0140891	0.482943	0.208959	0.47972	0.223048	0.997817	0.995725			CDS.1638	0.999057	STRONG
CDS.1139	-0.212738	0.010951	-0.937781	-0.576432	-1.1539	-0.565481	0.971979	0.963628			CDS.2520	0.999216	STRONG
CDS.TIM1	-0.280319	-0.00970512	0.172086	-0.162991	-0.108882	-0.172696	-0.754713	0.00627762			CDS.2055	0.999373	STRONG
CDS.2757	-0.230181	-0.0298747	0.074909	-0.584027	-0.150157	-0.613901	-0.669762	0.0524456			CDS.2867	0.999427	STRONG
CDS.1688	0.378856	0.00915162	2.19387	1.58979	2.56003	1.59895	0.988411	0.983015			CDS.765	0.99946	STRONG
CDS.1166	0.102898	0.00893561	-1.14856	-0.968536	-1.04103	-0.959601	0.997576	0.994471			CDS.931	0.999524	STRONG
CDS.1597	-0.416247	0.0143261	0.116914	0.528243	-0.300943	0.542569	0.649392	0.0725803			CDS.3206	0.999534	STRONG
CDS.3000	0.0827118	-0.0127797	0.445057	0.539299	0.519085	0.526519	0.983941	0.973555			CDS.2398	0.999571	STRONG
CDS.2344	-0.673635	-0.0116575	0.522664	0.482944	-0.153296	0.471286	0.837606	0.103425			CDS.2334	0.999594	STRONG
CDS.1098	-0.105371	-0.0134223	0.492289	-0.293965	0.381352	-0.307387	-0.976801	0.939672			CDS.3299	0.999615	STRONG
CDS.1224	-0.289081	-0.00855757	-0.103942	0.155282	-0.39629	0.146724	0.197807	0.448694			CDS.2781	0.99962	STRONG
CDS.3060	0.304995	0.00515162	2.49342	2.31884	2.77908	2.32399	0.994618	0.990834			CDS.1983	0.999649	STRONG
CDS.2027	-0.547448	-0.0137999	-0.0855657	-0.146671	-0.648288	-0.160471	-0.26621	0.446492			CDS.2600	0.99968	STRONG
CDS.1029	-0.345327	0.00825428	-0.747725	0.174911	-1.09345	0.183165	-0.905577	0.926621			CDS.2758	0.999683	STRONG
CDS.3241	-0.260473	0.00396341	-0.285163	-0.115069	-0.545719	-0.111105	0.541714	0.746331			CDS.2450	0.999684	STRONG
CDS.3252	0.293709	-0.0202752	-0.549873	0.017849	-0.255508	-0.00242617	-0.978154	0.687429			CDS.2642	0.999688	STRONG
CDS.415	0.158291	0.00398722	-0.263187	-0.309521	-0.104686	-0.305534	0.932195	0.653426			CDS.901	0.999712	STRONG
CDS.1131	-0.38075	-0.00355379	-0.342216	-0.283706	-0.723413	-0.28726	0.428265	0.732511			CDS.1472	0.999713	STRONG
CDS.1308	0.00960279	0.00358055	-0.929939	-0.267165	-0.923519	-0.263585	0.999984	0.999984			CDS.1282	0.999745	STRONG
CDS.1236	0.22371	0.00841359	-0.441331	-0.703359	-0.210509	-0.694945	0.943245	0.743922			CDS.1897	0.999852	STRONG
CDS.3114	0.0882286	0.00409567	0.620124	-0.604381	0.709733	-0.600285	-0.99027	0.985456			CDS.2005	0.999862	STRONG
CDS.1281	-0.365296	-0.00588846	-0.00569744	0.18383	-0.371804	0.177941	0.510153	0.237837			CDS.109	0.999932	STRONG
CDS.2526	-0.257722	0.00249114	0.0137067	0.614852	-0.25251	0.617343	0.511452	0.221614			CDS.1308	0.999984	STRONG
CDS.577	-0.196088	0.00698468	-0.136725	0.426025	-0.332137	0.43301	-0.234906	0.669685			CDS.2639	0.999986	STRONG
CDS.1740	-0.678571	-0.00450566	0.484662	0.558783	-0.194156	0.554277	0.818021	0.0608726			CDS.1318	0.999999	STRONG
